# Supplementary material for: Statistically based splicing detection reveals neural enrichment and tissue-specific induction of circular RNA during human fetal development
Source: Genome Biol. 2015 Jun 16;16(1):126. doi: 10.1186/s13059-015-0690-5 (PMC4506483; doi:10.1186/s13059-015-0690-5)
Supplement: Additional file 1: — Comparison to CIRI and find_circ. Data used to generate Fig. 3a–c comparing our sensitivity to the sensitivity of de novo algorithms. Note that due to numerical precision, p values and posterior probabilities > 0.999999999 are reported as 1 and values < 1.0 * 10−45 are reported as 0. [file 13059_2015_690_MOESM1_ESM.xls]

## Sheet: CIRI_BJpam_InBothHighConf
junction	numReads	posteriorProb	p_value	circRNA_ID	#junction_reads	SM_MS_SMS	#non_junction_reads	junction_reads_ratio	circRNA_type	gene_id
chr17|ZZEF1:3984669|ZZEF1:3989949|rev|-	6	0.999951	0.0112736	chr17:3984670|3989949	9	4_3_0	144	0.111	exon	ZZEF1
chr6|ZUFSP:116966876|ZUFSP:116982009|rev|-	3	0.998963	0.00103313	chr6:116966877|116982009	4	3_3_0	10	0.444	exon	ZUFSP
chr5|ZSWIM6:60768864|ZSWIM6:60768507|dup|+	4	0.998368	0.0527719	chr5:60768508|60768864	32	9_7_0	122	0.344	exon	ZSWIM6
chr5|ZSWIM6:60790237|ZSWIM6:60768507|rev|+	37	1	0	chr5:60768508|60790237	62	10_12_0	212	0.369	exon	ZSWIM6
chr19|ZSWIM4:13920034|ZSWIM4:13919649|rev|+	1	0.902898	0.113862	chr19:13919650|13920034	2	2_2_0	39	0.093	exon	ZSWIM4
chr7|ZP3:76062964|ZP3:76062243|rev|+	2	0.989918	0.0136959	chr7:76062244|76062964	16	6_3_0	37	0.464	exon	ZP3
chr20|ZNFX1:47881252|ZNFX1:47888287|rev|-	8	1	6.43278e-11	chr20:47881253|47888287	12	4_4_0	256	0.086	exon	ZNFX1
chr4|ZNF827:146791396|ZNF827:146813567|rev|-	2	0.989591	0.0147068	chr4:146791397|146813567	2	2_2_0	23	0.148	exon	ZNF827
chrX|ZNF81:47755339|ZNF81:47705503|rev|+	2	0.989129	0.0161824	chrX:47705504|47755339	17	8_8_0	42	0.447	exon	ZNF81
chr15|ZNF710:90611827|ZNF710:90610341|dup|+	37	1	0	chr15:90610342|90611827	36	5_4_0	18	0.8	exon	ZNF710
chr8|ZNF707:144772293|ZNF707:144771373|rev|+	14	1	1.13456e-09	chr8:144771374|144772293	66	15_14_0	29	0.82	exon	ZNF707
chr17|ZNF652:47388673|ZNF652:47389404|rev|-	6	0.999997	5.16633e-07	chr17:47388674|47389404	8	2_2_0	70	0.186	exon	ZNF652
chr17|ZNF652:47388673|ZNF652:47390207|rev|-	3	0.999103	0.000658303	chr17:47388674|47390207	4	3_2_0	67	0.107	exon	ZNF652
chr3|ZNF621:40567355|ZNF621:40567269|dup|+	9	1	1.34626e-08	chr3:40567270|40567355	14	5_3_0	162	0.147	exon	ZNF621
chr15|ZNF609:64915251|ZNF609:64915025|dup|+	8	1	1.48919e-10	chr15:64915026|64915251	8	2_1_0	53	0.232	exon	ZNF609
chr19|ZNF606:58499574|ZNF606:58500089|rev|-	16	1	8.01422e-12	chr19:58499575|58500089	17	3_2_1	24	0.586	exon	ZNF606
chr19|ZNF599:35258220|ZNF599:35260460|rev|-	3	0.998151	0.00516127	chr19:35258221|35260460	3	2_2_0	7	0.462	exon	ZNF599
chr18|ZNF532:56587865|ZNF532:56585502|dup|+	3	0.998399	0.00355315	chr18:56585503|56587865	7	4_2_0	152	0.084	exon	ZNF532
chr18|ZNF532:56606853|ZNF532:56606676|dup|+	5	0.999936	0.00071378	chr18:56606677|56606853	17	3_4_0	200	0.145	exon	ZNF532
chr18|ZNF532:56621031|ZNF532:56601664|rev|+	12	1	8.80828e-23	chr18:56601665|56621031	172	25_24_1	297	0.537	exon	ZNF532
chr18|ZNF516:74090809|ZNF516:74092259|rev|-	6	0.999325	0.196449	chr18:74090810|74092259	11	5_5_0	40	0.355	exon	ZNF516
chr18|ZNF516:74153200|ZNF516:74155167|dup|-	1	0.907649	0.105189	chr18:74153201|74155167	7	7_4_1	118	0.106	exon	ZNF516
chr2|ZNF512:27830906|ZNF512:27830711|dup|+	3	0.998845	0.00142716	chr2:27830712|27830906	9	2_2_0	36	0.333	exon	ZNF512
chr9|ZNF510:99537069|ZNF510:99538527|rev|-	7	0.942993	0.218369	chr9:99537070|99538527	7	2_1_0	146	0.087	exon	ZNF510
chr9|ZNF462:109746690|ZNF462:109734285|rev|+	2	0.988566	0.0180454	chr9:109734286|109746690	4	2_2_0	32	0.2	exon	ZNF462
chr6|ZNF451:57015660|ZNF451:56999541|rev|+	2	0.990425	0.0121808	chr6:56999542|57015660	3	1_2_0	54	0.1	exon	ZNF451
chr9|ZNF367:99154679|ZNF367:99160596|rev|-	6	0.999999	2.08391e-09	chr9:99154680|99160596	11	3_5_1	34	0.393	exon	ZNF367
chr1|ZNF362:33747412|ZNF362:33741700|rev|+	4	0.999274	0.0124284	chr1:33741701|33747412	5	2_3_0	133	0.07	exon	ZNF362
chr1|ZNF362:33760906|ZNF362:33760537|rev|+	117	1	0	chr1:33760538|33760906	304	35_36_3	144	0.809	exon	ZNF362
chr20|ZNF341:32377394|ZNF341:32371537|rev|+	6	0.999998	3.2792e-08	chr20:32371538|32377394	6	2_2_0	19	0.387	exon	ZNF341
chr6|ZNF292:87928449|ZNF292:87925620|rev|+	3	0.973344	0.234781	chr6:87925621|87928449	8	4_5_0	22	0.421	exon	ZNF292
chr7|ZNF277:111927129|ZNF277:111926927|dup|+	7	0.999997	0.000130126	chr7:111926928|111927129	9	5_4_0	62	0.225	exon	ZNF277
chr16|ZNF276:89804313|ZNF276:89799889|rev|+	5	0.999885	0.00374534	chr16:89799890|89804313	28	7_7_0	57	0.496	exon	ZNF276
chr12|ZNF268:133768589|ZNF268:133768074|rev|+	2	0.927817	0.236942	chr12:133768075|133768589	9	3_1_0	56	0.243	exon	ZNF268
chr18|ZNF236:74563895|ZNF236:74561481|rev|+	3	0.979467	0.202054	chr18:74561482|74563895	8	4_3_0	40	0.286	exon	ZNF236
chr19|ZNF224:44602041|ZNF224:44600495|rev|+	6	0.999999	4.07974e-09	chr19:44600496|44602041	18	6_5_0	82	0.305	exon	ZNF224
chr17|ZNF207:30695033|ZNF207:30689932|rev|+	13	1	1.70249e-19	chr17:30689933|30695033	17	2_3_0	651	0.05	exon	ZNF207
chr9|ZNF169:97055351|ZNF169:97054622|rev|+	4	0.996952	0.112682	chr9:97054623|97055351	8	3_2_0	14	0.533	exon	ZNF169
chr3|ZNF148:124996569|ZNF148:124998091|rev|-	20	1	5.37631e-06	chr3:124996570|124998091	30	9_10_1	59	0.504	exon	ZNF148
chr2|ZNF142:219520872|ZNF142:219521186|dup|-	8	0.999999	0.000515341	chr2:219520873|219521186	19	8_7_0	23	0.623	exon	ZNF142
chr20|ZMYND8:45905057|ZMYND8:45916028|rev|-	7	1	8.71516e-10	chr20:45905058|45916028	8	3_3_0	115	0.122	exon	ZMYND8
chr20|ZMYND8:45865069|ZMYND8:45865260|dup|-	6	0.999998	6.73971e-08	chr20:45865070|45865260	8	1_2_1	79	0.168	exon	ZMYND8
chr10|ZMYND11:267296|ZMYND11:225933|rev|+	9	1	0.000121829	chr10:225934|267296	12	3_5_0	69	0.258	exon	ZMYND11
chr1|ZMYM4:35871069|ZMYM4:35846859|rev|+	4	0.99951	0.0050334	chr1:35846860|35871069	4	2_2_0	168	0.045	exon	ZMYM4
chr1|ZMYM4:35855699|ZMYM4:35846859|rev|+	1	0.904064	0.111731	chr1:35846860|35855699	2	1_2_0	196	0.02	exon	ZMYM4
chr1|ZMYM4:35847359|ZMYM4:35846859|rev|+	4	0.999875	7.40537e-05	chr1:35846860|35847359	4	2_2_0	390	0.02	exon	ZMYM4
chr1|ZMYM4:35854683|ZMYM4:35846859|rev|+	1	0.905111	0.109818	chr1:35846860|35854683	3	3_3_0	150	0.038	exon	ZMYM4
chr13|ZMYM2:20633702|ZMYM2:20632714|rev|+	8	1	1.82669e-13	chr13:20632715|20633702	8	2_2_0	281	0.054	exon	ZMYM2
chr13|ZMYM2:20641530|ZMYM2:20632714|rev|+	1	0.902898	0.113862	chr13:20632715|20641530	7	2_3_0	84	0.143	exon	ZMYM2
chr13|ZMYM2:20641530|ZMYM2:20625572|rev|+	1	0.911305	0.098545	chr13:20625573|20641530	2	2_2_0	45	0.082	exon	ZMYM2
chr10|ZMIZ1:80976031|ZMIZ1:80961340|rev|+	8	0.999992	0.0498027	chr10:80961341|80976031	25	8_8_0	118	0.298	exon	ZMIZ1
chr7|ZKSCAN1:99621930|ZKSCAN1:99621041|rev|+	69	1	0	chr7:99621042|99621930	121	27_28_4	377	0.391	exon	ZKSCAN1
chr1|ZFYVE9:52769597|ZFYVE9:52759124|rev|+	1	0.904064	0.111731	chr1:52759125|52769597	3	1_2_0	85	0.066	exon	ZFYVE9
chr14|ZFYVE26:68228919|ZFYVE26:68236447|rev|-	6	0.999997	1.88264e-06	chr14:68228920|68236447	6	2_1_0	146	0.076	exon	ZFYVE26
chr14|ZFYVE1:73459850|ZFYVE1:73460065|dup|-	1	0.90833	0.103949	chr14:73459851|73460065	9	5_6_0	164	0.099	exon	ZFYVE1
chrY|ZFY:2829687|ZFY:2821949|rev|+	20	1	0.0292835	chrY:2821950|2829687	23	9_7_0	41	0.529	exon	ZFY
chrX|ZFX:24197887|ZFX:24190831|rev|+	27	1	0.111188	chrX:24190832|24197887	40	12_12_0	211	0.275	exon	ZFX
chr5|ZFR:32379220|ZFR:32390543|rev|-	1	0.912018	0.0972524	chr5:32379221|32390543	5	2_3_0	185	0.051	exon	ZFR
chr5|ZFR:32379220|ZFR:32380278|rev|-	2	0.98957	0.0147739	chr5:32379221|32380278	3	2_2_0	191	0.03	exon	ZFR
chr16|ZFHX3:72991325|ZFHX3:72994093|dup|-	6	0.999999	3.58399e-09	chr16:72991326|72994093	6	2_2_0	51	0.19	exon	ZFHX3
chr16|ZFHX3:72984367|ZFHX3:72984864|dup|-	1	0.902898	0.113862	chr16:72984368|72984864	3	2_2_0	120	0.048	exon	ZFHX3
chr16|ZFHX3:72845475|ZFHX3:72845937|rev|-	12	0.999983	0.166782	chr16:72845476|72845937	34	5_4_0	84	0.447	exon	ZFHX3
chr16|ZFHX3:72984367|ZFHX3:72994093|rev|-	15	1	1.53166e-34	chr16:72984368|72994093	29	6_9_0	117	0.331	exon	ZFHX3
chr8|ZFAT:135521861|ZFAT:135533244|rev|-	3	0.998948	0.0010804	chr8:135521862|135533244	6	2_2_0	13	0.48	exon	ZFAT
chr15|ZFAND6:80415142|ZFAND6:80412669|rev|+	42	1	0	chr15:80412670|80415142	75	12_19_0	60	0.714	exon	ZFAND6
chr6|ZFAND3:38084515|ZFAND3:38050167|rev|+	12	1	6.50667e-20	chr6:38050168|38084515	25	4_5_0	190	0.208	exon	ZFAND3
chr7|ZDHHC4:6624891|ZDHHC4:6624646|dup|+	8	1	3.01426e-12	chr7:6624647|6624891	46	8_7_0	339	0.213	exon	ZDHHC4
chr3|ZDHHC3:44970797|ZDHHC3:45000952|rev|-	2	0.990616	0.0116287	chr3:44970798|45000952	4	2_2_0	119	0.063	exon	ZDHHC3
chr2|ZDBF2:207162097|ZDBF2:207144263|rev|+	18	0.999983	0.136177	chr2:207144264|207162097	17	6_7_0	40	0.459	exon	ZDBF2
chr9|ZCCHC7:37126939|ZCCHC7:37126308|dup|+	7	1	3.0577e-12	chr9:37126309|37126939	8	3_2_0	170	0.086	exon	ZCCHC7
chr9|-0.254-17-10_seqlength-82-ZCCHC7:37126350|-0.254-17-10_seqlength-82-ZCCHC7:37127250|rev|-	16	0.997592	0	chr9:37126309|37127260	26	8_8_1	201	0.206	intron	ZCCHC7
chr9|ZCCHC7:37305711|ZCCHC7:37305540|dup|+	3	0.998509	0.00293882	chr9:37305541|37305711	3	2_1_0	160	0.036	exon	ZCCHC7
chr4|ZCCHC4:25335610|ZCCHC4:25334804|rev|+	6	0.999996	6.07028e-06	chr4:25334805|25335610	11	3_1_0	25	0.468	exon	ZCCHC4
chr7|ZC3HC1:129665997|ZC3HC1:129679387|rev|-	4	0.999856	0.000123563	chr7:129665998|129679387	5	3_2_0	230	0.042	exon	ZC3HC1
chr7|ZC3HC1:129679303|ZC3HC1:129688984|rev|-	37	1	0	chr7:129679304|129688984	46	8_8_0	69	0.571	exon	ZC3HC1
chr7|ZC3HC1:129680790|ZC3HC1:129688984|rev|-	3	0.921476	0.317755	chr7:129680791|129688984	7	4_3_0	109	0.114	exon	ZC3HC1
chr22|ZC3H7B:41739580|ZC3H7B:41738532|rev|+	21	1	0.0146344	chr22:41738533|41739580	35	17_12_0	279	0.201	exon	ZC3H7B
chr16|ZC3H18:88695262|ZC3H18:88694029|rev|+	4	0.999884	5.47252e-05	chr16:88694030|88695262	12	5_6_0	21	0.533	exon	ZC3H18
chr1|ZBTB8A:33059355|ZBTB8A:33058531|dup|+	8	0.998003	0.204265	chr1:33058532|33059355	8	3_3_0	62	0.205	exon	ZBTB8A
chr20|ZBTB46:62407030|ZBTB46:62422143|rev|-	2	0.969572	0.0980868	chr20:62407031|62422143	5	2_3_0	2	0.833	exon	ZBTB46
chr11|ZBTB44:130130750|ZBTB44:130131824|dup|-	12	1	1.53319e-30	chr11:130130751|130131824	32	14_14_1	100	0.39	exon	ZBTB44
chr3|ZBTB20:114069120|ZBTB20:114070725|dup|-	78	1	0	chr3:114069121|114070725	197	31_34_0	553	0.416	exon	ZBTB20
chr17|YWHAE:1257504|YWHAE:1265302|rev|-	6	0.999999	2.4425e-08	chr17:1257505|1265302	12	1_2_0	364	0.062	exon	YWHAE
chr17|YWHAE:1264385|YWHAE:1265302|rev|-	22	1	0.000153009	chr17:1264386|1265302	29	9_6_0	233	0.199	exon	YWHAE
chr1|YTHDF2:29070498|YTHDF2:29068914|dup|+	3	0.996787	0.0181264	chr1:29068915|29070498	26	13_10_0	192	0.213	exon	YTHDF2
chr20|YTHDF1:61833638|YTHDF1:61835159|dup|-	10	0.999879	0.1827	chr20:61833639|61835159	21	9_6_0	199	0.174	exon	YTHDF1
chr10|YME1L1:27431315|YME1L1:27434519|rev|-	3	0.997734	0.00844791	chr10:27431316|27434519	6	4_4_0	218	0.052	exon	YME1L1
chr3|YEATS2:183480067|YEATS2:183474315|rev|+	8	0.999957	0.170019	chr3:183474316|183480067	18	7_5_1	297	0.108	exon	YEATS2
chr3|YEATS2:183508768|YEATS2:183493702|rev|+	6	0.999999	1.00212e-08	chr3:183493703|183508768	8	3_4_0	143	0.101	exon	YEATS2
chr3|YEATS2:183480067|YEATS2:183479294|rev|+	1	0.910013	0.10089	chr3:183479295|183480067	2	2_2_0	135	0.029	exon	YEATS2
chr3|YEATS2:183470041|YEATS2:183465459|rev|+	1	0.912018	0.0972524	chr3:183465460|183470041	14	7_6_1	271	0.094	exon	YEATS2
chr11|YAP1:102080295|YAP1:102076623|rev|+	2	0.989674	0.0144471	chr11:102076624|102080295	14	5_4_1	585	0.046	exon	YAP1
chr11|YAP1:102076805|YAP1:101984874|rev|+	2	0.988566	0.0180454	chr11:101984875|102076805	4	2_3_0	1782	0.004	exon	YAP1
chr16|XYLT1:17352844|XYLT1:17353355|dup|-	57	1	0	chr16:17352845|17353355	70	12_12_1	259	0.351	exon	XYLT1
chr16|XPO6:28177828|XPO6:28181230|rev|-	56	1	0	chr16:28177829|28181230	104	19_21_0	236	0.468	exon	XPO6
chr16|XPO6:28181070|XPO6:28181230|dup|-	7	0.999999	1.06398e-06	chr16:28181071|28181230	8	3_3_0	388	0.04	exon	XPO6
chr16|XPO6:28137009|XPO6:28143724|rev|-	1	0.911674	0.0978765	chr16:28137010|28143724	2	1_2_0	371	0.011	exon	XPO6
chr16|XPO6:28157414|XPO6:28167848|rev|-	2	0.984409	0.0336164	chr16:28157415|28167848	11	2_5_0	341	0.061	exon	XPO6
chr13|XPO4:21436855|XPO4:21442840|rev|-	3	0.957672	0.281779	chr13:21436856|21442840	5	4_4_0	44	0.185	exon	XPO4
chr2|XPO1:61719169|XPO1:61724142|rev|-	1	0.910013	0.100889	chr2:61719170|61724142	2	2_2_0	164	0.024	exon	XPO1
chr2|XPO1:61710091|XPO1:61717911|rev|-	4	0.999894	3.92337e-05	chr2:61710092|61717911	6	5_5_0	167	0.067	exon	XPO1
chr2|XPO1:61749745|XPO1:61761038|rev|-	1	0.910013	0.100889	chr2:61749746|61761038	26	10_8_0	102	0.338	exon	XPO1
chr22|XPNPEP3:41305239|XPNPEP3:41303590|rev|+	5	0.999988	1.07006e-06	chr22:41303591|41305239	6	3_3_0	59	0.169	exon	XPNPEP3
chr10|XPNPEP1:111633124|XPNPEP1:111635357|rev|-	4	0.999466	0.00620784	chr10:111633125|111635357	4	2_2_1	454	0.017	exon	XPNPEP1
chrX|WWC3:10066619|WWC3:10031484|rev|+	13	1	5.09271e-15	chrX:10031485|10066619	21	8_10_0	49	0.462	exon	WWC3
chr19|WTIP:34986676|WTIP:34981280|rev|+	6	0.999999	6.10577e-09	chr19:34981281|34986676	25	4_3_0	380	0.116	exon	WTIP
chr19|WTIP:34986676|WTIP:34985490|rev|+	24	1	0	chr19:34985491|34986676	37	7_12_3	660	0.101	exon	WTIP
chr19|WTIP:34981382|WTIP:34981280|dup|+	9	1	3.54783e-18	chr19:34981281|34981382	14	1_2_0	393	0.067	exon	WTIP
chr12|WSB2:118474142|WSB2:118476193|rev|-	9	0.999985	0.173369	chr12:118474143|118476193	11	3_3_0	2699	0.008	exon	WSB2
chr17|WSB1:25636298|WSB1:25630392|rev|+	7	1	4.7951e-09	chr17:25630393|25636298	9	2_4_0	134	0.118	exon	WSB1
chr12|WNK1:1009836|WNK1:1009641|dup|+	4	0.999902	2.88452e-05	chr12:1009642|1009836	6	2_2_0	724	0.016	exon	WNK1
chr7|WIPI2:5256818|WIPI2:5256193|rev|+	10	1	3.16265e-12	chr7:5256194|5256818	27	10_5_0	707	0.071	exon	WIPI2
chr4|WHSC1:1906105|WHSC1:1902352|rev|+	8	0.999903	0.196533	chr4:1902353|1906105	12	5_4_0	381	0.059	exon	WHSC1
chr4|WHSC1:1932497|WHSC1:1902352|rev|+	5	0.999983	5.57356e-06	chr4:1902353|1932497	5	1_2_0	84	0.106	exon	WHSC1
chr4|WHSC1:1920350|WHSC1:1902352|rev|+	9	1	3.22823e-14	chr4:1902353|1920350	14	4_7_0	221	0.112	exon	WHSC1
chr9|WDR85:140458885|WDR85:140459606|rev|-	10	0.99995	0.182691	chr9:140458886|140459606	12	3_6_0	61	0.282	exon	WDR85
chr19|WDR83:12784130|WDR83:12783660|rev|+	4	0.999879	6.4618e-05	chr19:12783661|12784130	8	2_3_0	25	0.39	exon	WDR83
chr18|WDR7:54448887|WDR7:54426095|rev|+	7	0.999996	0.00055083	chr18:54426096|54448887	13	4_4_0	83	0.239	exon	WDR7
chr19|WDR62:36590519|WDR62:36584932|rev|+	5	0.999988	1.19445e-06	chr19:36584933|36590519	5	2_2_0	14	0.417	exon	WDR62
chr19|WDR62:36580208|WDR62:36579939|rev|+	21	1	0	chr19:36579940|36580208	71	14_14_0	55	0.721	exon	WDR62
chr7|WDR60:158711560|WDR60:158672374|rev|+	4	0.997463	0.0929033	chr7:158672375|158711560	4	3_3_0	29	0.216	exon	WDR60
chr9|WDR5:137013465|WDR5:137004941|rev|+	2	0.987691	0.021078	chr9:137004942|137013465	2	2_1_0	15	0.211	exon	WDR5
chr9|WDR5:137005933|WDR5:137004941|rev|+	12	1	3.08154e-23	chr9:137004942|137005933	13	3_1_0	21	0.553	exon	WDR5
chr1|WDR47:109544845|WDR47:109554340|rev|-	3	0.999103	0.000658303	chr1:109544846|109554340	5	2_2_0	51	0.164	exon	WDR47
chr5|WDR41:76745584|WDR41:76760634|rev|-	1	0.909504	0.101814	chr5:76745585|76760634	2	2_2_0	427	0.009	exon	WDR41
chr5|WDR41:76758919|WDR41:76760634|rev|-	11	0.999889	0.174198	chr5:76758920|76760634	15	6_3_3	296	0.092	exon	WDR41
chr10|WDR37:1151207|WDR37:1130342|rev|+	2	0.976738	0.0666203	chr10:1130343|1151207	8	2_2_0	123	0.115	exon	WDR37
chr10|WDR37:1142186|WDR37:1130342|rev|+	7	0.999996	0.000594051	chr10:1130343|1142186	27	7_7_0	162	0.25	exon	WDR37
chr10|WDR37:1126416|WDR37:1125950|rev|+	6	0.999995	1.29466e-05	chr10:1125951|1126416	19	9_8_0	101	0.273	exon	WDR37
chr10|WDR37:1142186|WDR37:1118055|rev|+	10	1	2.10875e-20	chr10:1118056|1142186	18	6_7_0	96	0.273	exon	WDR37
chr10|WDR37:1151207|WDR37:1123846|rev|+	6	0.999999	3.20365e-09	chr10:1123847|1151207	6	2_2_0	50	0.194	exon	WDR37
chr10|WDR37:1132297|WDR37:1118055|rev|+	4	0.999876	7.03007e-05	chr10:1118056|1132297	4	2_2_0	153	0.05	exon	WDR37
chr6|WDR27:170033042|WDR27:170052104|rev|-	5	0.999773	0.0171429	chr6:170033043|170052104	7	4_2_0	38	0.269	exon	WDR27
chr6|WDR27:169982931|WDR27:170052104|rev|-	9	1	1.04714e-12	chr6:169982932|170052104	14	5_2_0	21	0.571	exon	WDR27
chr2|WDPCP:63660878|WDPCP:63667005|rev|-	16	1	1.53029e-41	chr2:63660879|63667005	24	7_7_0	93	0.34	exon	WDPCP
chr13|WDFY2:52325551|WDFY2:52301813|rev|+	5	0.999663	0.0347033	chr13:52301814|52325551	5	1_2_0	194	0.049	exon	WDFY2
chr13|WDFY2:52301926|WDFY2:52277731|rev|+	2	0.988688	0.0176361	chr13:52277732|52301926	2	2_2_0	86	0.044	exon	WDFY2
chr2|WDFY1:224776969|WDFY1:224782727|rev|-	12	1	7.15809e-14	chr2:224776970|224782727	17	3_4_0	364	0.085	exon	WDFY1
chr2|WDFY1:224758950|WDFY1:224760347|rev|-	23	1	0	chr2:224758951|224760347	86	14_16_0	1006	0.146	exon	WDFY1
chr2|WDFY1:224746658|WDFY1:224749466|rev|-	3	0.998697	0.0020236	chr2:224746659|224749466	3	2_2_0	471	0.013	exon	WDFY1
chr7|WBSCR22:73101425|WBSCR22:73100965|rev|+	18	1	0.13617	chr7:73100966|73101425	28	6_6_0	113	0.331	exon	WBSCR22
chr14|WARS:100820023|WARS:100835595|rev|-	5	0.999949	0.000358369	chr14:100820024|100835595	9	1_2_0	1037	0.017	exon	WARS
chr10|WAPAL:88231964|WAPAL:88233730|rev|-	3	0.998874	0.00132354	chr10:88231965|88233730	4	3_3_0	159	0.048	exon	WAPAL
chr11|VWCE:61044064|VWCE:61045948|rev|-	1	0.909504	0.101814	chr11:61044065|61045948	5	3_2_0	3	0.769	exon	VWCE
chr13|VWA8:42385360|VWA8:42393522|rev|-	3	0.998792	0.00162615	chr13:42385361|42393522	6	3_5_0	47	0.203	exon	VWA8
chr13|VWA8:42385360|VWA8:42407667|rev|-	1	0.912018	0.0972524	chr13:42385361|42407667	10	3_3_0	137	0.127	exon	VWA8
chr19|VRK3:50500760|VRK3:50504111|rev|-	2	0.986854	0.0241171	chr19:50500761|50504111	2	1_0_2	107	0.036	exon	VRK3
chr16|VPS35:46708225|VPS35:46711310|rev|-	6	0.999992	6.25205e-05	chr16:46708226|46711310	11	6_5_0	98	0.183	exon	VPS35
chr1|VPS13D:12476880|VPS13D:12460237|rev|+	2	0.986431	0.0256996	chr1:12460238|12476880	8	2_1_0	244	0.062	exon	VPS13D
chr1|VPS13D:12338095|VPS13D:12335881|dup|+	1	0.912018	0.0972524	chr1:12335882|12338095	8	2_4_0	178	0.082	exon	VPS13D
chr3|VPRBP:51497129|VPRBP:51500892|rev|-	1	0.90605	0.108103	chr3:51497130|51500892	3	2_2_0	50	0.107	exon	VPRBP
chr17|VMP1:57816308|VMP1:57808781|rev|+	12	0.999993	0.166782	chr17:57808782|57816308	16	5_7_0	125	0.204	exon	VMP1
chr17|VMP1:57851246|VMP1:57808781|rev|+	3	0.998616	0.00239371	chr17:57808782|57851246	3	2_2_0	167	0.035	exon	VMP1
chr17|VMP1:57851246|VMP1:57842331|rev|+	4	0.999768	0.000614805	chr17:57842332|57851246	4	2_2_0	268	0.029	exon	VMP1
chr3|VGLL4:11643306|VGLL4:11744521|rev|-	5	0.999972	3.95073e-05	chr3:11643307|11744521	9	3_3_0	90	0.167	exon	VGLL4
chr4|VEGFC:177632652|VEGFC:177632804|dup|-	9	1	1.84304e-14	chr4:177632653|177632804	9	2_3_0	969	0.018	exon	VEGFC
chr4|VEGFC:177648931|VEGFC:177650900|rev|-	10	1	1.81242e-16	chr4:177648932|177650900	29	9_8_0	709	0.076	exon	VEGFC
chr4|VEGFC:177632652|VEGFC:177650900|rev|-	46	1	0	chr4:177632653|177650900	166	30_32_0	523	0.388	exon	VEGFC
chr10|VCL:75832610|VCL:75830427|rev|+	5	0.99999	5.06823e-07	chr10:75830428|75832610	15	3_2_0	687	0.042	exon	VCL
chr5|VCAN:82850857|VCAN:82832825|rev|+	7	1	2.8825e-11	chr5:82832826|82850857	8	2_2_0	189	0.078	exon	VCAN
chr9|VAV2:136671202|VAV2:136726554|rev|-	9	1	1.84218e-17	chr9:136671203|136726554	14	2_4_0	195	0.126	exon	VAV2
chr19|VASP:46026076|VASP:46024579|rev|+	4	0.997869	0.075591	chr19:46024580|46026076	7	3_4_1	182	0.071	exon	VASP
chr1|VANGL1:116206889|VANGL1:116202261|rev|+	16	1	1.12963e-45	chr1:116202262|116206889	16	4_4_0	25	0.561	exon	VANGL1
chr1|VAMP3:7838229|VAMP3:7837219|rev|+	6	0.999999	1.19816e-08	chr1:7837220|7838229	44	11_14_1	281	0.238	exon	VAMP3
chr16|VAC14:70796442|VAC14:70796928|rev|-	15	1	3.32359e-32	chr16:70796443|70796928	18	4_5_0	298	0.108	exon	VAC14
chrY|UTY:15435434|UTY:15478273|rev|-	4	0.999907	2.30237e-05	chrY:15435435|15478273	4	2_2_0	25	0.242	exon	UTY
chr6|UTRN:144814592|UTRN:144808683|rev|+	22	1	0	chr6:144808684|144814592	26	6_5_0	244	0.176	exon	UTRN
chr10|USP54:75296026|USP54:75299351|rev|-	1	0.90605	0.108103	chr10:75296027|75299351	3	1_2_0	70	0.079	exon	USP54
chr10|USP54:75302560|USP54:75302889|rev|-	8	0.999996	0.0173203	chr10:75302561|75302889	11	4_2_0	72	0.234	exon	USP54
chr10|USP54:75286404|USP54:75299351|rev|-	4	0.999854	0.0001296	chr10:75286405|75299351	4	1_2_0	42	0.16	exon	USP54
chr2|USP34:61456682|USP34:61459667|rev|-	10	1	6.7042e-07	chr2:61456683|61459667	11	3_4_0	175	0.112	exon	USP34
chr1|USP33:78183551|USP33:78191447|rev|-	12	1	1.86198e-17	chr1:78183552|78191447	21	4_3_0	152	0.216	exon	USP33
chr16|USP31:23091266|USP31:23093878|rev|-	5	0.99999	5.89632e-07	chr16:23091267|23093878	7	5_5_0	124	0.101	exon	USP31
chr12|USP30:109511337|USP30:109509416|rev|+	12	0.9999	0.166782	chr12:109509417|109511337	31	10_7_1	86	0.419	exon	USP30
chr15|USP3:63855207|USP3:63824845|rev|+	4	0.958069	0.286388	chr15:63824846|63855207	8	3_4_1	78	0.17	exon	USP3
chr15|USP3:63855207|USP3:63821212|rev|+	2	0.989754	0.0142002	chr15:63821213|63855207	7	4_2_0	60	0.189	exon	USP3
chr11|USP28:113723222|USP28:113725057|rev|-	6	0.999682	0.137927	chr11:113723223|113725057	10	4_3_0	45	0.308	exon	USP28
chr21|USP25:17138460|USP25:17135209|rev|+	6	0.999998	4.97742e-08	chr21:17135210|17138460	19	7_9_0	39	0.494	exon	USP25
chr17|USP22:20910208|USP22:20911309|rev|-	17	1	0.0929097	chr17:20910209|20911309	24	6_5_0	1385	0.033	exon	USP22
chr17|USP22:20910208|USP22:20914622|rev|-	13	1	0.0178699	chr17:20910209|20914622	22	9_10_0	1945	0.022	exon	USP22
chr17|USP22:20907514|USP22:20908303|rev|-	15	1	4.16008e-27	chr17:20907515|20908303	24	5_6_0	1563	0.03	exon	USP22
chr3|USP13:179439377|USP13:179437727|rev|+	1	0.901604	0.11623	chr3:179437728|179439377	4	2_2_0	106	0.07	exon	USP13
chrX|USP11:47103001|USP11:47102794|dup|+	2	0.989362	0.0154298	chrX:47102795|47103001	17	4_4_0	267	0.113	exon	USP11
chr16|USP10:84779279|USP10:84773914|rev|+	4	0.999858	0.000117266	chr16:84773915|84779279	14	5_5_0	39	0.418	exon	USP10
chr19|URI1:30477324|URI1:30476129|rev|+	7	0.999998	6.65411e-05	chr19:30476130|30477324	13	8_8_0	44	0.371	exon	URI1
chr17|UNK:73809959|UNK:73808192|rev|+	10	1	5.68546e-13	chr17:73808193|73809959	14	4_5_1	37	0.431	exon	UNK
chr9|UNC13B:35313986|UNC13B:35295692|rev|+	1	0.910013	0.100889	chr9:35295693|35313986	4	2_1_0	123	0.061	exon	UNC13B
chr3|ULK4:41722998|ULK4:41723295|rev|-	2	0.990064	0.0132503	chr3:41722999|41723295	12	4_3_2	37	0.393	exon	ULK4
chr5|UIMC1:176370335|UIMC1:176385155|rev|-	22	1	0	chr5:176370336|176385155	56	18_19_0	78	0.589	exon	UIMC1
chr6|UHRF1BP1:34789732|UHRF1BP1:34789429|rev|+	8	1	5.79286e-11	chr6:34789430|34789732	8	2_1_0	130	0.11	exon	UHRF1BP1
chr6|UHRF1BP1:34791125|UHRF1BP1:34791033|dup|+	8	1	5.06811e-12	chr6:34791034|34791125	9	2_2_0	166	0.098	exon	UHRF1BP1
chr19|UHRF1:4941943|UHRF1:4941539|rev|+	3	0.998774	0.00169777	chr19:4941540|4941943	16	7_2_0	44	0.421	exon	UHRF1
chr1|UCK2:165860559|UCK2:165859440|rev|+	6	0.999984	0.000679812	chr1:165859441|165860559	29	12_11_0	251	0.188	exon	UCK2
chr13|UCHL3:76143643|UCHL3:76134888|rev|+	10	0.999998	0.139905	chr13:76134889|76143643	13	4_4_0	59	0.306	exon	UCHL3
chr3|UBXN7:196118683|UBXN7:196129890|rev|-	6	0.999683	0.137546	chr3:196118684|196129890	45	17_15_0	29	0.756	exon	UBXN7
chr19|UBXN6:4452360|UBXN6:4454090|rev|-	3	0.995443	0.0350364	chr19:4452361|4454090	4	2_2_0	995	0.008	exon	UBXN6
chr2|UBXN4:136533921|UBXN4:136505836|rev|+	10	1	9.21543e-17	chr2:136505837|136533921	10	2_3_0	164	0.109	exon	UBXN4
chr2|UBXN4:136519481|UBXN4:136505836|rev|+	3	0.998483	0.00308037	chr2:136505837|136519481	4	2_2_0	109	0.068	exon	UBXN4
chr2|UBXN2A:24194284|UBXN2A:24181170|rev|+	4	0.999895	3.80677e-05	chr2:24181171|24194284	4	2_2_0	11	0.421	exon	UBXN2A
chr8|UBR5:103372298|UBR5:103373854|rev|-	14	1	0.126752	chr8:103372299|103373854	18	6_4_3	217	0.142	exon	UBR5
chr1|UBR4:19519926|UBR4:19523759|rev|-	20	1	0.0943861	chr1:19519927|19523759	40	7_8_0	544	0.128	exon	UBR4
chr1|UBR4:19510304|UBR4:19514034|rev|-	4	0.999668	0.0018049	chr1:19510305|19514034	7	3_2_0	226	0.058	exon	UBR4
chr1|UBR4:19503085|UBR4:19514034|rev|-	2	0.990316	0.0124998	chr1:19503086|19514034	7	3_4_0	411	0.033	exon	UBR4
chr2|UBR3:170917953|UBR3:170911969|rev|+	5	0.998511	0.167465	chr2:170911970|170917953	8	1_3_0	107	0.13	exon	UBR3
chr6|UBR2:42647570|UBR2:42643793|rev|+	1	0.90605	0.108103	chr6:42643794|42647570	5	3_2_0	146	0.064	exon	UBR2
chr15|UBR1:43250210|UBR1:43252899|rev|-	4	0.999666	0.00183049	chr15:43250211|43252899	4	2_2_0	65	0.11	exon	UBR1
chr9|UBQLN1:86279944|UBQLN1:86293514|rev|-	2	0.989362	0.0154297	chr9:86279945|86293514	7	1_2_0	376	0.036	exon	UBQLN1
chr9|UBQLN1:86292641|UBQLN1:86301070|rev|-	16	1	0.00599874	chr9:86292642|86301070	17	9_10_1	780	0.042	exon	UBQLN1
chr9|UBQLN1:86292641|UBQLN1:86293514|rev|-	67	1	0	chr9:86292642|86293514	90	11_17_0	889	0.168	exon	UBQLN1
chr9|UBQLN1:86293355|UBQLN1:86301070|rev|-	2	0.986197	0.0265871	chr9:86293356|86301070	4	3_2_0	381	0.021	exon	UBQLN1
chr9|UBQLN1:86279944|UBQLN1:86292876|rev|-	2	0.970856	0.0925307	chr9:86279945|86292876	13	6_4_0	587	0.042	exon	UBQLN1
chr9|UBQLN1:86297865|UBQLN1:86301070|rev|-	3	0.996695	0.0191906	chr9:86297866|86301070	6	4_4_0	286	0.04	exon	UBQLN1
chr9|UBQLN1:86293355|UBQLN1:86297981|rev|-	7	0.961833	0.218369	chr9:86293356|86297981	10	3_3_0	555	0.035	exon	UBQLN1
chr7|UBN2:138969320|UBN2:138921750|rev|+	4	0.999882	5.91617e-05	chr7:138921751|138969320	4	2_2_0	31	0.205	exon	UBN2
chr1|UBE4B:10165802|UBE4B:10155518|rev|+	9	1	1.74828e-06	chr1:10155519|10165802	12	3_2_0	141	0.145	exon	UBE4B
chr11|UBE4A:118263610|UBE4A:118261371|rev|+	3	0.998702	0.00200062	chr11:118261372|118263610	4	2_1_0	251	0.031	exon	UBE4A
chr6|UBE3D:83667030|UBE3D:83754378|rev|-	7	1	1.58928e-11	chr6:83667031|83754378	11	2_3_0	8	0.733	exon	UBE3D
chr7|UBE3C:157016045|UBE3C:157013382|rev|+	14	0.999995	0.15441	chr7:157013383|157016045	21	3_4_0	169	0.199	exon	UBE3C
chr17|UBE2Z:47000299|UBE2Z:46998521|rev|+	6	0.999999	1.64054e-09	chr17:46998522|47000299	6	2_2_0	533	0.022	exon	UBE2Z
chr9|UBE2R2:33900269|UBE2R2:33886878|rev|+	38	1	0	chr9:33886879|33900269	92	32_28_1	344	0.348	exon	UBE2R2
chr4|UBE2K:39776553|UBE2K:39739039|rev|+	3	0.998614	0.00240344	chr4:39739040|39776553	4	2_3_0	94	0.078	exon	UBE2K
chr1|UBE2J2:1192371|UBE2J2:1203372|rev|-	3	0.998324	0.00400998	chr1:1192372|1203372	7	3_3_0	45	0.237	exon	UBE2J2
chr1|UBE2J2:1192371|UBE2J2:1192690|rev|-	8	0.999956	0.171361	chr1:1192372|1192690	22	9_8_0	31	0.587	exon	UBE2J2
chr2|UBE2F-SCLY:238944581|UBE2F:238933982|rev|+	3	0.999028	0.00084816	chr2:238933983|238944581	2	2_2_0	39	0.093	exon	UBE2F
chr5|UBE2D2:139003046|UBE2D2:138994170|rev|+	2	0.989918	0.0136959	chr5:138994171|139003046	6	1_3_0	69	0.148	exon	UBE2D2
chr5|UBE2D2:138994551|UBE2D2:138979956|rev|+	1	0.910908	0.0992648	chr5:138979957|138994551	3	2_1_0	100	0.057	exon	UBE2D2
chr20|UBE2C:44444552|UBE2C:44444179|rev|+	2	0.990425	0.0121808	chr20:44444180|44444552	7	4_4_0	52	0.212	exon	UBE2C
chr11|UBASH3B:122647918|UBASH3B:122646926|rev|+	9	0.98513	0.192583	chr11:122646927|122647918	91	17_23_0	295	0.382	exon	UBASH3B
chr1|UBAP2L:154232505|UBAP2L:154231452|rev|+	11	0.999935	0.174198	chr1:154231453|154232505	41	10_13_1	163	0.335	exon	UBAP2L
chr1|UBAP2L:154239044|UBAP2L:154233367|rev|+	6	0.999998	1.16695e-07	chr1:154233368|154239044	17	5_4_0	213	0.138	exon	UBAP2L
chr1|UBAP2L:154224129|UBAP2L:154223516|rev|+	6	0.999999	1.06687e-08	chr1:154223517|154224129	9	6_6_0	323	0.053	exon	UBAP2L
chr9|UBAP2:33971648|UBAP2:33973235|rev|-	11	0.999254	0.174198	chr9:33971649|33973235	25	9_9_0	20	0.714	exon	UBAP2
chr9|UBAP2:33953282|UBAP2:33956144|rev|-	1	0.910479	0.100043	chr9:33953283|33956144	18	9_10_0	70	0.34	exon	UBAP2
chr9|UBAP2:33948371|UBAP2:33948585|dup|-	2	0.990564	0.0117786	chr9:33948372|33948585	10	4_4_0	39	0.339	exon	UBAP2
chr9|UBAP2:33948371|UBAP2:33953472|rev|-	1	0.906893	0.106567	chr9:33948372|33953472	4	3_3_0	168	0.045	exon	UBAP2
chr9|UBAP2:33953282|UBAP2:33973235|rev|-	7	0.999992	0.00387103	chr9:33953283|33973235	11	8_5_0	29	0.431	exon	UBAP2
chr9|UBAP2:33953282|UBAP2:33963789|rev|-	100	1	0	chr9:33953283|33963789	124	16_18_0	44	0.849	exon	UBAP2
chr13|UBAC2:99896878|UBAC2:99896085|rev|+	2	0.986955	0.0237457	chr13:99896086|99896878	3	2_1_0	62	0.088	exon	UBAC2
chr19|UBA52:18684558|UBA52:18684102|rev|+	13	1	0.016515	chr19:18684103|18684558	3	2_1_0	3950	0.002	exon	UBA52
chr19|UBA2:34929671|UBA2:34922765|rev|+	4	0.99963	0.00242338	chr19:34922766|34929671	7	5_3_0	244	0.054	exon	UBA2
chr19|UBA2:34925873|UBA2:34922765|rev|+	10	0.999999	0.0682319	chr19:34922766|34925873	14	4_2_0	163	0.147	exon	UBA2
chr19|UBA2:34934816|UBA2:34929549|rev|+	9	1	4.54727e-18	chr19:34929550|34934816	9	2_2_0	223	0.075	exon	UBA2
chr19|UBA2:34925873|UBA2:34921480|rev|+	5	0.99999	5.85599e-07	chr19:34921481|34925873	3	1_2_0	171	0.034	exon	UBA2
chr19|UBA2:34929671|UBA2:34921480|rev|+	17	1	1.62477e-15	chr19:34921481|34929671	34	10_9_0	252	0.212	exon	UBA2
chr19|UBA2:34957919|UBA2:34935904|rev|+	6	0.999999	8.2556e-09	chr19:34935905|34957919	11	2_2_0	80	0.216	exon	UBA2
chr7|TYW1:66563705|TYW1:66532271|rev|+	2	0.990701	0.0113875	chr7:66532272|66563705	2	2_2_0	94	0.041	exon	TYW1
chr15|TYRO3:41857339|TYRO3:41854745|rev|+	3	0.950434	0.293844	chr15:41854746|41857339	2	2_2_0	16	0.2	exon	TYRO3
chr18|TYMS:671451|TYMS:670691|rev|+	6	0.999314	0.197403	chr18:670692|671451	12	6_7_0	675	0.034	exon	TYMS
chr22|TXN2:36872779|TXN2:36872903|dup|-	7	0.999999	1.93688e-07	chr22:36872780|36872903	8	2_2_0	29	0.356	exon	TXN2
chr1|TXLNA:32653725|TXLNA:32650125|rev|+	4	0.999898	3.41051e-05	chr1:32650126|32653725	7	3_2_0	174	0.074	exon	TXLNA
chr8|TUSC3:15531345|TUSC3:15508205|rev|+	2	0.990362	0.0123653	chr8:15508206|15531345	3	3_2_0	258	0.023	exon	TUSC3
chr6|TULP4:158882761|TULP4:158870027|rev|+	8	1	3.39742e-13	chr6:158870028|158882761	25	9_8_1	401	0.111	exon	TULP4
chr6|TULP4:158873300|TULP4:158850767|rev|+	5	0.999982	6.26532e-06	chr6:158850768|158873300	10	4_4_0	117	0.146	exon	TULP4
chr6|TULP4:158873300|TULP4:158870027|rev|+	20	0.950145	0.129189	chr6:158870028|158873300	73	14_12_1	409	0.263	exon	TULP4
chr15|TUBGCP4:43694048|TUBGCP4:43692241|rev|+	2	0.965141	0.116788	chr15:43692242|43694048	31	6_5_0	42	0.596	exon	TUBGCP4
chr13|TUBGCP3:113170753|TUBGCP3:113181798|rev|-	9	1	2.91047e-15	chr13:113170754|113181798	17	6_5_0	66	0.34	exon	TUBGCP3
chr2|TTN-AS1:179407088|TTN-AS1:179404833|rev|+	3	0.99824	0.00455017	chr2:179404834|179407088	5	2_3_0	121	0.076	exon	TTN-AS1
chr2|TTN-AS1:179407088|TTN-AS1:179400458|rev|+	67	1	0	chr2:179400459|179407088	81	15_16_0	150	0.519	exon	TTN-AS1
chr14|TTLL5:76368567|TTLL5:76238076|rev|+	3	0.998709	0.00196987	chr14:76238077|76368567	4	2_2_0	27	0.229	exon	TTLL5
chr14|TTC7B:91110391|TTC7B:91146879|rev|-	4	0.999909	2.15834e-05	chr14:91110392|91146879	4	2_2_0	60	0.118	exon	TTC7B
chr2|TTC7A:47206046|TTC7A:47202111|rev|+	15	1	0.000320687	chr2:47202112|47206046	20	8_7_0	77	0.342	exon	TTC7A
chr18|TTC39C:21705514|TTC39C:21703797|rev|+	1	0.910013	0.100889	chr18:21703798|21705514	6	2_3_0	229	0.05	exon	TTC39C
chr18|TTC39C:21649235|TTC39C:21644103|rev|+	14	1	0.0660328	chr18:21644104|21649235	28	14_13_3	128	0.304	exon	TTC39C
chr18|TTC39C:21663045|TTC39C:21644103|rev|+	19	1	0.12852	chr18:21644104|21663045	23	4_10_1	134	0.256	exon	TTC39C
chr21|TTC3:38568337|TTC3:38559349|rev|+	4	0.999668	0.00180102	chr21:38559350|38568337	4	1_2_0	52	0.133	exon	TTC3
chr22|TTC28:28559079|TTC28:28559587|dup|-	2	0.990316	0.0124998	chr22:28559080|28559587	5	3_1_0	79	0.112	exon	TTC28
chr22|TTC28:28692185|TTC28:28693840|rev|-	7	0.999999	1.63177e-06	chr22:28692186|28693840	10	4_3_0	88	0.185	exon	TTC28
chr2|TTC27:33012216|TTC27:33002948|rev|+	1	0.910908	0.0992647	chr2:33002949|33012216	2	2_2_0	45	0.082	exon	TTC27
chr15|TTBK2:43086841|TTBK2:43122276|rev|-	6	0.999425	0.186321	chr15:43086842|43122276	6	3_4_0	117	0.093	exon	TTBK2
chr15|TTBK2:43120125|TTBK2:43132631|rev|-	13	0.999977	0.160239	chr15:43120126|43132631	56	10_10_2	96	0.538	exon	TTBK2
chr11|TSPAN4:850367|TSPAN4:847200|rev|+	2	0.990297	0.0125559	chr11:847201|850367	3	3_3_0	94	0.06	exon	TSPAN4
chr15|TSPAN3:77344726|TSPAN3:77348597|rev|-	6	0.999997	9.41309e-07	chr15:77344727|77348597	14	3_2_1	792	0.034	exon	TSPAN3
chr1|DISC1:231906816|DISC1:231902885|rev|+	2	0.98823	0.0191934	chr1:231902886|231906816	4	2_2_0	70	0.103	exon	TSNAX-DISC1
chr8|TSNARE1:143412261|TSNARE1:143427253|rev|-	2	0.986955	0.0237457	chr8:143412262|143427253	4	2_1_0	61	0.116	exon	TSNARE1
chr8|TSNARE1:143412261|TSNARE1:143413192|rev|-	79	1	0	chr8:143412262|143413192	130	19_18_3	52	0.833	exon	TSNARE1
chr8|TSNARE1:143425326|TSNARE1:143427253|rev|-	1	0.90833	0.103949	chr8:143425327|143427253	2	2_1_0	40	0.091	exon	TSNARE1
chr11|TSG101:18536224|TSG101:18541150|rev|-	4	0.998907	0.027644	chr11:18536225|18541150	4	2_1_0	103	0.072	exon	TSG101
chr3|TSEN2:12560696|TSEN2:12558109|rev|+	4	0.999888	4.78008e-05	chr3:12558110|12560696	17	9_10_1	14	0.708	exon	TSEN2
chr16|TSC2:2108874|TSC2:2106196|rev|+	2	0.987851	0.0205125	chr16:2106197|2108874	29	5_4_1	434	0.118	exon	TSC2
chr9|TRUB2:131079430|TRUB2:131084009|rev|-	17	1	0.00857396	chr9:131079431|131084009	40	11_9_0	258	0.237	exon	TRUB2
chr7|TRRAP:98569568|TRRAP:98563318|rev|+	2	0.98957	0.0147739	chr7:98563319|98569568	9	3_3_0	127	0.124	exon	TRRAP
chr7|TRRAP:98535443|TRRAP:98534778|rev|+	2	0.954542	0.157818	chr7:98534779|98535443	4	2_2_0	75	0.096	exon	TRRAP
chr7|TRRAP:98524989|TRRAP:98522734|rev|+	3	0.995662	0.0321325	chr7:98522735|98524989	4	3_2_0	197	0.039	exon	TRRAP
chr8|TRPS1:116599227|TRPS1:116635985|rev|-	4	0.994729	0.175262	chr8:116599228|116635985	11	8_7_0	117	0.158	exon	TRPS1
chr8|TRPS1:116631358|TRPS1:116635985|rev|-	4	0.999904	2.70922e-05	chr8:116631359|116635985	5	3_2_0	159	0.059	exon	TRPS1
chr15|TRPM7:50949977|TRPM7:50955243|rev|-	3	0.99905	0.000787942	chr15:50949978|50955243	4	2_1_0	127	0.059	exon	TRPM7
chr20|TRPC4AP:33603810|TRPC4AP:33609159|rev|-	3	0.996596	0.0203537	chr20:33603811|33609159	5	3_3_0	860	0.011	exon	TRPC4AP
chr20|TRPC4AP:33632307|TRPC4AP:33637797|rev|-	2	0.954701	0.157244	chr20:33632308|33637797	2	1_2_0	187	0.021	exon	TRPC4AP
chr3|TRPC1:142467302|TRPC1:142455220|rev|+	4	0.999724	0.0010519	chr3:142455221|142467302	4	1_2_0	8	0.5	exon	TRPC1
chr12|TROAP:49723237|TROAP:49722709|rev|+	9	0.999997	0.0689571	chr12:49722710|49723237	9	1_2_0	72	0.2	exon	TROAP
chrX|TRMT2B:100275475|TRMT2B:100276304|rev|-	6	0.996127	0.235088	chrX:100275476|100276304	9	3_2_0	51	0.261	exon	TRMT2B
chr1|TRIT1:40319641|TRIT1:40323089|rev|-	2	0.97001	0.0961941	chr1:40319642|40323089	14	4_5_0	72	0.28	exon	TRIT1
chr5|TRIP13:901546|TRIP13:896779|rev|+	6	0.992703	0.235771	chr5:896780|901546	14	4_2_0	76	0.269	exon	TRIP13
chr19|TRIP10:6743847|TRIP10:6742977|rev|+	7	0.99996	0.0686237	chr19:6742978|6743847	7	3_3_0	102	0.121	exon	TRIP10
chr5|TRIO:14280545|TRIO:14270933|rev|+	2	0.989777	0.0141262	chr5:14270934|14280545	6	6_6_0	901	0.013	exon	TRIO
chr5|TRIO:14336836|TRIO:14304569|rev|+	11	1	2.75105e-20	chr5:14304570|14336836	20	3_5_0	808	0.047	exon	TRIO
chr5|TRIO:14336836|TRIO:14316621|rev|+	40	1	0	chr5:14316622|14336836	113	28_26_0	1193	0.159	exon	TRIO
chr5|TRIO:14336836|TRIO:14330886|rev|+	8	0.929089	0.204265	chr5:14330887|14336836	11	2_3_0	1102	0.02	exon	TRIO
chr5|TRIO:14336836|TRIO:14286979|rev|+	3	0.998996	0.000937077	chr5:14286980|14336836	6	2_2_0	1311	0.009	exon	TRIO
chr5|TRIO:14316852|TRIO:14297180|rev|+	1	0.904064	0.111731	chr5:14297181|14316852	15	4_4_0	1894	0.016	exon	TRIO
chr5|TRIO:14336836|TRIO:14290824|rev|+	5	0.99998	1.15908e-05	chr5:14290825|14336836	16	6_8_0	616	0.049	exon	TRIO
chr5|TRIO:14297372|TRIO:14286979|rev|+	6	0.999999	2.30109e-09	chr5:14286980|14297372	16	3_4_0	1681	0.019	exon	TRIO
chr17|TRIM37:57165651|TRIM37:57181755|rev|-	1	0.901604	0.11623	chr17:57165652|57181755	2	2_1_0	67	0.056	exon	TRIM37
chr1|TRIM33:115005725|TRIM33:115007010|rev|-	14	1	5.17733e-17	chr1:115005726|115007010	16	8_7_0	38	0.457	exon	TRIM33
chr4|TRIM2:154197282|TRIM2:154191486|rev|+	13	1	0.00287597	chr4:154191487|154197282	41	11_10_0	335	0.197	exon	TRIM2
chr4|TRIM2:154217188|TRIM2:154191486|rev|+	4	0.999879	6.46193e-05	chr4:154191487|154217188	7	1_2_0	114	0.109	exon	TRIM2
chr12|TRHDE:73015531|TRHDE:73012670|rev|+	1	0.912018	0.0972524	chr12:73012671|73015531	5	1_3_0	214	0.045	exon	TRHDE
chr12|TRHDE:72969322|TRHDE:72955944|rev|+	3	0.998919	0.00117192	chr12:72955945|72969322	5	2_1_0	159	0.059	exon	TRHDE
chr8|TRAPPC9:141285756|TRAPPC9:141301177|rev|-	1	0.900173	0.118847	chr8:141285757|141301177	3	3_3_0	5	0.545	exon	TRAPPC9
chr21|TRAPPC10:45500008|TRAPPC10:45497573|rev|+	5	0.99999	3.83392e-07	chr21:45497574|45500008	5	2_2_0	73	0.12	exon	TRAPPC10
chr1|TRAF5:211527809|TRAF5:211526580|rev|+	18	0.999999	0.136177	chr1:211526581|211527809	51	19_15_1	131	0.438	exon	TRAF5
chr14|TRAF3:103369766|TRAF3:103355896|rev|+	5	0.99999	5.00208e-07	chr14:103355897|103369766	5	2_1_0	138	0.068	exon	TRAF3
chr3|TRA2B:185638891|TRA2B:185639914|rev|-	12	1	0.153968	chr3:185638892|185639914	24	8_7_0	90	0.348	exon	TRA2B
chr3|TRA2B:185638891|TRA2B:185641772|rev|-	12	0.999638	0.166782	chr3:185638892|185641772	17	4_4_1	1842	0.018	exon	TRA2B
chr22|TPST2:26936754|TPST2:26940641|rev|-	5	0.999977	1.81432e-05	chr22:26936755|26940641	14	5_4_0	307	0.084	exon	TPST2
chr7|TPST1:65751696|TPST1:65705311|rev|+	24	1	0.0065745	chr7:65705312|65751696	25	9_11_0	23	0.685	exon	TPST1
chr7|TPST1:65751696|TPST1:65751497|dup|+	15	0.999995	0.149174	chr7:65751498|65751696	29	12_13_1	43	0.574	exon	TPST1
chr1|TPR:186287578|TPR:186287960|rev|-	1	0.904064	0.111731	chr1:186287579|186287960	4	2_2_0	290	0.027	exon	TPR
chr12|TPCN1:113707650|TPCN1:113705647|rev|+	7	0.999965	0.0590405	chr12:113705648|113707650	84	18_17_0	104	0.618	exon	TPCN1
chr15|TP53BP1:43707791|TP53BP1:43730614|rev|-	2	0.98957	0.0147739	chr15:43707792|43730614	7	3_1_0	355	0.038	exon	TP53BP1
chr20|TOX2:42635432|TOX2:42602006|rev|+	5	0.999912	0.00182836	chr20:42602007|42635432	23	8_7_0	15	0.754	exon	TOX2
chr17|TOP2A:38562635|TOP2A:38563194|rev|-	9	0.962078	0.192583	chr17:38562636|38563194	11	1_3_0	99	0.182	exon	TOP2A
chr17|TOM1L1:53024673|TOM1L1:53016284|rev|+	2	0.989404	0.0152972	chr17:53016285|53024673	5	4_4_0	48	0.172	exon	TOM1L1
chr11|TOLLIP:1307231|TOLLIP:1311639|rev|-	6	0.992108	0.235795	chr11:1307232|1311639	11	3_3_0	109	0.168	exon	TOLLIP
chr11|TOLLIP:1307231|TOLLIP:1317024|rev|-	6	0.999995	7.98504e-06	chr11:1307232|1317024	9	3_4_0	79	0.186	exon	TOLLIP
chr17|TNS4:38638380|TNS4:38638668|rev|-	7	0.999998	7.84268e-05	chr17:38638381|38638668	7	1_2_0	1	0.933	exon	TNS4
chr7|TNS3:47520700|TNS3:47568745|rev|-	10	0.999999	0.0976871	chr7:47520701|47568745	19	7_10_4	942	0.039	exon	TNS3
chr7|TNS3:47451324|TNS3:47467974|rev|-	1	0.906892	0.106568	chr7:47451325|47467974	2	2_2_0	1369	0.003	exon	TNS3
chr7|TNS3:47436396|TNS3:47440511|rev|-	14	1	8.21779e-11	chr7:47436397|47440511	18	2_3_0	1102	0.032	exon	TNS3
chr7|TNS3:47474879|TNS3:47481653|rev|-	1	0.901604	0.11623	chr7:47474880|47481653	32	8_5_1	1206	0.05	exon	TNS3
chr17|TNRC6C:76083174|TNRC6C:76082583|rev|+	11	1	1.53042e-22	chr17:76082584|76083174	13	4_4_0	29	0.473	exon	TNRC6C
chr7|TNRC18:5410005|TNRC18:5410995|dup|-	6	0.999998	1.4811e-07	chr7:5410006|5410995	6	2_3_0	30	0.286	exon	TNRC18
chr7|TNPO3:128619036|TNPO3:128620085|rev|-	4	0.999725	0.00103777	chr7:128619037|128620085	7	2_3_0	700	0.02	exon	TNPO3
chr7|TNPO3:128655032|TNPO3:128658211|rev|-	11	0.996611	0.174198	chr7:128655033|128658211	44	17_14_1	188	0.319	exon	TNPO3
chr19|TNPO2:12825634|TNPO2:12826553|rev|-	47	1	0	chr19:12825635|12826553	94	12_15_1	522	0.265	exon	TNPO2
chr5|TNPO1:72161556|TNPO1:72157634|rev|+	2	0.988214	0.0192473	chr5:72157635|72161556	3	2_3_0	79	0.071	exon	TNPO1
chr5|TNPO1:72185784|TNPO1:72183904|rev|+	2	0.987851	0.0205125	chr5:72183905|72185784	3	2_2_0	1022	0.006	exon	TNPO1
chr5|TNPO1:72185784|TNPO1:72182896|rev|+	3	0.998166	0.00505285	chr5:72182897|72185784	7	3_3_0	204	0.064	exon	TNPO1
chr8|TNKS:9605722|TNKS:9605533|dup|+	2	0.989754	0.0142002	chr8:9605534|9605722	3	2_2_0	511	0.012	exon	TNKS
chr3|TNK2:195605123|TNK2:195615477|rev|-	4	0.993984	0.18973	chr3:195605124|195615477	10	3_2_0	7	0.741	exon	TNK2
chr6|TNFRSF21:47251673|TNFRSF21:47254331|rev|-	1	0.901604	0.11623	chr6:47251674|47254331	21	8_4_0	23	0.646	exon	TNFRSF21
chr1|SCNM1:151139890|SCNM1:151139409|rev|+	15	1	0.149174	chr1:151139410|151139890	25	9_7_0	138	0.266	exon	TNFAIP8L2-SCNM1
chr12|TMTC1:29904598|TMTC1:29921008|rev|-	2	0.984243	0.034289	chr12:29904599|29921008	3	2_2_0	229	0.026	exon	TMTC1
chr12|TMTC1:29904598|TMTC1:29911710|rev|-	26	1	0	chr12:29904599|29911710	31	8_9_0	333	0.157	exon	TMTC1
chr12|TMTC1:29908641|TMTC1:29911710|rev|-	2	0.979057	0.0563819	chr12:29908642|29911710	4	2_1_0	392	0.02	exon	TMTC1
chr19|TMEM91:41884424|TMEM91:41884185|dup|+	10	1	1.80598e-06	chr19:41884186|41884424	23	9_8_1	39	0.541	exon	TMEM91
chr8|TMEM67:94803547|TMEM67:94798450|rev|+	8	1	1.16953e-13	chr8:94798451|94803547	9	4_3_0	24	0.429	exon	TMEM67
chr8|TMEM65:125332326|TMEM65:125343033|rev|-	7	0.999726	0.202016	chr8:125332327|125343033	7	4_2_0	79	0.151	exon	TMEM65
chr1|TMEM50A:25679465|TMEM50A:25678116|rev|+	1	0.911674	0.0978764	chr1:25678117|25679465	5	2_3_0	154	0.061	exon	TMEM50A
chr3|TMEM44:194325015|TMEM44:194331749|rev|-	7	0.999987	0.0109397	chr3:194325016|194331749	7	1_2_0	13	0.519	exon	TMEM44
chr1|TMEM39B:32566163|TMEM39B:32560384|rev|+	4	0.99786	0.0760079	chr1:32560385|32566163	28	8_7_0	244	0.187	exon	TMEM39B
chr9|TMEM245:111868787|TMEM245:111870850|rev|-	11	1	0.00398417	chr9:111868788|111870850	35	9_13_1	276	0.202	exon	TMEM245
chr9|TMEM245:111812562|TMEM245:111812972|rev|-	3	0.969167	0.251322	chr9:111812563|111812972	18	5_9_0	374	0.088	exon	TMEM245
chr9|TMEM245:111843118|TMEM245:111870850|rev|-	5	0.9991	0.116476	chr9:111843119|111870850	9	2_5_0	238	0.07	exon	TMEM245
chr18|TMEM241:20889643|TMEM241:20953727|rev|-	1	0.90833	0.103949	chr18:20889644|20953727	9	2_2_0	39	0.316	exon	TMEM241
chr17|TMEM220:10628327|TMEM220:10629581|rev|-	3	0.995215	0.0381068	chr17:10628328|10629581	18	3_4_0	44	0.45	exon	TMEM220
chr9|TMEM2:74309424|TMEM2:74313120|rev|-	4	0.999481	0.00579972	chr9:74309425|74313120	17	9_10_0	205	0.142	exon	TMEM2
chr20|TMEM189:48744511|TMEM189:48747484|rev|-	23	1	0	chr20:48744512|48747484	27	3_4_0	686	0.073	exon	TMEM189-UBE2V1
chr20|TMEM189:48760038|TMEM189:48767852|rev|-	24	1	0	chr20:48760039|48767852	38	8_11_0	288	0.209	exon	TMEM189
chr22|TMEM184B:38643775|TMEM184B:38644025|dup|-	1	0.90833	0.103949	chr22:38643776|38644025	3	3_3_0	208	0.028	exon	TMEM184B
chr22|TMEM184B:38641940|TMEM184B:38644025|rev|-	28	1	0	chr22:38641941|38644025	85	19_18_0	80	0.68	exon	TMEM184B
chr6|TMEM181:159029782|TMEM181:159026298|rev|+	3	0.998982	0.000976028	chr6:159026299|159029782	4	2_2_0	104	0.071	exon	TMEM181
chr6|TMEM181:159010814|TMEM181:159004985|rev|+	82	1	0	chr6:159004986|159010814	90	16_20_1	133	0.575	exon	TMEM181
chr6|TMEM181:159010814|TMEM181:159001971|rev|+	62	1	0	chr6:159001972|159010814	64	7_9_0	245	0.343	exon	TMEM181
chr6|TMEM181:159010814|TMEM181:158994451|rev|+	14	0.944429	0.15441	chr6:158994452|159010814	68	13_15_0	170	0.444	exon	TMEM181
chr4|TMEM165:56290810|TMEM165:56277780|rev|+	1	0.904064	0.111731	chr4:56277781|56290810	3	2_2_0	150	0.038	exon	TMEM165
chr4|TMEM165:56284152|TMEM165:56277780|rev|+	42	1	0	chr4:56277781|56284152	64	20_23_0	390	0.247	exon	TMEM165
chr4|TMEM165:56278006|TMEM165:56277780|dup|+	3	0.998868	0.00134581	chr4:56277781|56278006	6	3_3_0	1733	0.007	exon	TMEM165
chr11|TMEM138:61135470|TMEM138:61133516|rev|+	11	1	3.77363e-21	chr11:61133517|61135470	23	7_7_0	68	0.404	exon	TMEM138
chr4|TMEM128:4239553|TMEM128:4248070|rev|-	9	0.986639	0.192583	chr4:4239554|4248070	7	4_4_0	38	0.269	exon	TMEM128
chr12|TMEM120B:122199644|TMEM120B:122181534|rev|+	5	0.999975	2.55964e-05	chr12:122181535|122199644	11	2_2_0	42	0.344	exon	TMEM120B
chr12|RHOF:122218777|RHOF:122219098|rev|-	10	1	1.58327e-05	chr12:122218778|122219098	33	10_10_1	41	0.617	exon	TMEM120B
chr11|TMEM109:60688460|TMEM109:60687157|rev|+	8	1	1.81596e-05	chr11:60687158|60688460	20	4_6_0	102	0.282	exon	TMEM109
chr17|TMEM106A:41369331|TMEM106A:41367806|rev|+	3	0.998994	0.000943235	chr17:41367807|41369331	6	1_2_0	52	0.188	exon	TMEM106A
chr13|TMCO3:114193822|TMCO3:114174930|rev|+	5	0.999894	0.00301831	chr13:114174931|114193822	10	5_5_0	766	0.025	exon	TMCO3
chr13|TMCO3:114175048|TMCO3:114164552|rev|+	5	0.981502	0.257921	chr13:114164553|114175048	20	7_7_0	240	0.143	exon	TMCO3
chr13|TMCO3:114175048|TMCO3:114149816|rev|+	5	0.999989	9.08814e-07	chr13:114149817|114175048	11	3_2_0	402	0.052	exon	TMCO3
chr13|TMCO3:114193822|TMCO3:114164552|rev|+	6	0.999998	7.32301e-08	chr13:114164553|114193822	6	4_4_0	239	0.048	exon	TMCO3
chr1|TMCC2:205239012|TMCC2:205238077|dup|+	16	1	6.09293e-11	chr1:205238078|205239012	18	5_2_0	32	0.529	exon	TMCC2
chr10|TM9SF3:98303832|TM9SF3:98336586|rev|-	9	0.999975	0.185973	chr10:98303833|98336586	10	4_3_0	719	0.027	exon	TM9SF3
chr12|TM7SF3:27143382|TM7SF3:27156323|rev|-	2	0.990425	0.0121809	chr12:27143383|27156323	4	2_1_0	88	0.083	exon	TM7SF3
chr9|TLE4:82336803|TLE4:82324537|rev|+	24	1	0.00355089	chr9:82324538|82336803	52	14_4_0	842	0.11	exon	TLE4
chr9|TLE4:82324614|TLE4:82319697|rev|+	11	1	0.0831423	chr9:82319698|82324614	11	3_5_0	1262	0.017	exon	TLE4
chr9|TLE4:82242363|TLE4:82227570|rev|+	23	1	0	chr9:82227571|82242363	103	12_20_0	1473	0.123	exon	TLE4
chr9|TLE4:82268990|TLE4:82242288|rev|+	20	1	0.129189	chr9:82242289|82268990	105	22_2_1	1619	0.115	exon	TLE4
chr9|TLE4:82268990|TLE4:82227570|rev|+	8	0.994778	0.204265	chr9:82227571|82268990	48	14_5_9	501	0.161	exon	TLE4
chr15|TJP1:30053341|TJP1:30065560|rev|-	6	0.999995	9.08538e-06	chr15:30053342|30065560	14	7_5_0	144	0.163	exon	TJP1
chr3|TIMMDC1:119236162|TIMMDC1:119222378|rev|+	4	0.999849	0.00014697	chr3:119222379|119236162	13	3_2_0	125	0.172	exon	TIMMDC1
chr3|TIMMDC1:119232566|TIMMDC1:119222378|rev|+	15	0.999344	0.149174	chr3:119222379|119232566	16	4_4_0	146	0.18	exon	TIMMDC1
chr3|TIMMDC1:119222868|TIMMDC1:119222378|rev|+	34	1	0	chr3:119222379|119222868	60	13_14_0	178	0.403	exon	TIMMDC1
chr10|TIMM23:51606987|TIMM23:51613311|rev|-	3	0.999034	0.000831058	chr10:51606988|51613311	6	2_2_0	154	0.072	exon	TIMM23
chr10|TIMM23:51606987|TIMM23:51620382|rev|-	8	0.979065	0.204265	chr10:51606988|51620382	15	7_5_0	145	0.171	exon	TIMM23
chr12|TIMELESS:56824664|TIMELESS:56826308|rev|-	4	0.995195	0.164806	chr12:56824665|56826308	14	5_4_0	18	0.609	exon	TIMELESS
chr15|THSD4:71549054|THSD4:71534987|rev|+	5	0.999979	1.35325e-05	chr15:71534988|71549054	16	4_5_0	156	0.17	exon	THSD4
chr15|THSD4:71447271|THSD4:71433787|rev|+	18	1	0	chr15:71433788|71447271	81	25_24_0	128	0.559	exon	THSD4
chr2|THNSL2:88482592|THNSL2:88482217|rev|+	2	0.990197	0.0128542	chr2:88482218|88482592	7	3_3_0	52	0.212	exon	THNSL2
chr15|THBS1:39882224|THBS1:39882005|dup|+	6	0.999999	4.75305e-09	chr15:39882006|39882224	14	4_3_0	127438	0	exon	THBS1
chr15|THBS1:39876388|THBS1:39875817|rev|+	3	0.999103	0.000658304	chr15:39875818|39876388	7	3_3_0	90171	0	exon	THBS1
chr15|THBS1:39876388|THBS1:39876188|dup|+	7	1	2.06238e-08	chr15:39876189|39876388	19	3_2_0	115768	0	exon	THBS1
chr15|THBS1:39885003|THBS1:39883705|rev|+	13	1	1.23084e-34	chr15:39883706|39885003	16	2_2_0	195927	0	exon	THBS1
chr2|THAP4:242541310|THAP4:242542494|rev|-	16	1	2.87916e-17	chr2:242541311|242542494	18	3_5_0	195	0.156	exon	THAP4
chr2|THADA:43778927|THADA:43779064|dup|-	4	0.999904	2.61411e-05	chr2:43778928|43779064	4	1_1_1	174	0.044	exon	THADA
chr20|TGIF2-C20orf24:35238133|TGIF2-C20orf24:35238003|dup|+	1	0.910479	0.100043	chr20:35238004|35238133	2	2_1_0	236	0.017	exon	TGIF2-C20orf24
chr20|TGIF2-C20orf24:35238133|C20orf24:35236117|rev|+	2	0.990525	0.011892	chr20:35236118|35238133	3	2_2_0	225	0.026	exon	TGIF2-C20orf24
chr1|TGFBR3:92224169|TGFBR3:92224307|dup|-	4	0.999911	1.98936e-05	chr1:92224170|92224307	4	2_2_0	250	0.031	exon	TGFBR3
chr19|TGFB1:41854199|TGFB1:41854360|dup|-	6	0.999999	1.22006e-08	chr19:41854200|41854360	7	1_3_0	119	0.105	exon	TGFB1
chr19|TGFB1:41847787|TGFB1:41848152|rev|-	8	1	5.41786e-09	chr19:41847788|41848152	53	15_16_0	118	0.473	exon	TGFB1
chr3|TFRC:195785154|TFRC:195787118|rev|-	5	0.999927	0.0010615	chr3:195785155|195787118	6	2_3_0	275	0.042	exon	TFRC
chr22|TFIP11:26892038|TFIP11:26892855|rev|-	3	0.998446	0.00328337	chr22:26892039|26892855	4	1_2_0	105	0.071	exon	TFIP11
chr3|TFG:100455560|TFG:100451351|rev|+	9	1	5.61761e-14	chr3:100451352|100455560	9	2_3_0	111	0.14	exon	TFG
chr16|TFAP4:4311779|TFAP4:4312702|rev|-	2	0.969946	0.0964741	chr16:4311780|4312702	11	6_8_0	37	0.373	exon	TFAP4
chr17|-0.334-6-4_seqlength-76-TEX2:62248500|-0.334-6-4_seqlength-76-TEX2:62265750|rev|+	5	0.967512	0	chr17:62248460|62265775	40	6_14_0	141	0.362	exon	TEX2
chr9|TEX10:103065913|TEX10:103072661|rev|-	3	0.999064	0.00075265	chr9:103065914|103072661	3	2_2_0	94	0.06	exon	TEX10
chr16|TERF2:69404385|TERF2:69406258|rev|-	5	0.999979	1.38172e-05	chr16:69404386|69406258	6	3_2_0	18	0.4	exon	TERF2
chr14|TEP1:20853143|TEP1:20854354|rev|-	2	0.98823	0.0191935	chr14:20853144|20854354	5	3_4_1	77	0.115	exon	TEP1
chr4|TENM3:183550042|TENM3:183522076|rev|+	1	0.900173	0.118847	chr4:183522077|183550042	3	2_2_0	72	0.077	exon	TENM3
chr12|TENC1:53449629|TENC1:53448969|rev|+	31	1	0	chr12:53448970|53449629	54	12_11_1	191	0.361	exon	TENC1
chr11|TEAD1:12785981|TEAD1:12785725|dup|+	26	1	0	chr11:12785726|12785981	35	13_11_0	170	0.292	exon	TEAD1
chr13|TDRD3:61041513|TDRD3:61013821|rev|+	9	1	9.24487e-15	chr13:61013822|61041513	29	6_9_0	39	0.598	exon	TDRD3
chr14|TDP1:90459827|TDP1:90450859|rev|+	2	0.989214	0.0159069	chr14:90450860|90459827	2	2_2_0	85	0.045	exon	TDP1
chr12|TCTN2:124171582|TCTN2:124163735|rev|+	3	0.999103	0.000658303	chr12:124163736|124171582	4	2_2_0	60	0.118	exon	TCTN2
chr18|TCF4:53017589|TCF4:53018234|rev|-	11	1	2.95633e-21	chr18:53017590|53018234	16	7_10_1	162	0.165	exon	TCF4
chr16|TCF25:89967202|TCF25:89958600|rev|+	18	1	0.136177	chr16:89958601|89967202	24	5_5_0	657	0.068	exon	TCF25
chr16|TCF25:89970613|TCF25:89961445|rev|+	6	0.999988	0.000259863	chr16:89961446|89970613	6	3_2_0	760	0.016	exon	TCF25
chr16|TCF25:89962491|TCF25:89958600|rev|+	11	1	4.45239e-20	chr16:89958601|89962491	15	3_2_0	633	0.045	exon	TCF25
chr16|TCF25:89967202|TCF25:89962397|rev|+	12	1	9.25511e-20	chr16:89962398|89967202	19	5_6_0	955	0.038	exon	TCF25
chr16|TCF25:89967202|TCF25:89961445|rev|+	36	1	0	chr16:89961446|89967202	110	21_19_0	842	0.207	exon	TCF25
chr22|-0-3-3_seqlength-77-TCF20:42605700|-0-3-3_seqlength-77-TCF20:42611350|rev|+	5	0.97941	0	chr22:42605657|42611347	25	9_5_0	87	0.365	exon	TCF20
chr15|TCF12:57545666|TCF12:57543547|rev|+	2	0.990779	0.011165	chr15:57543548|57545666	4	2_1_0	523	0.015	exon	TCF12
chr15|TCF12:57526305|TCF12:57523349|rev|+	18	0.999999	0.136177	chr15:57523350|57526305	22	3_4_0	732	0.057	exon	TCF12
chr12|TBX5:114823280|TBX5:114841741|rev|-	27	1	0	chr12:114823281|114841741	38	15_12_0	214	0.262	exon	TBX5
chr6|TBX18:85448214|TBX18:85457805|rev|-	1	0.911305	0.098545	chr6:85448215|85457805	6	3_3_0	302	0.038	exon	TBX18
chr3|-0-4-4_seqlength-80-TBL1XR1:176816300|-0-4-4_seqlength-80-TBL1XR1:176825900|rev|+	2	0.900352	0	chr3:176816254|176825896	18	9_8_0	329	0.099	intron	TBL1XR1
chr4|TBCK:107114765|TBCK:107133992|rev|-	3	0.998906	0.00121532	chr4:107114766|107133992	9	3_4_0	134	0.118	exon	TBCK
chr4|TBCK:107016638|TBCK:107133992|rev|-	2	0.989754	0.0142002	chr4:107016639|107133992	3	2_2_0	108	0.053	exon	TBCK
chr1|TBCE:235590554|TBCE:235582787|rev|+	5	0.999889	0.0034155	chr1:235582788|235590554	5	1_2_0	21	0.323	exon	TBCE
chr17|TBCD:80869665|TBCD:80842020|rev|+	1	0.901604	0.11623	chr17:80842021|80869665	5	3_2_1	86	0.104	exon	TBCD
chr17|TBCD:80758872|TBCD:80721840|rev|+	4	0.999866	9.43805e-05	chr17:80721841|80758872	6	2_1_0	85	0.124	exon	TBCD
chr17|TBCD:80739597|TBCD:80721840|rev|+	68	1	0	chr17:80721841|80739597	85	19_15_0	92	0.649	exon	TBCD
chr17|TBCD:80851508|TBCD:80842020|rev|+	9	1	1.38573e-14	chr17:80842021|80851508	19	4_3_0	127	0.23	exon	TBCD
chr17|TBCD:80861354|TBCD:80842020|rev|+	20	1	0.129189	chr17:80842021|80861354	20	4_4_0	182	0.18	exon	TBCD
chr17|TBCD:80730383|TBCD:80721840|rev|+	24	1	0	chr17:80721841|80730383	33	5_5_0	222	0.229	exon	TBCD
chr17|TBCD:80869665|TBCD:80861280|rev|+	1	0.905111	0.109818	chr17:80861281|80869665	3	1_2_0	131	0.044	exon	TBCD
chr17|TBCD:80861354|TBCD:80858526|rev|+	8	0.999809	0.202846	chr17:80858527|80861354	21	6_7_0	196	0.176	exon	TBCD
chr17|TBCD:80739597|TBCD:80714040|rev|+	20	1	0	chr17:80714041|80739597	34	7_7_0	92	0.425	exon	TBCD
chr17|TBCD:80730383|TBCD:80714040|rev|+	2	0.989552	0.0148302	chr17:80714041|80730383	3	3_2_0	222	0.026	exon	TBCD
chr5|TBC1D9B:179315102|TBC1D9B:179315312|dup|-	14	1	3.03454e-33	chr5:179315103|179315312	18	4_5_0	354	0.092	exon	TBC1D9B
chr22|TBC1D22A:47433094|TBC1D22A:47370185|rev|+	9	1	6.59204e-16	chr22:47370186|47433094	18	3_2_0	136	0.209	exon	TBC1D22A
chr22|TBC1D22A:47308084|TBC1D22A:47287161|rev|+	5	0.999434	0.0718774	chr22:47287162|47308084	7	2_4_0	112	0.111	exon	TBC1D22A
chr22|TBC1D22A:47393605|TBC1D22A:47370185|rev|+	3	0.998702	0.00200064	chr22:47370186|47393605	6	2_1_0	114	0.095	exon	TBC1D22A
chr22|TBC1D22A:47193517|TBC1D22A:47188416|rev|+	4	0.999854	0.000130429	chr22:47188417|47193517	5	3_4_0	83	0.108	exon	TBC1D22A
chr4|TBC1D1:38104778|TBC1D1:38091552|rev|+	11	1	2.49989e-15	chr4:38091553|38104778	12	5_6_0	140	0.146	exon	TBC1D1
chr15|TARSL2:102241288|TARSL2:102255166|rev|-	2	0.988865	0.0170482	chr15:102241289|102255166	5	1_2_0	10	0.5	exon	TARSL2
chr1|TARS2:150470223|TARS2:150464886|rev|+	2	0.990197	0.0128542	chr1:150464887|150470223	5	3_2_0	64	0.135	exon	TARS2
chr1|TARS2:150469384|TARS2:150464886|rev|+	8	0.999972	0.142944	chr1:150464887|150469384	11	4_4_0	37	0.373	exon	TARS2
chr5|TARS:33463930|TARS:33461006|rev|+	1	0.911305	0.098545	chr5:33461007|33463930	3	2_2_0	1393	0.004	exon	TARS
chr12|TAOK3:118619175|TAOK3:118619412|dup|-	3	0.998948	0.0010804	chr12:118619176|118619412	6	2_2_0	110	0.098	exon	TAOK3
chr17|TANC2:61278318|TANC2:61271351|rev|+	7	1	6.12265e-10	chr17:61271352|61278318	7	2_3_0	852	0.016	exon	TANC2
chr17|TANC2:61278318|TANC2:61278131|dup|+	4	0.999794	0.000420284	chr17:61278132|61278318	6	1_2_0	344	0.034	exon	TANC2
chr2|TANC1:160007067|TANC1:160005652|rev|+	5	0.999985	3.6496e-06	chr2:160005653|160007067	6	2_2_0	133	0.083	exon	TANC1
chr3|TAMM41:11850990|TAMM41:11871338|rev|-	2	0.98522	0.0303747	chr3:11850991|11871338	3	2_1_0	15	0.286	exon	TAMM41
chr11|TAF6L:62550297|TAF6L:62549365|rev|+	7	0.999781	0.193959	chr11:62549366|62550297	12	3_5_0	92	0.207	exon	TAF6L
chr17|TADA2A:35804870|TADA2A:35797838|rev|+	5	0.994205	0.247887	chr17:35797839|35804870	5	2_2_0	61	0.141	exon	TADA2A
chr17|TADA2A:35800763|TADA2A:35800605|dup|+	7	1	8.36164e-08	chr17:35800606|35800763	11	5_6_0	155	0.124	exon	TADA2A
chr17|TADA2A:35800763|TADA2A:35797838|rev|+	6	0.999998	1.08621e-07	chr17:35797839|35800763	6	2_1_0	149	0.075	exon	TADA2A
chr1|TADA1:166831439|TADA1:166833158|rev|-	4	0.999844	0.000162627	chr1:166831440|166833158	4	2_2_0	19	0.296	exon	TADA1
chr4|TACC3:1737561|TACC3:1732613|rev|+	8	0.999992	0.0449416	chr4:1732614|1737561	10	2_1_0	57	0.26	exon	TACC3
chr4|TACC3:1739429|TACC3:1732613|rev|+	4	0.999706	0.00126437	chr4:1732614|1739429	4	2_2_0	47	0.145	exon	TACC3
chr4|TACC3:1737561|TACC3:1736999|rev|+	12	1	0.000216518	chr4:1737000|1737561	24	6_9_7	65	0.425	exon	TACC3
chr6|TAB2:149691235|TAB2:149663820|rev|+	14	1	8.80074e-22	chr6:149663821|149691235	14	2_4_0	23	0.549	exon	TAB2
chr17|SYNRG:35913216|SYNRG:35932086|rev|-	2	0.989129	0.0161824	chr17:35913217|35932086	4	2_2_0	57	0.123	exon	SYNRG
chr6|SYNJ2:158497814|SYNJ2:158497657|dup|+	6	0.999996	3.24316e-06	chr6:158497658|158497814	9	2_3_0	82	0.18	exon	SYNJ2
chr6|SYNJ2:158502542|SYNJ2:158502140|rev|+	2	0.987851	0.0205125	chr6:158502141|158502542	3	2_1_0	163	0.036	exon	SYNJ2
chr22|SYNGR1:39772202|SYNGR1:39770320|rev|+	2	0.986955	0.0237458	chr22:39770321|39772202	6	2_2_0	88	0.12	exon	SYNGR1
chr6|SYNE1:152570295|SYNE1:152577900|rev|-	2	0.934104	0.221181	chr6:152570296|152577900	7	2_3_1	41	0.255	exon	SYNE1
chr6|SYNE1:152650864|SYNE1:152653025|dup|-	20	1	0	chr6:152650865|152653025	21	3_4_0	116	0.266	exon	SYNE1
chr19|SYMPK:46357432|SYMPK:46357765|rev|-	28	1	0.109184	chr19:46357433|46357765	50	4_9_0	139	0.418	exon	SYMPK
chr17|SUZ12:30315516|SUZ12:30315338|dup|+	1	0.907649	0.105189	chr17:30315339|30315516	4	2_2_0	18	0.308	exon	SUZ12
chr17|SUZ12:30321740|SUZ12:30320883|rev|+	4	0.995987	0.144075	chr17:30320884|30321740	4	2_3_0	24	0.25	exon	SUZ12
chr9|SUSD1:114904599|SUSD1:114919893|rev|-	1	0.906112	0.107991	chr9:114904600|114919893	2	2_2_0	30	0.118	exon	SUSD1
chr13|SUPT20H:37614541|SUPT20H:37625720|rev|-	4	0.999913	1.75446e-05	chr13:37614542|37625720	6	2_1_0	195	0.058	exon	SUPT20H
chr13|SUPT20H:37598171|SUPT20H:37598579|rev|-	4	0.999899	3.20951e-05	chr13:37598172|37598579	5	2_1_0	108	0.085	exon	SUPT20H
chr13|SUPT20H:37625624|SUPT20H:37625720|dup|-	4	0.99969	0.00147283	chr13:37625625|37625720	6	2_1_0	233	0.049	exon	SUPT20H
chr14|SUPT16H:21825355|SUPT16H:21829372|rev|-	9	1	2.64789e-07	chr14:21825356|21829372	11	4_4_0	90	0.196	exon	SUPT16H
chr12|SUOX:56396504|SUOX:56395995|rev|+	3	0.99905	0.000787933	chr12:56395996|56396504	8	3_3_0	93	0.147	exon	SUOX
chr19|SUGP1:19407797|SUGP1:19408153|dup|-	8	0.99998	0.119899	chr19:19407798|19408153	12	5_6_0	101	0.192	exon	SUGP1
chr10|SUFU:104359301|SUFU:104352338|rev|+	3	0.999034	0.000831058	chr10:104352339|104359301	8	4_2_0	40	0.286	exon	SUFU
chr3|SUCLG2:67546221|SUCLG2:67559327|rev|-	6	0.999855	0.0667505	chr3:67546222|67559327	5	2_2_0	16	0.385	exon	SUCLG2
chr3|SUCLG2:67546221|SUCLG2:67548719|rev|-	9	0.9997	0.192581	chr3:67546222|67548719	6	2_1_0	18	0.4	exon	SUCLG2
chr3|SUCLG2:67546221|SUCLG2:67571058|rev|-	2	0.982967	0.0395502	chr3:67546222|67571058	3	1_2_0	60	0.091	exon	SUCLG2
chr7|STYXL1:75630207|STYXL1:75633173|rev|-	3	0.967987	0.255349	chr7:75630208|75633173	4	1_2_0	71	0.101	exon	STYXL1
chr14|STXBP6:25443870|STXBP6:25444056|dup|-	7	1	2.45921e-08	chr14:25443871|25444056	7	2_1_0	38	0.269	exon	STXBP6
chr6|STXBP5:147556467|STXBP5:147527106|rev|+	4	0.999882	5.87766e-05	chr6:147527107|147556467	4	2_2_0	408	0.019	exon	STXBP5
chr6|STXBP5:147599340|STXBP5:147581750|rev|+	1	0.908945	0.102829	chr6:147581751|147599340	2	2_2_0	303	0.013	exon	STXBP5
chr1|STX6:180953812|STX6:180962561|rev|-	7	0.96742	0.218369	chr1:180953813|180962561	10	4_3_0	316	0.06	exon	STX6
chr11|STX5:62591637|STX5:62595103|rev|-	10	1	5.39821e-13	chr11:62591638|62595103	10	2_2_0	376	0.051	exon	STX5
chr9|STX17:102722437|STX17:102722198|rev|+	3	0.958489	0.280143	chr9:102722199|102722437	10	4_2_1	34	0.37	exon	STX17
chr3|STT3B:31621588|STT3B:31617887|rev|+	11	1	0.00106672	chr3:31617888|31621588	14	5_7_1	338	0.077	exon	STT3B
chr14|STRN3:31371741|STRN3:31380368|rev|-	2	0.990064	0.0132503	chr14:31371742|31380368	5	2_1_0	105	0.087	exon	STRN3
chr17|STRADA:61787850|STRADA:61788196|rev|-	3	0.999079	0.000716015	chr17:61787851|61788196	6	2_2_0	105	0.103	exon	STRADA
chr2|STK39:168994597|STK39:169038600|rev|-	1	0.906893	0.106567	chr2:168994598|169038600	3	2_2_0	49	0.109	exon	STK39
chr2|STK39:168869143|STK39:168921891|rev|-	3	0.998919	0.00117191	chr2:168869144|168921891	7	3_1_0	47	0.23	exon	STK39
chr2|STK39:168986050|STK39:168997268|rev|-	1	0.910013	0.100889	chr2:168986051|168997268	2	2_2_0	23	0.148	exon	STK39
chr2|STK39:169018296|STK39:169038600|rev|-	1	0.90833	0.103949	chr2:169018297|169038600	2	2_1_0	51	0.073	exon	STK39
chr8|STK3:99538969|STK3:99608397|rev|-	3	0.998959	0.00104641	chr8:99538970|99608397	3	2_2_0	28	0.176	exon	STK3
chr5|STK10:171482591|STK10:171484477|rev|-	3	0.997629	0.00938765	chr5:171482592|171484477	5	2_1_0	86	0.104	exon	STK10
chr1|STIL:47745912|STIL:47748131|rev|-	2	0.990064	0.0132503	chr1:47745913|47748131	3	2_2_0	75	0.074	exon	STIL
chr1|STIL:47761436|STIL:47767420|rev|-	4	0.999297	0.0116258	chr1:47761437|47767420	7	3_2_0	16	0.467	exon	STIL
chr8|STAU2:74585341|STAU2:74601048|rev|-	7	0.999991	0.00598696	chr8:74585342|74601048	12	4_5_0	58	0.293	exon	STAU2
chr12|STAT6:57493549|STAT6:57493686|dup|-	7	1	7.20219e-10	chr12:57493550|57493686	9	3_3_0	476	0.036	exon	STAT6
chr17|STAT3:40474299|STAT3:40475643|rev|-	13	1	6.11525e-35	chr17:40474300|40475643	16	5_5_0	682	0.045	exon	STAT3
chr17|-0-5-4_seqlength-76-STAT3:40497600|-0-5-4_seqlength-76-STAT3:40500550|rev|+	5	0.965624	0	chr17:40497577|40500538	12	6_7_0	319	0.07	exon	STAT3
chr17|STAT3:40497576|STAT3:40500557|rev|-	11	1	0.00872119	chr17:40497577|40500557	18	7_7_0	283	0.113	exon	STAT3
chr12|STAT2:56742312|STAT2:56743420|rev|-	8	1	8.25703e-15	chr12:56742313|56743420	8	3_3_0	367	0.042	exon	STAT2
chr10|STAM:17747740|STAM:17746429|rev|+	11	1	5.58168e-20	chr10:17746430|17747740	19	6_8_0	207	0.155	exon	STAM
chr3|STAC:36527741|STAC:36524483|rev|+	5	0.996959	0.223101	chr3:36524484|36527741	20	6_5_0	350	0.103	exon	STAC
chr1|ST7L:113134146|ST7L:113140708|rev|-	1	0.907649	0.105189	chr1:113134147|113140708	3	2_1_0	21	0.222	exon	ST7L
chr1|ST7L:113098489|ST7L:113159517|rev|-	3	0.998478	0.00310593	chr1:113098490|113159517	3	2_1_0	7	0.462	exon	ST7L
chr9|ST6GALNAC6:130652915|ST6GALNAC6:130653322|dup|-	5	0.999988	1.03018e-06	chr9:130652916|130653322	32	7_8_0	734	0.08	exon	ST6GALNAC6
chr11|ST5:8832793|ST5:8860897|rev|-	10	0.999999	0.107905	chr11:8832794|8860897	30	12_6_9	117	0.339	exon	ST5
chr11|ST5:8728631|ST5:8734282|rev|-	7	0.999998	0.000111937	chr11:8728632|8734282	9	6_5_1	158	0.102	exon	ST5
chr11|ST5:8732391|ST5:8734282|rev|-	4	0.999878	6.7693e-05	chr11:8732392|8734282	7	4_5_0	132	0.096	exon	ST5
chr11|ST3GAL4:126283543|ST3GAL4:126275990|rev|+	4	0.999905	2.58377e-05	chr11:126275991|126283543	9	4_3_0	25	0.419	exon	ST3GAL4
chr11|ST3GAL4:126279306|ST3GAL4:126275990|rev|+	5	0.999983	5.10789e-06	chr11:126275991|126279306	5	3_3_0	43	0.189	exon	ST3GAL4
chr1|ST3GAL3:44386600|ST3GAL3:44386075|rev|+	61	1	0	chr1:44386076|44386600	137	24_24_2	16	0.945	exon	ST3GAL3
chr1|ST3GAL3:44303983|ST3GAL3:44257772|rev|+	2	0.989129	0.0161824	chr1:44257773|44303983	13	1_5_2	48	0.351	exon	ST3GAL3
chr1|SSR2:155984751|SSR2:155988159|rev|-	30	1	0.105482	chr1:155984752|155988159	88	15_17_1	2097	0.077	exon	SSR2
chr17|SSH2:28003837|SSH2:28004759|rev|-	4	0.999858	0.000116847	chr17:28003838|28004759	5	2_2_0	41	0.196	exon	SSH2
chr17|SSH2:27962985|SSH2:27999147|rev|-	2	0.988865	0.0170483	chr17:27962986|27999147	5	2_2_0	69	0.127	exon	SSH2
chr12|SSH1:109212024|SSH1:109217137|rev|-	2	0.989129	0.0161824	chr12:109212025|109217137	15	3_4_0	150	0.167	exon	SSH1
chr5|SSBP2:80911291|SSBP2:80946158|rev|-	5	0.999654	0.0362019	chr5:80911292|80946158	6	2_1_0	234	0.049	exon	SSBP2
chr20|SS18L1:60738678|SS18L1:60737807|rev|+	3	0.998498	0.00299765	chr20:60737808|60738678	3	2_2_0	18	0.25	exon	SS18L1
chr1|SRSF4:29481207|SRSF4:29481422|dup|-	4	0.999733	0.000947045	chr1:29481208|29481422	15	8_7_1	46	0.395	exon	SRSF4
chr17|SRR:2222223|SRR:2221163|rev|+	1	0.904064	0.111731	chr17:2221164|2222223	3	3_3_0	27	0.182	exon	SRR
chr6|SRPK1:35825037|SRPK1:35840505|rev|-	1	0.907649	0.105189	chr6:35825038|35840505	4	4_2_0	110	0.068	exon	SRPK1
chr1|-0.616-62-12_seqlength-77-RC3H1:173961900|-0.616-62-12_seqlength-77-RC3H1:173962250|rev|+	41	1	0	chr1:173961893|173962273	49	15_13_0	136	0.419	intron	SRGAP2D
chr12|SRGAP1:64509673|SRGAP1:64485055|rev|+	12	1	0.010705	chr12:64485056|64509673	12	6_7_0	166	0.126	exon	SRGAP1
chr22|SREBF2:42290941|SREBF2:42289120|rev|+	7	1	1.5019e-10	chr22:42289121|42290941	9	2_1_0	99	0.154	exon	SREBF2
chr22|SREBF2:42267039|SREBF2:42262834|rev|+	2	0.990701	0.0113874	chr22:42262835|42267039	5	1_3_0	169	0.056	exon	SREBF2
chr16|SRCAP:30715636|SRCAP:30715384|dup|+	58	1	0	chr16:30715385|30715636	91	11_7_0	198	0.479	exon	SRCAP
chr16|SRCAP:30725032|SRCAP:30724528|rev|+	4	0.999784	0.000491862	chr16:30724529|30725032	6	3_2_0	45	0.211	exon	SRCAP
chr16|SRCAP:30740893|SRCAP:30740286|rev|+	20	1	0	chr16:30740287|30740893	35	16_13_0	28	0.714	exon	SRCAP
chr9|SPTAN1:131367756|SPTAN1:131365821|rev|+	10	0.999974	0.182577	chr9:131365822|131367756	10	2_2_0	1323	0.015	exon	SPTAN1
chr12|SPPL3:121220457|SPPL3:121222396|rev|-	79	1	0	chr12:121220458|121222396	82	14_12_0	135	0.548	exon	SPPL3
chr16|SPNS1:28994611|SPNS1:28994177|rev|+	8	1	9.50645e-13	chr16:28994178|28994611	14	2_1_0	141	0.166	exon	SPNS1
chr18|SPIRE1:12463349|SPIRE1:12464957|rev|-	8	0.999999	0.000139995	chr18:12463350|12464957	9	2_5_0	355	0.048	exon	SPIRE1
chr16|SPG7:89614521|SPG7:89611055|rev|+	10	1	1.99897e-20	chr16:89611056|89614521	26	5_5_0	110	0.321	exon	SPG7
chr15|SPG21:65273201|SPG21:65275931|rev|-	1	0.910908	0.0992647	chr15:65273202|65275931	4	3_2_0	33	0.195	exon	SPG21
chr15|SPG21:65266939|SPG21:65275931|rev|-	3	0.994909	0.042276	chr15:65266940|65275931	9	5_4_0	27	0.4	exon	SPG21
chr15|SPG11:44884528|SPG11:44889141|rev|-	2	0.989754	0.0142002	chr15:44884529|44889141	4	2_2_0	65	0.11	exon	SPG11
chr15|SPG11:44941063|SPG11:44944464|rev|-	2	0.990525	0.0118919	chr15:44941064|44944464	7	2_2_0	70	0.167	exon	SPG11
chr15|SPG11:44907560|SPG11:44912601|rev|-	3	0.980271	0.196794	chr15:44907561|44912601	8	6_6_0	68	0.19	exon	SPG11
chr2|SPEG:220329330|SPEG:220315857|rev|+	2	0.98823	0.0191934	chr2:220315858|220329330	3	2_2_0	43	0.122	exon	SPEG
chr22|SPECC1L:24709434|SPECC1L:24698162|rev|+	10	1	2.03043e-20	chr22:24698163|24709434	11	5_5_0	193	0.102	exon	SPECC1L
chr22|SPECC1L:24743144|SPECC1L:24734353|rev|+	4	0.999749	0.000792363	chr22:24734354|24743144	5	3_3_0	491	0.02	exon	SPECC1L
chr22|SPECC1L:24765288|SPECC1L:24761443|rev|+	5	0.931826	0.258375	chr22:24761444|24765288	16	2_5_0	334	0.087	exon	SPECC1L
chr17|SPECC1:20109225|SPECC1:20107645|dup|+	20	1	0.10525	chr17:20107646|20109225	96	32_26_0	66	0.744	exon	SPECC1
chr2|SPATS2L:201305507|SPATS2L:201194153|rev|+	2	0.990701	0.0113874	chr2:201194154|201305507	3	2_2_0	153	0.038	exon	SPATS2L
chr2|SPATS2L:201305507|SPATS2L:201303844|rev|+	2	0.98957	0.0147739	chr2:201303845|201305507	7	2_2_0	205	0.064	exon	SPATS2L
chr5|SPARC:151043647|SPARC:151049345|rev|-	30	1	0.105482	chr5:151043648|151049345	90	26_28_2	29267	0.006	exon	SPARC
chr2|SP3:174819600|SP3:174820960|dup|-	1	0.911674	0.0978765	chr2:174819601|174820960	6	2_4_0	124	0.088	exon	SP3
chr2|SP100:231314970|SP100:231307651|rev|+	25	1	0	chr2:231307652|231314970	25	7_5_0	139	0.265	exon	SP100
chr14|SOS2:50647289|SOS2:50671127|rev|-	2	0.98823	0.0191934	chr14:50647290|50671127	3	2_2_0	89	0.063	exon	SOS2
chr1|SORT1:109883345|SORT1:109888500|rev|-	4	0.998446	0.0490854	chr1:109883346|109888500	5	2_1_0	402	0.024	exon	SORT1
chr18|SOGA2:8720494|SOGA2:8718421|rev|+	4	0.999854	0.000129223	chr18:8718422|8720494	11	5_4_0	67	0.247	exon	SOGA2
chr20|SOGA1:35421651|SOGA1:35423002|rev|-	6	0.999998	9.97906e-08	chr20:35421652|35423002	10	3_4_0	61	0.247	exon	SOGA1
chr17|SOCS7:36522300|SOCS7:36517593|rev|+	4	0.999858	0.000116846	chr17:36517594|36522300	11	4_2_0	97	0.185	exon	SOCS7
chr17|SOCS7:36533668|SOCS7:36517593|rev|+	1	0.900173	0.118847	chr17:36517594|36533668	3	3_2_0	38	0.136	exon	SOCS7
chr1|SOAT1:179318077|SOAT1:179316734|rev|+	3	0.998721	0.00191893	chr1:179316735|179318077	11	4_5_0	154	0.125	exon	SOAT1
chr1|SOAT1:179319566|SOAT1:179316734|rev|+	4	0.999109	0.0188966	chr1:179316735|179319566	6	2_3_0	102	0.105	exon	SOAT1
chr20|SNX5:17936008|SNX5:17937681|rev|-	65	1	0	chr20:17936009|17937681	30	6_11_0	86	0.411	exon	SNX5
chr20|SNX5:17933230|SNX5:17934761|rev|-	8	0.999946	0.180895	chr20:17933231|17934761	9	3_5_0	67	0.212	exon	SNX5
chr20|SNX5:17937576|SNX5:17937681|dup|-	5	0.999989	7.35087e-07	chr20:17937577|17937681	6	2_1_0	164	0.068	exon	SNX5
chr16|SNX29:12172772|SNX29:12162913|rev|+	4	0.999891	4.29737e-05	chr16:12162914|12172772	4	2_3_1	247	0.031	exon	SNX29
chr16|SNX29:12162989|SNX29:12155384|rev|+	3	0.995337	0.0364589	chr16:12155385|12162989	6	3_2_0	181	0.062	exon	SNX29
chr4|SNX25:186188309|SNX25:186168447|rev|+	12	1	0.00395901	chr4:186168448|186188309	15	9_3_0	33	0.476	exon	SNX25
chr7|SNX13:17908029|SNX13:17937069|rev|-	8	0.999997	0.00821462	chr7:17908030|17937069	12	4_8_0	105	0.186	exon	SNX13
chr7|SNX13:17908029|SNX13:17915413|rev|-	1	0.911674	0.0978764	chr7:17908030|17915413	4	3_2_0	50	0.138	exon	SNX13
chr17|SNX11:46190763|SNX11:46189392|rev|+	15	1	0.000129405	chr17:46189393|46190763	30	8_11_1	78	0.435	exon	SNX11
chr15|SNX1:64411053|SNX1:64410315|rev|+	2	0.978374	0.0593888	chr15:64410316|64411053	11	5_5_0	116	0.159	exon	SNX1
chr16|SNTB2:69304188|SNTB2:69279504|rev|+	6	0.999979	0.00150686	chr16:69279505|69304188	7	3_3_0	744	0.018	exon	SNTB2
chr16|SNTB2:69318147|SNTB2:69317950|dup|+	22	1	0	chr16:69317951|69318147	94	25_25_0	745	0.202	exon	SNTB2
chr8|SNTB1:121705931|SNTB1:121706148|dup|-	5	0.999938	0.000675193	chr8:121705932|121706148	4	1_2_0	167	0.046	exon	SNTB1
chr2|SNRNP200:96943974|SNRNP200:96944096|dup|-	3	0.994394	0.0493607	chr2:96943975|96944096	3	2_2_0	939	0.006	exon	SNRNP200
chr3|SNRK:43345284|SNRK:43341245|rev|+	3	0.993745	0.0583563	chr3:43341246|43345284	6	3_3_0	66	0.154	exon	SNRK
chr7|SND1:127361454|SND1:127344892|rev|+	1	0.910908	0.0992648	chr7:127344893|127361454	11	4_4_0	2175	0.01	exon	SND1
chr17|SMYD4:1703150|SMYD4:1708009|rev|-	10	1	6.95932e-16	chr17:1703151|1708009	15	3_2_0	91	0.248	exon	SMYD4
chr17|SMYD4:1703150|SMYD4:1704318|dup|-	4	0.999912	1.88119e-05	chr17:1703151|1704318	7	2_3_0	106	0.117	exon	SMYD4
chr1|SMYD3:246078831|SMYD3:246093239|rev|-	43	1	0	chr1:246078832|246093239	69	13_14_0	128	0.519	exon	SMYD3
chr1|-0-4-4_seqlength-77-UNAN:246350050|-0-4-4_seqlength-77-UNAN:246357250|rev|+	2	0.901847	0	chr1:246350045|246357265	3	1_2_0	19	0.24	intron	SMYD3
chr17|SMURF2:62574609|SMURF2:62582288|rev|-	4	0.996894	0.114753	chr17:62574610|62582288	13	2_3_0	265	0.089	exon	SMURF2
chr2|SMPD4:130921946|SMPD4:130925163|rev|-	3	0.992238	0.0788996	chr2:130921947|130925163	3	2_1_0	207	0.028	exon	SMPD4
chr7|SMO:128846428|SMO:128843224|rev|+	9	0.999991	0.14958	chr7:128843225|128846428	13	1_3_0	93	0.218	exon	SMO
chr7|SMO:128846428|SMO:128845043|rev|+	32	1	0	chr7:128845044|128846428	79	12_11_0	142	0.527	exon	SMO
chr17|SMG6:2075951|SMG6:2076153|dup|-	8	0.999812	0.202775	chr17:2075952|2076153	18	2_2_0	86	0.295	exon	SMG6
chr17|SMG6:2139785|SMG6:2148013|rev|-	1	0.907649	0.105189	chr17:2139786|2148013	9	5_5_0	101	0.151	exon	SMG6
chr16|SMG1:18839352|SMG1:18845760|rev|-	3	0.999034	0.000831058	chr16:18839353|18845760	6	3_3_0	109	0.099	exon	SMG1
chr14|SMEK1:91947919|SMEK1:91952074|rev|-	2	0.990064	0.0132503	chr14:91947920|91952074	5	2_2_0	45	0.182	exon	SMEK1
chr10|SMC3:112358048|SMC3:112356155|rev|+	4	0.999808	0.000332174	chr10:112356156|112358048	8	3_4_0	61	0.208	exon	SMC3
chr3|SMARCC1:47716964|SMARCC1:47719801|rev|-	1	0.905111	0.109818	chr3:47716965|47719801	3	2_2_0	39	0.133	exon	SMARCC1
chr3|SMARCC1:47712147|SMARCC1:47718272|rev|-	4	0.9997	0.00134699	chr3:47712148|47718272	7	1_3_0	251	0.053	exon	SMARCC1
chr3|SMARCC1:47762155|SMARCC1:47777616|rev|-	8	1	2.38567e-12	chr3:47762156|47777616	8	2_2_0	32	0.333	exon	SMARCC1
chr3|SMARCC1:47703823|SMARCC1:47719801|rev|-	2	0.989106	0.0162567	chr3:47703824|47719801	3	2_3_0	97	0.058	exon	SMARCC1
chr3|SMARCC1:47651555|SMARCC1:47719801|rev|-	5	0.999981	9.33845e-06	chr3:47651556|47719801	5	2_2_0	197	0.048	exon	SMARCC1
chr3|SMARCC1:47770514|SMARCC1:47814426|rev|-	3	0.973714	0.233116	chr3:47770515|47814426	8	4_4_0	119	0.119	exon	SMARCC1
chr22|SMARCB1:24167602|SMARCB1:24158956|rev|+	3	0.998483	0.00308037	chr22:24158957|24167602	6	2_2_0	354	0.033	exon	SMARCB1
chr15|SMAD6:67008836|SMAD6:67004005|rev|+	10	1	6.43852e-20	chr15:67004006|67008836	11	4_4_0	99	0.182	exon	SMAD6
chr18|SMAD2:45391429|SMAD2:45423180|rev|-	3	0.978761	0.206468	chr18:45391430|45423180	24	6_6_0	662	0.068	exon	SMAD2
chr3|SLMAP:57835543|SLMAP:57827025|rev|+	3	0.964648	0.265459	chr3:57827026|57835543	6	4_2_0	74	0.14	exon	SLMAP
chr3|SLMAP:57843886|SLMAP:57832923|rev|+	8	0.999959	0.167278	chr3:57832924|57843886	18	2_7_2	57	0.387	exon	SLMAP
chr5|SLIT3:168110970|SLIT3:168112932|rev|-	1	0.900173	0.118847	chr5:168110971|168112932	3	2_2_0	256	0.023	exon	SLIT3
chr4|SLIT2:20526795|SLIT2:20493383|rev|+	2	0.987427	0.0220232	chr4:20493384|20526795	4	2_1_1	363	0.022	exon	SLIT2
chr15|SLCO3A1:92459688|SLCO3A1:92459222|dup|+	4	0.999879	6.46199e-05	chr15:92459223|92459688	9	1_2_0	22	0.45	exon	SLCO3A1
chr20|SLC9A8:48494600|SLC9A8:48471974|rev|+	3	0.99888	0.0013037	chr20:48471975|48494600	3	2_2_0	21	0.222	exon	SLC9A8
chr20|SLC9A8:48472118|SLC9A8:48466115|rev|+	4	0.999273	0.0124881	chr20:48466116|48472118	7	2_2_0	6	0.7	exon	SLC9A8
chr1|SLC9A1:27432375|SLC9A1:27436268|rev|-	3	0.997124	0.0143965	chr1:27432376|27436268	9	3_2_0	114	0.136	exon	SLC9A1
chr2|SLC8A1:40366540|SLC8A1:40392124|rev|-	5	0.999982	7.44173e-06	chr2:40366541|40392124	5	2_2_0	598	0.016	exon	SLC8A1
chr2|SLC8A1:40655612|SLC8A1:40657444|dup|-	175	1	0	chr2:40655613|40657444	337	37_54_1	539	0.556	exon	SLC8A1
chr16|SLC7A6:68321774|SLC7A6:68308593|rev|+	4	0.999787	0.000466083	chr16:68308594|68321774	8	3_4_0	269	0.056	exon	SLC7A6
chr16|SLC7A6:68309152|SLC7A6:68300495|rev|+	18	1	0.136177	chr16:68300496|68309152	44	10_5_0	212	0.293	exon	SLC7A6
chr16|SLC7A6:68309152|SLC7A6:68308593|dup|+	12	1	3.7806e-18	chr16:68308594|68309152	17	5_4_0	313	0.098	exon	SLC7A6
chr16|SLC7A6:68300624|SLC7A6:68300495|dup|+	33	1	0	chr16:68300496|68300624	135	28_30_0	193	0.583	exon	SLC7A6
chr13|SLC7A1:30104674|SLC7A1:30110339|rev|-	4	0.999849	0.000145012	chr13:30104675|30110339	9	2_2_0	140	0.114	exon	SLC7A1
chr1|SLC6A9:44467984|SLC6A9:44468657|rev|-	6	0.999999	1.66978e-09	chr1:44467985|44468657	6	3_3_0	257	0.045	exon	SLC6A9
chr1|SLC6A9:44474024|SLC6A9:44474295|dup|-	5	0.999405	0.0763758	chr1:44474025|44474295	30	4_4_1	213	0.22	exon	SLC6A9
chr3|SLC6A6:14489324|SLC6A6:14485131|rev|+	21	1	0.126075	chr3:14485132|14489324	35	8_9_1	426	0.141	exon	SLC6A6
chr2|SLC5A6:27426100|SLC5A6:27427799|rev|-	1	0.908945	0.102829	chr2:27426101|27427799	10	3_3_0	57	0.26	exon	SLC5A6
chr3|SLC4A7:27490141|SLC4A7:27493989|rev|-	3	0.998702	0.00200062	chr3:27490142|27493989	6	2_3_0	134	0.082	exon	SLC4A7
chr3|SLC4A7:27478878|SLC4A7:27490288|rev|-	6	0.995719	0.235294	chr3:27478879|27490288	6	2_2_0	127	0.086	exon	SLC4A7
chr3|SLC4A7:27453132|SLC4A7:27493989|rev|-	4	0.999837	0.000192308	chr3:27453133|27493989	13	5_4_0	224	0.104	exon	SLC4A7
chr3|SLC4A7:27453132|SLC4A7:27465643|rev|-	6	0.999999	3.41148e-09	chr3:27453133|27465643	6	2_2_0	189	0.06	exon	SLC4A7
chr4|SLC4A4:72222904|SLC4A4:72205086|rev|+	4	0.993984	0.18973	chr4:72205087|72222904	9	2_1_0	31	0.367	exon	SLC4A4
chr11|SLC43A3:57176647|SLC43A3:57176771|dup|-	2	0.989362	0.0154297	chr11:57176648|57176771	3	2_1_1	108	0.053	exon	SLC43A3
chr11|SLC43A1:57258696|SLC43A1:57259335|rev|-	37	1	0	chr11:57258697|57259335	48	12_12_0	115	0.455	exon	SLC43A1
chr11|SLC3A2:62653080|SLC3A2:62650379|rev|+	4	0.999909	2.19257e-05	chr11:62650380|62653080	10	5_5_0	832	0.023	exon	SLC3A2
chr14|SLC39A9:69922583|SLC39A9:69919957|rev|+	5	0.999991	2.50554e-07	chr14:69919958|69922583	15	2_3_0	1066	0.027	exon	SLC39A9
chr11|SLC39A13:47434018|SLC39A13:47433476|rev|+	2	0.978088	0.0606477	chr11:47433477|47434018	2	2_1_0	95	0.04	exon	SLC39A13
chr2|SLC39A10:196593073|SLC39A10:196544755|rev|+	8	1	2.47752e-13	chr2:196544756|196593073	15	5_5_1	231	0.115	exon	SLC39A10
chr16|SLC38A7:58704016|SLC38A7:58705148|rev|-	4	0.999912	1.88119e-05	chr16:58704017|58705148	4	2_2_0	72	0.1	exon	SLC38A7
chr16|SLC38A7:58709843|SLC38A7:58710250|rev|-	1	0.910908	0.0992647	chr16:58709844|58710250	10	5_3_0	195	0.093	exon	SLC38A7
chr2|SLC38A11:165765149|SLC38A11:165772483|rev|-	1	0.912018	0.0972524	chr2:165765150|165772483	2	1_2_0	156	0.025	exon	SLC38A11
chr2|SLC38A11:165765149|SLC38A11:165796066|rev|-	2	0.989836	0.0139462	chr2:165765150|165796066	5	2_4_0	176	0.054	exon	SLC38A11
chr12|SLC38A1:46622935|SLC38A1:46637097|rev|-	12	1	5.99466e-16	chr12:46622936|46637097	30	11_10_0	1225	0.047	exon	SLC38A1
chr7|SLC37A3:140055467|SLC37A3:140058585|rev|-	8	1	3.97524e-12	chr7:140055468|140058585	16	5_4_0	133	0.194	exon	SLC37A3
chr7|SLC37A3:140064207|SLC37A3:140069482|rev|-	3	0.993745	0.0583563	chr7:140064208|140069482	5	1_2_0	161	0.058	exon	SLC37A3
chr2|SLC35F5:114486977|SLC35F5:114501371|rev|-	3	0.999079	0.000716015	chr2:114486978|114501371	5	1_2_0	122	0.076	exon	SLC35F5
chr9|SLC31A1:116019465|SLC31A1:116018393|rev|+	5	0.999986	2.17031e-06	chr9:116018394|116019465	5	4_2_0	56	0.152	exon	SLC31A1
chr1|SLC30A7:101387397|SLC30A7:101372407|rev|+	6	0.999781	0.102765	chr1:101372408|101387397	8	5_2_0	47	0.254	exon	SLC30A7
chr1|SLC30A7:101387397|SLC30A7:101379218|rev|+	5	0.999979	1.47094e-05	chr1:101379219|101387397	17	4_4_0	190	0.152	exon	SLC30A7
chr1|SLC30A7:101379362|SLC30A7:101376618|rev|+	9	1	1.64379e-15	chr1:101376619|101379362	9	2_2_0	211	0.079	exon	SLC30A7
chr2|SLC30A6:32409407|SLC30A6:32399131|rev|+	7	1	6.55819e-09	chr2:32399132|32409407	10	5_7_0	93	0.177	exon	SLC30A6
chr2|SLC30A6:32400430|SLC30A6:32396355|rev|+	1	0.905111	0.109818	chr2:32396356|32400430	2	2_1_1	95	0.04	exon	SLC30A6
chr7|SLC29A4:5327616|SLC29A4:5327436|dup|+	1	0.906893	0.106567	chr7:5327437|5327616	3	3_2_0	14	0.3	exon	SLC29A4
chr17|SLC26A11:78201759|SLC26A11:78196453|rev|+	2	0.990701	0.0113874	chr17:78196454|78201759	4	2_2_0	27	0.229	exon	SLC26A11
chr17|SLC26A11:78201759|SLC26A11:78199635|rev|+	1	0.908945	0.102829	chr17:78199636|78201759	7	1_2_0	63	0.182	exon	SLC26A11
chr19|SLC25A42:19217194|SLC25A42:19215721|rev|+	1	0.900173	0.118847	chr19:19215722|19217194	2	0_2_1	3	0.571	exon	SLC25A42
chr10|SLC25A16:70246900|SLC25A16:70276600|rev|-	2	0.931078	0.228963	chr10:70246901|70276600	6	2_1_0	31	0.279	exon	SLC25A16
chr10|SLC25A16:70246900|SLC25A16:70253327|rev|-	11	1	0.125171	chr10:70246901|70253327	11	6_5_0	50	0.306	exon	SLC25A16
chr8|SLC20A2:42294506|SLC20A2:42330172|rev|-	10	1	7.01148e-05	chr8:42294507|42330172	16	4_4_0	178	0.152	exon	SLC20A2
chr8|SLC20A2:42317413|SLC20A2:42323435|rev|-	6	0.999987	0.00036913	chr8:42317414|42323435	24	11_11_1	318	0.131	exon	SLC20A2
chr8|SLC20A2:42317413|SLC20A2:42320608|rev|-	4	0.999715	0.00115292	chr8:42317414|42320608	5	3_1_0	478	0.02	exon	SLC20A2
chr8|SLC20A2:42317413|SLC20A2:42330172|rev|-	1	0.905111	0.109818	chr8:42317414|42330172	4	4_3_0	261	0.03	exon	SLC20A2
chr19|SLC1A5:47285639|SLC1A5:47287816|rev|-	5	0.994232	0.24778	chr19:47285640|47287816	5	2_1_1	2355	0.004	exon	SLC1A5
chr19|SLC1A5:47285639|SLC1A5:47285806|dup|-	4	0.999906	2.39933e-05	chr19:47285640|47285806	30	6_7_0	2560	0.023	exon	SLC1A5
chr2|SLC1A4:65237897|SLC1A4:65228581|rev|+	6	0.999996	3.6054e-06	chr2:65228582|65237897	12	1_3_0	471	0.048	exon	SLC1A4
chr2|SLC1A4:65231149|SLC1A4:65228581|rev|+	3	0.99727	0.0128699	chr2:65228582|65231149	4	2_3_1	239	0.032	exon	SLC1A4
chr12|SLC15A4:129299319|SLC15A4:129299615|dup|-	44	1	0	chr12:129299320|129299615	26	9_9_0	115	0.311	exon	SLC15A4
chr12|SLC15A4:129293332|SLC15A4:129299615|rev|-	6	0.999999	2.77245e-08	chr12:129293333|129299615	13	4_6_0	120	0.178	exon	SLC15A4
chr7|SLC12A9:100460449|SLC12A9:100457506|rev|+	1	0.90605	0.108103	chr7:100457507|100460449	2	2_2_0	162	0.024	exon	SLC12A9
chr15|SLC12A6:34548429|SLC12A6:34551145|rev|-	2	0.95437	0.158437	chr15:34548430|34551145	5	1_2_0	84	0.106	exon	SLC12A6
chr12|SLC11A2:51402258|SLC11A2:51404549|rev|-	16	1	0.0369807	chr12:51402259|51404549	72	20_19_0	156	0.48	exon	SLC11A2
chr5|SKIV2L2:54624639|SKIV2L2:54623543|rev|+	5	0.999717	0.0259239	chr5:54623544|54624639	5	2_1_0	97	0.093	exon	SKIV2L2
chr13|SKA3:21742126|SKA3:21742538|dup|-	4	0.999695	0.00140597	chr13:21742127|21742538	6	2_3_0	12	0.5	exon	SKA3
chr19|SIPA1L3:38610522|SIPA1L3:38609945|dup|+	5	0.910536	0.258377	chr19:38609946|38610522	25	11_8_1	72	0.41	exon	SIPA1L3
chr19|SIPA1L3:38633350|SIPA1L3:38631823|rev|+	5	0.995317	0.242084	chr19:38631824|38633350	14	6_5_0	38	0.424	exon	SIPA1L3
chr19|SIPA1L3:38633350|SIPA1L3:38621137|rev|+	3	0.997538	0.010225	chr19:38621138|38633350	3	2_3_0	51	0.105	exon	SIPA1L3
chr14|SIPA1L1:72176381|SIPA1L1:72175938|dup|+	1	0.90833	0.103949	chr14:72175939|72176381	6	2_1_0	301	0.038	exon	SIPA1L1
chr15|SIN3A:75706545|SIN3A:75715164|rev|-	4	0.999342	0.0100653	chr15:75706546|75715164	18	3_3_0	188	0.161	exon	SIN3A
chr6|SIM1:100895143|SIM1:100901720|rev|-	23	0.999999	0.120469	chr6:100895144|100901720	49	10_10_2	951	0.093	exon	SIM1
chr4|SHROOM3:77663079|SHROOM3:77659913|dup|+	8	1	5.34681e-12	chr4:77659914|77663079	23	11_9_0	1237	0.036	exon	SHROOM3
chr17|SHPK:3526632|SHPK:3527525|rev|-	3	0.99905	0.000787938	chr17:3526633|3527525	13	3_3_0	72	0.265	exon	SHPK
chr10|SHOC2:112745523|SHOC2:112723882|rev|+	8	1	2.7054e-12	chr10:112723883|112745523	31	12_7_0	168	0.27	exon	SHOC2
chr19|SHKBP1:41089623|SHKBP1:41089303|rev|+	196	1	0	chr19:41089304|41089623	485	47_48_2	393	0.712	exon	SHKBP1
chr1|SHC1:154940146|SHC1:154940273|dup|-	4	0.999899	3.20961e-05	chr1:154940147|154940273	6	1_2_0	1236	0.01	exon	SHC1
chr2|SH3RF3:109964405|SH3RF3:109964129|dup|+	9	0.999971	0.187584	chr2:109964130|109964405	17	2_3_0	71	0.324	exon	SH3RF3
chr5|SH3PXD2B:171773139|SH3PXD2B:171774336|rev|-	4	0.999902	2.88449e-05	chr5:171773140|171774336	7	2_2_0	31	0.311	exon	SH3PXD2B
chr1|SH3D21:36773564|SH3D21:36773370|rev|+	6	0.999972	0.00313551	chr1:36773371|36773564	6	2_2_3	84	0.125	exon	SH3D21
chr22|SH3BP1:38041517|SH3BP1:38040643|rev|+	1	0.905111	0.109818	chr22:38040644|38041517	5	1_2_0	13	0.435	exon	SH3BP1
chr8|SH2D4A:19231171|SH2D4A:19221582|rev|+	3	0.998564	0.00265161	chr8:19221583|19231171	5	3_2_0	65	0.133	exon	SH2D4A
chr12|SH2B3:111856681|SH2B3:111855922|dup|+	4	0.999779	0.000527087	chr12:111855923|111856681	8	6_5_0	35	0.314	exon	SH2B3
chr7|SH2B2:101952188|SH2B2:101950003|rev|+	3	0.998672	0.00213316	chr7:101950004|101952188	9	4_4_0	5	0.783	exon	SH2B2
chr1|SGIP1:67155999|SGIP1:67142686|rev|+	2	0.989918	0.0136959	chr1:67142687|67155999	3	2_2_0	75	0.074	exon	SGIP1
chr2|SFXN5:73215386|SFXN5:73228707|rev|-	15	1	2.30601e-31	chr2:73215387|73228707	27	6_4_1	89	0.378	exon	SFXN5
chr10|SFXN4:120920426|SFXN4:120920593|rev|-	2	0.987835	0.0205695	chr10:120920427|120920593	6	4_2_2	61	0.164	exon	SFXN4
chr12|SFSWAP:132212973|SFSWAP:132209949|rev|+	2	0.988842	0.0171222	chr12:132209950|132212973	5	2_2_0	55	0.154	exon	SFSWAP
chr16|SF3B3:70578436|SF3B3:70566381|rev|+	2	0.986534	0.0253109	chr16:70566382|70578436	8	6_4_0	476	0.033	exon	SF3B3
chr16|SF3B3:70575737|SF3B3:70566381|rev|+	1	0.90833	0.103949	chr16:70566382|70575737	3	2_2_0	318	0.019	exon	SF3B3
chr16|SEZ6L2:29906579|SEZ6L2:29907181|rev|-	2	0.989153	0.0161044	chr16:29906580|29907181	5	4_4_0	10	0.5	exon	SEZ6L2
chr3|SETD5:9506356|SETD5:9495422|rev|+	11	0.999999	0.165362	chr3:9495423|9506356	11	5_4_0	139	0.137	exon	SETD5
chr14|SETD3:99924615|SETD3:99932150|rev|-	9	1	6.05747e-13	chr14:99924616|99932150	19	7_9_0	67	0.362	exon	SETD3
chr3|SETD2:47079155|SETD2:47088111|rev|-	7	0.998618	0.218128	chr3:47079156|47088111	15	7_7_0	184	0.14	exon	SETD2
chr3|SETD2:47079155|SETD2:47103836|rev|-	9	1	1.41021e-16	chr3:47079156|47103836	9	2_2_0	22	0.45	exon	SETD2
chr3|SETD2:47098310|SETD2:47108608|rev|-	3	0.998565	0.00264512	chr3:47098311|47108608	9	4_3_0	268	0.063	exon	SETD2
chr11|SERPINH1:75280216|SERPINH1:75279775|rev|+	3	0.997544	0.0101768	chr11:75279776|75280216	9	1_2_0	3382	0.005	exon	SERPINH1
chr2|SERPINE2:224862831|SERPINE2:224866639|rev|-	10	0.998592	0.1827	chr2:224862832|224866639	35	10_14_0	246	0.222	exon	SERPINE2
chr1|SERINC2:31899670|SERINC2:31896539|rev|+	3	0.998697	0.00202089	chr1:31896540|31899670	4	2_1_0	538	0.015	exon	SERINC2
chr1|SERINC2:31902385|SERINC2:31901824|rev|+	2	0.986873	0.0240495	chr1:31901825|31902385	6	2_2_0	656	0.018	exon	SERINC2
chr6|SENP6:76412788|SENP6:76412360|dup|+	3	0.999074	0.000727146	chr6:76412361|76412788	4	2_2_0	19	0.296	exon	SENP6
chr6|SENP6:76344527|SENP6:76331247|rev|+	3	0.992774	0.0716737	chr6:76331248|76344527	3	1_2_0	29	0.171	exon	SENP6
chr3|SENP5:196613565|SENP5:196612021|dup|+	5	0.99998	1.06571e-05	chr3:196612022|196613565	5	1_2_0	37	0.213	exon	SENP5
chr17|EIF4A1:7481024|EIF4A1:7480886|dup|+	6	0.999999	2.55617e-09	chr17:7480887|7481024	3	2_1_0	493	0.012	exon	SENP3-EIF4A1
chr5|SEMA5A:9337824|SEMA5A:9380135|rev|-	2	0.988865	0.0170483	chr5:9337825|9380135	3	2_2_0	1140	0.005	exon	SEMA5A
chr5|SEMA5A:9379934|SEMA5A:9380135|dup|-	7	1	8.82499e-08	chr5:9379935|9380135	14	5_3_0	1419	0.019	exon	SEMA5A
chr5|SEMA5A:9224785|SEMA5A:9437964|rev|-	4	0.999907	2.38642e-05	chr5:9224786|9437964	12	2_2_0	910	0.026	exon	SEMA5A
chr5|SEMA5A:9379934|SEMA5A:9437964|rev|-	9	1	1.51212e-07	chr5:9379935|9437964	36	8_7_0	1007	0.067	exon	SEMA5A
chr5|SEMA5A:9318483|SEMA5A:9437964|rev|-	2	0.98995	0.0135978	chr5:9318484|9437964	9	2_4_2	762	0.023	exon	SEMA5A
chr15|SEMA4B:90764997|SEMA4B:90760670|rev|+	6	0.998051	0.230844	chr15:90760671|90764997	13	6_5_0	17	0.605	exon	SEMA4B
chr15|SEMA4B:90763123|SEMA4B:90760670|rev|+	6	0.999999	4.36461e-09	chr15:90760671|90763123	7	2_1_0	60	0.189	exon	SEMA4B
chr7|SEMA3C:80418621|SEMA3C:80435074|rev|-	3	0.999078	0.000718146	chr7:80418622|80435074	4	3_2_0	163	0.047	exon	SEMA3C
chr7|SEMA3C:80418621|SEMA3C:80440017|rev|-	38	1	0.0937233	chr7:80418622|80440017	43	10_16_0	239	0.265	exon	SEMA3C
chr7|SEMA3C:80439926|SEMA3C:80458061|rev|-	1	0.910013	0.100889	chr7:80439927|80458061	3	2_1_0	186	0.031	exon	SEMA3C
chr4|SEL1L3:25819759|SEL1L3:25836945|rev|-	5	0.999987	1.71834e-06	chr4:25819760|25836945	5	2_2_0	73	0.12	exon	SEL1L3
chr3|SEC61A1:127779504|SEC61A1:127778944|rev|+	6	0.99999	0.000158427	chr3:127778945|127779504	12	4_2_0	3958	0.006	exon	SEC61A1
chr3|-0-3-4_seqlength-76-SEC61A1:127785900|-0-3-4_seqlength-76-SEC61A1:127786300|rev|-	3	0.907234	0	chr3:127785853|127786320	3	1_2_1	12121	0	exon	SEC61A1
chr4|SEC31A:83795763|SEC31A:83803093|rev|-	2	0.972134	0.0869535	chr4:83795764|83803093	6	2_3_0	922	0.013	exon	SEC31A
chr4|SEC31A:83799882|SEC31A:83803093|rev|-	9	1	2.46477e-07	chr4:83799883|83803093	36	6_13_0	670	0.097	exon	SEC31A
chr4|SEC31A:83793096|SEC31A:83796975|rev|-	12	1	9.5679e-25	chr4:83793097|83796975	20	10_7_0	586	0.064	exon	SEC31A
chr4|SEC24D:119736605|SEC24D:119736881|dup|-	3	0.959439	0.278158	chr4:119736606|119736881	3	2_2_0	437	0.014	exon	SEC24D
chr4|SEC24B:110384800|SEC24B:110384056|dup|+	4	0.997388	0.0959571	chr4:110384057|110384800	8	4_3_0	515	0.03	exon	SEC24B
chr4|SEC24B:110416012|SEC24B:110412482|rev|+	9	0.950757	0.192583	chr4:110412483|110416012	54	18_16_1	696	0.134	exon	SEC24B
chr4|SEC24B:110451620|SEC24B:110451444|dup|+	3	0.996881	0.017057	chr4:110451445|110451620	5	1_2_0	481	0.02	exon	SEC24B
chr5|SEC24A:134023989|SEC24A:134022479|rev|+	11	1	1.3326e-20	chr5:134022480|134023989	15	3_4_0	85	0.261	exon	SEC24A
chr5|SEC24A:134044578|SEC24A:134032815|rev|+	3	0.997664	0.00906719	chr5:134032816|134044578	4	1_2_0	196	0.039	exon	SEC24A
chr5|SEC24A:134007576|SEC24A:134002512|rev|+	1	0.910013	0.100889	chr5:134002513|134007576	13	7_5_1	293	0.082	exon	SEC24A
chr3|SEC22A:122978436|SEC22A:122942405|rev|+	2	0.986371	0.0259279	chr3:122942406|122978436	7	5_2_0	39	0.264	exon	SEC22A
chr1|SDHC:161310445|SDHC:161293403|rev|+	15	1	0.0559533	chr1:161293404|161310445	12	6_2_0	9	0.727	exon	SDHC
chr1|SDHC:161298287|SDHC:161293403|rev|+	10	1	1.00865e-13	chr1:161293404|161298287	6	2_2_0	65	0.156	exon	SDHC
chr1|SDHB:17349102|SDHB:17350569|rev|-	28	1	0	chr1:17349103|17350569	27	5_6_0	380	0.124	exon	SDHB
chr11|SDHAF2:61205585|SDHAF2:61205096|rev|+	14	1	1.92032e-19	chr11:61205097|61205585	65	22_16_0	162	0.445	exon	SDHAF2
chr4|SDAD1:76902524|SDAD1:76903190|rev|-	7	0.999996	0.000393579	chr4:76902525|76903190	9	3_3_0	32	0.36	exon	SDAD1
chr12|SCYL2:100691953|SCYL2:100676720|rev|+	7	1	7.82667e-08	chr12:100676721|100691953	13	3_6_0	27	0.491	exon	SCYL2
chr6|SCUBE3:35201078|SCUBE3:35199501|rev|+	6	0.999997	5.4461e-07	chr6:35199502|35201078	19	6_4_0	318	0.107	exon	SCUBE3
chr1|SCMH1:41536266|SCMH1:41541123|rev|-	103	1	0	chr1:41536267|41541123	165	31_31_0	132	0.714	exon	SCMH1
chr1|SCMH1:41578954|SCMH1:41582682|rev|-	5	0.999835	0.00889744	chr1:41578955|41582682	12	5_7_0	94	0.203	exon	SCMH1
chr1|SCMH1:41578954|SCMH1:41608784|rev|-	34	1	0	chr1:41578955|41608784	71	14_19_0	158	0.473	exon	SCMH1
chr14|SCFD1:31107453|SCFD1:31103152|rev|+	2	0.978793	0.0575417	chr14:31103153|31107453	2	2_1_0	177	0.022	exon	SCFD1
chr12|SCARB1:125292306|SCARB1:125302253|rev|-	8	1	6.70419e-14	chr12:125292307|125302253	10	3_2_0	83	0.194	exon	SCARB1
chr3|SCAP:47476497|SCAP:47484581|rev|-	7	1	3.25574e-09	chr3:47476498|47484581	18	6_7_0	177	0.169	exon	SCAP
chr3|SCAP:47466974|SCAP:47476627|rev|-	7	0.971501	0.218369	chr3:47466975|47476627	8	4_4_0	255	0.059	exon	SCAP
chr3|SCAP:47466974|SCAP:47470160|rev|-	28	1	0.109184	chr3:47466975|47470160	68	15_16_0	193	0.413	exon	SCAP
chr6|SCAF8:155116273|SCAF8:155108994|rev|+	3	0.991986	0.0822492	chr6:155108995|155116273	6	3_3_0	128	0.086	exon	SCAF8
chr6|SCAF8:155116273|SCAF8:155095122|rev|+	19	1	3.85357e-24	chr6:155095123|155116273	26	12_10_0	147	0.261	exon	SCAF8
chr12|SCAF11:46319924|SCAF11:46322642|dup|-	7	1	3.26032e-10	chr12:46319925|46322642	7	3_3_0	155	0.083	exon	SCAF11
chr22|SBF1:50904191|SBF1:50904503|rev|-	6	0.999999	1.64745e-08	chr22:50904192|50904503	21	3_1_0	468	0.082	exon	SBF1
chr14|SAV1:51107467|SAV1:51111732|rev|-	3	0.998931	0.00113225	chr14:51107468|51111732	5	4_3_0	45	0.182	exon	SAV1
chr14|SAV1:51107467|SAV1:51107611|dup|-	6	0.999997	1.00741e-06	chr14:51107468|51107611	9	3_4_0	298	0.057	exon	SAV1
chr2|SATB2:200245086|SATB2:200246543|rev|-	3	0.998849	0.00141228	chr2:200245087|200246543	4	2_2_0	118	0.063	exon	SATB2
chr2|SATB2:200188525|SATB2:200193633|rev|-	4	0.99991	2.0259e-05	chr2:200188526|200193633	5	2_2_0	50	0.167	exon	SATB2
chr2|SATB2:200188525|SATB2:200298237|rev|-	8	1	2.30601e-09	chr2:200188526|200298237	11	2_2_0	35	0.386	exon	SATB2
chr2|SATB2:200233327|SATB2:200298237|rev|-	1	0.908945	0.102829	chr2:200233328|200298237	10	7_8_0	7	0.741	exon	SATB2
chr2|SATB2:200213423|SATB2:200298237|rev|-	7	0.999999	2.74209e-07	chr2:200213424|200298237	27	7_11_0	26	0.675	exon	SATB2
chr6|SASH1:148808851|SASH1:148789680|rev|+	7	0.999102	0.217436	chr6:148789681|148808851	7	1_2_1	33	0.298	exon	SASH1
chr12|SART3:108938914|SART3:108942990|rev|-	1	0.908945	0.102829	chr12:108938915|108942990	3	1_2_0	32	0.158	exon	SART3
chr19|SARS2:39409061|SARS2:39409453|rev|-	3	0.998565	0.00264521	chr19:39409062|39409453	3	1_1_2	104	0.055	exon	SARS2
chr19|SARS2:39408363|SARS2:39409453|rev|-	3	0.997147	0.0141446	chr19:39408364|39409453	30	9_5_2	68	0.469	exon	SARS2
chr10|-0-3-4_seqlength-75-SAR1A:71912050|-0-3-4_seqlength-75-SAR1A:71921700|rev|+	14	0.999683	0	chr10:71912019|71921687	43	7_12_0	1182	0.068	exon	SAR1A
chr2|SAP130:128772376|SAP130:128774121|rev|-	4	0.998839	0.0307104	chr2:128772377|128774121	5	2_2_0	62	0.139	exon	SAP130
chr10|SAMD8:76910864|SAMD8:76910271|dup|+	1	0.911674	0.0978764	chr10:76910272|76910864	5	3_3_0	122	0.076	exon	SAMD8
chr14|SAMD4A:55231258|SAMD4A:55215532|rev|+	4	0.998151	0.0628799	chr14:55215533|55231258	5	2_3_0	124	0.075	exon	SAMD4A
chr14|-0-3-4_seqlength-83-SAMD4A:55148700|-0-3-4_seqlength-83-SAMD4A:55169300|rev|-	4	0.965372	0	chr14:55148653|55169298	5	3_4_1	232	0.041	intron	SAMD4A
chr14|SAMD4A:55169298|SAMD4A:55168779|dup|+	24	1	0	chr14:55168780|55169298	46	13_14_0	285	0.244	exon	SAMD4A
chr14|SAMD4A:55231258|SAMD4A:55203741|rev|+	2	0.986999	0.0235822	chr14:55203742|55231258	8	4_3_0	180	0.082	exon	SAMD4A
chr13|SACS:23927923|SACS:23945304|rev|-	3	0.998658	0.00219802	chr13:23927924|23945304	5	4_3_0	108	0.085	exon	SACS
chr3|RYK:133894452|RYK:133914026|rev|-	12	1	4.90057e-07	chr3:133894453|133914026	20	6_8_0	105	0.276	exon	RYK
chr9|RXRA:137300965|RXRA:137293477|rev|+	7	1	2.70439e-10	chr9:137293478|137300965	7	3_2_0	20	0.412	exon	RXRA
chr3|RUVBL1:127806548|RUVBL1:127806651|dup|-	14	1	1.78929e-15	chr3:127806549|127806651	24	6_7_0	346	0.122	exon	RUVBL1
chr9|RUSC2:35548532|RUSC2:35546426|dup|+	162	1	0	chr9:35546427|35548532	350	40_42_2	180	0.795	exon	RUSC2
chr6|RUNX2:45480144|RUNX2:45459677|rev|+	5	0.999991	3.30211e-07	chr6:45459678|45480144	22	7_5_0	64	0.407	exon	RUNX2
chr8|RUNX1T1:93017343|RUNX1T1:93029591|rev|-	3	0.998919	0.00117191	chr8:93017344|93029591	8	3_2_0	143	0.101	exon	RUNX1T1
chr21|RUNX1:36206706|RUNX1:36231875|rev|-	6	0.994489	0.235614	chr21:36206707|36231875	9	3_5_0	271	0.062	exon	RUNX1
chr21|RUNX1:36206706|RUNX1:36206898|dup|-	2	0.987851	0.0205125	chr21:36206707|36206898	4	2_2_0	220	0.035	exon	RUNX1
chr18|RTTN:67759345|RTTN:67760040|rev|-	4	0.999893	4.02923e-05	chr18:67759346|67760040	4	2_2_0	30	0.211	exon	RTTN
chr2|RTN4:55214626|RTN4:55214834|dup|-	3	0.998621	0.00236949	chr2:55214627|55214834	7	2_3_0	724	0.019	exon	RTN4
chr2|RTN4:55209650|RTN4:55214834|rev|-	34	1	0	chr2:55209651|55214834	109	31_33_0	725	0.231	exon	RTN4
chr11|RTN3:63517670|RTN3:63517462|dup|+	2	0.968393	0.103135	chr11:63517463|63517670	12	5_5_0	131	0.155	exon	RTN3
chr15|RTF1:41730629|RTF1:41730518|dup|+	7	1	6.86532e-10	chr15:41730519|41730629	7	2_2_2	96	0.127	exon	RTF1
chr20|RTEL1:62305446|RTEL1:62303908|rev|+	15	1	1.47987e-37	chr20:62303909|62305446	25	4_6_0	68	0.424	exon	RTEL1-TNFRSF6B
chr10|RSU1:16794537|RSU1:16824083|rev|-	20	0.999996	0.129189	chr10:16794538|16824083	29	9_8_0	909	0.06	exon	RSU1
chr11|RSF1:77402203|RSF1:77404656|rev|-	13	0.999999	0.160217	chr11:77402204|77404656	26	12_10_0	37	0.584	exon	RSF1
chr1|RSBN1:114319831|RSBN1:114320430|rev|-	3	0.999065	0.000749871	chr1:114319832|114320430	5	2_1_0	28	0.263	exon	RSBN1
chr10|RRP12:99150179|RRP12:99153517|rev|-	6	0.998791	0.221569	chr10:99150180|99153517	6	1_2_0	56	0.176	exon	RRP12
chr10|RRP12:99150179|RRP12:99150601|rev|-	1	0.909504	0.101814	chr10:99150180|99150601	2	2_2_0	47	0.078	exon	RRP12
chr6|RREB1:7189555|RREB1:7181356|rev|+	23	1	0	chr6:7181357|7189555	31	4_6_0	255	0.196	exon	RREB1
chr6|RREB1:7189555|RREB1:7176887|rev|+	197	1	0	chr6:7176888|7189555	287	34_31_1	235	0.71	exon	RREB1
chr6|RREB1:7189555|RREB1:7187666|rev|+	14	1	0.0622992	chr6:7187667|7189555	14	3_3_0	238	0.105	exon	RREB1
chr17|RPTOR:78867665|RPTOR:78865519|rev|+	9	1	6.72576e-07	chr17:78865520|78867665	10	3_4_0	30	0.4	exon	RPTOR
chr17|RPTOR:78899280|RPTOR:78896523|rev|+	2	0.965018	0.117297	chr17:78896524|78899280	2	1_2_0	16	0.2	exon	RPTOR
chr1|RPS6KC1:213436159|RPS6KC1:213434900|rev|+	3	0.941491	0.304304	chr1:213434901|213436159	5	2_3_0	76	0.116	exon	RPS6KC1
chr6|RPS6KA2:166843940|RPS6KA2:166845978|rev|-	21	1	7.2606e-14	chr6:166843941|166845978	35	7_9_0	450	0.135	exon	RPS6KA2
chr19|RPS5:58904854|RPS5:58904342|rev|+	22	1	0	chr19:58904343|58904854	67	11_9_0	1248	0.097	exon	RPS5
chr15|RPS27L:63447819|RPS27L:63448720|rev|-	3	0.999034	0.000831058	chr15:63447820|63448720	9	2_1_0	152	0.106	exon	RPS27L
chr14|-0.2-5-5_seqlength-81-PARP2:20811300|-0.2-5-5_seqlength-81-PARP2:20811500|rev|+	4	0.946337	0	chr14:20811288|20811529	305	54_43_5	441395	0.001	exon	RPPH1
chr14|-0.2-5-5_seqlength-81-PARP2:20811300|-0.2-5-5_seqlength-81-PARP2:20811500|rev|+	4	0.946337	0	chr14:20811306|20811534	21	14_14_0	296893	0	exon	RPPH1
chr14|-0.2-5-5_seqlength-81-PARP2:20811300|-0.2-5-5_seqlength-81-PARP2:20811500|rev|+	4	0.946337	0	chr14:20811288|20811485	4	2_2_0	299150	0	exon	RPPH1
chr20|RPN2:35812776|RPN2:35812582|dup|+	22	1	0	chr20:35812583|35812776	68	14_15_0	1022	0.117	exon	RPN2
chr12|RPLP0:120636920|RPLP0:120637008|dup|-	9	1	7.83493e-18	chr12:120636921|120637008	7	3_3_0	83	0.144	exon	RPLP0
chr1|RPAP2:92846430|RPAP2:92798947|rev|+	4	0.944525	0.287799	chr1:92798948|92846430	6	3_3_0	13	0.48	exon	RPAP2
chr17|RPA1:1747980|RPA1:1746096|rev|+	18	1	0.000202997	chr17:1746097|1747980	45	11_12_2	123	0.423	exon	RPA1
chr17|RPA1:1756483|RPA1:1746096|rev|+	2	0.98823	0.0191934	chr17:1746097|1756483	13	3_4_1	95	0.215	exon	RPA1
chr1|RNPEP:201966682|RNPEP:201966446|dup|+	8	1	1.09577e-11	chr1:201966447|201966682	8	3_3_0	202	0.073	exon	RNPEP
chr12|RNFT2:117274087|RNFT2:117273764|rev|+	2	0.964076	0.12116	chr12:117273765|117274087	9	3_3_0	18	0.5	exon	RNFT2
chr9|RNF38:36375930|RNF38:36376124|dup|-	3	0.998988	0.000958625	chr9:36375931|36376124	19	6_8_0	179	0.175	exon	RNF38
chr9|RNF38:36352738|RNF38:36353328|rev|-	2	0.988566	0.0180454	chr9:36352739|36353328	12	6_7_1	50	0.324	exon	RNF38
chr12|RNF34:121855714|RNF34:121853961|rev|+	3	0.998381	0.00365964	chr12:121853962|121855714	21	15_11_0	157	0.211	exon	RNF34
chr6|RNF217:125398004|RNF217:125366356|rev|+	8	0.999847	0.201664	chr6:125366357|125398004	10	3_3_0	233	0.079	exon	RNF217
chr7|RNF216:5680784|RNF216:5692141|rev|-	9	1	2.49537e-14	chr7:5680785|5692141	11	5_4_0	106	0.172	exon	RNF216
chr7|RNF216:5680784|RNF216:5681007|dup|-	8	1	1.62483e-11	chr7:5680785|5681007	13	5_5_0	71	0.268	exon	RNF216
chr7|RNF216:5751391|RNF216:5781446|rev|-	4	0.999893	4.0925e-05	chr7:5751392|5781446	6	2_2_0	101	0.106	exon	RNF216
chr11|RNF169:74528759|RNF169:74500670|rev|+	8	0.999997	0.0106216	chr11:74500671|74528759	8	2_4_0	183	0.08	exon	RNF169
chr18|RNF138:29693823|RNF138:29691716|rev|+	3	0.999015	0.000881733	chr18:29691717|29693823	24	8_9_0	12	0.8	exon	RNF138
chr3|RNF13:149639014|RNF13:149563797|rev|+	9	1	1.66003e-05	chr3:149563798|149639014	27	11_12_0	438	0.11	exon	RNF13
chr3|RNF13:149570383|RNF13:149563797|rev|+	7	0.999822	0.18435	chr3:149563798|149570383	4	1_3_0	502	0.016	exon	RNF13
chr3|RNF13:149619949|RNF13:149563797|rev|+	4	0.987974	0.249836	chr3:149563798|149619949	9	3_3_0	462	0.037	exon	RNF13
chr3|RNF13:149629870|RNF13:149563797|rev|+	11	0.998897	0.174198	chr3:149563798|149629870	17	2_1_0	458	0.069	exon	RNF13
chr3|RNF13:149589941|RNF13:149563797|rev|+	5	0.998608	0.160973	chr3:149563798|149589941	7	4_2_0	453	0.03	exon	RNF13
chr11|RNF121:71693961|RNF121:71671795|rev|+	6	0.99999	0.00011953	chr11:71671796|71693961	6	3_2_0	221	0.052	exon	RNF121
chr11|RNF121:71698157|RNF121:71693806|rev|+	2	0.900633	0.289752	chr11:71693807|71698157	6	1_2_0	202	0.056	exon	RNF121
chr11|RNF121:71671937|RNF121:71671795|dup|+	8	1	1.19775e-13	chr11:71671796|71671937	8	2_1_0	400	0.038	exon	RNF121
chr15|RNF111:59377984|RNF111:59376327|rev|+	3	0.998987	0.000962006	chr15:59376328|59377984	5	3_3_0	250	0.038	exon	RNF111
chr12|RNF10:120995485|RNF10:120995084|rev|+	13	1	2.70732e-23	chr12:120995085|120995485	33	5_7_0	392	0.144	exon	RNF10
chr12|RNF10:121009094|RNF10:121002874|rev|+	7	0.999972	0.0437698	chr12:121002875|121009094	11	3_3_0	413	0.051	exon	RNF10
chr12|RNF10:121004783|RNF10:121002874|rev|+	2	0.98453	0.0331296	chr12:121002875|121004783	5	2_3_0	446	0.022	exon	RNF10
chr12|RNF10:121009094|RNF10:121004627|rev|+	3	0.992809	0.0712021	chr12:121004628|121009094	8	3_4_0	226	0.066	exon	RNF10
chr12|RNF10:120998689|RNF10:120995084|rev|+	14	1	4.13128e-24	chr12:120995085|120998689	19	3_2_0	383	0.09	exon	RNF10
chr12|RILPL1:123983090|RILPL1:123984083|rev|-	19	0.999982	0.132545	chr12:123983091|123984083	24	4_2_1	47	0.505	exon	RILPL1
chr5|RICTOR:38991050|RICTOR:39003724|rev|-	1	0.912018	0.0972524	chr5:38991051|39003724	5	2_4_0	57	0.149	exon	RICTOR
chr5|RHOBTB3:95119667|RHOBTB3:95099211|rev|+	16	1	5.51776e-13	chr5:95099212|95119667	16	6_7_0	1067	0.029	exon	RHOBTB3
chr5|RHOBTB3:95124562|RHOBTB3:95091099|rev|+	2	0.990616	0.0116287	chr5:95091100|95124562	3	2_2_0	324	0.018	exon	RHOBTB3
chr5|RHOBTB3:95099324|RHOBTB3:95091099|rev|+	2	0.975787	0.0708336	chr5:95091100|95099324	12	7_2_0	67	0.264	exon	RHOBTB3
chr16|RHBDF1:114696|RHBDF1:114827|dup|-	5	0.999982	6.36306e-06	chr16:114697|114827	6	3_2_1	62	0.162	exon	RHBDF1
chr2|RHBDD1:227779067|RHBDD1:227729319|rev|+	28	1	0	chr2:227729320|227779067	42	11_14_1	141	0.373	exon	RHBDD1
chr2|RHBDD1:227779067|RHBDD1:227771508|rev|+	3	0.998919	0.00117191	chr2:227771509|227779067	9	4_5_0	78	0.188	exon	RHBDD1
chr2|RHBDD1:227732034|RHBDD1:227729319|rev|+	9	1	1.07813e-13	chr2:227729320|227732034	12	5_5_0	146	0.141	exon	RHBDD1
chr19|RFXANK:19310043|RFXANK:19308915|rev|+	2	0.990525	0.0118919	chr19:19308916|19310043	5	4_4_0	140	0.067	exon	RFXANK
chr16|RFWD3:74666420|RFWD3:74670475|rev|-	4	0.999543	0.00424095	chr16:74666421|74670475	9	3_1_0	176	0.093	exon	RFWD3
chr1|RFWD2:176145045|RFWD2:176153828|rev|-	1	0.905111	0.109818	chr1:176145046|176153828	2	2_1_0	135	0.029	exon	RFWD2
chr1|RFWD2:176050287|RFWD2:176105683|rev|-	1	0.904064	0.111731	chr1:176050288|176105683	2	2_2_0	153	0.025	exon	RFWD2
chr1|RFWD2:176085759|RFWD2:176105683|rev|-	3	0.99905	0.000787933	chr1:176085760|176105683	3	2_3_0	110	0.052	exon	RFWD2
chr3|RFT1:53133396|RFT1:53140885|rev|-	3	0.998739	0.00184022	chr3:53133397|53140885	7	3_3_0	337	0.04	exon	RFT1
chr9|REXO4:136277418|REXO4:136278041|rev|-	26	1	0	chr9:136277419|136278041	35	5_6_1	25	0.737	exon	REXO4
chr6|REV3L:111726672|REV3L:111737675|rev|-	3	0.991505	0.0885631	chr6:111726673|111737675	19	3_5_0	341	0.1	exon	REV3L
chr2|REV1:100078957|REV1:100081447|rev|-	4	0.999865	9.66023e-05	chr2:100078958|100081447	10	5_5_0	29	0.408	exon	REV1
chr2|RETSAT:85576506|RETSAT:85578144|rev|-	6	0.999998	9.73614e-08	chr2:85576507|85578144	6	3_3_0	182	0.062	exon	RETSAT
chr1|RERE:8674619|RERE:8684439|rev|-	2	0.988865	0.0170482	chr1:8674620|8684439	9	3_3_0	55	0.247	exon	RERE
chr1|RERE:8555122|RERE:8674745|rev|-	10	1	1.14276e-17	chr1:8555123|8674745	20	5_5_0	79	0.336	exon	RERE
chr1|RERE:8616533|RERE:8674745|rev|-	6	0.982412	0.235863	chr1:8616534|8674745	6	2_3_0	55	0.179	exon	RERE
chr1|RERE:8555122|RERE:8617582|rev|-	1	0.90833	0.103949	chr1:8555123|8617582	7	3_3_0	85	0.141	exon	RERE
chr1|RERE:8555122|RERE:8601377|rev|-	10	1	0.0139622	chr1:8555123|8601377	13	1_2_0	75	0.257	exon	RERE
chr6|REPS1:139264649|REPS1:139265759|rev|-	2	0.986955	0.0237457	chr6:139264650|139265759	14	8_7_0	91	0.235	exon	REPS1
chr4|RELL1:37633006|RELL1:37640126|rev|-	13	1	0.152241	chr4:37633007|37640126	69	13_18_0	57	0.708	exon	RELL1
chr19|RELB:45528995|RELB:45528586|rev|+	8	0.99992	0.192816	chr19:45528587|45528995	11	5_6_0	55	0.286	exon	RELB
chr2|-0-18-4_seqlength-76-UNAN:207731450|-0-18-4_seqlength-76-UNAN:207746600|rev|-	4	0.966629	0	chr2:207731421|207746615	7	2_2_0	13	0.519	intergenic	region
chrX|-0.768-69-7_seqlength-75-CDR1:139865350|-0.768-69-7_seqlength-75-CDR1:139866800|rev|-	65	1	0	chrX:139865340|139866824	160	32_34_0	23	0.933	intergenic	region
chr1|-0-5-4_seqlength-77-LOC148696:207989300|-0-5-4_seqlength-77-LOC148696:207990750|rev|+	17	0.999819	0	chr1:207989274|207990759	43	6_9_1	43	0.667	intergenic	region
chr8|-0.654-52-8_seqlength-77-PVT1:128902850|-0.654-52-8_seqlength-77-PVT1:128903250|rev|-	46	1	0	chr8:128902835|128903244	96	24_25_1	139	0.58	intergenic	region
chr2|-0.577-13-9_seqlength-76-MGAT5:135010700|-0.577-13-9_seqlength-76-MGAT5:135012200|rev|-	16	0.999876	0	chr2:135010666|135012215	17	3_3_0	160	0.175	intergenic	region
chr16|-0.4-5-6_seqlength-76-GLIS2:4382250|-0.4-5-6_seqlength-76-GLIS2:4383500|rev|-	7	0.951774	0	chr16:4382216|4383520	24	15_15_0	6	0.889	intergenic	region
chr4|-0-7-6_seqlength-78-UNAN:160160000|-0-7-6_seqlength-78-UNAN:160162500|rev|-	2	0.901847	0	chr4:160159961|160162520	4	3_2_0	132	0.057	intergenic	region
chr5|-0-6-4_seqlength-78-UNAN:171272550|-0-6-4_seqlength-78-UNAN:171274750|rev|+	4	0.966291	0	chr5:171272510|171274753	4	2_2_0	4	0.667	intergenic	region
chr16|-0.5-4-4_seqlength-76-VKORC1:31102100|-0.5-4-4_seqlength-76-VKORC1:31102650|rev|+	12	0.91183	0	chr16:31102096|31102663	163	27_26_0	1117	0.226	intergenic	region
chr2|-0.053-19-5_seqlength-76-PRKD3:37543400|-0.053-19-5_seqlength-76-PRKD3:37544300|rev|+	7	0.992257	0	chr2:37543380|37544322	13	5_5_0	47	0.356	intergenic	region
chr15|-0.572-7-6_seqlength-78-ZNF609:64791500|-0.572-7-6_seqlength-78-ZNF609:64792350|rev|-	11	0.998232	0	chr15:64791492|64792365	21	6_7_0	18	0.7	intergenic	region
chr8|-0.25-12-5_seqlength-76-UNAN:142264100|-0.25-12-5_seqlength-76-UNAN:142264700|rev|+	33	0.999998	0	chr8:142264088|142264728	129	15_20_3	25	0.912	intergenic	region
chr9|RECK:36083559|RECK:36080601|rev|+	1	0.90605	0.108103	chr9:36080602|36083559	2	2_1_0	56	0.067	exon	RECK
chr1|RCAN3:24841057|RCAN3:24840803|dup|+	3	0.998284	0.00426295	chr1:24840804|24841057	6	2_3_0	5	0.706	exon	RCAN3
chr9|RC3H2:125659557|RC3H2:125659855|dup|-	3	0.999034	0.000831058	chr9:125659558|125659855	5	2_1_0	106	0.086	exon	RC3H2
chr22|RBX1:41363888|RBX1:41349558|rev|+	9	1	0.000190828	chr22:41349559|41363888	30	9_10_0	62	0.492	exon	RBX1
chr8|RBPMS:30361953|RBPMS:30332294|rev|+	10	0.999843	0.1827	chr8:30332295|30361953	9	3_5_0	568	0.031	exon	RBPMS
chr3|RBMS3:29941246|RBMS3:29910348|rev|+	17	1	0.000478754	chr3:29910349|29941246	28	7_7_1	691	0.075	exon	RBMS3
chr3|RBMS3:29938966|RBMS3:29910348|rev|+	2	0.988566	0.0180454	chr3:29910349|29938966	9	2_3_1	1163	0.015	exon	RBMS3
chr12|RBMS2:56965639|RBMS2:56962758|rev|+	14	1	1.3665e-21	chr12:56962759|56965639	15	6_5_0	184	0.14	exon	RBMS2
chr12|RBMS2:56982158|RBMS2:56982077|dup|+	6	0.99422	0.235651	chr12:56982078|56982158	5	2_3_0	60	0.143	exon	RBMS2
chr3|RBM6:50012825|RBM6:50004902|rev|+	2	0.990425	0.0121809	chr3:50004903|50012825	5	4_4_0	35	0.222	exon	RBM6
chr3|RBM5:50143142|RBM5:50142509|rev|+	10	1	4.4105e-15	chr3:50142510|50143142	74	22_20_0	278	0.347	exon	RBM5
chr3|RBM5:50145737|RBM5:50145502|rev|+	11	1	1.94951e-10	chr3:50145503|50145737	37	14_13_0	480	0.134	exon	RBM5
chr20|RBM39:34302106|RBM39:34313077|rev|-	5	0.970701	0.258287	chr20:34302107|34313077	18	7_9_0	67	0.35	exon	RBM39
chr7|RBM33:155473602|RBM33:155457868|rev|+	3	0.998948	0.0010804	chr7:155457869|155473602	7	2_2_0	16	0.467	exon	RBM33
chr7|RBM33:155473602|RBM33:155465560|rev|+	3	0.997904	0.00702126	chr7:155465561|155473602	11	5_4_0	7	0.759	exon	RBM33
chr14|RBM23:23375403|RBM23:23380612|rev|-	23	1	0	chr14:23375404|23380612	31	4_6_0	231	0.212	exon	RBM23
chr14|RBM23:23378691|RBM23:23380612|rev|-	15	1	4.36727e-25	chr14:23378692|23380612	26	8_8_0	224	0.188	exon	RBM23
chr20|RBCK1:398574|RBCK1:398169|rev|+	2	0.978093	0.0606247	chr20:398170|398574	11	4_5_1	378	0.055	exon	RBCK1
chr12|RASSF8:26208379|RASSF8:26147969|rev|+	4	0.999631	0.00241121	chr12:26147970|26208379	5	1_2_0	402	0.024	exon	RASSF8
chr12|RASSF8:26220646|RASSF8:26208168|rev|+	4	0.995774	0.150042	chr12:26208169|26220646	5	3_3_0	333	0.029	exon	RASSF8
chr5|RASGRF2:80422982|RASGRF2:80419460|rev|+	34	1	0	chr5:80419461|80422982	50	12_11_0	7	0.935	exon	RASGRF2
chr1|RASAL2:178269253|RASAL2:178252698|rev|+	15	0.999726	0.149174	chr1:178252699|178269253	19	6_7_1	510	0.069	exon	RASAL2
chr13|RASA3:114757960|RASA3:114762215|rev|-	11	1	3.49603e-11	chr13:114757961|114762215	13	3_2_0	160	0.14	exon	RASA3
chr13|RASA3:114806475|RASA3:114839312|rev|-	18	1	0	chr13:114806476|114839312	23	5_5_0	100	0.315	exon	RASA3
chr5|RASA1:86682720|RASA1:86679529|rev|+	3	0.999065	0.000749871	chr5:86679530|86682720	6	2_2_0	151	0.074	exon	RASA1
chr6|RARS2:88228347|RARS2:88228457|dup|-	5	0.999965	9.73604e-05	chr6:88228348|88228457	6	4_4_1	68	0.15	exon	RARS2
chr5|RARS:167924353|RARS:167915606|rev|+	2	0.977337	0.063969	chr5:167915607|167924353	2	1_2_0	66	0.057	exon	RARS
chr9|RAPGEF1:134518625|RAPGEF1:134526336|rev|-	3	0.99821	0.00475431	chr9:134518626|134526336	3	1_3_0	96	0.059	exon	RAPGEF1
chr12|RAP1B:69050997|RAP1B:69047891|rev|+	1	0.909504	0.101814	chr12:69047892|69050997	2	2_2_0	20	0.167	exon	RAP1B
chr22|RANGAP1:41660667|RANGAP1:41677086|rev|-	1	0.90605	0.108103	chr22:41660668|41677086	5	2_1_0	277	0.035	exon	RANGAP1
chr22|RANGAP1:41664100|RANGAP1:41677086|rev|-	4	0.999872	8.03982e-05	chr22:41664101|41677086	18	5_5_0	348	0.094	exon	RANGAP1
chr6|RANBP9:13632601|RANBP9:13644961|rev|-	1	0.912018	0.0972524	chr6:13632602|13644961	3	2_2_0	85	0.066	exon	RANBP9
chr5|-3.834-6-3_seqlength-76-RANBP17:170610200|-3.834-6-3_seqlength-76-RANBP17:170632600|rev|-	7	0.992281	0	chr5:170610203|170632616	9	2_2_1	88	0.17	exon	RANBP17
chr5|RANBP17:170323119|RANBP17:170305100|rev|+	1	0.908945	0.102829	chr5:170305101|170323119	3	2_3_0	42	0.125	exon	RANBP17
chr5|RANBP17:170669824|RANBP17:170667931|rev|+	3	0.998816	0.00153365	chr5:170667932|170669824	3	2_2_0	25	0.194	exon	RANBP17
chr5|-3.834-6-3_seqlength-76-RANBP17:170610200|-3.834-6-3_seqlength-76-RANBP17:170632600|rev|-	7	0.992281	0	chr5:170610199|170632616	46	5_13_6	84	0.523	exon	RANBP17
chr20|RALY:32665051|RALY:32659871|rev|+	7	1	8.90325e-09	chr20:32659872|32665051	7	2_2_0	655	0.021	exon	RALY
chr2|RALB:121047333|RALB:121036193|rev|+	5	0.999988	1.14627e-06	chr2:121036194|121047333	12	2_2_0	182	0.117	exon	RALB
chr9|RAD23B:110068928|RAD23B:110068659|dup|+	2	0.983779	0.0361835	chr9:110068660|110068928	8	2_1_0	2833	0.006	exon	RAD23B
chr9|RAD23B:110074018|RAD23B:110062421|rev|+	2	0.983664	0.0366553	chr9:110062422|110074018	6	2_5_0	417	0.028	exon	RAD23B
chr3|RAD18:8977554|RAD18:8983488|rev|-	3	0.999016	0.00088032	chr3:8977555|8983488	5	3_2_0	25	0.286	exon	RAD18
chr12|RACGAP1:50410413|RACGAP1:50412372|rev|-	6	0.999997	4.54598e-07	chr12:50410414|50412372	6	2_3_0	26	0.316	exon	RACGAP1
chr14|RABGGTA:24735635|RABGGTA:24737825|rev|-	13	1	0.0180451	chr14:24735636|24737825	17	5_7_0	192	0.15	exon	RABGGTA
chr7|RABGEF1:66270383|RABGEF1:66262360|rev|+	14	1	0.0235343	chr7:66262361|66270383	19	3_4_0	65	0.369	exon	RABGEF1
chr9|RABGAP1:125752492|RABGAP1:125751575|rev|+	3	0.99793	0.00681358	chr9:125751576|125752492	3	2_3_0	225	0.026	exon	RABGAP1
chr9|RABEPK:127995024|RABEPK:127990188|rev|+	4	0.999716	0.00113955	chr9:127990189|127995024	6	2_1_0	188	0.06	exon	RABEPK
chr3|RAB7A:128526514|RAB7A:128514202|rev|+	7	1	3.68549e-12	chr3:128514203|128526514	8	1_2_0	259	0.058	exon	RAB7A
chr3|RAB7A:128526514|RAB7A:128525214|rev|+	17	1	0.140124	chr3:128525215|128526514	100	10_17_0	787	0.203	exon	RAB7A
chr16|RAB40C:668260|RAB40C:667207|rev|+	1	0.901604	0.11623	chr16:667208|668260	3	2_2_0	12	0.333	exon	RAB40C
chr12|RAB3IP:70195501|RAB3IP:70193988|rev|+	6	0.999816	0.087188	chr12:70193989|70195501	7	4_2_0	3	0.824	exon	RAB3IP
chr2|RAB3GAP1:135851263|RAB3GAP1:135848567|rev|+	5	0.999991	2.92168e-07	chr2:135848568|135851263	8	4_4_0	309	0.049	exon	RAB3GAP1
chr2|RAB3GAP1:135884226|RAB3GAP1:135883750|rev|+	3	0.998826	0.00149754	chr2:135883751|135884226	3	2_2_0	161	0.036	exon	RAB3GAP1
chr2|RAB3GAP1:135881816|RAB3GAP1:135878388|rev|+	9	1	1.67592e-08	chr2:135878389|135881816	14	9_8_0	331	0.078	exon	RAB3GAP1
chr19|RAB3D:11446122|RAB3D:11446459|rev|-	2	0.990525	0.011892	chr19:11446123|11446459	3	2_2_0	102	0.056	exon	RAB3D
chr17|RAB34:27042212|RAB34:27042294|rev|-	6	0.999998	5.02864e-08	chr17:27042213|27042294	6	2_2_0	1053	0.011	exon	RAB34
chr15|RAB27A:55516086|RAB27A:55527154|rev|-	1	0.910908	0.0992647	chr15:55516087|55527154	3	1_3_0	11	0.353	exon	RAB27A
chr2|RAB11FIP5:73315177|RAB11FIP5:73316443|rev|-	2	0.989362	0.0154297	chr2:73315178|73316443	7	3_3_0	100	0.123	exon	RAB11FIP5
chr16|RAB11FIP3:546859|RAB11FIP3:532524|rev|+	2	0.987386	0.0221718	chr16:532525|546859	7	4_2_0	75	0.157	exon	RAB11FIP3
chr2|R3HDM1:136437894|R3HDM1:136432901|rev|+	9	0.999993	0.132487	chr2:136432902|136437894	11	7_5_0	22	0.5	exon	R3HDM1
chr11|QSER1:32956981|QSER1:32948702|rev|+	2	0.988865	0.0170482	chr11:32948703|32956981	6	4_3_0	19	0.387	exon	QSER1
chr11|QSER1:32949669|QSER1:32948702|rev|+	5	0.999901	0.00256428	chr11:32948703|32949669	7	3_2_0	85	0.141	exon	QSER1
chr12|PXN:120651644|PXN:120652020|rev|-	26	1	0.113306	chr12:120651645|120652020	41	9_9_1	135	0.378	exon	PXN
chr3|PVRL3:110841085|PVRL3:110830876|rev|+	9	0.99465	0.192583	chr3:110830877|110841085	15	5_5_0	149	0.168	exon	PVRL3
chr3|PVRL3:110866331|PVRL3:110863745|rev|+	7	0.999999	1.33141e-06	chr3:110863746|110866331	29	6_5_0	69	0.457	exon	PVRL3
chr3|PVRL3:110866331|PVRL3:110830876|rev|+	16	1	2.68984e-21	chr3:110830877|110866331	27	9_9_0	67	0.446	exon	PVRL3
chr3|PVRL3:110845182|PVRL3:110830876|rev|+	4	0.997282	0.100157	chr3:110830877|110845182	4	3_3_0	336	0.023	exon	PVRL3
chr1|PUM1:31465236|PUM1:31479949|rev|-	7	1	3.57395e-08	chr1:31465237|31479949	9	4_3_0	574	0.03	exon	PUM1
chr1|PUM1:31452908|PUM1:31454252|rev|-	23	1	0.120469	chr1:31452909|31454252	86	13_16_0	1032	0.143	exon	PUM1
chr1|PUM1:31465236|PUM1:31468067|rev|-	8	1	1.17296e-12	chr1:31465237|31468067	8	5_5_0	647	0.024	exon	PUM1
chr1|PUM1:31437520|PUM1:31468067|rev|-	8	1	1.42695e-12	chr1:31437521|31468067	8	2_2_0	244	0.062	exon	PUM1
chr18|PTPRM:8088849|PTPRM:8076452|rev|+	7	0.999996	0.000578237	chr18:8076453|8088849	9	2_4_0	84	0.176	exon	PTPRM
chr18|PTPRM:8253412|PTPRM:8244055|rev|+	3	0.999091	0.000685676	chr18:8244056|8253412	11	4_4_0	94	0.19	exon	PTPRM
chr18|PTPRM:8143777|PTPRM:8076452|rev|+	1	0.910013	0.100889	chr18:8076453|8143777	2	2_2_0	36	0.1	exon	PTPRM
chr6|PTPRK:128540066|PTPRK:128563747|rev|-	3	0.998916	0.00118228	chr6:128540067|128563747	3	2_2_0	251	0.023	exon	PTPRK
chr6|PTPRK:128643183|PTPRK:128643455|dup|-	3	0.995711	0.0314804	chr6:128643184|128643455	3	2_3_0	253	0.023	exon	PTPRK
chr6|PTPRK:128718710|PTPRK:128718833|dup|-	5	0.99996	0.000149171	chr6:128718711|128718833	6	1_2_0	690	0.017	exon	PTPRK
chr3|PTPRG:62142898|PTPRG:62118275|rev|+	2	0.990197	0.0128542	chr3:62118276|62142898	4	2_2_0	358	0.022	exon	PTPRG
chr3|PTPRG:61989171|PTPRG:61975298|rev|+	3	0.985599	0.154458	chr3:61975299|61989171	6	3_1_0	129	0.085	exon	PTPRG
chr1|PTPRF:44054671|PTPRF:44054401|dup|+	5	0.999971	5.06957e-05	chr1:44054402|44054671	13	4_2_0	641	0.039	exon	PTPRF
chr20|PTPRA:2945848|PTPRA:2944917|rev|+	12	1	0.16292	chr20:2944918|2945848	28	12_12_0	104	0.35	exon	PTPRA
chr20|PTPRA:2969120|PTPRA:2967410|rev|+	1	0.900173	0.118847	chr20:2967411|2969120	5	3_3_0	110	0.083	exon	PTPRA
chr15|PTPN9:75782548|PTPN9:75819602|rev|-	2	0.984879	0.0317295	chr15:75782549|75819602	3	1_3_0	79	0.071	exon	PTPN9
chr1|PTPN14:214637972|PTPN14:214638300|dup|-	9	1	4.0914e-18	chr1:214637973|214638300	15	3_2_0	399	0.07	exon	PTPN14
chr4|PTPN13:87622954|PTPN13:87593517|rev|+	3	0.998978	0.000988433	chr4:87593518|87622954	3	3_3_0	128	0.045	exon	PTPN13
chr4|PTPN13:87696805|PTPN13:87693930|rev|+	27	1	0	chr4:87693931|87696805	42	12_11_0	271	0.237	exon	PTPN13
chr4|PTPN13:87614827|PTPN13:87593517|rev|+	4	0.999838	0.000187644	chr4:87593518|87614827	7	4_4_0	148	0.086	exon	PTPN13
chr4|PTPN13:87638270|PTPN13:87614739|rev|+	1	0.904064	0.111731	chr4:87614740|87638270	2	2_2_0	113	0.034	exon	PTPN13
chr7|PTPN12:77230123|PTPN12:77214859|rev|+	15	1	1.39638e-10	chr7:77214860|77230123	24	10_10_1	30	0.615	exon	PTPN12
chr7|PTPN12:77230123|PTPN12:77227158|rev|+	3	0.998919	0.00117191	chr7:77227159|77230123	6	3_3_0	54	0.182	exon	PTPN12
chr7|PTPN12:77212967|PTPN12:77210743|rev|+	3	0.969395	0.250514	chr7:77210744|77212967	7	3_4_0	13	0.519	exon	PTPN12
chr1|PTP4A2:32381495|PTP4A2:32385259|rev|-	51	1	0	chr1:32381496|32385259	135	19_23_1	634	0.299	exon	PTP4A2
chr19|PTOV1-AS1:50347572|PTOV1-AS1:50348149|dup|-	2	0.982081	0.043287	chr19:50347573|50348149	15	9_5_0	4	0.882	exon	PTOV1-AS1
chr6|PTK7:43107263|PTK7:43106586|rev|+	8	0.999999	0.00113874	chr6:43106587|43107263	8	3_2_0	1461	0.011	exon	PTK7
chr8|PTK2:141684396|PTK2:141684503|dup|-	6	0.999999	2.45727e-09	chr8:141684397|141684503	6	2_2_0	495	0.024	exon	PTK2
chr8|PTK2:141810557|PTK2:141900868|rev|-	2	0.990064	0.0132504	chr8:141810558|141900868	7	1_3_0	214	0.061	exon	PTK2
chr8|PTK2:141799572|PTK2:141900868|rev|-	13	1	0.000247671	chr8:141799573|141900868	19	2_6_1	176	0.178	exon	PTK2
chr8|PTK2:141856358|PTK2:141900868|rev|-	7	1	5.90517e-08	chr8:141856359|141900868	16	7_8_1	132	0.195	exon	PTK2
chr8|PTK2:141889569|PTK2:141900868|rev|-	54	1	0	chr8:141889570|141900868	87	13_16_0	295	0.371	exon	PTK2
chr8|PTK2:141675015|PTK2:141684503|rev|-	8	0.999952	0.175351	chr8:141675016|141684503	15	3_4_0	372	0.075	exon	PTK2
chr8|PTK2:141710989|PTK2:141716304|rev|-	13	1	0.0239173	chr8:141710990|141716304	14	4_6_0	243	0.103	exon	PTK2
chr8|PTK2:141712668|PTK2:141716304|rev|-	14	0.999988	0.15441	chr8:141712669|141716304	19	6_7_0	344	0.099	exon	PTK2
chr8|PTK2:141828375|PTK2:141900868|rev|-	23	1	0	chr8:141828376|141900868	57	14_18_0	223	0.338	exon	PTK2
chr8|PTK2:141745349|PTK2:141762415|rev|-	3	0.997326	0.0122999	chr8:141745350|141762415	3	2_1_0	96	0.059	exon	PTK2
chr8|PTK2:141874410|PTK2:141900868|rev|-	9	1	3.20955e-12	chr8:141874411|141900868	26	10_10_0	208	0.2	exon	PTK2
chr8|PTDSS1:97321850|PTDSS1:97318671|rev|+	5	0.999988	1.22646e-06	chr8:97318672|97321850	41	9_10_0	412	0.166	exon	PTDSS1
chr9|PTBP3:115024714|PTBP3:115060196|rev|-	15	1	0.148471	chr9:115024715|115060196	21	7_8_0	193	0.179	exon	PTBP3
chr9|PTBP3:115013208|PTBP3:115060196|rev|-	6	0.999243	0.2029	chr9:115013209|115060196	9	6_6_0	423	0.041	exon	PTBP3
chr9|PTBP3:115013208|PTBP3:115015068|rev|-	2	0.990197	0.0128542	chr9:115013209|115015068	5	3_2_0	346	0.028	exon	PTBP3
chr9|PTBP3:115030328|PTBP3:115060196|rev|-	1	0.910013	0.100889	chr9:115030329|115060196	3	2_3_0	466	0.013	exon	PTBP3
chr19|PTBP1:805187|PTBP1:805012|dup|+	2	0.988207	0.0192707	chr19:805013|805187	3	2_3_0	1153	0.005	exon	PTBP1
chr13|PSPC1:20279801|PSPC1:20283739|rev|-	4	0.99991	2.0259e-05	chr13:20279802|20283739	4	1_2_0	35	0.186	exon	PSPC1
chr20|PSMF1:1115949|PSMF1:1115763|dup|+	9	1	4.5858e-11	chr20:1115764|1115949	12	1_3_0	303	0.073	exon	PSMF1
chr2|PSME4:54155253|PSME4:54161864|rev|-	2	0.990613	0.0116374	chr2:54155254|54161864	2	2_2_0	99	0.039	exon	PSME4
chr1|PSMD4:151236504|PSMD4:151234636|rev|+	26	1	0	chr1:151234637|151236504	13	2_4_0	566	0.044	exon	PSMD4
chr6|PSMB1:170852688|PSMB1:170858201|rev|-	4	0.997263	0.100899	chr6:170852689|170858201	7	4_4_0	520	0.026	exon	PSMB1
chr20|PSMA7:60714130|PSMA7:60716000|rev|-	66	1	0	chr20:60714131|60716000	102	18_18_1	667	0.234	exon	PSMA7
chr1|PSEN2:227076750|PSEN2:227075791|rev|+	9	1	2.02628e-15	chr1:227075792|227076750	17	3_4_0	143	0.192	exon	PSEN2
chr14|PSEN1:73614802|PSEN1:73614502|rev|+	75	1	0	chr14:73614503|73614802	110	32_32_0	164	0.573	exon	PSEN1
chr14|PSEN1:73614814|PSEN1:73614502|rev|+	55	1	0	chr14:73614503|73614814	112	28_28_0	77	0.744	exon	PSEN1
chr14|PSEN1:73640415|PSEN1:73614502|rev|+	8	0.997297	0.204265	chr14:73614503|73640415	13	7_6_0	66	0.283	exon	PSEN1
chr8|PSD3:18656804|PSD3:18662408|rev|-	11	0.980713	0.174198	chr8:18656805|18662408	34	15_10_0	132	0.34	exon	PSD3
chr8|PSD3:18622958|PSD3:18662408|rev|-	27	1	0.111188	chr8:18622959|18662408	28	6_7_1	80	0.412	exon	PSD3
chr8|PSD3:18725183|PSD3:18730243|rev|-	2	0.990064	0.0132504	chr8:18725184|18730243	8	5_5_0	118	0.119	exon	PSD3
chr1|PRUNE:151001420|PRUNE:150997086|rev|+	1	0.905111	0.109818	chr1:150997087|151001420	5	2_2_0	86	0.104	exon	PRUNE
chr1|PRUNE:150998149|PRUNE:150997086|rev|+	5	0.999955	0.000231845	chr1:150997087|150998149	8	1_2_0	48	0.25	exon	PRUNE
chr4|PRSS12:119252870|PRSS12:119259469|rev|-	155	1	0	chr4:119252871|119259469	191	22_18_1	1178	0.245	exon	PRSS12
chr4|PRSS12:119216093|PRSS12:119259469|rev|-	3	0.997761	0.0082183	chr4:119216094|119259469	4	2_1_0	393	0.02	exon	PRSS12
chr1|PRRX1:170695542|PRRX1:170688866|rev|+	9	1	3.06413e-10	chr1:170688867|170695542	10	2_5_0	873	0.022	exon	PRRX1
chr1|PRRC2C:171496983|PRRC2C:171493959|rev|+	4	0.99989	4.45586e-05	chr1:171493960|171496983	4	2_2_0	85	0.086	exon	PRRC2C
chr1|PRRC2C:171544267|PRRC2C:171537385|rev|+	25	1	0	chr1:171537386|171544267	31	10_10_0	187	0.249	exon	PRRC2C
chr9|PRRC2B:134308181|PRRC2B:134305476|rev|+	9	1	2.75764e-11	chr9:134305477|134308181	10	2_3_0	72	0.217	exon	PRRC2B
chr9|PRRC2B:134314448|PRRC2B:134312006|rev|+	9	1	3.76071e-15	chr9:134312007|134314448	73	24_26_2	117	0.555	exon	PRRC2B
chr9|PRRC2B:134323191|PRRC2B:134319571|rev|+	1	0.911305	0.098545	chr9:134319572|134323191	2	2_2_0	134	0.029	exon	PRRC2B
chr17|PRPSAP1:74308950|PRPSAP1:74309972|rev|-	6	0.999997	6.84758e-07	chr17:74308951|74309972	26	9_10_1	225	0.188	exon	PRPSAP1
chr10|PROSER2:11894214|PROSER2:11893995|dup|+	4	0.999899	3.20951e-05	chr10:11893996|11894214	9	4_5_0	1	0.947	exon	PROSER2
chr8|PROSC:37623873|PROSC:37623043|rev|+	62	1	0	chr8:37623044|37623873	114	26_27_3	80	0.74	exon	PROSC
chr14|PRMT5:23395341|PRMT5:23396869|rev|-	6	0.999595	0.159288	chr14:23395342|23396869	12	3_6_0	210	0.103	exon	PRMT5
chrY|PRKY:7224271|PRKY:7209155|rev|+	3	0.976701	0.218311	chrY:7209156|7224271	4	1_3_0	21	0.276	exon	PRKY
chr8|PRKDC:48839753|PRKDC:48842572|rev|-	5	0.999975	2.58835e-05	chr8:48839754|48842572	5	2_2_0	198	0.048	exon	PRKDC
chr19|PRKCSH:11548945|PRKCSH:11548696|rev|+	48	1	0	chr19:11548697|11548945	135	22_21_10	471	0.364	exon	PRKCSH
chr17|PRKCA:64738878|PRKCA:64728805|rev|+	1	0.907649	0.105189	chr17:64728806|64738878	6	3_3_0	144	0.077	exon	PRKCA
chr17|-0-3-4_seqlength-71-UNAN:64509500|-0-3-4_seqlength-71-UNAN:64510600|rev|-	12	0.994532	0	chr17:64509454|64510584	48	14_12_3	62	0.608	intron	PRKCA
chr1|PRKAB2:146633290|PRKAB2:146639512|rev|-	3	0.981054	0.191418	chr1:146633291|146639512	3	2_2_0	71	0.078	exon	PRKAB2
chr12|PRKAB1:120114475|PRKAB1:120111768|rev|+	1	0.911305	0.0985454	chr12:120111769|120114475	11	2_3_0	213	0.094	exon	PRKAB1
chr6|PRIM2:57398317|PRIM2:57372287|rev|+	1	0.904064	0.111731	chr6:57372288|57398317	9	6_1_0	75	0.194	exon	PRIM2
chr5|PRELID2:145197456|PRELID2:145205763|rev|-	3	0.998919	0.00117191	chr5:145197457|145205763	7	3_3_0	13	0.519	exon	PRELID2
chr1|PRDM2:14068652|PRDM2:14057494|rev|+	2	0.989362	0.0154297	chr1:14057495|14068652	5	4_3_0	16	0.385	exon	PRDM2
chr1|PRDM2:14075982|PRDM2:14057494|rev|+	4	0.999796	0.000409846	chr1:14057495|14075982	4	3_3_0	17	0.32	exon	PRDM2
chr11|PPP6R3:68343511|PPP6R3:68334481|rev|+	2	0.986145	0.026784	chr11:68334482|68343511	4	3_3_0	235	0.033	exon	PPP6R3
chr22|PPP6R2:50832564|PPP6R2:50810448|rev|+	9	1	4.4046e-14	chr22:50810449|50832564	10	3_4_0	153	0.116	exon	PPP6R2
chr19|PPP6R1:55756487|PPP6R1:55757046|rev|-	7	0.998561	0.218159	chr19:55756488|55757046	23	7_6_0	541	0.078	exon	PPP6R1
chr19|PPP5C:46879831|PPP5C:46878860|rev|+	2	0.987427	0.0220232	chr19:46878861|46879831	11	4_4_0	211	0.094	exon	PPP5C
chr18|PPP4R1:9583114|PPP4R1:9595151|rev|-	5	0.999969	6.06963e-05	chr18:9583115|9595151	29	12_14_0	74	0.439	exon	PPP4R1
chr18|PPP4R1:9583114|PPP4R1:9595100|rev|-	10	0.999985	0.182065	chr18:9583115|9595100	17	5_7_0	236	0.126	exon	PPP4R1
chr8|PPP3CC:22333137|PPP3CC:22332466|rev|+	13	1	7.91806e-19	chr8:22332467|22333137	13	7_6_0	41	0.388	exon	PPP3CC
chr3|PPP2R3A:135722335|PPP2R3A:135719900|dup|+	2	0.984003	0.0352654	chr3:135719901|135722335	2	1_2_0	32	0.111	exon	PPP2R3A
chr10|PPP2R2D:133758963|PPP2R2D:133757471|rev|+	17	1	1.11889e-37	chr10:133757472|133758963	17	2_3_0	225	0.131	exon	PPP2R2D
chr2|PPP1CB:29011675|PPP1CB:29006772|rev|+	4	0.999869	8.68067e-05	chr2:29006773|29011675	11	8_6_0	1054	0.02	exon	PPP1CB
chr1|PPIEL:39994726|PPIEL:40020064|rev|-	2	0.990698	0.0113949	chr1:39994727|40020064	2	2_2_0	3	0.571	exon	PPIEL
chr12|PPHLN1:42768876|PPHLN1:42768664|dup|+	1	0.907649	0.105189	chr12:42768665|42768876	5	3_2_0	31	0.244	exon	PPHLN1
chr11|PPFIA1:70202360|PPFIA1:70200406|rev|+	2	0.989129	0.0161824	chr11:70200407|70202360	4	2_2_0	243	0.032	exon	PPFIA1
chr22|PPARA:46594488|PPARA:46594238|dup|+	6	0.999998	5.09103e-08	chr22:46594239|46594488	13	4_5_0	82	0.241	exon	PPARA
chr10|PPAPDC1A:122280607|PPAPDC1A:122273422|rev|+	8	0.994235	0.204265	chr10:122273423|122280607	22	6_7_0	39	0.53	exon	PPAPDC1A
chr1|PPAP2B:56977647|PPAP2B:57002784|rev|-	14	1	1.00517e-06	chr1:56977648|57002784	21	4_5_0	365	0.103	exon	PPAP2B
chr10|PPA1:71964628|PPA1:71966089|rev|-	4	0.989879	0.237828	chr10:71964629|71966089	4	1_2_0	10	0.444	exon	PPA1
chr14|POMT2:77762506|POMT2:77771143|rev|-	2	0.988338	0.0188204	chr14:77762507|77771143	33	11_8_0	99	0.4	exon	POMT2
chr9|POMT1:134381840|POMT1:134381500|rev|+	18	1	1.46971e-08	chr9:134381501|134381840	35	14_13_1	12	0.854	exon	POMT1
chr16|POLR3E:22320831|POLR3E:22319468|rev|+	5	0.99971	0.0269382	chr16:22319469|22320831	5	2_1_0	325	0.03	exon	POLR3E
chr1|POLR3C:145594038|POLR3C:145595220|rev|-	2	0.9779	0.0614769	chr1:145594039|145595220	3	2_1_0	34	0.15	exon	POLR3C
chr10|POLR3A:79741911|POLR3A:79744056|rev|-	4	0.999825	0.000242841	chr10:79741912|79744056	7	2_2_0	179	0.073	exon	POLR3A
chr10|POLR3A:79761954|POLR3A:79767624|rev|-	4	0.99989	4.56415e-05	chr10:79761955|79767624	4	2_2_0	90	0.082	exon	POLR3A
chr19|POLR2E:1090906|POLR2E:1091906|rev|-	9	1	3.75562e-05	chr19:1090907|1091906	81	16_15_0	393	0.292	exon	POLR2E
chr17|POLR2A:7402810|POLR2A:7402357|rev|+	99	1	0	chr17:7402358|7402810	207	29_36_1	1688	0.197	exon	POLR2A
chr9|POLR1E:37498221|POLR1E:37495165|rev|+	4	0.999855	0.000126401	chr9:37495166|37498221	5	3_3_0	107	0.085	exon	POLR1E
chr9|POLR1E:37495983|POLR1E:37495165|rev|+	3	0.997655	0.00915599	chr9:37495166|37495983	3	2_1_0	85	0.066	exon	POLR1E
chr2|POLR1B:113317151|POLR1B:113304588|rev|+	2	0.967883	0.105308	chr2:113304589|113317151	3	2_2_0	199	0.029	exon	POLR1B
chr14|POLE2:50130032|POLE2:50141145|rev|-	6	0.99996	0.00725773	chr14:50130033|50141145	8	1_2_0	7	0.696	exon	POLE2
chr19|POLD1:50902741|POLD1:50902107|rev|+	4	0.999892	4.15057e-05	chr19:50902108|50902741	7	6_6_0	10	0.583	exon	POLD1
chr1|POGZ:151400298|POGZ:151403317|rev|-	3	0.992038	0.0815677	chr1:151400299|151403317	11	3_4_0	290	0.071	exon	POGZ
chr1|POGZ:151400298|POGZ:151414681|rev|-	6	0.99999	0.000135045	chr1:151400299|151414681	10	5_6_0	91	0.18	exon	POGZ
chr5|POC5:74981031|POC5:74998635|rev|-	8	0.999492	0.204205	chr5:74981032|74998635	23	5_4_0	61	0.43	exon	POC5
chr19|PNPLA6:7625996|PNPLA6:7625899|dup|+	3	0.998886	0.00128107	chr19:7625900|7625996	3	1_1_1	190	0.031	exon	PNPLA6
chr7|-0.283-29-14_seqlength-81-STX1A:73114750|-0.283-29-14_seqlength-81-STX1A:73115250|rev|+	53	1	0	chr7:73114708|73115261	60	16_14_0	18	0.87	intron	PMS2L2
chr2|PMS1:190670480|PMS1:190656515|rev|+	1	0.910908	0.0992647	chr2:190656516|190670480	2	1_2_0	34	0.105	exon	PMS1
chr2|PMS1:190682906|PMS1:190670377|rev|+	3	0.980707	0.193831	chr2:190670378|190682906	3	2_1_0	55	0.098	exon	PMS1
chr22|PMM1:41979962|PMM1:41980607|rev|-	12	1	2.99542e-07	chr22:41979963|41980607	18	6_5_0	82	0.305	exon	PMM1
chr1|PLXNA2:208266130|PLXNA2:208270228|rev|-	2	0.986431	0.0256997	chr1:208266131|208270228	8	3_2_0	22	0.421	exon	PLXNA2
chr3|-4.831-16-6_seqlength-76-PLXNA1:126735550|-4.831-16-6_seqlength-76-PLXNA1:126735750|rev|-	28	0.999991	0	chr3:126735539|126735725	23	6_8_0	835	0.052	intron	PLXNA1
chr3|PLXNA1:126733218|PLXNA1:126733024|dup|+	2	0.987411	0.0220823	chr3:126733025|126733218	8	6_5_0	132	0.108	exon	PLXNA1
chr19|PLIN3:4859601|PLIN3:4860036|rev|-	1	0.911674	0.0978764	chr19:4859602|4860036	9	3_2_0	864	0.02	exon	PLIN3
chr19|PLIN3:4859601|PLIN3:4861423|rev|-	2	0.979626	0.0538865	chr19:4859602|4861423	10	3_5_0	843	0.023	exon	PLIN3
chr2|PLEKHM3:208841374|PLEKHM3:208842310|dup|-	31	1	0	chr2:208841375|208842310	39	13_9_0	35	0.69	exon	PLEKHM3
chr1|PLEKHM2:16047883|PLEKHM2:16044387|rev|+	16	1	1.45143e-08	chr1:16044388|16047883	42	15_13_0	332	0.202	exon	PLEKHM2
chr1|PLEKHM2:16047883|PLEKHM2:16046228|rev|+	20	1	0.000848746	chr1:16046229|16047883	30	6_6_0	495	0.108	exon	PLEKHM2
chr17|PLEKHM1P:62817884|PLEKHM1P:62818511|rev|-	12	0.999942	0.166782	chr17:62817885|62818511	36	9_7_0	86	0.456	exon	PLEKHM1P
chr17|PLEKHM1:43552465|PLEKHM1:43555513|rev|-	6	0.999553	0.1675	chr17:43552466|43555513	15	4_2_0	123	0.196	exon	PLEKHM1
chr17|PLEKHM1:43552465|PLEKHM1:43553092|dup|-	25	0.999998	0.11555	chr17:43552466|43553092	120	26_32_0	122	0.663	exon	PLEKHM1
chr19|PLEKHA4:49348626|PLEKHA4:49348873|rev|-	2	0.987851	0.0205126	chr19:49348627|49348873	3	2_2_0	13	0.316	exon	PLEKHA4
chr8|PLEC:145011146|PLEC:145011239|dup|-	2	0.968313	0.103477	chr8:145011147|145011239	4	3_3_0	1948	0.004	exon	PLEC
chr10|PLCE1:96018907|PLCE1:96018556|rev|+	7	0.999996	0.000647369	chr10:96018557|96018907	12	5_4_0	31	0.436	exon	PLCE1
chr17|PLCD3:43197691|PLCD3:43198739|rev|-	4	0.9997	0.00134698	chr17:43197692|43198739	7	2_3_0	224	0.059	exon	PLCD3
chr9|PLAA:26923175|PLAA:26935204|rev|-	2	0.989129	0.0161824	chr9:26923176|26935204	4	2_2_0	46	0.148	exon	PLAA
chr2|PKP4:159389828|PKP4:159389691|dup|+	2	0.974024	0.0786365	chr2:159389692|159389828	6	3_1_0	392	0.03	exon	PKP4
chr2|PKP4:159497271|PKP4:159488264|rev|+	3	0.998483	0.00308037	chr2:159488265|159497271	17	3_3_0	609	0.053	exon	PKP4
chr1|PKN2:89237562|PKN2:89236034|rev|+	7	1	9.17547e-09	chr1:89236035|89237562	7	4_3_0	111	0.112	exon	PKN2
chr15|PKM:72509749|PKM:72511451|rev|-	3	0.998284	0.00426295	chr15:72509750|72511451	19	4_4_0	18532	0.002	exon	PKM
chr4|PKD2:88964609|PKD2:88957371|rev|+	9	1	5.0186e-16	chr4:88957372|88964609	9	2_3_0	600	0.029	exon	PKD2
chr4|PKD2:88977419|PKD2:88959402|rev|+	4	0.999909	2.19257e-05	chr4:88959403|88977419	7	3_3_0	838	0.016	exon	PKD2
chr4|PKD2:88973310|PKD2:88957371|rev|+	7	1	1.34711e-11	chr4:88957372|88973310	7	2_2_0	398	0.034	exon	PKD2
chr16|PKD1:2147148|PKD1:2147242|dup|-	3	0.999027	0.000848518	chr16:2147149|2147242	3	1_1_2	38	0.136	exon	PKD1
chr10|PITRM1:3205916|PITRM1:3209234|rev|-	15	1	6.66397e-29	chr10:3205917|3209234	24	5_7_0	167	0.223	exon	PITRM1
chr19|PIP5K1C:3660963|PIP5K1C:3661999|rev|-	95	1	0	chr19:3660964|3661999	463	50_46_4	630	0.595	exon	PIP5K1C
chr19|PIP5K1C:3656402|PIP5K1C:3661999|rev|-	12	1	0.101361	chr19:3656403|3661999	20	8_9_1	676	0.056	exon	PIP5K1C
chr1|PIP5K1A:151215043|PIP5K1A:151214598|rev|+	2	0.990064	0.0132503	chr1:151214599|151215043	5	2_1_0	29	0.256	exon	PIP5K1A
chr1|PIP5K1A:151205179|PIP5K1A:151196720|rev|+	4	0.99986	0.000110807	chr1:151196721|151205179	4	2_2_0	93	0.079	exon	PIP5K1A
chr1|PIP5K1A:151209239|PIP5K1A:151209033|dup|+	8	1	1.02734e-06	chr1:151209034|151209239	29	11_10_0	36	0.617	exon	PIP5K1A
chr1|PIP5K1A:151205179|PIP5K1A:151199795|rev|+	6	0.999999	1.06586e-08	chr1:151199796|151205179	6	2_3_0	64	0.158	exon	PIP5K1A
chr7|-0.112-18-6_seqlength-84-PILRB:99952800|-0.112-18-6_seqlength-84-PILRB:99953400|rev|-	2	0.901476	0	chr7:99952766|99953427	55	17_19_0	32	0.775	intron	PILRB
chr7|PILRB:99957160|PILRB:99952765|rev|+	13	1	3.99858e-24	chr7:99952766|99957160	13	3_3_0	27	0.491	exon	PILRB
chr2|PIKFYVE:209153542|PIKFYVE:209150449|rev|+	3	0.998969	0.00101548	chr2:209150450|209153542	5	3_3_0	97	0.093	exon	PIKFYVE
chr18|PIK3C3:39629569|PIK3C3:39623696|rev|+	3	0.993044	0.0680028	chr18:39623697|39629569	3	2_3_0	39	0.133	exon	PIK3C3
chr18|PIK3C3:39629569|PIK3C3:39607406|rev|+	11	1	5.91674e-09	chr18:39607407|39629569	11	2_3_0	32	0.407	exon	PIK3C3
chr1|PIK3C2B:204437997|PIK3C2B:204439014|dup|-	2	0.984717	0.0323769	chr1:204437998|204439014	3	2_3_0	38	0.136	exon	PIK3C2B
chr15|PIF1:65114464|PIF1:65116553|rev|-	1	0.907649	0.10519	chr15:65114465|65116553	2	1_2_1	28	0.125	exon	PIF1
chr11|PICALM:85723323|PICALM:85742653|rev|-	2	0.973468	0.0810898	chr11:85723324|85742653	2	2_1_0	416	0.01	exon	PICALM
chr11|PICALM:85707868|PICALM:85714494|rev|-	22	1	0	chr11:85707869|85714494	39	15_11_0	1544	0.048	exon	PICALM
chr11|PICALM:85707868|PICALM:85712201|rev|-	2	0.98823	0.0191936	chr11:85707869|85712201	6	3_2_0	1660	0.007	exon	PICALM
chr11|PICALM:85733409|PICALM:85742653|rev|-	2	0.973946	0.0789813	chr11:85733410|85742653	6	3_2_0	425	0.027	exon	PICALM
chr11|PICALM:85685750|PICALM:85742653|rev|-	13	1	1.38052e-08	chr11:85685751|85742653	15	4_3_0	607	0.047	exon	PICALM
chr11|PICALM:85707868|PICALM:85742653|rev|-	80	1	0	chr11:85707869|85742653	103	23_18_1	1856	0.1	exon	PICALM
chr11|PICALM:85692787|PICALM:85707972|rev|-	10	1	1.30959e-08	chr11:85692788|85707972	31	4_10_4	1988	0.03	exon	PICALM
chr11|PICALM:85692787|PICALM:85693046|rev|-	12	0.999997	0.166763	chr11:85692788|85693046	48	10_15_4	334	0.223	exon	PICALM
chr11|PICALM:85685750|PICALM:85695016|rev|-	35	1	0	chr11:85685751|85695016	39	14_13_0	1584	0.047	exon	PICALM
chr1|PIAS3:145584615|PIAS3:145584481|dup|+	5	0.999978	1.67589e-05	chr1:145584482|145584615	7	2_2_3	160	0.08	exon	PIAS3
chr15|PIAS1:68439038|PIAS1:68434283|rev|+	7	0.999993	0.00318489	chr15:68434284|68439038	12	2_2_0	77	0.238	exon	PIAS1
chr15|PIAS1:68446033|PIAS1:68434283|rev|+	6	0.999999	7.11391e-09	chr15:68434284|68446033	6	4_4_0	61	0.164	exon	PIAS1
chr15|PIAS1:68466230|PIAS1:68434283|rev|+	2	0.943153	0.195571	chr15:68434284|68466230	7	2_1_0	65	0.177	exon	PIAS1
chr1|PI4KB:151288048|PI4KB:151288985|dup|-	6	0.999998	4.55479e-08	chr1:151288049|151288985	26	9_9_0	244	0.176	exon	PI4KB
chr11|PHRF1:587464|PHRF1:581491|rev|+	3	0.998392	0.00359546	chr11:581492|587464	4	3_3_0	36	0.182	exon	PHRF1
chr18|PHLPP1:60497464|PHLPP1:60497267|dup|+	8	1	5.72876e-13	chr18:60497268|60497464	13	1_3_0	75	0.257	exon	PHLPP1
chr3|PHLDB2:111632549|PHLDB2:111632165|dup|+	3	0.998581	0.00256858	chr3:111632166|111632549	3	2_2_0	281	0.021	exon	PHLDB2
chr11|PHLDB1:118485397|PHLDB1:118484530|rev|+	16	1	1.12963e-45	chr11:118484531|118485397	16	3_2_0	219	0.127	exon	PHLDB1
chr16|PHKB:47644831|PHKB:47531309|rev|+	2	0.990039	0.0133277	chr16:47531310|47644831	6	4_4_0	101	0.106	exon	PHKB
chr16|PHKB:47549512|PHKB:47531309|rev|+	24	1	0	chr16:47531310|47549512	29	10_10_1	74	0.439	exon	PHKB
chr6|PHIP:79770194|PHIP:79770535|rev|-	6	0.999998	4.25523e-08	chr6:79770195|79770535	6	3_3_0	252	0.045	exon	PHIP
chr6|PHIP:79752559|PHIP:79770535|rev|-	30	1	0	chr6:79752560|79770535	31	3_6_0	231	0.212	exon	PHIP
chr11|PHF21A:46098304|PHF21A:46113774|rev|-	3	0.998284	0.00426295	chr11:46098305|46113774	6	1_2_0	106	0.102	exon	PHF21A
chr11|PHF21A:45958044|PHF21A:45959863|rev|-	6	0.999999	5.34199e-09	chr11:45958045|45959863	6	1_2_0	39	0.235	exon	PHF21A
chr20|PHF20:34446303|PHF20:34430494|rev|+	3	0.998681	0.00209161	chr20:34430495|34446303	13	5_5_0	41	0.388	exon	PHF20
chr9|PHF2:96398807|PHF2:96392251|rev|+	6	0.999998	6.15699e-08	chr9:96392252|96398807	13	6_5_0	37	0.413	exon	PHF2
chr4|PHF17:129773423|PHF17:129752887|rev|+	2	0.966948	0.109259	chr4:129752888|129773423	28	4_5_0	194	0.224	exon	PHF17
chr3|PHC3:169854206|PHC3:169867032|rev|-	5	0.999962	0.000132014	chr3:169854207|169867032	47	15_17_0	226	0.294	exon	PHC3
chr3|PHC3:169889160|PHC3:169890500|rev|-	7	1	5.45466e-11	chr3:169889161|169890500	7	3_3_0	718	0.019	exon	PHC3
chr3|PHC3:169863210|PHC3:169863309|dup|-	27	1	0.111188	chr3:169863211|169863309	34	4_5_0	839	0.075	exon	PHC3
chr3|PHC3:169889160|PHC3:169896726|rev|-	4	0.999896	3.605e-05	chr3:169889161|169896726	5	2_2_0	606	0.016	exon	PHC3
chr3|PHC3:169863210|PHC3:169867032|rev|-	298	1	0	chr3:169863211|169867032	447	44_44_1	387	0.698	exon	PHC3
chr17|PGS1:76400170|PGS1:76388556|rev|+	14	0.993215	0.15441	chr17:76388557|76400170	19	3_4_0	58	0.396	exon	PGS1
chr17|PGS1:76396936|PGS1:76396757|dup|+	2	0.982967	0.0395503	chr17:76396758|76396936	17	2_2_0	279	0.109	exon	PGS1
chr17|PGS1:76394432|PGS1:76388556|rev|+	3	0.97145	0.242759	chr17:76388557|76394432	4	2_1_0	68	0.105	exon	PGS1
chr17|PGS1:76395618|PGS1:76388556|rev|+	2	0.982967	0.0395502	chr17:76388557|76395618	12	3_2_0	140	0.146	exon	PGS1
chr1|PGD:10464336|PGD:10463127|rev|+	4	0.9999	3.15443e-05	chr1:10463128|10464336	5	1_3_0	76	0.116	exon	PGD
chr17|PGAP3:37840849|PGAP3:37842272|rev|-	10	1	1.00381e-19	chr17:37840850|37842272	14	3_2_0	42	0.4	exon	PGAP3
chr2|PGAP1:197755551|PGAP1:197763093|rev|-	1	0.910013	0.10089	chr2:197755552|197763093	4	2_3_0	14	0.364	exon	PGAP1
chr10|PFKP:3162236|PFKP:3160973|rev|+	34	1	0	chr10:3160974|3162236	100	22_23_0	390	0.339	exon	PFKP
chr6|PEX6:42933979|PEX6:42934185|dup|-	3	0.998159	0.00510452	chr6:42933980|42934185	12	6_6_0	42	0.364	exon	PEX6
chr2|PEX13:61259248|PEX13:61258553|dup|+	4	0.99963	0.0024288	chr2:61258554|61259248	23	11_7_0	384	0.107	exon	PEX13
chr19|PEPD:33902577|PEPD:33904549|rev|-	2	0.989754	0.0142002	chr19:33902578|33904549	4	1_1_1	244	0.032	exon	PEPD
chr17|PELP1:4585796|PELP1:4586247|rev|-	3	0.98894	0.119888	chr17:4585797|4586247	6	2_3_0	80	0.13	exon	PELP1
chr15|PEAK1:77425346|PEAK1:77426092|dup|-	6	0.999999	3.08034e-08	chr15:77425347|77426092	6	2_2_0	473	0.025	exon	PEAK1
chr15|PEAK1:77425346|PEAK1:77451038|rev|-	3	0.998707	0.00197792	chr15:77425347|77451038	5	3_3_0	120	0.077	exon	PEAK1
chr15|PEAK1:77577299|PEAK1:77578846|rev|-	4	0.999873	7.7474e-05	chr15:77577300|77578846	11	2_4_0	97	0.185	exon	PEAK1
chr1|PEA15:160183055|PEA15:160182899|dup|+	2	0.972511	0.085299	chr1:160182900|160183055	6	2_2_0	2216	0.005	exon	PEA15
chr21|PDXK:45168961|PDXK:45165959|rev|+	14	1	1.89265e-19	chr21:45165960|45168961	41	8_9_3	427	0.161	exon	PDXK
chr16|PDXDC2P:70044653|PDXDC2P:70052000|rev|-	13	0.995358	0.160239	chr16:70044654|70052000	18	4_5_0	182	0.165	exon	PDXDC2P
chr13|PDS5B:33309467|PDS5B:33306237|rev|+	17	0.999996	0.140125	chr13:33306238|33309467	19	8_7_0	18	0.679	exon	PDS5B
chr4|PDS5A:39915230|PDS5A:39918808|rev|-	2	0.98004	0.0520803	chr4:39915231|39918808	3	1_2_0	159	0.036	exon	PDS5A
chr4|PDS5A:39915230|PDS5A:39924368|rev|-	2	0.990064	0.0132503	chr4:39915231|39924368	8	3_4_0	135	0.106	exon	PDS5A
chr4|PDS5A:39902045|PDS5A:39904080|rev|-	7	0.999998	0.000116401	chr4:39902046|39904080	7	3_3_0	61	0.187	exon	PDS5A
chr5|PDLIM7:176910867|PDLIM7:176910983|dup|-	3	0.996073	0.0268022	chr5:176910868|176910983	3	1_2_0	1250	0.005	exon	PDLIM7
chr4|PDLIM5:95561601|PDLIM5:95539154|rev|+	6	0.999997	1.45184e-06	chr4:95539155|95561601	14	5_5_0	506	0.052	exon	PDLIM5
chr4|PDLIM5:95506888|PDLIM5:95506715|dup|+	4	0.999896	3.65621e-05	chr4:95506716|95506888	6	4_3_0	412	0.028	exon	PDLIM5
chr2|PDK1:173435552|PDK1:173433468|rev|+	1	0.904064	0.111731	chr2:173433469|173435552	8	2_2_1	199	0.074	exon	PDK1
chr3|PDIA5:122849463|PDIA5:122842912|rev|+	3	0.995181	0.0385713	chr3:122842913|122849463	3	1_2_0	134	0.043	exon	PDIA5
chr3|PDIA5:122843190|PDIA5:122835077|rev|+	3	0.979133	0.204165	chr3:122835078|122843190	18	5_2_0	227	0.137	exon	PDIA5
chr3|PDIA5:122811289|PDIA5:122808014|rev|+	9	0.999996	0.088305	chr3:122808015|122811289	11	5_3_0	25	0.468	exon	PDIA5
chr15|PDIA3:44055404|PDIA3:44053621|rev|+	6	0.999999	9.64616e-10	chr15:44053622|44055404	8	3_3_0	4	0.8	exon	PDIA3
chr15|PDIA3:44048964|PDIA3:44046021|rev|+	42	1	0	chr15:44046022|44048964	37	12_13_2	21	0.779	exon	PDIA3
chr15|PDE8A:85664245|PDE8A:85657103|rev|+	5	0.999989	7.26896e-07	chr15:85657104|85664245	13	6_8_0	69	0.274	exon	PDE8A
chr15|PDE8A:85669605|PDE8A:85656607|rev|+	6	0.999973	0.00276655	chr15:85656608|85669605	6	2_3_0	99	0.108	exon	PDE8A
chr15|PDE8A:85658718|PDE8A:85657103|rev|+	8	0.999993	0.0411066	chr15:85657104|85658718	12	7_7_0	74	0.245	exon	PDE8A
chr4|PDE5A:120517677|PDE5A:120528452|rev|-	6	0.999999	1.96213e-08	chr4:120517678|120528452	25	5_6_0	813	0.058	exon	PDE5A
chr1|PDE4B:66384518|PDE4B:66378927|rev|+	53	1	0	chr1:66378928|66384518	66	15_19_1	54	0.71	exon	PDE4B
chr7|PDE1C:31904555|PDE1C:31920473|rev|-	5	0.907788	0.258377	chr7:31904556|31920473	5	2_2_0	188	0.051	exon	PDE1C
chr19|PDCD2L:34912572|PDCD2L:34912423|dup|+	2	0.990701	0.0113874	chr19:34912424|34912572	11	2_2_0	13	0.629	exon	PDCD2L
chr10|PDCD11:105198565|PDCD11:105197771|rev|+	39	1	0	chr10:105197772|105198565	103	29_25_0	198	0.51	exon	PDCD11
chr3|PCYT1A:195968818|PCYT1A:195975194|rev|-	13	1	5.23738e-05	chr3:195968819|195975194	13	2_3_0	154	0.144	exon	PCYT1A
chr1|PCNXL2:233296028|PCNXL2:233344435|rev|-	4	0.999902	2.88449e-05	chr1:233296029|233344435	5	2_2_0	28	0.263	exon	PCNXL2
chr1|PCNXL2:233353644|PCNXL2:233363117|rev|-	9	0.999999	0.0280971	chr1:233353645|233363117	19	6_8_0	73	0.342	exon	PCNXL2
chr1|PCNXL2:233313547|PCNXL2:233344435|rev|-	1	0.908945	0.102829	chr1:233313548|233344435	8	5_5_0	41	0.281	exon	PCNXL2
chr14|PCNX:71572157|PCNX:71571951|dup|+	1	0.910908	0.0992648	chr14:71571952|71572157	7	2_4_0	437	0.031	exon	PCNX
chr14|PCNX:71462642|PCNX:71443658|rev|+	1	0.900173	0.118847	chr14:71443659|71462642	3	3_2_0	391	0.015	exon	PCNX
chr8|PCMTD1:52773404|PCMTD1:52773806|dup|-	2	0.99074	0.0112758	chr8:52773405|52773806	3	3_3_0	23	0.207	exon	PCMTD1
chr6|PCMT1:150094305|PCMT1:150092297|rev|+	1	0.904064	0.111731	chr6:150092298|150094305	14	4_4_3	136	0.171	exon	PCMT1
chr6|PCMT1:150117636|PCMT1:150092297|rev|+	2	0.952929	0.163561	chr6:150092298|150117636	3	1_2_0	119	0.048	exon	PCMT1
chr8|PCM1:17824679|PCM1:17820609|rev|+	2	0.989918	0.0136959	chr8:17820610|17824679	3	2_2_0	189	0.031	exon	PCM1
chr3|PCCB:135980907|PCCB:135979320|rev|+	1	0.900173	0.118847	chr3:135979321|135980907	3	3_3_0	184	0.032	exon	PCCB
chr13|PCCA:100992513|PCCA:100953713|rev|+	2	0.982967	0.0395502	chr13:100953714|100992513	15	4_3_0	18	0.625	exon	PCCA
chr13|PCCA:100962162|PCCA:100953713|rev|+	2	0.990197	0.0128542	chr13:100953714|100962162	27	6_8_1	33	0.621	exon	PCCA
chr13|PCCA:100992513|PCCA:100982814|rev|+	5	0.999982	7.59639e-06	chr13:100982815|100992513	5	3_3_0	8	0.556	exon	PCCA
chr13|PCCA:101101559|PCCA:101077886|rev|+	11	0.981673	0.174198	chr13:101077887|101101559	15	2_4_0	15	0.667	exon	PCCA
chr10|PBLD:70048687|PBLD:70048776|dup|-	5	0.998511	0.167465	chr10:70048688|70048776	9	2_2_0	5	0.783	exon	PBLD
chr2|PAX3:223084858|PAX3:223097002|rev|-	18	1	4.47061e-07	chr2:223084859|223097002	20	5_1_0	84	0.323	exon	PAX3
chr2|PASK:242079935|PASK:242080168|dup|-	30	1	0.105482	chr2:242079936|242080168	59	7_13_0	11	0.915	exon	PASK
chr13|PARP4:25049609|PARP4:25052414|rev|-	4	0.999843	0.000169307	chr13:25049610|25052414	5	3_2_0	120	0.077	exon	PARP4
chr7|PARP12:139734034|PARP12:139757834|rev|-	1	0.912018	0.0972525	chr7:139734035|139757834	4	2_2_0	49	0.14	exon	PARP12
chr7|PARP12:139746683|PARP12:139757834|rev|-	2	0.977929	0.0613516	chr7:139746684|139757834	2	2_1_0	54	0.069	exon	PARP12
chr16|PARN:14645877|PARN:14649566|rev|-	2	0.974085	0.0783685	chr16:14645878|14649566	8	3_3_0	52	0.235	exon	PARN
chr2|PARD3B:205912413|PARD3B:205829874|rev|+	7	1	3.64862e-11	chr2:205829875|205912413	11	5_6_0	132	0.143	exon	PARD3B
chr2|PARD3B:206050587|PARD3B:206023445|rev|+	8	1	2.82488e-05	chr2:206023446|206050587	11	3_4_0	213	0.094	exon	PARD3B
chr2|PARD3B:206305396|PARD3B:206305093|dup|+	1	0.90833	0.103949	chr2:206305094|206305396	12	4_4_0	31	0.436	exon	PARD3B
chr2|PARD3B:206058044|PARD3B:206023445|rev|+	8	1	1.33185e-10	chr2:206023446|206058044	8	4_3_0	154	0.094	exon	PARD3B
chr4|PAPSS1:108603170|PAPSS1:108622441|rev|-	2	0.989754	0.0142002	chr4:108603171|108622441	22	9_8_0	313	0.123	exon	PAPSS1
chr9|PAPPA:119130033|PAPPA:119106821|rev|+	3	0.999044	0.000805729	chr9:119106822|119130033	7	3_3_0	1122	0.012	exon	PAPPA
chr9|PAPPA:119109488|PAPPA:119106821|rev|+	7	1	9.19494e-09	chr9:119106822|119109488	8	2_2_0	1065	0.015	exon	PAPPA
chr9|PAPPA:119144772|PAPPA:119106821|rev|+	7	1	8.82736e-11	chr9:119106822|119144772	12	2_1_0	607	0.038	exon	PAPPA
chr9|PAPPA:118997916|PAPPA:118969734|rev|+	12	1	1.43517e-22	chr9:118969735|118997916	16	4_5_0	232	0.121	exon	PAPPA
chr9|PAPPA:118997916|PAPPA:118982215|rev|+	6	0.999998	1.29478e-07	chr9:118982216|118997916	13	4_6_0	1149	0.022	exon	PAPPA
chr9|PAPPA:119033695|PAPPA:118969734|rev|+	2	0.988566	0.0180454	chr9:118969735|119033695	6	2_3_0	195	0.058	exon	PAPPA
chr5|PAPD4:78964851|PAPD4:78952780|rev|+	1	0.906893	0.106567	chr5:78952781|78964851	3	2_2_0	88	0.064	exon	PAPD4
chr5|PANK3:167995650|PANK3:167996003|dup|-	1	0.908945	0.102829	chr5:167995651|167996003	3	2_2_0	4	0.6	exon	PANK3
chr13|PAN3:28845003|PAN3:28840851|rev|+	14	1	0.154409	chr13:28840852|28845003	18	9_2_0	203	0.151	exon	PAN3
chr13|PAN3:28835595|PAN3:28834583|rev|+	25	1	0	chr13:28834584|28835595	39	9_12_1	137	0.363	exon	PAN3
chr13|PAN3:28835595|PAN3:28830428|rev|+	12	1	0.0148882	chr13:28830429|28835595	22	7_7_0	333	0.117	exon	PAN3
chr13|PAN3:28752072|PAN3:28748408|rev|+	23	1	0	chr13:28748409|28752072	55	18_18_1	195	0.361	exon	PAN3
chr13|PAN3:28794515|PAN3:28748408|rev|+	1	0.90833	0.103949	chr13:28748409|28794515	3	2_2_0	310	0.019	exon	PAN3
chr3|PAK2:196534785|PAK2:196533449|rev|+	4	0.991515	0.22341	chr3:196533450|196534785	6	3_5_0	24	0.333	exon	PAK2
chr6|PAK1IP1:10702872|PAK1IP1:10702601|rev|+	7	0.999994	0.00190457	chr6:10702602|10702872	9	3_3_0	33	0.353	exon	PAK1IP1
chr5|PAIP2:138700432|PAIP2:138699447|rev|+	22	1	0.0514483	chr5:138699448|138700432	36	12_10_0	220	0.247	exon	PAIP2
chr11|PAFAH1B2:117034608|PAFAH1B2:117023156|rev|+	8	1	3.8686e-06	chr11:117023157|117034608	11	5_5_0	623	0.034	exon	PAFAH1B2
chr11|PACS1:66006748|PACS1:66006274|rev|+	37	1	0	chr11:66006275|66006748	119	22_29_7	214	0.527	exon	PACS1
chr1|PABPC4:40030142|PABPC4:40030214|dup|-	4	0.999811	0.000317955	chr1:40030143|40030214	4	2_2_0	883	0.009	exon	PABPC4
chr17|P4HB:79813017|P4HB:79813462|rev|-	17	1	1.67374e-22	chr17:79813018|79813462	32	12_11_0	316	0.168	exon	P4HB
chr5|P4HA2:131552889|P4HA2:131554337|rev|-	2	0.986379	0.0258975	chr5:131552890|131554337	6	3_2_0	1456	0.008	exon	P4HA2
chr1|OSBPL9:52238395|OSBPL9:52237741|rev|+	17	1	2.67311e-05	chr1:52237742|52238395	17	4_3_0	144	0.191	exon	OSBPL9
chr20|OSBPL2:60864386|OSBPL2:60861638|rev|+	5	0.999419	0.0741966	chr20:60861639|60864386	8	3_2_0	44	0.267	exon	OSBPL2
chr7|ORC5:103828698|ORC5:103844682|rev|-	2	0.990779	0.011165	chr7:103828699|103844682	6	2_2_0	43	0.218	exon	ORC5
chr2|ORC4:148730307|ORC4:148733544|rev|-	3	0.973287	0.235034	chr2:148730308|148733544	3	2_3_0	93	0.061	exon	ORC4
chr10|-0-6-4_seqlength-79-OPTN:13169750|-0-6-4_seqlength-79-OPTN:13178900|rev|-	9	0.996985	0	chr10:13169745|13178897	23	5_6_0	42	0.523	exon	OPTN
chrX|-0-4-4_seqlength-76-OPHN1:67266850|-0-4-4_seqlength-76-OPHN1:67273650|rev|+	3	0.943832	0	chrX:67266836|67273652	4	2_2_0	16	0.333	exon	OPHN1
chr1|OMA1:58971731|OMA1:59002413|rev|-	4	0.999868	8.99753e-05	chr1:58971732|59002413	4	1_2_0	44	0.154	exon	OMA1
chrX|OGT:70777522|OGT:70775803|rev|+	4	0.997378	0.0963583	chrX:70775804|70777522	4	3_3_0	553	0.014	exon	OGT
chr3|OGG1:9793633|OGG1:9792628|rev|+	15	1	4.81141e-09	chr3:9792629|9793633	47	13_13_0	145	0.393	exon	OGG1
chr3|OGG1:9796569|OGG1:9792628|rev|+	12	1	9.80879e-17	chr3:9792629|9796569	31	4_6_0	142	0.304	exon	OGG1
chr7|OGDH:44687358|OGDH:44663915|rev|+	4	0.999364	0.00932365	chr7:44663916|44687358	4	1_2_0	270	0.029	exon	OGDH
chr7|OGDH:44741214|OGDH:44739739|rev|+	7	1	1.91054e-12	chr7:44739740|44741214	18	3_2_0	467	0.072	exon	OGDH
chr7|OGDH:44714867|OGDH:44714009|rev|+	11	1	1.14962e-13	chr7:44714010|44714867	19	8_8_0	377	0.092	exon	OGDH
chr7|OGDH:44687358|OGDH:44684925|rev|+	44	1	0	chr7:44684926|44687358	63	21_22_0	340	0.27	exon	OGDH
chr11|NUP98:3794861|NUP98:3797251|rev|-	4	0.999873	7.7474e-05	chr11:3794862|3797251	8	3_3_0	784	0.02	exon	NUP98
chr11|NUP98:3789810|NUP98:3789974|dup|-	12	1	6.86079e-28	chr11:3789811|3789974	33	12_13_0	621	0.096	exon	NUP98
chr11|NUP98:3697738|NUP98:3716836|rev|-	3	0.999016	0.00088032	chr11:3697739|3716836	5	1_2_0	1090	0.009	exon	NUP98
chr11|NUP98:3784131|NUP98:3797251|rev|-	2	0.98004	0.0520803	chr11:3784132|3797251	4	1_3_0	630	0.013	exon	NUP98
chr11|NUP98:3789810|NUP98:3797251|rev|-	7	0.999999	3.81508e-06	chr11:3789811|3797251	11	5_3_0	614	0.035	exon	NUP98
chr11|NUP98:3752620|NUP98:3774638|rev|-	6	0.949305	0.235865	chr11:3752621|3774638	7	2_3_0	166	0.078	exon	NUP98
chr4|NUP54:77055327|NUP54:77065626|rev|-	8	0.997478	0.204265	chr4:77055328|77065626	34	10_11_0	104	0.395	exon	NUP54
chr7|NUP205:135277940|NUP205:135262543|rev|+	15	1	1.58347e-33	chr7:135262544|135277940	16	5_3_0	227	0.124	exon	NUP205
chr6|NUP153:17665469|NUP153:17669259|rev|-	1	0.911305	0.098545	chr6:17665470|17669259	6	5_3_0	37	0.245	exon	NUP153
chr6|NUP153:17669523|NUP153:17669777|rev|-	2	0.905062	0.282585	chr6:17669524|17669777	7	1_3_1	73	0.161	exon	NUP153
chr6|NUP153:17661883|NUP153:17676001|rev|-	1	0.905111	0.109818	chr6:17661884|17676001	10	6_3_0	101	0.165	exon	NUP153
chr1|NUP133:229625701|NUP133:229634053|rev|-	2	0.990425	0.0121808	chr1:229625702|229634053	3	2_1_0	123	0.047	exon	NUP133
chr9|NUDT2:34339164|NUDT2:34338710|rev|+	2	0.990779	0.011165	chr9:34338711|34339164	4	2_2_0	29	0.216	exon	NUDT2
chr1|NUDC:27269556|NUDC:27269150|rev|+	5	0.999973	3.50098e-05	chr1:27269151|27269556	5	2_2_0	19	0.345	exon	NUDC
chr19|NUCB1:49416821|NUCB1:49416267|rev|+	14	1	1.20323e-06	chr19:49416268|49416821	14	3_4_0	177	0.137	exon	NUCB1
chr1|NTNG1:107867544|NTNG1:107866903|dup|+	6	0.999993	3.71131e-05	chr1:107866904|107867544	16	5_3_0	23	0.582	exon	NTNG1
chr12|NTN4:96104218|NTN4:96131922|rev|-	8	1	2.55027e-08	chr12:96104219|96131922	24	6_5_0	2747	0.017	exon	NTN4
chr12|NTN4:96076482|NTN4:96077487|rev|-	4	0.998734	0.0355594	chr12:96076483|96077487	31	5_5_0	2712	0.022	exon	NTN4
chr17|NT5C3B:39983677|NT5C3B:39988729|rev|-	6	0.999999	1.12316e-09	chr17:39983678|39988729	6	2_2_0	236	0.048	exon	NT5C3B
chr5|NSUN2:6623326|NSUN2:6625782|rev|-	2	0.990616	0.0116287	chr5:6623327|6625782	5	2_3_0	110	0.083	exon	NSUN2
chr14|NRXN3:80271542|NRXN3:80163972|rev|+	2	0.990425	0.0121808	chr14:80163973|80271542	8	2_2_0	8	0.667	exon	NRXN3
chr14|NRXN3:80271533|NRXN3:80163972|rev|+	14	1	1.07107e-28	chr14:80163973|80271533	22	7_6_0	9	0.83	exon	NRXN3
chr21|NRIP1:16386664|NRIP1:16415895|rev|-	22	1	6.0666e-10	chr21:16386665|16415895	64	26_29_0	51	0.715	exon	NRIP1
chr8|NRG1:32474403|NRG1:32453345|rev|+	4	0.999899	3.20951e-05	chr8:32453346|32474403	14	1_3_0	72	0.28	exon	NRG1
chr1|NRD1:52293467|NRD1:52299842|rev|-	10	0.999999	0.0965984	chr1:52293468|52299842	38	8_11_0	160	0.322	exon	NRD1
chr8|NRBP2:144922100|NRBP2:144922202|dup|-	3	0.999065	0.000749871	chr8:144922101|144922202	6	1_2_0	152	0.073	exon	NRBP2
chr5|NR3C1:142779220|NR3C1:142780417|dup|-	2	0.984409	0.0336162	chr5:142779221|142780417	4	2_2_0	147	0.052	exon	NR3C1
chr3|NR2C2:15071959|NR2C2:15070092|rev|+	4	0.999746	0.000812899	chr3:15070093|15071959	4	1_2_0	130	0.058	exon	NR2C2
chr3|NR2C2:15076316|NR2C2:15071781|rev|+	14	1	3.29836e-33	chr3:15071782|15076316	14	3_4_0	148	0.159	exon	NR2C2
chr11|NR1H3:47283569|NR1H3:47282791|rev|+	3	0.999034	0.000831058	chr11:47282792|47283569	5	3_3_0	54	0.156	exon	NR1H3
chr16|NPRL3:148142|NPRL3:150507|rev|-	24	1	0	chr16:148143|150507	81	22_19_0	104	0.609	exon	NPRL3
chr5|NPR3:32739136|NPR3:32724803|rev|+	1	0.90605	0.108103	chr5:32724804|32739136	17	2_5_0	182	0.157	exon	NPR3
chr17|NPLOC4:79534442|NPLOC4:79539114|rev|-	4	0.999913	1.75446e-05	chr17:79534443|79539114	6	2_2_0	903	0.013	exon	NPLOC4
chr17|NPLOC4:79555969|NPLOC4:79564342|rev|-	7	1	1.19057e-09	chr17:79555970|79564342	7	2_3_0	842	0.016	exon	NPLOC4
chr17|NPLOC4:79571573|NPLOC4:79575848|rev|-	7	0.999996	0.00061417	chr17:79571574|79575848	16	7_8_0	361	0.081	exon	NPLOC4
chr17|NPLOC4:79555969|NPLOC4:79575848|rev|-	2	0.989918	0.0136959	chr17:79555970|79575848	7	2_1_0	949	0.015	exon	NPLOC4
chr1|NPHP4:6007163|NPHP4:6022009|rev|-	7	0.983048	0.218369	chr1:6007164|6022009	7	2_2_0	45	0.237	exon	NPHP4
chr1|NPHP4:6021853|NPHP4:6046387|rev|-	14	0.999946	0.15441	chr1:6021854|6046387	15	3_4_0	28	0.517	exon	NPHP4
chr3|ACAD11:132322072|ACAD11:132350323|rev|-	2	0.989918	0.0136959	chr3:132322073|132350323	5	1_3_0	28	0.263	exon	NPHP3-ACAD11
chr2|NPHP1:110919179|NPHP1:110920712|rev|-	3	0.998821	0.00151648	chr2:110919180|110920712	15	5_7_0	7	0.811	exon	NPHP1
chr2|NPAS2:101582228|NPAS2:101580519|rev|+	4	0.987974	0.249836	chr2:101580520|101582228	8	1_2_0	37	0.302	exon	NPAS2
chr11|NOX4:89133184|NOX4:89135710|rev|-	7	1	5.68947e-10	chr11:89133185|89135710	9	3_5_0	31	0.367	exon	NOX4
chr19|NOTCH3:15295105|NOTCH3:15296490|rev|-	3	0.991567	0.0877527	chr19:15295106|15296490	5	2_1_1	257	0.037	exon	NOTCH3
chr19|NOTCH3:15280896|NOTCH3:15281636|rev|-	1	0.90833	0.103949	chr19:15280897|15281636	5	2_2_0	71	0.123	exon	NOTCH3
chr19|NOTCH3:15302234|NOTCH3:15303330|rev|-	6	0.999999	2.85167e-09	chr19:15302235|15303330	8	3_1_0	200	0.074	exon	NOTCH3
chr10|NOLC1:103917971|NOLC1:103916775|rev|+	5	0.999989	7.11613e-07	chr10:103916776|103917971	9	4_5_0	134	0.118	exon	NOLC1
chr1|NOL9:6593339|NOL9:6601987|rev|-	2	0.988566	0.0180454	chr1:6593340|6601987	6	2_2_0	153	0.073	exon	NOL9
chr22|NOL12:38084999|NOL12:38083916|rev|+	4	0.999895	3.72936e-05	chr22:38083917|38084999	6	3_3_0	33	0.267	exon	NOL12
chr2|NOL10:10784445|NOL10:10794673|rev|-	3	0.998739	0.00184022	chr2:10784446|10794673	5	4_3_0	93	0.097	exon	NOL10
chr2|NOL10:10784445|NOL10:10808849|rev|-	3	0.943956	0.301802	chr2:10784446|10808849	8	1_5_0	90	0.151	exon	NOL10
chr16|NMRAL1:4516153|NMRAL1:4519466|rev|-	6	0.99869	0.22371	chr16:4516154|4519466	16	6_5_0	213	0.131	exon	NMRAL1
chr17|NLK:26512291|NLK:26512204|dup|+	7	1	9.43959e-11	chr17:26512205|26512291	9	2_3_0	309	0.055	exon	NLK
chr3|NISCH:52507845|NISCH:52504874|rev|+	10	0.999998	0.141877	chr3:52504875|52507845	12	1_2_0	353	0.064	exon	NISCH
chr9|NIPSNAP3A:107521452|NIPSNAP3A:107513236|rev|+	12	0.999472	0.166782	chr9:107513237|107521452	17	4_5_0	73	0.318	exon	NIPSNAP3A
chr14|NID2:52520296|NID2:52527074|rev|-	12	1	4.6279e-21	chr14:52520297|52527074	19	10_8_0	370	0.093	exon	NID2
chr1|NID1:236175220|NID1:236201553|rev|-	1	0.905111	0.109818	chr1:236175221|236201553	9	2_1_0	365	0.047	exon	NID1
chr1|NID1:236187369|NID1:236201553|rev|-	21	1	0	chr1:236187370|236201553	43	10_8_0	416	0.171	exon	NID1
chr6|NHSL1:138794442|NHSL1:138817508|rev|-	5	0.999924	0.0012224	chr6:138794443|138817508	9	4_2_0	58	0.237	exon	NHSL1
chr9|NFX1:33352717|NFX1:33351557|rev|+	25	1	0	chr9:33351558|33352717	66	15_15_0	196	0.402	exon	NFX1
chr4|NFKB1:103459113|NFKB1:103446668|rev|+	6	0.998201	0.229796	chr4:103446669|103459113	19	4_6_2	36	0.514	exon	NFKB1
chr19|NFIX:13192669|NFIX:13183860|rev|+	5	0.999974	3.03795e-05	chr19:13183861|13192669	5	2_2_0	41	0.196	exon	NFIX
chr19|NFIX:13136366|NFIX:13135834|dup|+	10	1	3.6347e-17	chr19:13135835|13136366	17	3_6_0	85	0.286	exon	NFIX
chr19|NFIX:13186485|NFIX:13183860|rev|+	13	1	1.19254e-24	chr19:13183861|13186485	21	4_6_0	54	0.438	exon	NFIX
chr2|NFE2L2:178097119|NFE2L2:178098999|rev|-	5	0.999978	1.63267e-05	chr2:178097120|178098999	5	2_1_0	166	0.057	exon	NFE2L2
chr16|NFATC3:68157024|NFATC3:68155889|dup|+	16	1	3.12866e-21	chr16:68155890|68157024	90	22_23_2	110	0.621	exon	NFATC3
chr16|NFAT5:69729282|NFAT5:69729038|rev|+	15	1	3.41689e-40	chr16:69729039|69729282	42	16_16_1	120	0.412	exon	NFAT5
chr17|NF1:29592357|NF1:29527439|rev|+	2	0.973063	0.0828736	chr17:29527440|29592357	2	1_2_0	88	0.043	exon	NF1
chr17|NF1:29497015|NF1:29483000|rev|+	6	0.999999	1.07559e-08	chr17:29483001|29497015	7	4_4_0	39	0.264	exon	NF1
chr17|NEURL4:7225183|NEURL4:7226185|rev|-	10	1	3.93013e-21	chr17:7225184|7226185	36	5_5_0	57	0.558	exon	NEURL4
chr9|NELFB:140161798|NELFB:140160328|rev|+	2	0.989754	0.0142002	chr9:140160329|140161798	3	2_1_0	133	0.043	exon	NELFB
chr14|NEK9:75567694|NEK9:75570700|rev|-	1	0.900173	0.118847	chr14:75567695|75570700	5	1_2_0	201	0.047	exon	NEK9
chr14|NEK9:75576387|NEK9:75577074|rev|-	7	0.99336	0.218368	chr14:75576388|75577074	7	3_1_0	169	0.077	exon	NEK9
chr14|NEK9:75590748|NEK9:75590926|dup|-	13	1	3.19319e-35	chr14:75590749|75590926	24	5_3_0	335	0.125	exon	NEK9
chr9|NEK6:127089724|NEK6:127083737|rev|+	12	0.998985	0.166782	chr9:127083738|127089724	15	1_3_0	326	0.084	exon	NEK6
chr9|NEK6:127089724|NEK6:127064214|rev|+	23	1	0	chr9:127064215|127089724	46	18_21_0	297	0.237	exon	NEK6
chr9|NEK6:127076264|NEK6:127064214|rev|+	12	1	0.100808	chr9:127064215|127076264	59	13_14_0	307	0.278	exon	NEK6
chr9|NEK6:127089724|NEK6:127088608|rev|+	1	0.900173	0.118847	chr9:127088609|127089724	6	3_2_0	396	0.029	exon	NEK6
chr3|NEK11:130852800|NEK11:130851588|rev|+	6	0.999997	4.62e-07	chr3:130851589|130852800	9	4_5_0	1	0.947	exon	NEK11
chr6|NEDD9:11192577|NEDD9:11193925|rev|-	3	0.998996	0.000937077	chr6:11192578|11193925	4	2_1_0	208	0.037	exon	NEDD9
chr12|NEDD1:97331171|NEDD1:97328753|rev|+	3	0.971038	0.244385	chr12:97328754|97331171	3	1_2_0	243	0.024	exon	NEDD1
chr5|-0-4-4_seqlength-75-NDUFS4:52899300|-0-4-4_seqlength-75-NDUFS4:52900700|rev|-	4	0.945554	0	chr5:52899282|52900725	8	5_5_0	245	0.061	intron	NDUFS4
chr2|NDUFS1:207008741|NDUFS1:207017234|rev|-	2	0.965621	0.114804	chr2:207008742|207017234	7	3_1_0	237	0.056	exon	NDUFS1
chr2|NDUFS1:206992520|NDUFS1:206994966|rev|-	4	0.999913	1.75444e-05	chr2:206992521|206994966	5	2_2_0	135	0.069	exon	NDUFS1
chr2|NDUFS1:207003208|NDUFS1:207007555|rev|-	1	0.907649	0.105189	chr2:207003209|207007555	2	2_1_1	166	0.024	exon	NDUFS1
chr7|NDUFB2:140404763|NDUFB2:140402665|rev|+	147	1	0	chr7:140402666|140404763	210	38_29_3	180	0.7	exon	NDUFB2
chr19|NDUFA13:19638579|NDUFA13:19636990|rev|+	7	0.999997	0.000190735	chr19:19636991|19638579	7	2_2_0	530	0.026	exon	NDUFA13
chr2|NDUFA10:240929490|NDUFA10:240946787|rev|-	1	0.903701	0.112395	chr2:240929491|240946787	3	3_3_0	220	0.027	exon	NDUFA10
chr2|NDUFA10:240929490|NDUFA10:240954277|rev|-	34	1	0	chr2:240929491|240954277	36	8_7_0	1177	0.058	exon	NDUFA10
chr5|NDST1:149901329|NDST1:149900429|dup|+	3	0.999034	0.000831058	chr5:149900430|149901329	4	1_2_0	412	0.019	exon	NDST1
chr20|NDRG3:35312815|NDRG3:35317187|rev|-	13	1	4.18432e-05	chr20:35312816|35317187	14	4_3_0	78	0.264	exon	NDRG3
chr12|NCOR2:124846671|NCOR2:124848345|rev|-	1	0.90833	0.103949	chr12:124846672|124848345	2	1_2_0	2	0.667	exon	NCOR2
chr12|NCOR2:124904502|NCOR2:124915333|rev|-	2	0.986431	0.0256996	chr12:124904503|124915333	6	3_3_0	18	0.4	exon	NCOR2
chr12|NCOR2:124904502|NCOR2:124922542|rev|-	3	0.998554	0.00270411	chr12:124904503|124922542	6	1_2_0	33	0.267	exon	NCOR2
chr17|NCOR1:15938078|NCOR1:15938258|dup|-	3	0.998175	0.00499169	chr17:15938079|15938258	4	2_3_0	506	0.016	exon	NCOR1
chr20|NCOA3:46262380|NCOA3:46252654|rev|+	4	0.968557	0.283499	chr20:46252655|46262380	4	2_3_1	117	0.064	exon	NCOA3
chr8|NCOA2:71071739|NCOA2:71075089|rev|-	37	1	0	chr8:71071740|71075089	48	12_10_0	183	0.344	exon	NCOA2
chr3|NCEH1:172363412|NCEH1:172365904|rev|-	5	0.999986	2.14555e-06	chr3:172363413|172365904	10	3_3_0	84	0.192	exon	NCEH1
chr9|NCBP1:100410505|NCBP1:100409773|rev|+	3	0.997756	0.00825671	chr9:100409774|100410505	4	1_3_0	87	0.084	exon	NCBP1
chr12|NCAPD2:6635537|NCAPD2:6635452|dup|+	3	0.998701	0.00200588	chr12:6635453|6635537	3	2_3_1	224	0.026	exon	NCAPD2
chr17|NBR1:41355803|NBR1:41353702|rev|+	3	0.998715	0.00194266	chr17:41353703|41355803	5	2_2_0	787	0.013	exon	NBR1
chr2|NBEAL1:203991649|NBEAL1:203974872|rev|+	1	0.901604	0.11623	chr2:203974873|203991649	2	2_1_0	39	0.093	exon	NBEAL1
chr2|NBAS:15534350|NBAS:15567918|rev|-	6	0.999994	2.08177e-05	chr2:15534351|15567918	6	2_1_0	550	0.021	exon	NBAS
chr2|NBAS:15542291|NBAS:15651474|rev|-	4	0.99774	0.0812402	chr2:15542292|15651474	4	2_2_0	222	0.035	exon	NBAS
chr2|NBAS:15601324|NBAS:15618413|rev|-	8	1	1.09885e-09	chr2:15601325|15618413	10	6_4_0	245	0.075	exon	NBAS
chr2|NBAS:15693549|NBAS:15698758|rev|-	1	0.911674	0.0978766	chr2:15693550|15698758	7	2_2_0	490	0.028	exon	NBAS
chr12|NAV3:78452895|NAV3:78334098|rev|+	4	0.999858	0.000116847	chr12:78334099|78452895	7	2_2_0	691	0.02	exon	NAV3
chr12|NAV3:78415642|NAV3:78334098|rev|+	33	1	0	chr12:78334099|78415642	35	13_12_0	207	0.253	exon	NAV3
chr12|NAV3:78401225|NAV3:78334098|rev|+	8	0.999819	0.202618	chr12:78334099|78401225	18	7_8_0	643	0.053	exon	NAV3
chr12|NAV3:78415642|NAV3:78388582|rev|+	12	1	0.000534288	chr12:78388583|78415642	12	2_2_0	380	0.059	exon	NAV3
chr12|NAV3:78452895|NAV3:78443772|rev|+	3	0.998889	0.00127127	chr12:78443773|78452895	6	3_3_0	685	0.017	exon	NAV3
chr12|NAV3:78362482|NAV3:78334098|rev|+	9	1	2.44858e-13	chr12:78334099|78362482	10	2_3_0	358	0.053	exon	NAV3
chr11|NAV2:20083905|NAV2:20075625|rev|+	2	0.989918	0.0136959	chr11:20075626|20083905	4	1_2_0	33	0.195	exon	NAV2
chr11|NAV2:19864469|NAV2:19854029|rev|+	1	0.907649	0.105189	chr11:19854030|19864469	9	1_3_0	66	0.214	exon	NAV2
chr1|NAV1:201763003|NAV1:201762919|dup|+	7	0.957142	0.218369	chr1:201762920|201763003	7	2_2_0	58	0.194	exon	NAV1
chr1|NAV1:201786413|NAV1:201786215|dup|+	50	1	0	chr1:201786216|201786413	96	23_20_0	287	0.401	exon	NAV1
chr9|NANS:100840629|NANS:100839199|rev|+	14	1	5.56348e-30	chr9:100839200|100840629	20	7_7_0	455	0.081	exon	NANS
chr16|NAGPA:5077135|NAGPA:5078186|rev|-	9	1	6.85103e-09	chr16:5077136|5078186	11	2_2_0	102	0.177	exon	NAGPA
chr17|NAGLU:40693224|NAGLU:40690356|rev|+	5	0.999988	9.94321e-07	chr17:40690357|40693224	23	7_6_0	75	0.38	exon	NAGLU
chr11|NADSYN1:71202949|NADSYN1:71201890|rev|+	2	0.990425	0.0121808	chr11:71201891|71202949	3	2_1_0	188	0.031	exon	NADSYN1
chr3|NAALADL2:175042114|NAALADL2:174814579|rev|+	2	0.987851	0.0205125	chr3:174814580|175042114	4	2_2_0	82	0.089	exon	NAALADL2
chr13|N6AMT2:21305979|N6AMT2:21306260|dup|-	6	0.999997	5.20777e-07	chr13:21305980|21306260	12	5_4_0	17	0.585	exon	N6AMT2
chr13|N4BP2L2:33091993|N4BP2L2:33101669|rev|-	19	1	0	chr13:33091994|33101669	47	15_13_1	58	0.618	exon	N4BP2L2
chr10|MYPN:69909868|MYPN:69902696|rev|+	28	1	0.109184	chr10:69902697|69909868	31	7_7_1	65	0.488	exon	MYPN
chr10|MYPN:69955289|MYPN:69935079|rev|+	9	1	3.44333e-18	chr10:69935080|69955289	9	2_2_0	44	0.29	exon	MYPN
chr10|MYPN:69882097|MYPN:69881194|dup|+	2	0.986889	0.0239875	chr10:69881195|69882097	3	2_3_0	30	0.167	exon	MYPN
chr10|MYOF:95140975|MYOF:95148911|rev|-	27	1	0	chr10:95140976|95148911	44	12_12_0	1777	0.047	exon	MYOF
chr10|MYOF:95107373|MYOF:95109726|rev|-	8	0.999999	0.000291296	chr10:95107374|95109726	11	3_5_0	1964	0.011	exon	MYOF
chr19|MYO9B:17273932|MYO9B:17273159|rev|+	17	1	0.1401	chr19:17273160|17273932	29	9_8_0	395	0.128	exon	MYO9B
chr19|MYO9B:17278874|MYO9B:17273159|rev|+	3	0.998849	0.00141232	chr19:17273160|17278874	6	3_2_0	454	0.026	exon	MYO9B
chr19|MYO9B:17278874|MYO9B:17273797|rev|+	3	0.998731	0.00187631	chr19:17273798|17278874	27	7_7_0	482	0.101	exon	MYO9B
chr19|MYO9B:17270294|MYO9B:17267718|rev|+	7	0.999043	0.217597	chr19:17267719|17270294	9	3_1_1	256	0.066	exon	MYO9B
chr19|MYO9B:17213367|MYO9B:17212469|dup|+	15	1	2.76671e-15	chr19:17212470|17213367	32	17_21_0	104	0.381	exon	MYO9B
chr17|MYO1C:1383820|MYO1C:1384179|rev|-	7	1	9.79782e-10	chr17:1383821|1384179	22	2_6_0	1829	0.023	exon	MYO1C
chr17|MYO1C:1370773|MYO1C:1371204|rev|-	5	0.999866	0.00544818	chr17:1370774|1371204	19	3_3_0	3809	0.01	exon	MYO1C
chr17|MYO1C:1382724|MYO1C:1382999|rev|-	21	1	0	chr17:1382725|1382999	38	7_6_0	2029	0.036	exon	MYO1C
chr17|MYO19:34858936|MYO19:34861243|rev|-	3	0.999065	0.00074988	chr17:34858937|34861243	4	1_2_0	105	0.071	exon	MYO19
chr17|MYO19:34864900|MYO19:34867294|rev|-	39	1	0	chr17:34864901|34867294	46	7_9_0	78	0.541	exon	MYO19
chr5|MYO10:16758226|MYO10:16761655|rev|-	3	0.989654	0.111579	chr5:16758227|16761655	9	2_3_0	210	0.079	exon	MYO10
chr5|MYO10:16754936|MYO10:16769312|rev|-	8	1	9.50645e-13	chr5:16754937|16769312	9	2_1_0	148	0.108	exon	MYO10
chr5|MYO10:16762153|MYO10:16762746|rev|-	2	0.96562	0.114804	chr5:16762154|16762746	4	2_1_0	72	0.1	exon	MYO10
chr5|MYO10:16779653|MYO10:16783578|rev|-	2	0.962652	0.126922	chr5:16779654|16783578	4	1_3_0	157	0.048	exon	MYO10
chr3|MYLK:123382951|MYLK:123411698|rev|-	11	1	5.06963e-21	chr3:123382952|123411698	11	2_2_0	3368	0.006	exon	MYLK
chr3|MYLK:123471177|MYLK:123512691|rev|-	17	1	0	chr3:123471178|123512691	34	7_5_0	1957	0.034	exon	MYLK
chr3|MYLK:123512523|MYLK:123595464|rev|-	4	0.999817	0.000286673	chr3:123512524|123595464	6	4_4_0	454	0.026	exon	MYLK
chr22|MYH9:36737414|MYH9:36745300|rev|-	8	0.999986	0.0875607	chr22:36737415|36745300	14	5_5_0	1225	0.022	exon	MYH9
chr22|MYH9:36712561|MYH9:36714370|rev|-	8	1	6.9484e-06	chr22:36712562|36714370	28	6_7_0	1888	0.029	exon	MYH9
chr22|MYH9:36744948|MYH9:36745300|dup|-	4	0.999793	0.000429749	chr22:36744949|36745300	4	2_2_0	2406	0.003	exon	MYH9
chr13|MYCBP2:77779390|MYCBP2:77818086|rev|-	8	1	2.81628e-11	chr13:77779391|77818086	8	2_2_0	94	0.145	exon	MYCBP2
chr20|MYBL2:42331543|MYBL2:42331129|dup|+	3	0.998959	0.00104455	chr20:42331130|42331543	15	6_8_1	133	0.184	exon	MYBL2
chr20|MYBL2:42333998|MYBL2:42331129|rev|+	18	1	0	chr20:42331130|42333998	56	12_13_0	101	0.526	exon	MYBL2
chr16|MVP:29845387|MVP:29845053|rev|+	39	1	0	chr16:29845054|29845387	68	12_16_0	1146	0.106	exon	MVP
chr16|MVP:29848279|MVP:29847024|rev|+	1	0.90833	0.103949	chr16:29847025|29848279	2	1_2_0	882	0.005	exon	MVP
chr9|MVB12B:129157976|MVB12B:129102786|rev|+	6	0.999996	3.09829e-06	chr9:129102787|129157976	6	2_3_0	35	0.255	exon	MVB12B
chr9|MVB12B:129157976|MVB12B:129143342|rev|+	2	0.988865	0.0170482	chr9:129143343|129157976	7	2_2_0	51	0.215	exon	MVB12B
chr11|MUS81:65631372|MUS81:65631274|dup|+	1	0.900173	0.118848	chr11:65631275|65631372	6	1_1_1	152	0.073	exon	MUS81
chr16|MTSS1L:70714696|MTSS1L:70714928|rev|-	5	0.999989	7.8714e-07	chr16:70714697|70714928	13	3_3_0	406	0.06	exon	MTSS1L
chr13|MTRF1:41826780|MTRF1:41835051|rev|-	2	0.978085	0.0606607	chr13:41826781|41835051	6	1_3_0	15	0.444	exon	MTRF1
chr6|MTO1:74191967|MTO1:74190397|rev|+	18	1	0.0599383	chr6:74190398|74191967	29	10_10_0	68	0.46	exon	MTO1
chr22|MTMR3:30387659|MTMR3:30374430|rev|+	3	0.983729	0.170939	chr22:30374431|30387659	8	3_3_0	75	0.176	exon	MTMR3
chr22|MTMR3:30375041|MTMR3:30366964|rev|+	4	0.999892	4.21035e-05	chr22:30366965|30375041	7	5_5_0	61	0.187	exon	MTMR3
chr22|MTMR3:30419472|MTMR3:30418017|rev|+	4	0.999866	9.43796e-05	chr22:30418018|30419472	9	1_2_0	172	0.095	exon	MTMR3
chr22|MTMR3:30375041|MTMR3:30374430|rev|+	5	0.99999	4.09848e-07	chr22:30374431|30375041	6	3_4_0	97	0.11	exon	MTMR3
chr3|MTMR14:9712854|MTMR14:9711115|rev|+	13	1	4.77808e-29	chr3:9711116|9712854	14	2_2_0	143	0.164	exon	MTMR14
chr4|MTHFD2L:75091111|MTHFD2L:75040222|rev|+	3	0.998919	0.00117191	chr4:75040223|75091111	7	3_2_0	18	0.438	exon	MTHFD2L
chr6|MTHFD1L:151358253|MTHFD1L:151277130|rev|+	3	0.99905	0.000787938	chr6:151277131|151358253	5	2_2_0	279	0.035	exon	MTHFD1L
chr6|MTHFD1L:151336829|MTHFD1L:151336015|rev|+	5	0.999991	3.22211e-07	chr6:151336016|151336829	11	2_4_0	215	0.093	exon	MTHFD1L
chr6|MTHFD1L:151358253|MTHFD1L:151330954|rev|+	6	0.999999	2.75784e-09	chr6:151330955|151358253	10	3_2_0	226	0.081	exon	MTHFD1L
chr10|MTG1:135216277|MTG1:135209216|rev|+	8	0.999999	0.00105126	chr10:135209217|135216277	18	7_4_0	231	0.135	exon	MTG1
chr11|MTCH2:47653205|MTCH2:47656286|rev|-	1	0.910013	0.100889	chr11:47653206|47656286	15	3_4_1	125	0.194	exon	MTCH2
chr6|MSH5:31712358|MSH5:31708939|rev|+	2	0.990779	0.011165	chr6:31708940|31712358	4	2_0_2	35	0.186	exon	MSH5-SAPCD1
chr9|MSANTD3:103204638|MSANTD3:103204187|dup|+	9	1	9.89806e-16	chr9:103204188|103204638	9	3_4_0	98	0.155	exon	MSANTD3
chr9|MRRF:125054119|MRRF:125042721|rev|+	7	0.999995	0.00096978	chr9:125042722|125054119	9	3_3_0	3	0.857	exon	MRRF
chr19|MRPL4:10369361|MRPL4:10368897|rev|+	11	1	5.17314e-23	chr19:10368898|10369361	38	14_15_0	195	0.28	exon	MRPL4
chr6|MRPL2:43023282|MRPL2:43024183|rev|-	9	1	1.09391e-14	chr6:43023283|43024183	19	6_8_1	36	0.514	exon	MRPL2
chr8|MROH1:145255444|MROH1:145245686|rev|+	2	0.966349	0.111768	chr8:145245687|145255444	10	3_6_0	43	0.317	exon	MROH1
chr17|MRC2:60742310|MRC2:60741908|dup|+	50	1	0	chr17:60741909|60742310	110	21_26_0	374	0.37	exon	MRC2
chr17|MRC2:60759738|MRC2:60751423|rev|+	2	0.984922	0.0315585	chr17:60751424|60759738	2	1_2_0	388	0.01	exon	MRC2
chr1|MPZL1:167745403|MPZL1:167734819|rev|+	1	0.912018	0.0972524	chr1:167734820|167745403	9	4_4_0	157	0.103	exon	MPZL1
chr17|MPRIP:16981390|MPRIP:16979023|rev|+	19	1	0.132545	chr17:16979024|16981390	32	11_11_5	74	0.464	exon	MPRIP
chr7|MPP6:24708279|MPP6:24663284|rev|+	3	0.998552	0.00271061	chr7:24663285|24708279	7	5_4_0	22	0.389	exon	MPP6
chr7|MPP6:24720139|MPP6:24663284|rev|+	10	1	3.62677e-17	chr7:24663285|24720139	16	4_5_0	43	0.427	exon	MPP6
chr14|MPP5:67770316|MPP5:67768105|rev|+	3	0.999091	0.000685676	chr14:67768106|67770316	9	2_1_0	155	0.104	exon	MPP5
chr13|MPHOSPH8:20244503|MPHOSPH8:20235837|rev|+	1	0.911674	0.0978765	chr13:20235838|20244503	5	3_3_0	39	0.204	exon	MPHOSPH8
chr12|MON2:62895478|MON2:62877949|rev|+	1	0.910479	0.100043	chr12:62877950|62895478	2	2_2_0	44	0.083	exon	MON2
chr18|MOCOS:33783152|MOCOS:33775219|rev|+	7	1	4.13982e-12	chr18:33775220|33783152	28	6_8_0	210	0.211	exon	MOCOS
chr14|MNAT1:61285565|MNAT1:61262934|rev|+	1	0.904064	0.111731	chr14:61262935|61285565	4	2_2_0	115	0.065	exon	MNAT1
chr14|MNAT1:61346553|MNAT1:61262934|rev|+	2	0.99074	0.0112758	chr14:61262935|61346553	2	2_2_0	130	0.03	exon	MNAT1
chr19|MLLT1:6230580|MLLT1:6270770|rev|-	10	1	2.04593e-12	chr19:6230581|6270770	13	6_3_0	233	0.1	exon	MLLT1
chr19|MLLT1:6262238|MLLT1:6270770|rev|-	7	1	3.27509e-08	chr19:6262239|6270770	7	1_2_0	149	0.086	exon	MLLT1
chr7|MLL5:104681470|MLL5:104678572|rev|+	4	0.999844	0.000164014	chr7:104678573|104681470	5	2_3_1	67	0.13	exon	MLL5
chr7|MLL3:151946960|MLL3:151948051|rev|-	4	0.993079	0.204237	chr7:151946961|151948051	8	4_4_0	40	0.286	exon	MLL3
chr7|MLL3:152007050|MLL3:152012423|rev|-	13	1	0.035836	chr7:152007051|152012423	21	6_2_2	220	0.16	exon	MLL3
chr14|MLH3:75513078|MLH3:75516421|dup|-	11	1	5.32509e-16	chr14:75513079|75516421	26	13_10_2	19	0.732	exon	MLH3
chr1|MKNK1:47037088|MKNK1:47037839|rev|-	3	0.996937	0.0164265	chr1:47037089|47037839	3	1_2_0	18	0.25	exon	MKNK1
chr7|MKLN1:131130662|MKLN1:131113791|rev|+	2	0.98638	0.0258913	chr7:131113792|131130662	5	2_3_0	97	0.093	exon	MKLN1
chr7|MKLN1:131084192|MKLN1:131060182|rev|+	2	0.987851	0.0205125	chr7:131060183|131084192	5	3_3_0	849	0.012	exon	MKLN1
chr22|MKL1:40948109|MKL1:40990739|rev|-	14	1	0.15321	chr22:40948110|40990739	15	6_6_0	114	0.208	exon	MKL1
chr2|MITD1:99786012|MITD1:99787892|rev|-	1	0.910479	0.100043	chr2:99786013|99787892	3	2_2_0	6	0.5	exon	MITD1
chr22|MIRLET7BHG:46494438|MIRLET7BHG:46493805|rev|+	11	0.999996	0.173546	chr22:46493806|46494438	23	8_7_2	228	0.168	exon	MIRLET7BHG
chr2|-0-6-4_seqlength-75-SH3RF3:109945700|-0-6-4_seqlength-75-SH3RF3:109964400|rev|-	8	0.995136	0	chr2:109945680|109964405	9	4_3_0	35	0.34	intron	MIR4435-1
chr17|-0-3-4_seqlength-75-TANC2:61151350|-0-3-4_seqlength-75-TANC2:61176700|rev|-	9	0.995055	0	chr17:61151304|61176718	20	5_3_0	737	0.051	intron	MIR4315-1
chr9|MIR31HG:21476897|MIR31HG:21477291|rev|-	63	1	0	chr9:21476898|21477291	89	25_24_1	67	0.727	exon	MIR31HG
chr16|-0-3-4_seqlength-80-XYLT1:17449000|-0-3-4_seqlength-80-XYLT1:17451900|rev|+	14	0.968908	0	chr16:17448956|17451907	24	9_5_2	34	0.585	intron	MIR3179-1
chr13|MIPEPP3:21875757|MIPEPP3:21875557|dup|+	7	1	5.0563e-10	chr13:21875558|21875757	8	3_4_0	3	0.842	exon	MIPEPP3
chr19|MIER2:325634|MIER2:327989|rev|-	11	1	9.5909e-15	chr19:325635|327989	11	1_2_0	295	0.069	exon	MIER2
chr19|MIER2:325634|MIER2:336173|rev|-	4	0.999607	0.00285783	chr19:325635|336173	5	1_3_0	62	0.139	exon	MIER2
chrX|MID2:107097934|MID2:107083899|rev|+	24	1	0	chrX:107083900|107097934	34	13_12_0	40	0.63	exon	MID2
chrX|MID1:10534927|MID1:10535643|rev|-	4	0.999885	5.30232e-05	chrX:10534928|10535643	15	5_5_1	59	0.337	exon	MID1
chrX|MID1:10491131|MID1:10535643|rev|-	3	0.997324	0.0123158	chrX:10491132|10535643	10	1_4_0	61	0.247	exon	MID1
chr22|MICAL3:18347664|MICAL3:18379747|rev|-	2	0.990197	0.0128542	chr22:18347665|18379747	7	3_3_0	65	0.177	exon	MICAL3
chr6|MICAL1:109772802|MICAL1:109772903|dup|-	2	0.989753	0.0142005	chr6:109772803|109772903	2	2_1_1	299	0.013	exon	MICAL1
chr6|MICAL1:109772802|MICAL1:109773818|rev|-	2	0.990197	0.0128542	chr6:109772803|109773818	9	1_4_0	309	0.055	exon	MICAL1
chr18|MIB1:19399607|MIB1:19345732|rev|+	4	0.997245	0.101614	chr18:19345733|19399607	20	7_6_0	471	0.078	exon	MIB1
chr18|MIB1:19359646|MIB1:19358063|rev|+	2	0.989728	0.01428	chr18:19358064|19359646	2	2_2_0	520	0.008	exon	MIB1
chr18|MIB1:19359646|MIB1:19345732|rev|+	33	1	0	chr18:19345733|19359646	74	13_14_0	673	0.18	exon	MIB1
chr18|MIB1:19383975|MIB1:19371334|rev|+	1	0.912018	0.0972524	chr18:19371335|19383975	9	3_4_0	438	0.039	exon	MIB1
chr3|MGLL:127429418|MGLL:127500738|rev|-	3	0.998806	0.00157111	chr3:127429419|127500738	3	2_2_0	203	0.029	exon	MGLL
chr3|MGLL:127413817|MGLL:127414033|dup|-	4	0.999872	8.10319e-05	chr3:127413818|127414033	22	8_8_0	143	0.235	exon	MGLL
chr3|MGLL:127429418|MGLL:127441409|rev|-	6	0.998053	0.230835	chr3:127429419|127441409	27	6_4_1	312	0.148	exon	MGLL
chr10|MGEA5:103552595|MGEA5:103570071|rev|-	2	0.990197	0.0128542	chr10:103552596|103570071	8	2_2_0	125	0.113	exon	MGEA5
chr10|MGEA5:103552595|MGEA5:103567658|rev|-	1	0.910013	0.10089	chr10:103552596|103567658	4	2_1_0	130	0.058	exon	MGEA5
chr2|MGAT5:135076310|MGAT5:135075099|rev|+	23	1	0	chr2:135075100|135076310	32	15_16_0	83	0.435	exon	MGAT5
chr15|MGA:42042813|MGA:42040834|rev|+	1	0.90833	0.103949	chr15:42040835|42042813	2	2_1_0	34	0.105	exon	MGA
chr15|MGA:41962156|MGA:41961025|dup|+	3	0.998971	0.00101016	chr15:41961026|41962156	35	10_8_0	140	0.333	exon	MGA
chr4|MFSD8:128851837|MFSD8:128854248|rev|-	3	0.993745	0.0583561	chr4:128851838|128854248	6	2_3_0	20	0.375	exon	MFSD8
chr19|MFSD12:3550981|MFSD12:3551192|dup|-	6	0.999998	1.46186e-07	chr19:3550982|3551192	9	3_4_0	117	0.133	exon	MFSD12
chr14|METTL3:21971315|METTL3:21972024|rev|-	15	1	9.84776e-35	chr14:21971316|21972024	135	21_26_0	94	0.742	exon	METTL3
chr7|MET:116340338|MET:116339124|dup|+	13	1	0.00636344	chr7:116339125|116340338	29	14_12_0	477	0.108	exon	MET
chr8|KIAA1875:145167433|KIAA1875:145167126|rev|+	4	0.995048	0.168231	chr8:145167127|145167433	5	1_2_0	1	exon	KIAA1875	MENDEL_0044:6:93:1196:6602#0,MENDEL_0044:3:85:12587:14268#0,MENDEL_0044:5:21:11627:6031#0,MENDEL_0044:5:55:8886:18452#0,MENDEL_0044:6:17:2057:18532#0,
chr3|CCDC66:56628056|CCDC66:56626997|rev|+	2	0.95038	0.172367	chr3:56626998|56628056	9	2_4_0	1	exon	CCDC66	MENDEL_0044:6:84:18200:6631#0,MENDEL_0044:3:14:4726:16975#0,MENDEL_0044:3:105:16631:14957#0,MENDEL_0044:3:111:14400:4840#0,MENDEL_0044:3:111:18858:16159#0,MENDEL_0044:5:12:17055:15979#0,MENDEL_0044:5:39:15582:1760#0,MENDEL_0044:6:2:15770:3528#0,MENDEL_0044:6:51:15543:15926#0,
chr10|-0.063-16-8_seqlength-80-UNAN:12442050|-0.063-16-8_seqlength-80-UNAN:12445350|rev|-	2	0.902584	0	chr10:12442015|12445368	7	1_2_0	1	intron	CAMK1D	MENDEL_0044:3:19:13325:1072#0,MENDEL_0044:5:56:14834:11928#0,MENDEL_0044:6:101:19460:13923#0,MENDEL_0044:3:9:11640:5533#0,MENDEL_0044:3:46:1635:20471#0,MENDEL_0044:6:93:7201:18647#0,MENDEL_0044:6:104:8582:1245#0,
chr2|MEMO1:32142994|MEMO1:32157204|rev|-	21	1	4.42654e-06	chr2:32142995|32157204	23	1_11_0	16	0.742	exon	MEMO1
chr19|MEIS3:47919908|MEIS3:47920607|rev|-	177	1	0	chr19:47919909|47920607	256	41_45_3	19	0.964	exon	MEIS3
chr2|MEIS1:66775151|MEIS1:66739280|rev|+	2	0.983594	0.0369439	chr2:66739281|66775151	2	2_2_0	1638	0.002	exon	MEIS1
chr2|MEIS1:66739426|MEIS1:66691240|rev|+	4	0.999849	0.00014697	chr2:66691241|66739426	20	4_3_0	1253	0.031	exon	MEIS1
chr19|MEGF8:42839537|MEGF8:42839186|rev|+	3	0.998483	0.00308039	chr19:42839187|42839537	13	4_4_0	19	0.578	exon	MEGF8
chr15|MEF2A:100215663|MEF2A:100185765|rev|+	2	0.97959	0.0540438	chr15:100185766|100215663	2	1_2_0	48	0.077	exon	MEF2A
chr19|MED29:39884277|MED29:39883103|rev|+	9	0.999977	0.184184	chr19:39883104|39884277	12	2_4_1	289	0.077	exon	MED29
chr9|MED27:134889723|MED27:134889854|dup|-	3	0.998702	0.00200065	chr9:134889724|134889854	3	2_1_0	18	0.25	exon	MED27
chr19|MED25:50338434|MED25:50338242|dup|+	3	0.998886	0.00128106	chr19:50338243|50338434	4	1_1_1	62	0.114	exon	MED25
chr17|MED24:38209550|MED24:38209910|rev|-	3	0.998973	0.00100305	chr17:38209551|38209910	4	2_2_0	141	0.054	exon	MED24
chr22|MED15:20909435|MED15:20909222|dup|+	2	0.983779	0.0361835	chr22:20909223|20909435	8	5_4_0	85	0.158	exon	MED15
chr17|MED13:60111147|MED13:60112969|rev|-	13	0.999999	0.160227	chr17:60111148|60112969	23	7_8_0	233	0.165	exon	MED13
chr6|ME1:84108085|ME1:84117620|rev|-	6	0.999973	0.00278563	chr6:84108086|84117620	12	4_3_0	31	0.436	exon	ME1
chr6|MDN1:90461149|MDN1:90472249|rev|-	20	1	0	chr6:90461150|90472249	23	5_7_0	34	0.575	exon	MDN1
chr12|MDM2:69218431|MDM2:69210591|rev|+	5	0.999665	0.0343412	chr12:69210592|69218431	5	3_3_0	179	0.053	exon	MDM2
chr10|MCU:74475660|MCU:74474868|rev|+	95	1	0	chr10:74474869|74475660	194	33_29_8	56	0.874	exon	MCU
chr10|-0-29-8_seqlength-80-MCU:74468050|-0-29-8_seqlength-80-MCU:74475650|rev|-	7	0.91757	0	chr10:74468041|74475660	7	2_1_1	35	0.286	intron	MCU
chr10|MCM10:13214765|MCM10:13214375|rev|+	2	0.988614	0.0178844	chr10:13214376|13214765	5	3_4_0	19	0.345	exon	MCM10
chr2|MCFD2:47134948|MCFD2:47136316|rev|-	5	0.999804	0.0128125	chr2:47134949|47136316	9	5_4_0	1473	0.012	exon	MCFD2
chrX|MBTPS2:21871621|MBTPS2:21869626|rev|+	6	0.999996	4.8584e-06	chrX:21869627|21871621	13	8_9_0	156	0.143	exon	MBTPS2
chr2|MBOAT2:9028147|MBOAT2:9098771|rev|-	7	1	7.91813e-11	chr2:9028148|9098771	11	4_4_1	64	0.256	exon	MBOAT2
chr2|MBOAT2:9048750|MBOAT2:9098771|rev|-	164	1	0	chr2:9048751|9098771	196	22_19_5	68	0.852	exon	MBOAT2
chr2|MBOAT2:9083315|MBOAT2:9098771|rev|-	63	1	0	chr2:9083316|9098771	98	26_26_1	108	0.645	exon	MBOAT2
chr3|MBNL1:152150709|MBNL1:152132729|rev|+	46	1	0	chr3:152132730|152150709	56	10_8_1	963	0.104	exon	MBNL1
chr3|MBNL1:152165562|MBNL1:152132729|rev|+	7	1	3.81952e-12	chr3:152132730|152165562	7	2_2_0	1842	0.008	exon	MBNL1
chr5|MATR3:138614818|MATR3:138614015|rev|+	61	1	0	chr5:138614016|138614818	340	40_48_2	167	0.803	exon	MATR3
chr10|MASTL:27454468|MASTL:27453992|rev|+	5	0.999761	0.0190582	chr10:27453993|27454468	5	3_3_0	21	0.323	exon	MASTL
chr12|MARS:57892406|MARS:57891939|rev|+	5	0.999977	1.79941e-05	chr12:57891940|57892406	20	5_7_0	721	0.053	exon	MARS
chr19|MARK4:45769539|MARK4:45766370|rev|+	1	0.910013	0.100889	chr19:45766371|45769539	4	3_2_0	44	0.154	exon	MARK4
chr19|MARK4:45781873|MARK4:45781180|rev|+	4	0.99991	2.04452e-05	chr19:45781181|45781873	13	4_4_0	61	0.299	exon	MARK4
chr19|MARK4:45766625|MARK4:45766370|rev|+	27	1	0	chr19:45766371|45766625	63	22_22_0	42	0.75	exon	MARK4
chr5|MAPK9:179675972|MAPK9:179707608|rev|-	2	0.986955	0.0237458	chr5:179675973|179707608	4	2_1_0	115	0.065	exon	MAPK9
chr5|MAPK9:179688683|MAPK9:179707608|rev|-	20	1	3.88416e-13	chr5:179688684|179707608	26	9_7_0	74	0.413	exon	MAPK9
chr16|MAPK8IP3:1779579|MAPK8IP3:1774557|rev|+	2	0.989754	0.0142002	chr16:1774558|1779579	4	2_2_0	7	0.533	exon	MAPK8IP3
chr16|MAPK8IP3:1798721|MAPK8IP3:1798602|rev|+	4	0.999907	2.38645e-05	chr16:1798603|1798721	4	1_1_1	17	0.32	exon	MAPK8IP3
chr6|MAPK14:36027124|MAPK14:36020475|rev|+	5	0.999351	0.0842013	chr6:36020476|36027124	5	2_3_0	210	0.045	exon	MAPK14
chr22|MAPK1:22153300|MAPK1:22162135|rev|-	16	1	2.58317e-06	chr22:22153301|22162135	20	7_7_0	172	0.189	exon	MAPK1
chr22|MAPK1:22160138|MAPK1:22162135|rev|-	3	0.998435	0.00334925	chr22:22160139|22162135	8	3_5_0	229	0.065	exon	MAPK1
chr2|MAP4K3:39559057|MAP4K3:39564722|rev|-	7	0.999576	0.211774	chr2:39559058|39564722	13	6_3_0	199	0.116	exon	MAP4K3
chr3|MAP4:47960208|MAP4:47963368|rev|-	14	1	0.154409	chr3:47960209|47963368	48	12_14_0	765	0.111	exon	MAP4
chr6|MAP3K5:137015277|MAP3K5:137041727|rev|-	4	0.929394	0.288391	chr6:137015278|137041727	5	1_2_0	31	0.244	exon	MAP3K5
chr19|MAP3K10:40704462|MAP3K10:40704281|dup|+	1	0.90605	0.108103	chr19:40704282|40704462	19	4_4_0	71	0.349	exon	MAP3K10
chr5|MAP3K1:56161804|MAP3K1:56160560|rev|+	9	0.999943	0.191738	chr5:56160561|56161804	15	6_8_0	84	0.263	exon	MAP3K1
chr17|MAP2K4:11999011|MAP2K4:11958205|rev|+	9	0.999999	0.00876649	chr17:11958206|11999011	9	2_3_0	14	0.562	exon	MAP2K4
chr17|MAP2K4:12016677|MAP2K4:11958205|rev|+	12	1	4.93553e-14	chr17:11958206|12016677	15	3_5_0	21	0.588	exon	MAP2K4
chr17|MAP2K4:12016677|MAP2K4:11984672|rev|+	4	0.99943	0.00726366	chr17:11984673|12016677	10	3_2_0	18	0.526	exon	MAP2K4
chr19|MAP2K2:4101016|MAP2K2:4101278|rev|-	28	1	0.109184	chr19:4101017|4101278	19	5_7_0	3	0.927	exon	MAP2K2
chr4|MAN2B2:6602483|MAN2B2:6599924|rev|+	22	1	0	chr4:6599925|6602483	42	7_6_0	101	0.454	exon	MAN2B2
chr5|MAN2A1:109065214|MAN2A1:109049220|rev|+	1	0.909504	0.101814	chr5:109049221|109065214	3	2_1_0	116	0.049	exon	MAN2A1
chr1|MAN1A2:117963271|MAN1A2:117944807|rev|+	11	1	0.00142928	chr1:117944808|117963271	12	2_5_0	21	0.533	exon	MAN1A2
chr1|MAN1A2:117957453|MAN1A2:117944807|rev|+	4	0.999912	1.88121e-05	chr1:117944808|117957453	7	3_3_0	89	0.136	exon	MAN1A2
chr18|MALT1:56367823|MALT1:56363597|rev|+	1	0.90605	0.108103	chr18:56363598|56367823	4	3_2_0	324	0.024	exon	MALT1
chr11|-0-5-4_seqlength-76-MALAT1:65268350|-0-5-4_seqlength-76-MALAT1:65268700|rev|-	4	0.966517	0	chr11:65268322|65268664	4	2_1_0	6697	0.001	exon	MALAT1
chr3|MAGI1:65415194|MAGI1:65439015|rev|-	2	0.936512	0.214717	chr3:65415195|65439015	5	2_2_0	47	0.175	exon	MAGI1
chr7|MAD1L1:2269618|MAD1L1:2270399|rev|-	4	0.997372	0.0965884	chr7:2269619|2270399	6	3_3_0	70	0.146	exon	MAD1L1
chr7|MAD1L1:2269618|MAD1L1:2270362|rev|-	17	1	0	chr7:2269619|2270362	38	15_15_0	95	0.444	exon	MAD1L1
chr1|LZIC:9991948|LZIC:9994918|rev|-	8	0.999999	0.000113589	chr1:9991949|9994918	8	4_3_0	6	0.727	exon	LZIC
chr19|LTBP4:41129987|LTBP4:41129508|rev|+	1	0.904064	0.111731	chr19:41129509|41129987	7	2_4_0	26	0.35	exon	LTBP4
chr14|LTBP2:75016565|LTBP2:75022396|rev|-	13	1	0.160183	chr14:75016566|75022396	18	7_6_2	120	0.231	exon	LTBP2
chr2|LTBP1:33526711|LTBP1:33525517|rev|+	4	0.999763	0.000655498	chr2:33525518|33526711	10	2_2_0	237	0.078	exon	LTBP1
chr20|LSM14B:60706562|LSM14B:60699672|rev|+	1	0.90605	0.108103	chr20:60699673|60706562	3	3_3_0	178	0.033	exon	LSM14B
chr19|LSM14A:34699956|LSM14A:34685382|rev|+	10	1	1.44349e-16	chr19:34685383|34699956	10	2_1_0	1193	0.016	exon	LSM14A
chr19|LSM14A:34687668|LSM14A:34685382|rev|+	6	0.999999	1.31079e-08	chr19:34685383|34687668	28	11_9_0	1120	0.048	exon	LSM14A
chr7|LRWD1:102106717|LRWD1:102106263|rev|+	3	0.997747	0.00833449	chr7:102106264|102106717	6	4_6_0	52	0.188	exon	LRWD1
chr15|LRRK1:101464934|LRRK1:101464715|dup|+	6	0.999999	1.2815e-08	chr15:101464716|101464934	10	3_3_0	31	0.392	exon	LRRK1
chr3|LRRFIP2:37162982|LRRFIP2:37163182|rev|-	4	0.997767	0.0800887	chr3:37162983|37163182	11	3_2_0	37	0.373	exon	LRRFIP2
chr15|LRRC49:71256271|LRRC49:71229099|rev|+	8	1	8.59337e-14	chr15:71229100|71256271	10	4_5_0	45	0.308	exon	LRRC49
chr8|-0-8-3_seqlength-77-LRRC24:145745250|-0-8-3_seqlength-77-LRRC24:145746900|rev|-	15	0.999777	0	chr8:145745218|145746908	34	6_9_0	118	0.366	exon	LRRC14
chr2|LRPPRC:44200745|LRPPRC:44209573|rev|-	6	0.999274	0.200619	chr2:44200746|44209573	7	3_4_0	65	0.177	exon	LRPPRC
chr12|LRP6:12397195|LRP6:12397589|dup|-	2	0.988566	0.0180454	chr12:12397196|12397589	16	9_9_0	63	0.337	exon	LRP6
chr22|LRP5L:25771779|LRP5L:25771975|dup|-	35	1	0	chr22:25771780|25771975	39	8_9_0	34	0.696	exon	LRP5L
chr11|LRP5:68133170|LRP5:68115314|rev|+	3	0.990811	0.0974366	chr11:68115315|68133170	5	2_3_0	33	0.233	exon	LRP5
chr11|LRP5:68193655|LRP5:68190956|rev|+	6	0.999963	0.0061127	chr11:68190957|68193655	6	2_1_0	164	0.068	exon	LRP5
chr12|LRP1:57593183|LRP1:57592994|dup|+	13	1	5.86254e-15	chr12:57592995|57593183	34	2_6_0	1606	0.041	exon	LRP1
chr12|LRP1:57571374|LRP1:57570823|rev|+	1	0.900173	0.118847	chr12:57570824|57571374	13	3_3_0	254	0.093	exon	LRP1
chr3|LRCH3:197593090|LRCH3:197557640|rev|+	4	0.999897	3.48644e-05	chr3:197557641|197593090	8	4_4_0	175	0.084	exon	LRCH3
chr3|-0-5-4_seqlength-74-LRCH3:197593000|-0-5-4_seqlength-74-LRCH3:197598300|rev|-	8	0.98322	0	chr3:197592983|197598333	29	6_10_1	264	0.18	exon	LRCH3
chr3|LRCH3:197593090|LRCH3:197585704|rev|+	2	0.968007	0.104779	chr3:197585705|197593090	5	4_2_0	314	0.031	exon	LRCH3
chr3|LRCH3:197593090|LRCH3:197592293|rev|+	4	0.999893	4.07851e-05	chr3:197592294|197593090	24	9_8_0	400	0.107	exon	LRCH3
chr3|LPP:188242575|LPP:188123899|rev|+	6	0.999993	4.44515e-05	chr3:188123900|188242575	6	3_1_0	1163	0.01	exon	LPP
chr3|LPP:188242575|LPP:188202379|rev|+	2	0.989552	0.0148302	chr3:188202380|188242575	9	4_4_0	632	0.028	exon	LPP
chr3|LPP:188124101|LPP:188059450|rev|+	4	0.999891	4.38561e-05	chr3:188059451|188124101	34	7_8_0	147	0.316	exon	LPP
chr3|LPP:188327632|LPP:188123899|rev|+	4	0.99983	0.000221027	chr3:188123900|188327632	4	2_2_0	1131	0.007	exon	LPP
chr3|LPP:188327632|LPP:188326948|dup|+	5	0.999982	7.76624e-06	chr3:188326949|188327632	11	5_3_0	973	0.022	exon	LPP
chr9|LPAR1:113734352|LPAR1:113735838|rev|-	1621	1	0	chr9:113734353|113735838	3912	62_60_14	1524	0.837	exon	LPAR1
chr9|LPAR1:113703700|LPAR1:113704448|dup|-	4	0.999902	2.88449e-05	chr9:113703701|113704448	6	2_2_0	966	0.012	exon	LPAR1
chr9|LPAR1:113703700|LPAR1:113735838|rev|-	97	1	0	chr9:113703701|113735838	167	36_34_1	1326	0.201	exon	LPAR1
chr9|-0.084-12-6_seqlength-75-LPAR1:113734400|-0.084-12-6_seqlength-75-LPAR1:113773950|rev|+	36	0.999999	0	chr9:113734353|113773970	50	17_16_0	684	0.128	intron	LPAR1
chr9|-0-4-4_seqlength-75-LPAR1:113703700|-0-4-4_seqlength-75-LPAR1:113773950|rev|+	4	0.940319	0	chr9:113703701|113773970	14	7_6_0	486	0.054	intron	LPAR1
chr16|LONP2:48337216|LONP2:48311248|rev|+	18	1	4.03259e-06	chr16:48311249|48337216	21	4_4_0	583	0.067	exon	LONP2
chr16|LONP2:48311390|LONP2:48290520|rev|+	2	0.98013	0.0516862	chr16:48290521|48311390	6	4_4_0	168	0.067	exon	LONP2
chr2|LOC728730:39681506|LOC728730:39680979|rev|+	2	0.989918	0.013696	chr2:39680980|39681506	3	2_2_0	5	0.545	exon	LOC728730
chr16|-0.167-6-4_seqlength-76-KCTD13:29917150|-0.167-6-4_seqlength-76-KCTD13:29917450|rev|-	14	0.999359	0	chr16:29917109|29917448	143	36_37_5	76	0.79	intron	LOC606724
chr7|-0.334-6-4_seqlength-76-LOC401320:30590300|-0.334-6-4_seqlength-76-LOC401320:30614500|rev|+	15	0.961323	0	chr7:30590252|30614497	31	9_10_0	155	0.286	intron	LOC401320
chr9|LOC100506190:132265951|LOC100506190:132265601|dup|+	8	1	8.97081e-10	chr9:132265602|132265951	9	1_3_0	260	0.065	exon	LOC100506190
chr7|LMTK2:97823884|LMTK2:97820039|rev|+	5	0.999991	3.12407e-07	chr7:97820040|97823884	13	7_7_0	6	0.812	exon	LMTK2
chr13|LMO7:76335174|LMO7:76301164|rev|+	10	0.999326	0.1827	chr13:76301165|76335174	20	6_10_0	362	0.1	exon	LMO7
chr13|LMO7:76335174|LMO7:76287317|rev|+	17	1	4.50521e-20	chr13:76287318|76335174	39	13_14_0	183	0.299	exon	LMO7
chr13|LMO7:76398009|LMO7:76391296|rev|+	2	0.986695	0.0247075	chr13:76391297|76398009	2	2_2_0	91	0.042	exon	LMO7
chr22|LMF2:50943657|LMF2:50943763|dup|-	8	1	2.54304e-13	chr22:50943658|50943763	13	7_7_0	614	0.041	exon	LMF2
chr16|LMF1:960930|LMF1:1004666|rev|-	2	0.986431	0.0256997	chr16:960931|1004666	16	6_6_0	142	0.184	exon	LMF1
chr7|LMBR1:156619298|LMBR1:156629579|rev|-	5	0.999985	3.19589e-06	chr7:156619299|156629579	31	9_12_0	60	0.508	exon	LMBR1
chr7|LMBR1:156626446|LMBR1:156629579|rev|-	3	0.998886	0.00128106	chr7:156626447|156629579	7	2_3_0	49	0.222	exon	LMBR1
chr16|LITAF:11647388|LITAF:11650591|rev|-	8	1	1.25377e-10	chr16:11647389|11650591	12	5_7_0	442	0.052	exon	LITAF
chr2|LINC00152:87779942|LINC00152:87777640|rev|+	5	0.999991	3.21993e-07	chr2:87777641|87779942	8	3_3_0	43	0.271	exon	LINC00152
chr19|LIN37:36245220|LIN37:36245146|dup|+	6	0.999999	3.59787e-09	chr19:36245147|36245220	7	1_2_0	120	0.104	exon	LIN37
chr7|LIMK1:73511519|LIMK1:73510951|rev|+	36	1	0	chr7:73510952|73511519	47	7_8_0	524	0.152	exon	LIMK1
chr17|LIG3:33313150|LIG3:33310020|rev|+	1	0.908945	0.102829	chr17:33310021|33313150	4	3_2_0	155	0.049	exon	LIG3
chr19|LIG1:48660270|LIG1:48660397|dup|-	8	1	5.29334e-07	chr19:48660271|48660397	12	5_4_3	41	0.369	exon	LIG1
chr14|LGMN:93182480|LGMN:93183806|rev|-	2	0.990779	0.011165	chr14:93182481|93183806	7	2_1_0	40	0.259	exon	LGMN
chr12|LETMD1:51451911|LETMD1:51442816|rev|+	2	0.988865	0.0170482	chr12:51442817|51451911	4	2_2_0	67	0.107	exon	LETMD1
chr8|LETM2:38262024|LETM2:38261910|dup|+	11	1	3.80996e-24	chr8:38261911|38262024	12	1_1_4	42	0.364	exon	LETM2
chr8|LEPROTL1:29962002|LEPROTL1:29959413|rev|+	11	1	0.00226892	chr8:29959414|29962002	13	6_5_0	118	0.181	exon	LEPROTL1
chr19|LENG8:54969700|LENG8:54969492|dup|+	19	1	0	chr19:54969493|54969700	20	7_8_0	86	0.317	exon	LENG8
chr11|LDLRAD3:36248980|LDLRAD3:36248634|dup|+	61	1	0	chr11:36248635|36248980	87	15_15_0	17	0.911	exon	LDLRAD3
chr19|LDLR:11224438|LDLR:11223953|rev|+	18	1	0.135535	chr19:11223954|11224438	28	7_9_0	155	0.265	exon	LDLR
chr19|LDLR:11231198|LDLR:11230767|rev|+	20	1	0	chr19:11230768|11231198	45	13_16_0	59	0.604	exon	LDLR
chr4|LDB2:16587544|LDB2:16597498|rev|-	1	0.911674	0.0978764	chr4:16587545|16597498	6	3_2_0	200	0.057	exon	LDB2
chr10|LCOR:98711953|LCOR:98703869|rev|+	6	0.999999	4.67916e-09	chr10:98703870|98711953	6	2_2_0	183	0.062	exon	LCOR
chr10|LCOR:98711953|LCOR:98667021|rev|+	2	0.99028	0.0126072	chr10:98667022|98711953	3	2_2_0	206	0.028	exon	LCOR
chr1|LBR:225600155|LBR:225603034|rev|-	6	0.999994	2.08191e-05	chr1:225600156|225603034	6	3_2_0	36	0.25	exon	LBR
chr10|LARP4B:909682|LARP4B:910210|rev|-	9	0.998415	0.192583	chr10:909683|910210	13	6_4_2	368	0.066	exon	LARP4B
chr10|LARP4B:875324|LARP4B:890995|rev|-	6	0.991835	0.235803	chr10:875325|890995	8	3_3_0	270	0.056	exon	LARP4B
chr10|LARP4B:909682|LARP4B:931700|rev|-	18	1	0	chr10:909683|931700	25	9_9_1	181	0.216	exon	LARP4B
chr10|LARP4B:930386|LARP4B:931700|rev|-	12	1	7.82087e-22	chr10:930387|931700	55	12_17_0	449	0.197	exon	LARP4B
chr8|LAPTM4B:98837381|LAPTM4B:98817580|rev|+	6	0.999988	0.000233359	chr8:98817581|98837381	14	3_4_0	538	0.049	exon	LAPTM4B
chr1|LAMC1:183084772|LAMC1:183083665|rev|+	1	0.900173	0.118847	chr1:183083666|183084772	23	6_8_0	1378	0.032	exon	LAMC1
chr1|LAMC1:183087281|LAMC1:183083665|rev|+	3	0.998996	0.000937093	chr1:183083666|183087281	8	3_3_0	1205	0.013	exon	LAMC1
chr3|LAMB2:49160564|LAMB2:49160806|dup|-	7	0.999919	0.128932	chr3:49160565|49160806	10	4_3_0	886	0.022	exon	LAMB2
chr7|LAMB1:107595911|LAMB1:107601094|rev|-	4	0.99991	2.0259e-05	chr7:107595912|107601094	8	1_2_0	881	0.018	exon	LAMB1
chr22|L3MBTL2:41617291|L3MBTL2:41616737|rev|+	11	1	2.91281e-13	chr22:41616738|41617291	12	4_2_0	147	0.14	exon	L3MBTL2
chr17|KPNB1:45745776|KPNB1:45740454|rev|+	1	0.900173	0.118847	chr17:45740455|45745776	2	2_2_0	685	0.006	exon	KPNB1
chr3|KPNA4:160248642|KPNA4:160249345|rev|-	9	1	3.48e-17	chr3:160248643|160249345	3	1_2_0	20	0.231	exon	KPNA4
chr12|KNTC1:123069537|KNTC1:123068824|rev|+	2	0.990779	0.011165	chr12:123068825|123069537	14	6_4_0	33	0.459	exon	KNTC1
chr4|KLHL5:39088347|KLHL5:39077584|rev|+	9	1	5.34035e-14	chr4:39077585|39088347	13	3_5_0	50	0.342	exon	KLHL5
chr3|KLHL24:183390272|KLHL24:183361267|rev|+	5	0.999987	1.81674e-06	chr3:183361268|183390272	6	3_3_0	46	0.207	exon	KLHL24
chr3|KLHL18:47364198|KLHL18:47361142|rev|+	16	1	0.00100783	chr3:47361143|47364198	16	3_4_0	198	0.139	exon	KLHL18
chr1|KLHL12:202878137|KLHL12:202880331|rev|-	3	0.998565	0.00264512	chr1:202878138|202880331	9	3_1_0	32	0.36	exon	KLHL12
chr7|KLHDC10:129762042|KLHDC10:129760588|rev|+	6	0.999999	3.59787e-09	chr7:129760589|129762042	18	3_3_0	81	0.308	exon	KLHDC10
chr11|KIRREL3:126326243|KIRREL3:126333202|rev|-	6	0.999999	2.30119e-09	chr11:126326244|126333202	6	2_2_0	157	0.071	exon	KIRREL3
chrX|KIF4A:69573657|KIF4A:69561648|rev|+	6	0.999975	0.0023227	chrX:69561649|69573657	6	1_2_0	13	0.48	exon	KIF4A
chr1|KIF2C:45223812|KIF2C:45223227|rev|+	7	1	1.86976e-09	chr1:45223228|45223812	16	5_5_0	86	0.271	exon	KIF2C
chr1|KIF26B:245583047|KIF26B:245530135|rev|+	3	0.998948	0.0010804	chr1:245530136|245583047	10	2_1_0	95	0.174	exon	KIF26B
chr1|KIF26B:245530669|KIF26B:245530135|dup|+	12	1	8.76539e-26	chr1:245530136|245530669	12	5_5_0	111	0.178	exon	KIF26B
chr17|KIF18B:43011290|KIF18B:43013726|rev|-	6	0.999998	2.89088e-07	chr17:43011291|43013726	14	3_2_0	113	0.199	exon	KIF18B
chr3|KIF15:44816929|KIF15:44816745|dup|+	1	0.90605	0.108103	chr3:44816746|44816929	8	3_3_0	76	0.174	exon	KIF15
chr6|KIF13A:17837108|KIF13A:17837814|rev|-	2	0.990425	0.0121808	chr6:17837109|17837814	7	2_2_0	53	0.209	exon	KIF13A
chr9|KIAA1958:115337531|KIAA1958:115336336|dup|+	33	1	0	chr9:115336337|115337531	82	16_17_0	68	0.707	exon	KIAA1958
chr11|KIAA1549L:33573787|KIAA1549L:33572585|rev|+	7	0.999998	7.44496e-05	chr11:33572586|33573787	28	7_6_0	112	0.333	exon	KIAA1549L
chr10|KIAA1462:30315031|KIAA1462:30318795|dup|-	14	1	1.07308e-32	chr10:30315032|30318795	16	4_2_0	107	0.23	exon	KIAA1462
chr9|KIAA1432:5690038|KIAA1432:5656582|rev|+	7	0.990218	0.218369	chr9:5656583|5690038	10	1_2_0	283	0.066	exon	KIAA1432
chr8|KIAA1429:95549330|KIAA1429:95550574|rev|-	45	1	0	chr8:95549331|95550574	87	28_30_2	298	0.369	exon	KIAA1429
chr15|KIAA1199:81201647|KIAA1199:81199003|rev|+	141	1	0	chr15:81199004|81201647	205	22_27_1	6178	0.062	exon	KIAA1199
chr15|KIAA1199:81230320|KIAA1199:81229014|rev|+	4	0.999703	0.00130757	chr15:81229015|81230320	22	8_6_0	1623	0.026	exon	KIAA1199
chr1|KIAA0907:155891165|KIAA0907:155895634|rev|-	10	1	1.71968e-14	chr1:155891166|155895634	13	3_2_0	58	0.31	exon	KIAA0907
chr1|KIAA0907:155891165|KIAA0907:155893478|rev|-	7	1	6.18529e-12	chr1:155891166|155893478	10	2_2_0	64	0.238	exon	KIAA0907
chr1|KIAA0907:155896466|KIAA0907:155896947|rev|-	10	0.997887	0.1827	chr1:155896467|155896947	13	3_4_0	88	0.228	exon	KIAA0907
chr1|KIAA0907:155891165|KIAA0907:155891709|rev|-	10	1	0.0252903	chr1:155891166|155891709	55	16_18_0	114	0.491	exon	KIAA0907
chr16|KIAA0556:27763245|KIAA0556:27760904|rev|+	1	0.901604	0.11623	chr16:27760905|27763245	2	1_2_0	37	0.098	exon	KIAA0556
chr16|KIAA0556:27720241|KIAA0556:27712909|rev|+	5	0.999991	2.63496e-07	chr16:27712910|27720241	6	3_3_0	62	0.162	exon	KIAA0556
chr16|KIAA0430:15714307|KIAA0430:15715768|rev|-	4	0.999829	0.000226553	chr16:15714308|15715768	4	2_2_0	103	0.072	exon	KIAA0430
chr9|KIAA0368:114148656|KIAA0368:114154104|rev|-	3	0.999008	0.000900962	chr9:114148657|114154104	9	5_6_0	48	0.273	exon	KIAA0368
chr19|KIAA0355:34819056|KIAA0355:34818325|rev|+	2	0.989362	0.0154297	chr19:34818326|34819056	6	1_2_0	46	0.207	exon	KIAA0355
chr14|KIAA0317:75136351|KIAA0317:75138186|rev|-	2	0.990616	0.0116287	chr14:75136352|75138186	3	1_2_0	19	0.24	exon	KIAA0317
chr14|KIAA0247:70125430|KIAA0247:70125229|dup|+	9	1	6.42113e-16	chr14:70125230|70125430	9	2_2_0	76	0.191	exon	KIAA0247
chr14|KIAA0247:70171459|KIAA0247:70170111|rev|+	13	1	0.127331	chr14:70170112|70171459	22	6_6_0	186	0.191	exon	KIAA0247
chr8|KIAA0146:48353104|KIAA0146:48320422|rev|+	2	0.980633	0.0495038	chr8:48320423|48353104	3	3_3_0	71	0.078	exon	KIAA0146
chr14|KHNYN:24902238|KHNYN:24902141|dup|+	2	0.982091	0.0432427	chr14:24902142|24902238	3	1_2_0	101	0.056	exon	KHNYN
chr8|KHDRBS3:136561143|KHDRBS3:136554896|rev|+	2	0.990701	0.0113874	chr8:136554897|136561143	7	1_2_0	15	0.483	exon	KHDRBS3
chr18|KDSR:61018120|KDSR:61030101|rev|-	4	0.999846	0.000156881	chr18:61018121|61030101	4	2_1_0	174	0.044	exon	KDSR
chr16|-0-5-4_seqlength-76-KDM8:27222500|-0-5-4_seqlength-76-KDM8:27226300|rev|-	2	0.901476	0	chr16:27222467|27226329	3	3_3_0	2	0.75	intron	KDM8
chr16|KDM8:27226329|KDM8:27224905|rev|+	4	0.999904	2.61408e-05	chr16:27224906|27226329	5	2_2_0	5	0.667	exon	KDM8
chr17|KDM6B:7753495|KDM6B:7753389|dup|+	3	0.998389	0.00361337	chr17:7753390|7753495	3	0_2_1	16	0.273	exon	KDM6B
chr9|KDM4C:6893232|KDM4C:6849506|rev|+	5	0.959135	0.258353	chr9:6849507|6893232	7	3_4_1	50	0.219	exon	KDM4C
chr19|KDM4B:5041262|KDM4B:5039846|rev|+	21	1	0.117069	chr19:5039847|5041262	32	6_10_1	337	0.16	exon	KDM4B
chr19|KDM4B:5082515|KDM4B:5047486|rev|+	31	1	0	chr19:5047487|5082515	133	28_30_0	453	0.37	exon	KDM4B
chr19|KDM4B:5047680|KDM4B:5039846|rev|+	14	1	1.41652e-05	chr19:5039847|5047680	17	6_6_0	242	0.123	exon	KDM4B
chr19|KDM4B:5041262|KDM4B:5032876|rev|+	2	0.988865	0.0170483	chr19:5032877|5041262	6	3_3_0	367	0.032	exon	KDM4B
chr19|KDM4B:5082515|KDM4B:5071020|rev|+	3	0.973751	0.23295	chr19:5071021|5082515	4	3_3_0	297	0.026	exon	KDM4B
chr19|KDM4B:5047680|KDM4B:5016267|rev|+	1	0.910908	0.0992647	chr19:5016268|5047680	17	5_2_0	253	0.118	exon	KDM4B
chr5|KDM3B:137708530|KDM3B:137708362|dup|+	1	0.90833	0.103949	chr5:137708363|137708530	8	4_5_0	45	0.262	exon	KDM3B
chr1|KDM1A:23385660|KDM1A:23376879|rev|+	1	0.908945	0.102829	chr1:23376880|23385660	3	3_2_0	142	0.041	exon	KDM1A
chr1|KDM1A:23384058|KDM1A:23380253|rev|+	3	0.998849	0.00141232	chr1:23380254|23384058	8	3_3_0	134	0.107	exon	KDM1A
chr1|KCTD3:215752480|KCTD3:215749243|rev|+	2	0.990475	0.0120357	chr1:215749244|215752480	3	2_3_0	89	0.063	exon	KCTD3
chr6|KCNQ5:73751785|KCNQ5:73713630|rev|+	3	0.998996	0.000937077	chr6:73713631|73751785	4	2_2_0	23	0.258	exon	KCNQ5
chr5|KCNN2:113740553|KCNN2:113740134|dup|+	4	0.999879	6.57427e-05	chr5:113740135|113740553	237	36_25_1	51	0.903	exon	KCNN2
chr1|KCNK2:215260021|KCNK2:215259710|dup|+	7	1	1.20072e-07	chr1:215259711|215260021	11	4_5_1	109	0.168	exon	KCNK2
chr1|KCNK2:215298093|KCNK2:215259710|rev|+	2	0.990616	0.0116287	chr1:215259711|215298093	3	2_2_0	65	0.085	exon	KCNK2
chr1|KCNK2:215345526|KCNK2:215342541|rev|+	11	1	0.000131605	chr1:215342542|215345526	11	4_4_0	75	0.227	exon	KCNK2
chr1|KCNH1:211192205|KCNH1:211192598|dup|-	28	1	0	chr1:211192206|211192598	37	6_12_0	196	0.274	exon	KCNH1
chr1|KCNH1:210970849|KCNH1:210971102|dup|-	11	1	2.0545e-18	chr1:210970850|210971102	11	2_2_0	38	0.367	exon	KCNH1
chr1|KCNH1:211092981|KCNH1:211093411|dup|-	7	0.999974	0.0394888	chr1:211092982|211093411	26	7_7_0	92	0.361	exon	KCNH1
chr2|KCMF1:85273401|KCMF1:85270686|rev|+	5	0.999988	1.19436e-06	chr2:85270687|85273401	7	2_3_0	774	0.018	exon	KCMF1
chr2|KCMF1:85276771|KCMF1:85255011|rev|+	3	0.998948	0.00108041	chr2:85255012|85276771	4	2_1_0	192	0.04	exon	KCMF1
chr2|KCMF1:85276771|KCMF1:85270686|rev|+	10	1	8.42189e-19	chr2:85270687|85276771	14	7_7_0	313	0.082	exon	KCMF1
chr13|KATNAL1:30854199|KATNAL1:30857928|rev|-	2	0.989351	0.015465	chr13:30854200|30857928	2	2_2_0	56	0.067	exon	KATNAL1
chr17|KAT7:47875920|KAT7:47874111|rev|+	1	0.909504	0.101814	chr17:47874112|47875920	3	2_2_0	87	0.065	exon	KAT7
chr10|KAT6B:76603236|KAT6B:76598440|rev|+	9	1	3.48437e-14	chr10:76598441|76603236	15	4_9_0	42	0.417	exon	KAT6B
chr10|KAT6B:76603236|KAT6B:76602357|dup|+	14	1	0.0372619	chr10:76602358|76603236	14	4_5_1	54	0.341	exon	KAT6B
chr2|KANSL1L:210962809|KANSL1L:211019335|rev|-	2	0.990492	0.0119849	chr2:210962810|211019335	3	3_3_0	17	0.261	exon	KANSL1L
chr2|KANSL1L:211018218|KANSL1L:211019335|dup|-	4	0.999765	0.000644575	chr2:211018219|211019335	5	4_3_0	23	0.303	exon	KANSL1L
chr17|KANSL1:44248220|KANSL1:44249598|dup|-	53	1	0	chr17:44248221|44249598	300	36_39_0	385	0.609	exon	KANSL1
chr17|KANSL1:44143902|KANSL1:44145033|rev|-	3	0.954956	0.286782	chr17:44143903|44145033	6	3_3_0	243	0.047	exon	KANSL1
chr17|KANSL1:44127898|KANSL1:44145033|rev|-	2	0.990701	0.0113874	chr17:44127899|44145033	4	1_2_0	104	0.071	exon	KANSL1
chr19|KANK2:11283656|KANK2:11285368|rev|-	9	1	1.45477e-10	chr19:11283657|11285368	12	2_4_0	533	0.043	exon	KANK2
chr3|KALRN:123953790|KALRN:123946836|rev|+	7	1	2.91979e-12	chr3:123946837|123953790	9	3_3_0	231	0.072	exon	KALRN
chr14|JKAMP:59965626|JKAMP:59954391|rev|+	1	0.906893	0.106567	chr14:59954392|59965626	2	1_2_0	13	0.235	exon	JKAMP
chr7|JHDM1D:139796354|JHDM1D:139820329|rev|-	2	0.95437	0.158437	chr7:139796355|139820329	5	2_2_0	22	0.312	exon	JHDM1D
chr21|ITSN1:35138316|ITSN1:35122447|rev|+	4	0.999884	5.51637e-05	chr21:35122448|35138316	5	3_3_0	292	0.033	exon	ITSN1
chr19|ITPKC:41243674|ITPKC:41242890|rev|+	28	1	0	chr19:41242891|41243674	62	11_15_0	93	0.571	exon	ITPKC
chr3|ITGB5:124560229|ITGB5:124592378|rev|-	4	0.976034	0.278589	chr3:124560230|124592378	5	1_3_0	386	0.025	exon	ITGB5
chr2|ITGAV:187466878|ITGAV:187466747|dup|+	5	0.992658	0.252243	chr2:187466748|187466878	8	4_4_1	894	0.018	exon	ITGAV
chr2|ITGAV:187506315|ITGAV:187498055|rev|+	4	0.999881	6.08632e-05	chr2:187498056|187506315	10	3_2_0	626	0.031	exon	ITGAV
chr12|ITFG2:2930958|ITFG2:2929251|rev|+	13	1	2.59847e-05	chr12:2929252|2930958	30	6_4_0	108	0.357	exon	ITFG2
chr20|ITCH:33059320|ITCH:33057852|rev|+	1	0.910479	0.100043	chr20:33057853|33059320	6	3_3_0	54	0.182	exon	ITCH
chr20|ITCH:33067594|ITCH:33065576|rev|+	2	0.988822	0.0171886	chr20:33065577|33067594	5	2_3_0	64	0.135	exon	ITCH
chr20|ITCH:33080402|ITCH:33057852|rev|+	3	0.996441	0.0222163	chr20:33057853|33080402	6	2_3_0	33	0.267	exon	ITCH
chr16|IST1:71957283|IST1:71954641|rev|+	5	0.99994	0.000605892	chr16:71954642|71957283	5	1_2_0	38	0.208	exon	IST1
chr5|ISOC1:128442755|ISOC1:128440648|rev|+	4	0.996126	0.139983	chr5:128440649|128442755	9	3_4_0	44	0.29	exon	ISOC1
chr12|IRAK3:66622150|IRAK3:66597490|rev|+	2	0.990064	0.0132503	chr12:66597491|66622150	10	4_4_0	54	0.27	exon	IRAK3
chrX|IQSEC2:53270965|IQSEC2:53272653|rev|-	3	0.998483	0.00308037	chrX:53270966|53272653	4	2_2_0	10	0.444	exon	IQSEC2
chr3|IQSEC1:12976947|IQSEC1:12983365|rev|-	1	0.910479	0.100043	chr3:12976948|12983365	7	1_2_0	32	0.304	exon	IQSEC1
chr15|IQGAP1:90983847|IQGAP1:90982563|rev|+	7	0.999879	0.160484	chr15:90982564|90983847	10	2_3_0	1029	0.019	exon	IQGAP1
chr1|IPO9:201828122|IPO9:201823722|rev|+	4	0.999896	3.605e-05	chr1:201823723|201828122	10	3_3_0	480	0.04	exon	IPO9
chr1|IPO9:201826322|IPO9:201823722|rev|+	4	0.999365	0.00926979	chr1:201823723|201826322	17	4_4_1	210	0.139	exon	IPO9
chr1|IPO9:201817722|IPO9:201816406|rev|+	6	0.999999	3.72919e-09	chr1:201816407|201817722	6	2_2_0	467	0.025	exon	IPO9
chr5|IPO11:61747760|IPO11:61745753|rev|+	3	0.998034	0.00600873	chr5:61745754|61747760	14	5_4_0	173	0.139	exon	IPO11
chr5|IPO11:61811328|IPO11:61778927|rev|+	4	0.997867	0.0756705	chr5:61778928|61811328	4	2_2_0	36	0.182	exon	IPO11
chr1|INTS3:153730239|INTS3:153727117|rev|+	3	0.99905	0.000787933	chr1:153727118|153730239	4	1_2_0	241	0.032	exon	INTS3
chr1|INTS3:153730239|INTS3:153723570|rev|+	17	1	0.128708	chr1:153723571|153730239	32	4_3_0	268	0.193	exon	INTS3
chr1|INPP5B:38331432|INPP5B:38334286|rev|-	1	0.909504	0.101814	chr1:38331433|38334286	8	3_2_0	94	0.145	exon	INPP5B
chr4|INPP4B:143324090|INPP4B:143383879|rev|-	5	0.999906	0.00222394	chr4:143324091|143383879	5	4_2_0	229	0.042	exon	INPP4B
chr15|INO80:41361767|INO80:41362745|rev|-	4	0.994502	0.179945	chr15:41361768|41362745	9	4_6_0	11	0.621	exon	INO80
chr2|ILKAP:239082174|ILKAP:239093928|rev|-	5	0.999989	7.62897e-07	chr2:239082175|239093928	5	2_2_0	38	0.208	exon	ILKAP
chr11|ILK:6631076|ILK:6630954|dup|+	6	0.999999	1.67334e-09	chr11:6630955|6631076	6	2_2_0	1844	0.006	exon	ILK
chr1|ILF2:153635690|ILF2:153636950|rev|-	1	0.906893	0.106567	chr1:153635691|153636950	16	5_5_0	1033	0.03	exon	ILF2
chr10|IL15RA:5998341|IL15RA:6002530|rev|-	4	0.999873	7.7474e-05	chr10:5998342|6002530	5	2_2_0	27	0.27	exon	IL15RA
chr8|IKBKB:42186732|IKBKB:42183487|rev|+	71	1	0.0685662	chr8:42183488|42186732	133	25_22_1	39	0.872	exon	IKBKB
chr8|IKBKB:42163950|IKBKB:42162704|rev|+	2	0.990425	0.0121809	chr8:42162705|42163950	3	2_1_0	68	0.081	exon	IKBKB
chr3|IGF2BP2:185407142|IGF2BP2:185407415|dup|-	2	0.987851	0.0205125	chr3:185407143|185407415	12	7_6_0	33	0.421	exon	IGF2BP2
chr15|IGF1R:99442850|IGF1R:99434553|rev|+	6	0.999999	1.7749e-08	chr15:99434554|99442850	10	3_2_0	167	0.107	exon	IGF1R
chr15|IGF1R:99251336|IGF1R:99250790|dup|+	15	1	5.97194e-23	chr15:99250791|99251336	223	35_33_0	280	0.614	exon	IGF1R
chr11|IFT46:118427620|IFT46:118430579|rev|-	4	0.999131	0.0179874	chr11:118427621|118430579	13	1_2_0	46	0.361	exon	IFT46
chr11|IFT46:118422500|IFT46:118430579|rev|-	11	1	6.53416e-06	chr11:118422501|118430579	11	1_3_0	86	0.204	exon	IFT46
chr11|IFT46:118425173|IFT46:118430579|rev|-	9	0.999999	0.00947789	chr11:118425174|118430579	9	3_3_0	35	0.34	exon	IFT46
chr21|IFNGR2:34805178|IFNGR2:34804483|rev|+	6	0.999996	4.09481e-06	chr21:34804484|34805178	9	4_4_0	153	0.105	exon	IFNGR2
chr21|IFNGR2:34793992|IFNGR2:34787194|rev|+	5	0.994422	0.246992	chr21:34787195|34793992	5	2_1_0	604	0.016	exon	IFNGR2
chr12|IFFO1:6657590|IFFO1:6657991|rev|-	14	1	6.04073e-30	chr12:6657591|6657991	18	5_6_1	17	0.679	exon	IFFO1
chr1|ICMT:6291961|ICMT:6293703|rev|-	11	1	0.0823765	chr1:6291962|6293703	12	1_4_0	498	0.046	exon	ICMT
chr6|IBTK:82920530|IBTK:82921289|rev|-	3	0.994655	0.0457671	chr6:82920531|82921289	3	2_1_0	42	0.125	exon	IBTK
chr6|IBTK:82935193|IBTK:82941559|rev|-	2	0.978311	0.0596658	chr6:82935194|82941559	3	3_2_0	181	0.032	exon	IBTK
chr9|IARS:95018961|IARS:95032265|rev|-	5	0.988502	0.256452	chr9:95018962|95032265	11	4_6_0	635	0.033	exon	IARS
chr9|IARS:95030455|IARS:95032265|rev|-	3	0.98894	0.119888	chr9:95030456|95032265	10	2_3_0	1224	0.016	exon	IARS
chrX|HUWE1:53641494|HUWE1:53641706|dup|-	1	0.911674	0.0978765	chrX:53641495|53641706	4	3_2_0	222	0.035	exon	HUWE1
chrX|HUWE1:53627077|HUWE1:53631795|rev|-	2	0.985854	0.0279035	chrX:53627078|53631795	7	2_2_0	763	0.018	exon	HUWE1
chrX|HUWE1:53641494|HUWE1:53642796|rev|-	5	0.999965	0.000100225	chrX:53641495|53642796	16	5_6_0	285	0.101	exon	HUWE1
chr4|HTT:3109150|HTT:3088665|rev|+	2	0.98453	0.0331297	chr4:3088666|3109150	5	1_2_0	29	0.256	exon	HTT
chr4|HTT:3101121|HTT:3088665|rev|+	2	0.976588	0.0672865	chr4:3088666|3101121	6	2_3_0	37	0.245	exon	HTT
chr1|HSPG2:22173846|HSPG2:22175524|rev|-	7	1	3.8259e-09	chr1:22173847|22175524	21	6_7_0	22	0.656	exon	HSPG2
chr1|HSPG2:22206599|HSPG2:22207995|rev|-	6	0.999999	3.78489e-09	chr1:22206600|22207995	6	3_3_0	289	0.04	exon	HSPG2
chr3|HSPBAP1:122471437|HSPBAP1:122474278|rev|-	1	0.909504	0.101814	chr3:122471438|122474278	3	1_2_0	22	0.214	exon	HSPBAP1
chr22|HPS4:26853824|HPS4:26854543|rev|-	17	1	0.0712103	chr22:26853825|26854543	83	20_20_0	98	0.629	exon	HPS4
chr10|HPS1:100189329|HPS1:100191048|rev|-	2	0.988042	0.0198442	chr10:100189330|100191048	5	3_3_0	250	0.038	exon	HPS1
chr2|HPCAL1:10560261|HPCAL1:10559859|dup|+	2	0.988865	0.0170482	chr2:10559860|10560261	4	3_3_0	25	0.242	exon	HPCAL1
chr1|HP1BP3:21083658|HP1BP3:21103243|rev|-	2	0.990616	0.0116287	chr1:21083659|21103243	5	2_2_0	115	0.08	exon	HP1BP3
chr1|HP1BP3:21091869|HP1BP3:21107033|rev|-	4	0.999865	9.70221e-05	chr1:21091870|21107033	5	3_3_0	77	0.115	exon	HP1BP3
chr8|HOOK3:42819617|HOOK3:42812236|rev|+	3	0.998812	0.00154984	chr8:42812237|42819617	5	2_3_0	77	0.115	exon	HOOK3
chr8|HOOK3:42798588|HOOK3:42761315|rev|+	24	1	0	chr8:42761316|42798588	28	5_7_0	84	0.4	exon	HOOK3
chr19|HOMER3:19049161|HOMER3:19049858|rev|-	22	1	0.123177	chr19:19049162|19049858	35	9_12_0	63	0.526	exon	HOMER3
chr19|HOMER3:19045111|HOMER3:19049858|rev|-	2	0.988163	0.0194255	chr19:19045112|19049858	3	2_3_0	48	0.111	exon	HOMER3
chr5|HOMER1:78734832|HOMER1:78752841|rev|-	2	0.98982	0.0139951	chr5:78734833|78752841	5	4_5_0	20	0.333	exon	HOMER1
chr2|HNRPLL:38812785|HNRPLL:38818790|rev|-	4	0.997319	0.0986806	chr2:38812786|38818790	4	1_3_0	49	0.14	exon	HNRPLL
chr14|HNRNPC:21698477|HNRNPC:21702388|rev|-	10	1	1.92565e-07	chr14:21698478|21702388	17	6_10_2	295	0.103	exon	HNRNPC
chr5|HNRNPAB:177637273|HNRNPAB:177637132|dup|+	3	0.998866	0.00135166	chr5:177637133|177637273	3	2_2_0	380	0.016	exon	HNRNPAB
chr20|HM13:30149539|HM13:30142548|rev|+	3	0.998237	0.00457124	chr20:30142549|30149539	3	2_2_0	1244	0.005	exon	HM13
chr22|HIRA:19363153|HIRA:19365589|rev|-	4	0.965699	0.284577	chr22:19363154|19365589	6	1_3_0	73	0.141	exon	HIRA
chr11|HIPK3:33309057|HIPK3:33307958|dup|+	174	1	0	chr11:33307959|33309057	662	54_55_5	132	0.909	exon	HIPK3
chr11|HIPK3:33350179|HIPK3:33307958|rev|+	3	0.998994	0.000942954	chr11:33307959|33350179	5	3_4_0	115	0.08	exon	HIPK3
chr7|HIPK2:139415730|HIPK2:139416814|dup|-	27	1	0.111158	chr7:139415731|139416814	34	12_12_1	20	0.773	exon	HIPK2
chr11|HINFP:119003929|HINFP:119003573|rev|+	3	0.999034	0.000831058	chr11:119003574|119003929	5	1_2_1	164	0.057	exon	HINFP
chr14|HIF1A:62188541|HIF1A:62188226|rev|+	8	1	6.96816e-14	chr14:62188227|62188541	10	5_4_0	247	0.075	exon	HIF1A
chr7|HIBADH:27668989|HIBADH:27672064|rev|-	2	0.931078	0.228963	chr7:27668990|27672064	6	5_3_0	52	0.188	exon	HIBADH
chr9|HIATL1:97203381|HIATL1:97200682|rev|+	4	0.9999	3.15033e-05	chr9:97200683|97203381	4	1_3_0	102	0.073	exon	HIATL1
chr17|HGS:79660611|HGS:79658476|rev|+	2	0.934104	0.221181	chr17:79658477|79660611	3	1_2_0	449	0.013	exon	HGS
chr17|HGS:79660995|HGS:79660683|rev|+	2	0.990316	0.0124998	chr17:79660684|79660995	4	3_3_0	150	0.051	exon	HGS
chr7|HERPUD2:35677959|HERPUD2:35709938|rev|-	7	1	5.8842e-12	chr7:35677960|35709938	10	3_3_0	519	0.037	exon	HERPUD2
chr7|HERPUD2:35707043|HERPUD2:35712888|rev|-	32	1	0	chr7:35707044|35712888	65	12_16_0	220	0.371	exon	HERPUD2
chr7|HERPUD2:35709824|HERPUD2:35712888|rev|-	5	0.997561	0.209078	chr7:35709825|35712888	17	4_6_0	137	0.199	exon	HERPUD2
chr16|HERPUD1:56976149|HERPUD1:56970598|rev|+	4	0.999883	5.70562e-05	chr16:56970599|56976149	4	2_2_0	1152	0.007	exon	HERPUD1
chr10|HERC4:69785302|HERC4:69804320|rev|-	28	1	0	chr10:69785303|69804320	92	13_14_0	247	0.427	exon	HERC4
chr10|HERC4:69714351|HERC4:69804320|rev|-	2	0.98716	0.0229909	chr10:69714352|69804320	2	2_2_0	172	0.023	exon	HERC4
chr10|HERC4:69726439|HERC4:69773943|rev|-	1	0.911305	0.0985451	chr10:69726440|69773943	31	11_11_0	281	0.181	exon	HERC4
chr10|HERC4:69714351|HERC4:69773943|rev|-	1	0.908945	0.102829	chr10:69714352|69773943	6	5_4_0	152	0.073	exon	HERC4
chr4|HERC3:89579642|HERC3:89570990|rev|+	5	0.999983	5.64249e-06	chr4:89570991|89579642	11	4_3_0	37	0.373	exon	HERC3
chr15|HERC1:63915013|HERC1:63916526|rev|-	6	0.999999	7.88273e-09	chr15:63915014|63916526	6	2_2_0	51	0.19	exon	HERC1
chr2|HECW2:197135916|HECW2:197172809|rev|-	8	1	2.43349e-14	chr2:197135917|197172809	26	4_6_1	68	0.433	exon	HECW2
chr2|HECW2:197194298|HECW2:197298182|rev|-	12	1	9.08227e-07	chr2:197194299|197298182	12	2_1_0	41	0.369	exon	HECW2
chr12|HECTD4:112641439|HECTD4:112642427|rev|-	4	0.999903	2.72876e-05	chr12:112641440|112642427	5	2_3_0	7	0.588	exon	HECTD4
chr12|HECTD4:112757028|HECTD4:112757546|dup|-	4	0.999795	0.000412921	chr12:112757029|112757546	7	5_5_0	88	0.137	exon	HECTD4
chr14|HECTD1:31596990|HECTD1:31638674|rev|-	7	1	1.70402e-11	chr14:31596991|31638674	7	2_2_0	216	0.061	exon	HECTD1
chr14|HECTD1:31596990|HECTD1:31641328|rev|-	9	1	5.82713e-10	chr14:31596991|31641328	11	3_2_0	199	0.1	exon	HECTD1
chr14|HECTD1:31596990|HECTD1:31602881|rev|-	6	0.999994	2.13202e-05	chr14:31596991|31602881	6	3_2_0	343	0.034	exon	HECTD1
chr14|HECTD1:31596990|HECTD1:31598654|rev|-	6	0.999998	1.35449e-07	chr14:31596991|31598654	9	4_4_0	555	0.031	exon	HECTD1
chr2|HEATR5B:37246951|HEATR5B:37247979|rev|-	10	1	3.59771e-18	chr2:37246952|37247979	10	3_4_0	35	0.364	exon	HEATR5B
chr14|HEATR5A:31782173|HEATR5A:31844174|rev|-	3	0.998565	0.00264512	chr14:31782174|31844174	4	2_2_0	289	0.027	exon	HEATR5A
chr14|HEATR5A:31771500|HEATR5A:31771725|dup|-	3	0.998806	0.00157111	chr14:31771501|31771725	4	2_2_0	303	0.026	exon	HEATR5A
chr14|HEATR5A:31841015|HEATR5A:31844174|rev|-	2	0.978532	0.0586902	chr14:31841016|31844174	6	3_4_0	223	0.051	exon	HEATR5A
chr14|HEATR5A:31813101|HEATR5A:31844174|rev|-	6	0.999993	3.69863e-05	chr14:31813102|31844174	7	1_2_0	618	0.022	exon	HEATR5A
chr7|HEATR2:814799|HEATR2:810107|rev|+	20	0.999993	0.129189	chr7:810108|814799	21	6_6_0	25	0.627	exon	HEATR2
chrX|HDAC6:48666733|HDAC6:48666439|rev|+	17	1	0	chrX:48666440|48666733	23	5_5_0	201	0.186	exon	HDAC6
chr17|HDAC5:42161922|HDAC5:42165064|rev|-	46	1	0	chr17:42161923|42165064	54	12_11_0	354	0.234	exon	HDAC5
chr17|HDAC5:42160912|HDAC5:42161222|rev|-	53	1	0	chr17:42160913|42161222	103	15_17_0	587	0.26	exon	HDAC5
chr3|HDAC11:13544480|HDAC11:13542212|rev|+	16	1	0.144395	chr3:13542213|13544480	21	5_5_1	38	0.525	exon	HDAC11
chr18|HAUS1:43703330|HAUS1:43702432|rev|+	1	0.908945	0.102829	chr18:43702433|43703330	4	2_2_0	5	0.615	exon	HAUS1
chr8|HAS2:122640953|HAS2:122641580|dup|-	1	0.905111	0.109818	chr8:122640954|122641580	14	5_7_0	29	0.491	exon	HAS2
chr16|HAGH:1872300|HAGH:1873038|rev|-	13	1	3.38932e-20	chr16:1872301|1873038	12	4_4_0	59	0.289	exon	HAGH
chr2|HADHB:26500028|HADHB:26486247|rev|+	11	0.999999	0.129257	chr2:26486248|26500028	16	6_2_0	246	0.115	exon	HADHB
chr6|HACE1:105280916|HACE1:105291173|rev|-	15	1	0.149153	chr6:105280917|105291173	23	5_7_0	231	0.166	exon	HACE1
chr9|HABP4:99233376|HABP4:99220660|rev|+	6	0.999999	1.12316e-09	chr9:99220661|99233376	7	1_2_0	9	0.609	exon	HABP4
chr7|H2AFV:44880497|H2AFV:44882953|rev|-	1	0.906893	0.106567	chr7:44880498|44882953	6	2_2_0	66	0.154	exon	H2AFV
chr19|GYS1:49473802|GYS1:49474280|rev|-	5	0.999974	3.01048e-05	chr19:49473803|49474280	5	2_2_0	186	0.051	exon	GYS1
chr3|GXYLT2:73016870|GXYLT2:73004248|rev|+	6	0.999997	1.73958e-06	chr3:73004249|73016870	7	2_2_0	127	0.099	exon	GXYLT2
chr9|GTF3C5:135919313|GTF3C5:135917473|rev|+	41	1	0	chr9:135917474|135919313	44	11_12_0	227	0.279	exon	GTF3C5
chr2|GTDC1:144966169|GTDC1:144969146|rev|-	6	0.999997	1.17598e-06	chr2:144966170|144969146	10	6_5_0	35	0.364	exon	GTDC1
chr8|GSR:30557597|GSR:30560757|rev|-	4	0.99991	2.0259e-05	chr8:30557598|30560757	7	3_4_0	137	0.093	exon	GSR
chr9|GSN:124065343|GSN:124064240|rev|+	5	0.99999	5.98064e-07	chr9:124064241|124065343	8	2_3_0	4041	0.004	exon	GSN
chr3|GSK3B:119582265|GSK3B:119595355|rev|-	4	0.999872	7.97105e-05	chr3:119582266|119595355	8	4_4_0	142	0.101	exon	GSK3B
chr3|GSK3B:119582265|GSK3B:119624699|rev|-	6	0.966668	0.235865	chr3:119582266|119624699	13	3_4_0	271	0.088	exon	GSK3B
chr16|GSE1:85667738|GSE1:85667519|dup|+	22	1	0	chr16:85667520|85667738	72	32_29_1	5	0.966	exon	GSE1
chrX|GRIPAP1:48832429|GRIPAP1:48832523|dup|-	10	1	2.65327e-10	chrX:48832430|48832523	10	1_1_1	80	0.2	exon	GRIPAP1
chr6|GRIK2:102376507|GRIK2:102337514|rev|+	2	0.990064	0.0132503	chr6:102337515|102376507	3	2_2_0	128	0.045	exon	GRIK2
chr9|GRHPR:37426651|GRHPR:37424841|rev|+	108	1	0	chr9:37424842|37426651	266	38_43_1	343	0.608	exon	GRHPR
chr17|GRB2:73317739|GRB2:73317908|dup|-	4	0.999868	9.10549e-05	chr17:73317740|73317908	4	2_2_0	71	0.101	exon	GRB2
chr7|GRB10:50737418|GRB10:50742355|rev|-	2	0.980792	0.0488151	chr7:50737419|50742355	17	7_8_0	269	0.112	exon	GRB10
chr7|-0-3-4_seqlength-77-GRB10:50737450|-0-3-4_seqlength-77-GRB10:50778650|rev|+	3	0.943832	0	chr7:50737419|50778687	5	4_4_0	39	0.204	intron	GRB10
chr7|-0.334-3-4_seqlength-78-GRB10:50823600|-0.334-3-4_seqlength-78-GRB10:50829700|rev|+	3	0.915695	0	chr7:50823584|50829711	3	2_2_0	32	0.158	intron	GRB10
chr7|-0-13-8_seqlength-85-GRB10:50771550|-0-13-8_seqlength-85-GRB10:50773000|rev|+	3	0.923564	0	chr7:50771518|50773020	21	7_5_0	368	0.102	intron	GRB10
chr7|GRB10:50737418|GRB10:50771605|rev|-	3	0.998588	0.00253093	chr7:50737419|50771605	8	4_5_0	252	0.06	exon	GRB10
chr11|GRAMD1B:123465546|GRAMD1B:123464789|rev|+	3	0.997398	0.0115753	chr11:123464790|123465546	4	2_3_0	18	0.308	exon	GRAMD1B
chr1|GPR161:168073714|GPR161:168074132|dup|-	5	0.999989	8.58495e-07	chr1:168073715|168074132	5	2_2_0	236	0.041	exon	GPR161
chr12|GPR133:131569208|GPR133:131561345|rev|+	5	0.990344	0.255286	chr12:131561346|131569208	19	4_4_0	81	0.319	exon	GPR133
chr9|GPR107:132863502|GPR107:132861735|rev|+	2	0.978705	0.0579282	chr9:132861736|132863502	6	2_3_0	97	0.11	exon	GPR107
chr19|GPI:34887562|GPI:34887205|rev|+	14	1	1.02495e-13	chr19:34887206|34887562	31	5_7_0	1079	0.054	exon	GPI
chr1|GPBP1L1:46124699|GPBP1L1:46126897|rev|-	17	1	1.08299e-21	chr1:46124700|46126897	17	9_8_0	679	0.048	exon	GPBP1L1
chr14|GPATCH2L:76647192|GPATCH2L:76633005|rev|+	10	0.999495	0.1827	chr14:76633006|76647192	29	7_6_0	467	0.11	exon	GPATCH2L
chr14|GPATCH2L:76662315|GPATCH2L:76633005|rev|+	5	0.999717	0.0259239	chr14:76633006|76662315	18	5_5_0	491	0.068	exon	GPATCH2L
chr14|GPATCH2L:76662315|GPATCH2L:76642965|rev|+	3	0.999065	0.000749871	chr14:76642966|76662315	16	5_7_0	539	0.056	exon	GPATCH2L
chr2|GORASP2:171813069|GORASP2:171804859|rev|+	4	0.997897	0.0743537	chr2:171804860|171813069	4	3_3_0	696	0.011	exon	GORASP2
chr1|GORAB:170513986|GORAB:170508350|rev|+	3	0.99803	0.00604128	chr1:170508351|170513986	3	2_2_0	29	0.171	exon	GORAB
chr5|GOLPH3:32135677|GOLPH3:32143986|rev|-	4	0.999633	0.00237521	chr5:32135678|32143986	5	3_3_0	194	0.049	exon	GOLPH3
chr9|GOLGA2:131029736|GOLGA2:131030803|rev|-	2	0.990131	0.013051	chr9:131029737|131030803	5	4_4_0	455	0.022	exon	GOLGA2
chr3|GNB4:179131199|GNB4:179137293|rev|-	17	1	1.11889e-37	chr3:179131200|179137293	21	7_7_0	293	0.125	exon	GNB4
chr5|GNB2L1:180668491|GNB2L1:180669345|rev|-	5	0.999991	2.76056e-07	chr5:180668492|180669345	17	5_7_0	27452	0.001	exon	GNB2L1
chr1|GNB1:1735857|GNB1:1737977|rev|-	65	1	0	chr1:1735858|1737977	169	31_32_2	4445	0.071	exon	GNB1
chr1|GNB1:1721833|GNB1:1722035|dup|-	25	1	0	chr1:1721834|1722035	26	6_6_0	6177	0.008	exon	GNB1
chr1|GNB1:1747194|GNB1:1756938|rev|-	9	1	4.63691e-15	chr1:1747195|1756938	24	2_3_0	2499	0.019	exon	GNB1
chr1|GNB1:1735857|GNB1:1756938|rev|-	4	0.999868	9.04518e-05	chr1:1735858|1756938	9	3_2_0	1929	0.009	exon	GNB1
chr1|GNB1:1724683|GNB1:1749314|rev|-	6	0.99998	0.00125184	chr1:1724684|1749314	7	3_2_1	2899	0.005	exon	GNB1
chr1|GNB1:1735857|GNB1:1749314|rev|-	12	0.995313	0.166782	chr1:1735858|1749314	78	18_12_7	2339	0.063	exon	GNB1
chr9|GNAQ:80409378|GNAQ:80412564|rev|-	10	0.999874	0.1827	chr9:80409379|80412564	30	11_9_0	77	0.438	exon	GNAQ
chr16|GNAO1:56388993|GNAO1:56385295|rev|+	15	1	2.94522e-42	chr16:56385296|56388993	24	4_3_0	18	0.727	exon	GNAO1
chr3|GMPS:155643155|GMPS:155628480|rev|+	5	0.999977	1.98751e-05	chr3:155628481|155643155	5	2_2_0	44	0.185	exon	GMPS
chr3|GMPS:155629068|GMPS:155611306|rev|+	7	1	1.35043e-09	chr3:155611307|155629068	7	4_5_0	67	0.173	exon	GMPS
chr19|GMIP:19750893|GMIP:19751380|rev|-	22	1	0.123177	chr19:19750894|19751380	18	7_5_0	15	0.706	exon	GMIP
chr16|GLYR1:4861170|GLYR1:4862249|rev|-	2	0.989918	0.013696	chr16:4861171|4862249	4	3_3_0	129	0.058	exon	GLYR1
chr3|GLT8D1:52734277|GLT8D1:52734512|rev|-	1	0.906893	0.106567	chr3:52734278|52734512	4	1_2_0	101	0.073	exon	GLT8D1
chr19|GLT25D1:17679522|GLT25D1:17670119|rev|+	2	0.967032	0.108905	chr19:17670120|17679522	4	2_2_0	1594	0.005	exon	GLT25D1
chr19|GLT25D1:17679522|GLT25D1:17678214|rev|+	3	0.9972	0.0135936	chr19:17678215|17679522	14	5_4_0	2834	0.01	exon	GLT25D1
chr19|GLT25D1:17671274|GLT25D1:17670119|rev|+	3	0.998973	0.00100304	chr19:17670120|17671274	4	2_1_0	1490	0.005	exon	GLT25D1
chr10|GLRX3:131959261|GLRX3:131943474|rev|+	5	0.999989	8.39955e-07	chr10:131943475|131959261	11	3_4_0	36	0.379	exon	GLRX3
chr9|GLIS3:4286037|GLIS3:4286523|dup|-	117	1	0	chr9:4286038|4286523	145	29_24_0	65	0.817	exon	GLIS3
chr9|GLIS3:4117767|GLIS3:4118881|dup|-	6	0.999999	3.36463e-09	chr9:4117768|4118881	25	7_8_0	169	0.228	exon	GLIS3
chr1|GLIS1:54059780|GLIS1:54065951|rev|-	7	0.93344	0.218369	chr1:54059781|54065951	20	8_12_0	8	0.833	exon	GLIS1
chr1|GLIS1:54059780|GLIS1:54060663|dup|-	7	1	1.70421e-09	chr1:54059781|54060663	12	6_4_0	38	0.387	exon	GLIS1
chr7|GLI3:42187824|GLI3:42188067|dup|-	24	1	0.00131691	chr7:42187825|42188067	31	7_9_0	68	0.477	exon	GLI3
chr12|GLI1:57862007|GLI1:57861115|rev|+	5	0.998199	0.185013	chr12:57861116|57862007	16	3_2_0	52	0.381	exon	GLI1
chr12|GLI1:57857874|GLI1:57857447|rev|+	1	0.902898	0.113862	chr12:57857448|57857874	2	2_1_0	53	0.07	exon	GLI1
chr16|GLG1:74493579|GLG1:74497377|rev|-	2	0.989754	0.0142002	chr16:74493580|74497377	4	2_1_0	116	0.065	exon	GLG1
chr16|GLG1:74491771|GLG1:74493687|rev|-	13	1	3.50542e-29	chr16:74491772|74493687	12	5_5_0	291	0.076	exon	GLG1
chr9|GLE1:131286125|GLE1:131285558|rev|+	1	0.908945	0.102829	chr9:131285559|131286125	7	1_3_1	100	0.123	exon	GLE1
chr7|GLCCI1:8110761|GLCCI1:8043537|rev|+	10	0.998672	0.1827	chr7:8043538|8110761	21	6_4_0	58	0.42	exon	GLCCI1
chr7|GLCCI1:8110761|GLCCI1:8095062|rev|+	2	0.98957	0.0147739	chr7:8095063|8110761	3	2_2_0	26	0.188	exon	GLCCI1
chr3|GLB1:33106954|GLB1:33114205|rev|-	1	0.910908	0.0992649	chr3:33106955|33114205	6	2_1_0	152	0.073	exon	GLB1
chr3|GLB1:33109721|GLB1:33110462|rev|-	10	0.999852	0.1827	chr3:33109722|33110462	26	11_10_0	141	0.269	exon	GLB1
chr6|GINM1:149903739|GINM1:149893420|rev|+	1	0.908945	0.102829	chr6:149893421|149903739	4	2_1_0	27	0.229	exon	GINM1
chr2|GIGYF2:233612454|GIGYF2:233612324|dup|+	3	0.995184	0.0385246	chr2:233612325|233612454	3	3_3_0	60	0.091	exon	GIGYF2
chr2|GIGYF2:233677201|GIGYF2:233675953|rev|+	20	1	0.128842	chr2:233675954|233677201	23	11_11_0	112	0.291	exon	GIGYF2
chr7|GIGYF1:100279694|GIGYF1:100279858|dup|-	5	0.995337	0.241944	chr7:100279695|100279858	5	1_2_0	26	0.278	exon	GIGYF1
chr20|GGT7:33442333|GGT7:33442726|rev|-	7	1	4.95296e-10	chr20:33442334|33442726	21	6_8_0	144	0.226	exon	GGT7
chr2|GGCX:85781265|GGCX:85783383|rev|-	1	0.910013	0.100889	chr2:85781266|85783383	6	3_2_0	404	0.029	exon	GGCX
chr2|GGCX:85782606|GGCX:85783383|rev|-	2	0.990197	0.0128542	chr2:85782607|85783383	3	2_2_0	305	0.019	exon	GGCX
chr17|GGA3:73238416|GGA3:73239651|rev|-	6	0.999993	3.89859e-05	chr17:73238417|73239651	10	2_1_0	26	0.435	exon	GGA3
chr10|GFRA1:117849251|GFRA1:117856275|rev|-	3	0.996682	0.0193506	chr10:117849252|117856275	29	14_10_1	134	0.302	exon	GFRA1
chr2|GFPT1:69555402|GFPT1:69573131|rev|-	1	0.910479	0.100043	chr2:69555403|69573131	5	2_2_0	438	0.022	exon	GFPT1
chr2|GFPT1:69575302|GFPT1:69590802|rev|-	5	0.999971	5.11751e-05	chr2:69575303|69590802	12	7_4_0	241	0.091	exon	GFPT1
chr2|GFPT1:69590676|GFPT1:69590802|dup|-	3	0.998929	0.00114067	chr2:69590677|69590802	4	3_2_0	70	0.103	exon	GFPT1
chr10|GDI2:5836847|GDI2:5842668|rev|-	2	0.973063	0.0828736	chr10:5836848|5842668	5	2_3_0	668	0.015	exon	GDI2
chrX|GDI1:153670141|GDI1:153669969|dup|+	5	0.999987	1.94946e-06	chrX:153669970|153670141	8	2_2_0	975	0.016	exon	GDI1
chr12|GCN1L1:120592773|GCN1L1:120593523|rev|-	13	1	0.141319	chr12:120592774|120593523	63	20_18_4	252	0.333	exon	GCN1L1
chr12|GCN1L1:120602139|GCN1L1:120602525|rev|-	3	0.998678	0.00210788	chr12:120602140|120602525	3	2_2_0	359	0.016	exon	GCN1L1
chr12|GCN1L1:120611456|GCN1L1:120611973|rev|-	2	0.989918	0.0136959	chr12:120611457|120611973	4	2_1_0	593	0.013	exon	GCN1L1
chr12|GCN1L1:120612964|GCN1L1:120614020|rev|-	5	0.999983	5.1858e-06	chr12:120612965|120614020	26	4_8_1	378	0.121	exon	GCN1L1
chr2|GCFC2:75897263|GCFC2:75899142|rev|-	4	0.987116	0.254046	chr2:75897264|75899142	4	2_3_0	9	0.471	exon	GCFC2
chr22|GCAT:38209616|GCAT:38208893|rev|+	11	1	2.56164e-07	chr22:38208894|38209616	27	7_8_0	41	0.568	exon	GCAT
chr10|GBF1:104120152|GBF1:104119940|dup|+	40	1	0	chr10:104119941|104120152	59	12_12_0	397	0.229	exon	GBF1
chr10|GBF1:104136885|GBF1:104135115|rev|+	9	1	4.43725e-14	chr10:104135116|104136885	10	2_1_0	292	0.064	exon	GBF1
chr7|GBAS:56051561|GBAS:56049902|rev|+	21	1	0	chr7:56049903|56051561	26	13_12_0	90	0.366	exon	GBAS
chr1|GATAD2B:153784206|GATAD2B:153785928|rev|-	7	0.999999	3.75001e-07	chr1:153784207|153785928	22	2_4_0	76	0.367	exon	GATAD2B
chr13|GAS6:114538485|GAS6:114541164|rev|-	5	0.999989	7.23998e-07	chr13:114538486|114541164	6	2_3_0	1103	0.011	exon	GAS6
chr9|GAPVD1:128067428|GAPVD1:128064261|rev|+	6	0.987436	0.235854	chr9:128064262|128067428	6	1_2_0	72	0.143	exon	GAPVD1
chr9|GAPVD1:128109220|GAPVD1:128099296|rev|+	6	0.999998	2.89088e-07	chr9:128099297|128109220	8	2_1_0	45	0.262	exon	GAPVD1
chr9|GAPVD1:128099870|GAPVD1:128099296|rev|+	19	1	9.89299e-18	chr9:128099297|128099870	39	15_15_0	62	0.557	exon	GAPVD1
chr12|GAPDH:6646556|GAPDH:6646474|dup|+	28	1	0	chr12:6646475|6646556	10	4_5_0	19443	0.001	exon	GAPDH
chr16|-0-3-4_seqlength-80-GAN:81385200|-0-3-4_seqlength-80-GAN:81411300|rev|-	4	0.953043	0	chr16:81385188|81411307	4	2_2_0	34	0.19	exon	GAN
chr1|GALNT2:230339036|GALNT2:230313963|rev|+	6	0.999998	3.8263e-08	chr1:230313964|230339036	6	3_3_0	321	0.036	exon	GALNT2
chr5|GALNT10:153709298|GALNT10:153674375|rev|+	6	0.999958	0.00814305	chr5:153674376|153709298	8	2_2_0	577	0.027	exon	GALNT10
chr15|GALK2:49531564|GALK2:49528047|rev|+	12	1	0.0303066	chr15:49528048|49531564	25	12_10_1	92	0.352	exon	GALK2
chr4|GAK:891820|GAK:898567|rev|-	25	1	0	chr4:891821|898567	42	15_15_0	96	0.467	exon	GAK
chr4|GAK:905460|GAK:907456|rev|-	8	1	4.09123e-07	chr4:905461|907456	9	4_3_0	34	0.346	exon	GAK
chr19|GADD45B:2477249|GADD45B:2477026|dup|+	3	0.998428	0.00338502	chr19:2477027|2477249	9	2_3_0	253	0.066	exon	GADD45B
chr15|GABPB1:50592985|GABPB1:50593565|rev|-	9	0.999987	0.168073	chr15:50592986|50593565	27	10_10_0	76	0.415	exon	GABPB1
chr15|GABPB1:50592985|GABPB1:50601995|rev|-	2	0.990779	0.011165	chr15:50592986|50601995	6	3_3_0	71	0.145	exon	GABPB1
chrX|G6PD:153762552|G6PD:153762711|dup|-	5	0.999573	0.0496156	chrX:153762553|153762711	6	2_1_0	258	0.044	exon	G6PD
chr16|FUK:70497677|FUK:70497071|rev|+	2	0.990701	0.0113874	chr16:70497072|70497677	9	4_3_2	58	0.237	exon	FUK
chr17|FTSJ3:61902601|FTSJ3:61902995|rev|-	3	0.998496	0.00300804	chr17:61902602|61902995	3	2_1_0	257	0.023	exon	FTSJ3
chr16|FTO:53922863|FTO:53907697|rev|+	17	1	2.32879e-29	chr16:53907698|53922863	32	9_8_0	352	0.154	exon	FTO
chr4|FRYL:48686689|FRYL:48712715|rev|-	7	0.999759	0.197726	chr4:48686690|48712715	11	7_4_1	69	0.242	exon	FRYL
chr13|FRY:32776664|FRY:32768279|rev|+	22	1	0	chr13:32768280|32776664	23	4_4_0	558	0.076	exon	FRY
chr14|FRMD6:52182217|FRMD6:52156408|rev|+	7	0.999999	2.97786e-06	chr14:52156409|52182217	19	4_3_0	5962	0.006	exon	FRMD6
chr14|FRMD6:52169306|FRMD6:52164859|rev|+	1	0.900173	0.118847	chr14:52164860|52169306	10	5_3_0	1713	0.012	exon	FRMD6
chr4|FRAS1:79176529|FRAS1:79158663|rev|+	2	0.989362	0.0154298	chr4:79158664|79176529	6	2_3_0	29	0.293	exon	FRAS1
chr3|FOXP1:71408300|FOXP1:71542706|rev|-	3	0.998903	0.00122384	chr3:71408301|71542706	3	2_2_0	132	0.043	exon	FOXP1
chr3|FOXP1:71037144|FOXP1:71102924|rev|-	2	0.98957	0.0147739	chr3:71037145|71102924	5	2_1_0	375	0.026	exon	FOXP1
chr3|FOXP1:71090478|FOXP1:71102924|rev|-	31	1	0.103767	chr3:71090479|71102924	99	23_25_0	455	0.303	exon	FOXP1
chr3|FOXP1:71064699|FOXP1:71102924|rev|-	7	0.999988	0.0103808	chr3:71064700|71102924	45	9_14_0	353	0.203	exon	FOXP1
chr12|FOXM1:2975558|FOXM1:2977920|rev|-	12	0.999748	0.166782	chr12:2975559|2977920	12	2_1_0	33	0.421	exon	FOXM1
chr17|FOXK2:80526077|FOXK2:80521229|rev|+	18	1	1.09182e-17	chr17:80521230|80526077	46	18_15_0	109	0.458	exon	FOXK2
chr17|FOXK2:80545148|FOXK2:80540616|rev|+	4	0.999755	0.000733537	chr17:80540617|80545148	5	2_3_0	172	0.055	exon	FOXK2
chr17|FOXK2:80529746|FOXK2:80521229|rev|+	11	0.997632	0.174198	chr17:80521230|80529746	17	8_8_0	85	0.286	exon	FOXK2
chr1|FOXJ3:42730785|FOXJ3:42744343|rev|-	1	0.90605	0.108103	chr1:42730786|42744343	2	2_2_0	77	0.049	exon	FOXJ3
chr11|FOSL1:65661484|FOSL1:65664477|rev|-	18	0.999999	0.136177	chr11:65661485|65664477	66	15_13_0	50	0.725	exon	FOSL1
chr9|FOCAD:20885229|FOCAD:20819794|rev|+	5	0.999985	3.61474e-06	chr9:20819795|20885229	5	2_2_0	161	0.058	exon	FOCAD
chr8|FNTA:42919358|FNTA:42914234|rev|+	9	0.999999	0.00687866	chr8:42914235|42919358	38	11_14_0	109	0.411	exon	FNTA
chr5|FNIP1:131006155|FNIP1:131014868|rev|-	4	0.923371	0.288512	chr5:131006156|131014868	4	2_2_0	67	0.107	exon	FNIP1
chr5|FNIP1:131006155|FNIP1:131013565|rev|-	1	0.907649	0.105189	chr5:131006156|131013565	2	1_2_0	73	0.052	exon	FNIP1
chr3|FNDC3B:172028671|FNDC3B:172013152|rev|+	2	0.988842	0.017122	chr3:172013153|172028671	2	2_2_0	103	0.037	exon	FNDC3B
chr3|FNDC3B:172025291|FNDC3B:171969049|rev|+	3	0.975391	0.225126	chr3:171969050|172025291	11	7_4_0	186	0.106	exon	FNDC3B
chr3|FNDC3B:171944737|FNDC3B:171830241|rev|+	6	0.999994	1.853e-05	chr3:171830242|171944737	61	11_14_0	499	0.196	exon	FNDC3B
chr3|FNDC3B:171851336|FNDC3B:171830241|rev|+	45	1	0	chr3:171830242|171851336	160	31_31_1	492	0.394	exon	FNDC3B
chr3|FNDC3B:172028671|FNDC3B:171969049|rev|+	12	1	6.93253e-30	chr3:171969050|172028671	13	6_6_0	124	0.173	exon	FNDC3B
chr11|FNBP4:47774467|FNBP4:47776216|rev|-	2	0.987507	0.0217358	chr11:47774468|47776216	9	4_3_0	91	0.165	exon	FNBP4
chr2|FN1:216279559|FN1:216284108|rev|-	3	0.998931	0.00113249	chr2:216279560|216284108	6	3_4_0	4727	0.003	exon	FN1
chr2|FN1:216289816|FN1:216299547|rev|-	8	0.999984	0.101867	chr2:216289817|216299547	9	2_2_0	11633	0.002	exon	FN1
chr12|FMNL3:50050186|FMNL3:50050973|rev|-	2	0.989754	0.0142002	chr12:50050187|50050973	7	3_3_0	284	0.047	exon	FMNL3
chr1|FMN2:240351562|FMN2:240341220|rev|+	28	1	0	chr1:240341221|240351562	59	17_17_1	169	0.411	exon	FMN2
chr1|FMN2:240351562|FMN2:240286478|rev|+	7	1	2.71347e-11	chr1:240286479|240351562	14	6_6_0	99	0.22	exon	FMN2
chr1|FMN2:240458183|FMN2:240421244|rev|+	3	0.999016	0.00088032	chr1:240421245|240458183	6	1_2_0	112	0.097	exon	FMN2
chr13|FLT1:29001295|FLT1:29012482|rev|-	3	0.999055	0.000775057	chr13:29001296|29012482	8	3_3_0	80	0.167	exon	FLT1
chr3|FLNB:58135954|FLNB:58118534|rev|+	3	0.999034	0.000831058	chr3:58118535|58135954	10	2_1_0	862	0.023	exon	FLNB
chr3|FLNB:58067503|FLNB:58062772|rev|+	10	1	2.45273e-06	chr3:58062773|58067503	18	3_1_0	356	0.092	exon	FLNB
chr3|FLNB:58112489|FLNB:58111307|rev|+	4	0.999838	0.000187646	chr3:58111308|58112489	16	3_2_0	645	0.047	exon	FLNB
chrX|FLNA:153581139|FLNA:153581292|dup|-	6	0.999999	1.15389e-09	chrX:153581140|153581292	31	4_7_0	8991	0.007	exon	FLNA
chr7|FLJ45340:128289036|FLJ45340:128282270|rev|+	3	0.998825	0.00150249	chr7:128282271|128289036	9	4_6_0	87	0.171	exon	FLJ45340
chr5|FLJ42709:92889466|FLJ42709:92899169|rev|-	1	0.907649	0.105189	chr5:92889467|92899169	5	3_3_0	204	0.047	exon	FLJ42709
chr11|FLI1:128642880|FLI1:128628009|rev|+	13	1	2.77388e-15	chr11:128628010|128642880	35	8_8_0	202	0.257	exon	FLI1
chr11|FLI1:128679099|FLI1:128651852|rev|+	5	0.999983	5.73775e-06	chr11:128651853|128679099	5	2_2_0	138	0.068	exon	FLI1
chr11|FLI1:128638167|FLI1:128628009|rev|+	5	0.99996	0.000149172	chr11:128628010|128638167	19	3_4_0	349	0.098	exon	FLI1
chr7|FKBP9:33028264|FKBP9:33028118|dup|+	4	0.998194	0.0608675	chr7:33028119|33028264	18	2_3_0	818	0.042	exon	FKBP9
chr19|FKBP8:18650180|FKBP8:18650530|rev|-	156	1	0	chr19:18650181|18650530	182	32_26_0	1313	0.217	exon	FKBP8
chr19|FKBP8:18648410|FKBP8:18649246|rev|-	56	1	0	chr19:18648411|18649246	68	20_19_0	1686	0.075	exon	FKBP8
chr17|FKBP10:39974779|FKBP10:39974340|rev|+	12	1	2.92052e-10	chr17:39974341|39974779	30	5_6_0	3035	0.019	exon	FKBP10
chr4|FIP1L1:54294350|FIP1L1:54280781|rev|+	24	1	0	chr4:54280782|54294350	39	10_12_0	120	0.394	exon	FIP1L1
chr4|FIP1L1:54310270|FIP1L1:54249939|rev|+	4	0.999894	3.9129e-05	chr4:54249940|54310270	4	2_2_0	123	0.061	exon	FIP1L1
chr4|FIP1L1:54294350|FIP1L1:54249939|rev|+	3	0.924242	0.316432	chr4:54249940|54294350	8	3_4_0	130	0.11	exon	FIP1L1
chr4|FIP1L1:54294350|FIP1L1:54292038|rev|+	10	1	0.036597	chr4:54292039|54294350	21	8_10_0	135	0.237	exon	FIP1L1
chr4|FIP1L1:54294350|FIP1L1:54265896|rev|+	1	0.90605	0.108103	chr4:54265897|54294350	6	2_4_0	109	0.099	exon	FIP1L1
chr18|FHOD3:34192058|FHOD3:34156413|rev|+	2	0.987851	0.0205126	chr18:34156414|34192058	2	2_2_0	100	0.038	exon	FHOD3
chr2|FHL2:105990015|FHL2:106002997|rev|-	2	0.98453	0.0331296	chr2:105990016|106002997	3	2_1_0	1629	0.004	exon	FHL2
chr8|FGFR1:38287199|FGFR1:38287466|dup|-	25	1	0	chr8:38287200|38287466	41	18_15_0	59	0.582	exon	FGFR1
chr8|FGFR1:38314873|FGFR1:38315052|dup|-	57	1	0	chr8:38314874|38315052	151	25_28_0	884	0.255	exon	FGFR1
chr8|FGFR1:38282026|FGFR1:38283763|rev|-	31	1	0	chr8:38282027|38283763	110	16_20_0	1455	0.131	exon	FGFR1
chr12|FGD6:95602618|FGD6:95605043|dup|-	9	1	4.30103e-09	chr12:95602619|95605043	17	3_10_0	20	0.63	exon	FGD6
chrX|FGD1:54481880|FGD1:54483000|rev|-	10	1	1.14395e-14	chrX:54481881|54483000	10	2_3_0	33	0.377	exon	FGD1
chrX|FGD1:54491883|FGD1:54492285|rev|-	10	1	0.000120791	chrX:54491884|54492285	11	5_5_0	16	0.579	exon	FGD1
chr5|FCHO2:72373320|FCHO2:72370568|rev|+	107	1	0	chr5:72370569|72373320	213	42_40_0	62	0.873	exon	FCHO2
chr19|FBXW9:12800185|FBXW9:12800444|rev|-	7	0.999994	0.0022772	chr19:12800186|12800444	23	4_4_0	69	0.4	exon	FBXW9
chr12|FBXW8:117426674|FBXW8:117402501|rev|+	3	0.969122	0.25148	chr12:117402502|117426674	4	3_3_0	331	0.024	exon	FBXW8
chr12|FBXW8:117448255|FBXW8:117423010|rev|+	8	0.999988	0.0772005	chr12:117423011|117448255	12	1_2_0	276	0.08	exon	FBXW8
chr12|FBXW8:117426674|FBXW8:117423010|rev|+	4	0.999709	0.00123025	chr12:117423011|117426674	4	1_2_0	250	0.031	exon	FBXW8
chr4|FBXW7:153332454|FBXW7:153333681|rev|-	4	0.997911	0.0737554	chr4:153332455|153333681	18	11_7_0	7	0.837	exon	FBXW7
chr10|FBXW4:103427642|FBXW4:103436193|rev|-	49	1	0	chr10:103427643|103436193	41	10_8_0	36	0.695	exon	FBXW4
chr10|FBXW4:103432671|FBXW4:103436193|rev|-	2	0.952371	0.16552	chr10:103432672|103436193	4	1_3_0	59	0.119	exon	FBXW4
chr5|FBXW11:171295613|FBXW11:171327104|rev|-	2	0.986698	0.0246973	chr5:171295614|171327104	6	3_2_0	109	0.099	exon	FBXW11
chr22|FBXO7:32881196|FBXO7:32874967|rev|+	25	1	0.00633134	chr22:32874968|32881196	25	4_7_0	194	0.205	exon	FBXO7
chr22|FBXO7:32875262|FBXO7:32874967|rev|+	28	1	0	chr22:32874968|32875262	57	17_22_0	275	0.293	exon	FBXO7
chr7|FBXO24:100189525|FBXO24:100189289|dup|+	2	0.990123	0.0130749	chr7:100189290|100189525	9	4_6_0	5	0.783	exon	FBXO24
chr10|FBXO18:5951257|FBXO18:5950887|rev|+	6	0.999998	1.21356e-07	chr10:5950888|5951257	9	2_2_0	377	0.046	exon	FBXO18
chr5|FBXL7:15616181|FBXL7:15616091|dup|+	17	0.998612	0.140125	chr5:15616092|15616181	24	6_7_0	741	0.061	exon	FBXL7
chr5|FBN2:127611729|FBN2:127611852|dup|-	3	0.999065	0.000749871	chr5:127611730|127611852	10	3_1_0	2627	0.008	exon	FBN2
chr15|FBN1:48888479|FBN1:48905289|rev|-	10	1	6.76934e-10	chr15:48888480|48905289	33	5_8_0	3885	0.017	exon	FBN1
chr15|FBN1:48902924|FBN1:48905289|rev|-	17	1	1.86662e-13	chr15:48902925|48905289	75	18_18_1	3218	0.045	exon	FBN1
chr22|FBLN1:45939406|FBLN1:45937108|rev|+	2	0.990064	0.0132503	chr22:45937109|45939406	8	1_2_0	2067	0.008	exon	FBLN1
chr22|FBLN1:45972988|FBLN1:45970390|rev|+	12	1	0.00308029	chr22:45970391|45972988	94	20_21_0	1002	0.158	exon	FBLN1
chr22|FBLN1:45923889|FBLN1:45921422|rev|+	2	0.989918	0.0136959	chr22:45921423|45923889	4	3_2_0	551	0.014	exon	FBLN1
chr22|FBLN1:45946495|FBLN1:45937108|rev|+	8	1	1.71259e-06	chr22:45937109|45946495	11	3_3_0	1516	0.014	exon	FBLN1
chr22|FBLN1:45943084|FBLN1:45939280|rev|+	26	1	0	chr22:45939281|45943084	39	6_8_1	1984	0.038	exon	FBLN1
chr1|FBLIM1:16101291|FBLIM1:16095022|rev|+	2	0.989918	0.0136959	chr1:16095023|16101291	3	2_2_0	208	0.028	exon	FBLIM1
chr11|FAT3:92088570|FAT3:92085261|dup|+	8	1	7.62989e-13	chr11:92085262|92088570	36	8_11_0	24	0.75	exon	FAT3
chr4|FAT1:187627716|FAT1:187630999|dup|-	22	1	0.111369	chr4:187627717|187630999	398	49_47_0	2471	0.244	exon	FAT1
chr19|FARSA:13039155|FARSA:13039661|rev|-	33	1	0	chr19:13039156|13039661	132	33_34_3	112	0.702	exon	FARSA
chr6|FARS2:5369415|FARS2:5368782|dup|+	1	0.90605	0.108103	chr6:5368783|5369415	9	3_4_0	93	0.162	exon	FARS2
chr2|FARP2:242407792|FARP2:242407554|dup|+	24	1	0	chr2:242407555|242407792	25	5_5_0	54	0.481	exon	FARP2
chr2|FARP2:242373736|FARP2:242346951|rev|+	4	0.998187	0.0612242	chr2:242346952|242373736	4	2_1_0	31	0.205	exon	FARP2
chr2|FARP2:242312705|FARP2:242312498|dup|+	7	1	4.64858e-12	chr2:242312499|242312705	7	2_2_0	54	0.206	exon	FARP2
chr2|FARP2:242352836|FARP2:242346951|rev|+	7	1	3.97397e-10	chr2:242346952|242352836	11	5_4_0	132	0.143	exon	FARP2
chr13|FARP1:98865667|FARP1:98865473|dup|+	7	0.999997	0.000272017	chr13:98865474|98865667	12	9_9_0	220	0.098	exon	FARP1
chr13|FARP1:98996120|FARP1:98865473|rev|+	3	0.994841	0.0432071	chr13:98865474|98996120	4	2_3_0	259	0.03	exon	FARP1
chr2|FANCL:58449076|FANCL:58459247|rev|-	6	0.998638	0.224652	chr2:58449077|58459247	11	6_2_0	26	0.458	exon	FANCL
chr6|FANCE:35426217|FANCE:35425332|rev|+	1	0.910013	0.100889	chr6:35425333|35426217	5	2_3_0	119	0.078	exon	FANCE
chr16|FANCA:89824984|FANCA:89833645|rev|-	2	0.988214	0.0192475	chr16:89824985|89833645	2	2_2_0	20	0.167	exon	FANCA
chr16|FANCA:89824984|FANCA:89828430|rev|-	4	0.995435	0.158949	chr16:89824985|89828430	16	5_4_0	19	0.627	exon	FANCA
chr7|FAM71F2:128323309|FAM71F2:128317617|rev|+	2	0.988566	0.0180454	chr7:128317618|128323309	3	1_2_0	1	0.857	exon	FAM71F2
chr6|FAM65B:24830736|FAM65B:24836099|rev|-	4	0.999881	6.06512e-05	chr6:24830737|24836099	4	3_3_0	278	0.028	exon	FAM65B
chrX|FAM58A:152860004|FAM58A:152861645|rev|-	14	1	1.32639e-18	chrX:152860005|152861645	19	1_5_0	23	0.623	exon	FAM58A
chr10|FAM53B:126370175|FAM53B:126395456|rev|-	15	1	2.95041e-27	chr10:126370176|126395456	17	5_3_0	58	0.37	exon	FAM53B
chr10|FAM53B:126370175|FAM53B:126370948|dup|-	33	1	0	chr10:126370176|126370948	48	12_13_0	65	0.596	exon	FAM53B
chr10|FAM53B:126370175|FAM53B:126384781|rev|-	8	0.991383	0.204265	chr10:126370176|126384781	6	4_3_0	60	0.167	exon	FAM53B
chr18|FAM210A:13681603|FAM210A:13682104|dup|-	2	0.988961	0.0167295	chr18:13681604|13682104	9	4_4_0	57	0.24	exon	FAM210A
chr1|FAM20B:179033631|FAM20B:179033061|rev|+	4	0.999817	0.000282702	chr1:179033062|179033631	6	3_3_0	310	0.037	exon	FAM20B
chr3|FAM208A:56700287|FAM208A:56707753|rev|-	4	0.999846	0.000156061	chr3:56700288|56707753	5	4_3_0	46	0.179	exon	FAM208A
chr10|FAM188A:15858833|FAM188A:15889942|rev|-	9	0.998944	0.192583	chr10:15858834|15889942	14	7_6_0	69	0.289	exon	FAM188A
chr10|FAM188A:15875628|FAM188A:15889942|rev|-	6	0.998297	0.22898	chr10:15875629|15889942	7	2_3_1	74	0.159	exon	FAM188A
chr10|FAM178A:102698493|FAM178A:102697158|rev|+	1	0.912018	0.0972524	chr10:102697159|102698493	3	2_2_0	68	0.081	exon	FAM178A
chr10|FAM171A1:15317853|FAM171A1:15326104|rev|-	1	0.907649	0.105189	chr10:15317854|15326104	6	3_3_0	51	0.19	exon	FAM171A1
chr10|FAM171A1:15325876|FAM171A1:15326104|dup|-	5	0.99999	5.00208e-07	chr10:15325877|15326104	5	1_2_0	77	0.115	exon	FAM171A1
chr8|FAM160B2:21959041|FAM160B2:21958950|dup|+	14	1	2.18856e-13	chr8:21958951|21959041	14	2_2_0	161	0.148	exon	FAM160B2
chr5|FAM13B:137320945|FAM13B:137324004|rev|-	32	1	0	chr5:137320946|137324004	59	21_20_1	47	0.715	exon	FAM13B
chr1|FAM129A:184853766|FAM129A:184868442|rev|-	5	0.992715	0.252128	chr1:184853767|184868442	6	2_2_0	305	0.038	exon	FAM129A
[truncated: 796 more rows]

## Sheet: CIRI_BJpam_InBothLowConf
junction	numReads	posteriorProb	p_value	circRNA_ID	#junction_reads	SM_MS_SMS	#non_junction_reads	junction_reads_ratio	circRNA_type	gene_id
chr7|GTF2IRD1:74005346|GTF2IRD1:74004179|rev|+	3	0.0996583	0.333564	chr7:74004180|74005346	7	2_1_0	84	0.143	exon	GTF2IRD1
chr10|MYPN:69966660|MYPN:69961585|rev|+	5	0.0749184	0.258377	chr10:69961586|69966660	5	2_1_1	101	0.09	exon	MYPN
chr9|EHMT1:140712590|EHMT1:140705912|rev|+	1	0.786118	0.306389	chr9:140705913|140712590	30	6_8_0	178	0.252	exon	EHMT1
chr1|CACHD1:65141666|CACHD1:65131739|rev|+	2	0.864384	0.333694	chr1:65131740|65141666	3	1_2_0	28	0.176	exon	CACHD1
chr19|PLAUR:44159590|PLAUR:44160792|rev|-	3	0.0822148	0.333564	chr19:44159591|44160792	3	2_2_0	308	0.019	exon	PLAUR
chr1|ADAM15:155026982|ADAM15:155026789|dup|+	1	0.873608	0.167129	chr1:155026790|155026982	2	2_1_0	424	0.009	exon	ADAM15
chr2|SATB2:200173482|SATB2:200193633|rev|-	1	0.327216	0.567391	chr2:200173483|200193633	3	2_1_0	65	0.085	exon	SATB2
chr17|USP36:76823326|USP36:76825089|rev|-	1	0.896887	0.124865	chr17:76823327|76825089	27	10_7_0	132	0.29	exon	USP36
chr12|POLE:133245396|POLE:133248908|rev|-	3	0.389437	0.333563	chr12:133245397|133248908	6	1_2_0	108	0.1	exon	POLE
chr7|EIF2AK1:6068245|EIF2AK1:6068663|rev|-	2	0.686353	0.39861	chr7:6068246|6068663	3	1_2_0	60	0.091	exon	EIF2AK1
chr18|SS18:23612362|SS18:23658124|rev|-	1	0.895027	0.128269	chr18:23612363|23658124	7	3_3_0	425	0.032	exon	SS18
chr2|ELMOD3:85596953|ELMOD3:85595808|rev|+	3	0.879056	0.328297	chr2:85595809|85596953	21	7_5_0	77	0.353	exon	ELMOD3
chr10|-0.5-4-4_seqlength-76-MAPK8:49609700|-0.5-4-4_seqlength-76-MAPK8:49618200|rev|-	1	0.641857	0	chr10:49609655|49618211	3	2_1_0	72	0.077	intron	FAM21B
chr3|ZDHHC3:44986659|ZDHHC3:45000952|rev|-	1	0.817239	0.261281	chr3:44986660|45000952	3	2_1_0	439	0.013	exon	ZDHHC3
chr3|GSK3B:119720892|GSK3B:119721086|dup|-	6	0.431134	0.235865	chr3:119720893|119721086	6	2_1_0	155	0.072	exon	GSK3B
chr6|PTPRK:128385902|PTPRK:128388937|rev|-	1	0.893025	0.131931	chr6:128385903|128388937	6	2_4_2	177	0.063	exon	PTPRK
chr17|SSH2:28011580|SSH2:28022541|rev|-	2	0.70526	0.396336	chr17:28011581|28022541	2	2_2_0	103	0.037	exon	SSH2
chr9|ZCCHC6:88920106|ZCCHC6:88924932|rev|-	1	0.881013	0.153802	chr9:88920107|88924932	12	3_6_0	42	0.364	exon	ZCCHC6
chr15|USP3:63866602|USP3:63821212|rev|+	1	0.883676	0.148976	chr15:63821213|63866602	2	2_1_0	12	0.25	exon	USP3
chr4|LIN54:83867410|LIN54:83900159|rev|-	6	0.444403	0.235865	chr4:83867411|83900159	6	2_1_1	162	0.069	exon	LIN54
chr16|-0.072-14-6_seqlength-76-HAGH:1859250|-0.072-14-6_seqlength-76-HAGH:1859800|rev|+	2	0.879432	0	chr16:1859239|1859834	25	7_8_0	29	0.633	exon	HAGH
chr17|SOCS7:36523933|SOCS7:36517593|rev|+	3	0.423603	0.333562	chr17:36517594|36523933	8	3_2_0	44	0.267	exon	SOCS7
chr3|SCAP:47468646|SCAP:47470160|rev|-	1	0.875388	0.16394	chr3:47468647|47470160	6	3_2_0	543	0.022	exon	SCAP
chr4|PDS5A:39915230|PDS5A:39927553|rev|-	6	0.0209973	0.235865	chr4:39915231|39927553	4	2_2_0	60	0.118	exon	PDS5A
chr6|FAM120B:170704667|FAM120B:170697374|rev|+	2	0.663382	0.400811	chr6:170697375|170704667	3	2_2_0	59	0.092	exon	FAM120B
chr12|DHX37:125441236|DHX37:125441681|rev|-	1	0.307639	0.569487	chr12:125441237|125441681	4	2_1_0	31	0.205	exon	DHX37
chr16|AXIN1:359972|AXIN1:364683|rev|-	7	2.87397e-05	0.218369	chr16:359973|364683	7	1_2_0	43	0.246	exon	AXIN1
chr3|-0-3-4_seqlength-78-ACAP2:195101750|-0-3-4_seqlength-78-ACAP2:195133650|rev|+	1	0.820352	0	chr3:195101738|195133645	4	3_3_0	27	0.229	intron	ACAP2
chr1|CEP104:3761470|CEP104:3761915|rev|-	1	0.667278	0.434659	chr1:3761471|3761915	4	3_2_0	53	0.131	exon	CEP104
chr10|FRMD4A:13701322|FRMD4A:13705509|rev|-	1	0.896887	0.124865	chr10:13701323|13705509	9	2_4_0	80	0.184	exon	FRMD4A
chr3|MME:154836600|MME:154801946|rev|+	1	0.786118	0.306389	chr3:154801947|154836600	7	1_2_0	351	0.038	exon	MME
chr1|SLC16A1:113459799|SLC16A1:113460666|dup|-	1	0.83875	0.227122	chr1:113459800|113460666	3	2_2_0	1146	0.005	exon	SLC16A1
chr1|NID1:236189195|NID1:236201553|rev|-	10	0.00652464	0.1827	chr1:236189196|236201553	10	2_1_1	638	0.03	exon	NID1
chr2|PMS1:190682906|PMS1:190656515|rev|+	1	0.00554985	0.577749	chr2:190656516|190682906	10	3_5_1	45	0.308	exon	PMS1
chr1|GPBP1L1:46105881|GPBP1L1:46108171|rev|-	13	0.00128296	0.160239	chr1:46105882|46108171	37	13_10_1	133	0.357	exon	GPBP1L1
chrX|WWC3:10078060|WWC3:10031484|rev|+	2	0.851544	0.344574	chrX:10031485|10078060	5	2_1_0	36	0.217	exon	WWC3
chr1|PCNXL2:233225806|PCNXL2:233231609|rev|-	1	0.716283	0.389541	chr1:233225807|233231609	10	5_4_0	46	0.303	exon	PCNXL2
chr11|PICALM:85718584|PICALM:85742653|rev|-	7	0.0540147	0.218369	chr11:85718585|85742653	7	2_3_1	505	0.027	exon	PICALM
chr1|FBLIM1:16101291|FBLIM1:16096903|rev|+	2	0.734384	0.391756	chr1:16096904|16101291	7	2_1_0	470	0.029	exon	FBLIM1
chr19|ZNF823:11835008|ZNF823:11836142|rev|-	1	0.679321	0.424473	chr19:11835009|11836142	4	1_2_0	18	0.308	exon	ZNF823
chr1|NECAP2:16782388|NECAP2:16778332|rev|+	1	0.881028	0.153777	chr1:16778333|16782388	3	2_1_0	358	0.016	exon	NECAP2
chr7|TMEM209:129813471|TMEM209:129821559|rev|-	2	0.184286	0.408526	chr7:129813472|129821559	4	3_3_0	27	0.229	exon	TMEM209
chr1|PRRX1:170699489|PRRX1:170688866|rev|+	9	0.000329323	0.192583	chr1:170688867|170699489	7	3_3_0	372	0.036	exon	PRRX1
chr14|RDH11:68151731|RDH11:68157138|rev|-	4	0.891622	0.288779	chr14:68151732|68157138	6	3_2_0	271	0.042	exon	RDH11
chr16|ANKRD11:89371613|ANKRD11:89379997|rev|-	1	0.33354	0.56664	chr16:89371614|89379997	2	2_2_0	10	0.286	exon	ANKRD11
chr11|APLP2:130005610|APLP2:129996594|rev|+	1	0.898602	0.121724	chr11:129996595|130005610	7	2_2_0	228	0.058	exon	APLP2
chr14|WDR20:102661457|WDR20:102659799|rev|+	1	0.339904	0.565847	chr14:102659800|102661457	14	5_3_1	11	0.718	exon	WDR20
chr18|ATP8B1:55398858|ATP8B1:55399061|dup|-	6	0.58597	0.235865	chr18:55398859|55399061	16	7_8_0	186	0.147	exon	ATP8B1
chr15|TP53BP1:43748089|TP53BP1:43762264|rev|-	1	0.0120853	0.577749	chr15:43748090|43762264	4	2_1_1	181	0.042	exon	TP53BP1
chr16|PHKB:47581459|PHKB:47531309|rev|+	4	0.000323952	0.288875	chr16:47531310|47581459	4	2_1_0	62	0.114	exon	PHKB
chr12|GTF2H3:124137282|GTF2H3:124130001|rev|+	1	0.745786	0.357325	chr12:124130002|124137282	4	2_1_2	75	0.096	exon	GTF2H3
chr16|PARN:14687157|PARN:14698083|rev|-	10	0.632014	0.1827	chr16:14687158|14698083	9	2_3_0	38	0.321	exon	PARN
chr1|-0.5-4-4_seqlength-80-EIF4G3:21327700|-0.5-4-4_seqlength-80-EIF4G3:21377450|rev|+	1	0.818761	0	chr1:21327692|21377487	4	2_2_0	296	0.026	intron	EIF4G3
chr3|ANKRD28:15726732|ANKRD28:15727816|rev|-	2	0.712969	0.395265	chr3:15726733|15727816	7	2_2_0	420	0.032	exon	ANKRD28
chr3|USP13:179483636|USP13:179481789|rev|+	1	0.890885	0.135845	chr3:179481790|179483636	12	4_5_0	76	0.24	exon	USP13
chr16|-0.286-7-4_seqlength-74-CNOT1:58593750|-0.286-7-4_seqlength-74-CNOT1:58594250|rev|+	1	0.675494	0	chr16:58593708|58594266	15	6_7_0	94	0.242	intron	CNOT1
chr8|DPYSL2:26441499|DPYSL2:26439484|rev|+	6	0.496728	0.235865	chr8:26439485|26441499	8	3_4_0	942	0.017	exon	DPYSL2
chr10|R3HCC1L:99923154|R3HCC1L:99915849|rev|+	1	0.895027	0.128269	chr10:99915850|99923154	5	4_3_0	54	0.156	exon	R3HCC1L
chr15|PIF1:65110144|PIF1:65111422|rev|-	1	0.893025	0.131931	chr15:65110145|65111422	4	2_1_0	27	0.229	exon	PIF1
chr8|LOXL2:23185894|LOXL2:23191136|rev|-	4	0.184346	0.288875	chr8:23185895|23191136	7	1_2_0	2993	0.005	exon	LOXL2
chr22|TBC1D22A:47308084|TBC1D22A:47274548|rev|+	2	0.0728053	0.408531	chr22:47274549|47308084	3	1_2_0	110	0.052	exon	TBC1D22A
chr13|LAMP1:113964177|LAMP1:113963957|dup|+	6	0.0395826	0.235865	chr13:113963958|113964177	7	3_3_0	533	0.026	exon	LAMP1
chr12|FBXW8:117402659|FBXW8:117365827|rev|+	1	0.817239	0.261281	chr12:117365828|117402659	6	2_2_0	62	0.162	exon	FBXW8
chr20|C20orf194:3277507|C20orf194:3278822|rev|-	2	0.0981612	0.40853	chr20:3277508|3278822	6	2_3_0	105	0.103	exon	C20orf194
chr20|NCOA6:33315062|NCOA6:33324562|rev|-	6	7.2595e-05	0.235865	chr20:33315063|33324562	12	5_5_1	52	0.316	exon	NCOA6
chr16|BANP:88071617|BANP:88052033|rev|+	2	0.00181165	0.408531	chr16:88052034|88071617	12	3_5_1	66	0.267	exon	BANP
chr7|NRF1:129330386|NRF1:129297185|rev|+	2	0.708955	0.395834	chr7:129297186|129330386	8	3_4_0	109	0.128	exon	NRF1
chr12|MRPS35:27877119|MRPS35:27867712|rev|+	15	1.11722e-05	0.149174	chr12:27867713|27877119	16	1_8_3	132	0.195	exon	MRPS35
chr2|HECW2:197297855|HECW2:197298182|dup|-	5	1.66611e-09	0.258377	chr2:197297856|197298182	8	3_4_0	51	0.239	exon	HECW2
chr12|-0-5-6_seqlength-80-UNAN:57789550|-0-5-6_seqlength-80-UNAN:57791950|rev|+	4	0.177762	0	chr12:57789532|57791981	39	15_12_0	32	0.709	intergenic	region
chr16|NPRL3:167299|NPRL3:180590|rev|-	2	0.0651215	0.408531	chr16:167300|180590	6	1_2_0	23	0.343	exon	NPRL3
chr12|-0.167-6-8_seqlength-77-MED13L:116674650|-0.167-6-8_seqlength-77-MED13L:116675500|rev|+	1	0.819559	0	chr12:116674626|116675510	6	2_1_0	301	0.038	intron	MED13L
chr17|-0.334-6-4_seqlength-76-PGS1:76396850|-0.334-6-4_seqlength-76-PGS1:76397100|rev|-	1	0.425895	0	chr17:76396816|76397138	38	5_5_0	221	0.256	intron	PGS1
chr16|ERI2:20814117|ERI2:20814992|rev|-	1	0.790138	0.300852	chr16:20814118|20814992	2	1_2_0	7	0.364	exon	ERI2
chr19|NFIC:3449137|NFIC:3425103|rev|+	1	0.895027	0.128269	chr19:3425104|3449137	5	3_1_0	31	0.244	exon	NFIC
chr1|RPS6KC1:213349835|RPS6KC1:213341200|rev|+	20	0.703408	0.129189	chr1:213341201|213349835	25	8_6_0	46	0.521	exon	RPS6KC1
chr1|FAM20B:179033631|FAM20B:179019413|rev|+	1	0.881028	0.153777	chr1:179019414|179033631	3	1_2_0	232	0.025	exon	FAM20B
chr1|IPO9:201840455|IPO9:201832575|rev|+	1	0.272185	0.572489	chr1:201832576|201840455	4	2_1_0	739	0.011	exon	IPO9
chr21|BRWD1:40600425|BRWD1:40601362|rev|-	1	0.755357	0.345981	chr21:40600426|40601362	3	1_2_0	69	0.08	exon	BRWD1
chr3|FNDC3B:172016577|FNDC3B:171969049|rev|+	1	0.896887	0.124865	chr3:171969050|172016577	5	3_1_0	297	0.033	exon	FNDC3B
chr12|ATXN2:111923074|ATXN2:111924628|rev|-	4	0.0462711	0.288875	chr12:111923075|111924628	14	5_6_0	77	0.267	exon	ATXN2
chr7|TNS3:47436396|TNS3:47568745|rev|-	3	0.699538	0.333396	chr7:47436397|47568745	3	2_2_0	813	0.007	exon	TNS3
chr3|ZBTB11:101389973|ZBTB11:101391057|rev|-	1	0.881028	0.153777	chr3:101389974|101391057	2	2_1_0	42	0.087	exon	ZBTB11
chr4|ARHGAP10:148803083|ARHGAP10:148785996|rev|+	3	0.866211	0.329646	chr4:148785997|148803083	3	1_2_0	32	0.158	exon	ARHGAP10
chr11|PHRF1:597570|PHRF1:596922|rev|+	1	0.896886	0.124865	chr11:596923|597570	5	1_2_0	34	0.227	exon	PHRF1
chr12|RFC5:118465835|RFC5:118456876|rev|+	3	0.60843	0.333527	chr12:118456877|118465835	4	4_4_0	46	0.148	exon	RFC5
chr1|SOAT1:179312770|SOAT1:179311248|rev|+	5	0.0527027	0.258377	chr1:179311249|179312770	5	2_0_2	96	0.094	exon	SOAT1
chr9|-4.667-6-4_seqlength-75-ARHGEF39:35657800|-4.667-6-4_seqlength-75-ARHGEF39:35657950|rev|+	20	0.999834	0	chr9:35657818|35657979	3	2_2_0	700180	0	exon	RMRP
chr6|RANBP9:13639794|RANBP9:13644961|rev|-	6	0.195029	0.235865	chr6:13639795|13644961	6	2_1_1	70	0.146	exon	RANBP9
chrY|DHRSX:2111063|DHRSX:2111271|dup|-	1	0.0105131	0.577749	chrY:2111064|2111271	7	2_3_0	168	0.077	exon	DHRSX
chr2|VPS54:64196090|VPS54:64211153|rev|-	1	0.378805	0.560083	chr2:64196091|64211153	9	1_4_1	45	0.286	exon	VPS54
chr7|LAT2:73635064|LAT2:73634073|rev|+	5	2.29165e-10	0.258377	chr7:73634074|73635064	6	1_1_1	2	0.857	exon	LAT2
chr13|FARP1:99064288|FARP1:99061591|rev|+	1	0.898602	0.121724	chr13:99061592|99064288	23	5_7_1	231	0.166	exon	FARP1
chr7|NOM1:156759786|NOM1:156758963|rev|+	1	0.817239	0.261281	chr7:156758964|156759786	8	5_4_0	2	0.889	exon	NOM1
chr5|TRIO:14420130|TRIO:14405956|rev|+	1	0.88861	0.139998	chr5:14405957|14420130	8	2_4_0	490	0.032	exon	TRIO
chr12|NAV3:78334913|NAV3:78334098|rev|+	1	0.827946	0.244575	chr12:78334099|78334913	3	1_2_0	178	0.033	exon	NAV3
chr4|PKD2:88973310|PKD2:88959402|rev|+	2	0.0649134	0.408531	chr4:88959403|88973310	12	5_5_1	316	0.071	exon	PKD2
chr19|ZNF841:52579296|ZNF841:52592255|rev|-	1	0.304494	0.569793	chr19:52579297|52592255	2	2_2_0	47	0.078	exon	ZNF841
chr12|RASSF8:26220646|RASSF8:26208211|rev|+	2	0.131251	0.40853	chr12:26208212|26220646	6	2_1_0	480	0.024	exon	RASSF8
chr5|ENC1:73930508|ENC1:73932323|dup|-	3	5.52707e-05	0.333564	chr5:73930509|73932323	11	3_3_0	77	0.222	exon	ENC1
chr4|FIP1L1:54310270|FIP1L1:54292038|rev|+	3	0.454925	0.333561	chr4:54292039|54310270	12	3_4_0	128	0.158	exon	FIP1L1
chr2|EPHA4:222347071|EPHA4:222365892|rev|-	1	0.267488	0.572818	chr2:222347072|222365892	11	2_3_0	508	0.042	exon	EPHA4
chr9|DENND1A:126319848|DENND1A:126371760|rev|-	8	3.3298e-08	0.204265	chr9:126319849|126371760	3	2_1_0	171	0.034	exon	DENND1A
chr22|ATXN10:46098727|ATXN10:46085591|rev|+	1	0.00396214	0.577749	chr22:46085592|46098727	5	1_4_0	205	0.047	exon	ATXN10
chr7|DPY19L1P1:32672154|DPY19L1P1:32678977|rev|-	7	0.00169953	0.218369	chr7:32672155|32678977	10	4_3_0	8	0.714	exon	DPY19L1P1
chr1|RLF:40668286|RLF:40656443|rev|+	1	0.750661	0.351603	chr1:40656444|40668286	2	2_1_0	92	0.042	exon	RLF
chr1|HP1BP3:21076215|HP1BP3:21100103|rev|-	1	0.866124	0.180425	chr1:21076216|21100103	3	3_2_0	49	0.109	exon	HP1BP3
chr9|CERCAM:131196892|CERCAM:131196380|rev|+	1	0.893025	0.131932	chr9:131196381|131196892	4	2_3_0	191	0.04	exon	CERCAM
chr3|TRAK1:42167106|TRAK1:42166911|dup|+	1	0.710947	0.394942	chr3:42166912|42167106	7	2_1_0	328	0.041	exon	TRAK1
chr9|TMEM245:111843118|TMEM245:111855871|rev|-	1	0.825974	0.247697	chr9:111843119|111855871	3	2_2_0	234	0.025	exon	TMEM245
chr19|TRIM28:59060143|TRIM28:59059852|rev|+	2	0.000358054	0.408531	chr19:59059853|59060143	2	1_1_1	1677	0.002	exon	TRIM28
chr13|LAMP1:113965182|LAMP1:113960799|rev|+	1	0.252988	0.573741	chr13:113960800|113965182	11	4_4_0	610	0.035	exon	LAMP1
chr13|UBAC2:99896878|UBAC2:99890680|rev|+	8	0.114209	0.204265	chr13:99890681|99896878	17	9_3_0	97	0.26	exon	UBAC2
chr3|ABHD6:58253072|ABHD6:58242288|rev|+	1	0.883676	0.148976	chr3:58242289|58253072	2	1_2_0	35	0.103	exon	ABHD6
chr7|CUX1:101821937|CUX1:101801839|rev|+	3	0.103177	0.333564	chr7:101801840|101821937	23	5_3_0	48	0.489	exon	CUX1
chr9|ERCC6L2:98718295|ERCC6L2:98690360|rev|+	2	0.00016713	0.408531	chr9:98690361|98718295	6	2_2_0	51	0.19	exon	ERCC6L2
chr2|GIGYF2:233626146|GIGYF2:233612324|rev|+	1	0.750661	0.351603	chr2:233612325|233626146	4	3_2_1	43	0.157	exon	GIGYF2
chr9|CRAT:131860291|CRAT:131860929|rev|-	12	4.94956e-15	0.166782	chr9:131860292|131860929	15	3_3_0	102	0.227	exon	CRAT
chr19|EVI5L:7916656|EVI5L:7911381|rev|+	5	1.89262e-10	0.258377	chr19:7911382|7916656	6	1_1_1	28	0.3	exon	EVI5L
chr13|MRPS31:41333083|MRPS31:41333242|dup|-	2	0.786945	0.378428	chr13:41333084|41333242	3	1_3_0	29	0.171	exon	MRPS31
chr19|MYO9B:17318053|MYO9B:17316071|rev|+	1	0.0139123	0.577749	chr19:17316072|17318053	7	2_3_0	362	0.037	exon	MYO9B
chr6|TAB2:149700654|TAB2:149663820|rev|+	1	0.88861	0.139998	chr6:149663821|149700654	2	2_1_0	27	0.129	exon	TAB2
chr22|LIMK2:31664186|LIMK2:31661931|rev|+	1	0.807894	0.275366	chr22:31661932|31664186	3	2_1_0	25	0.194	exon	LIMK2
chr16|FANCA:89824984|FANCA:89825113|dup|-	2	0.640422	0.402528	chr16:89824985|89825113	3	1_2_0	39	0.133	exon	FANCA
chr1|NID1:236175220|NID1:236212289|rev|-	2	0.000281099	0.408531	chr1:236175221|236212289	3	2_1_1	252	0.023	exon	NID1
chr3|LRIG1:66501982|LRIG1:66512933|rev|-	1	0.817239	0.261281	chr3:66501983|66512933	4	1_3_0	52	0.133	exon	LRIG1
chr14|CTAGE5:39818181|CTAGE5:39746137|rev|+	2	0.195232	0.408524	chr14:39746138|39818181	4	1_2_0	41	0.163	exon	CTAGE5
chr6|MAP3K4:161471011|MAP3K4:161455290|rev|+	1	0.848602	0.210703	chr6:161455291|161471011	12	5_5_0	20	0.545	exon	MAP3K4
chr3|-0.334-3-4_seqlength-77-RNF123:49736950|-0.334-3-4_seqlength-77-RNF123:49738150|rev|-	1	0.820352	0	chr3:49736909|49738142	2	2_2_0	130	0.03	exon	RNF123
chr4|PTPN13:87610343|PTPN13:87593517|rev|+	5	0.195934	0.258377	chr4:87593518|87610343	7	3_3_0	173	0.075	exon	PTPN13
chr22|ZC3H7B:41735195|ZC3H7B:41734316|rev|+	21	0.737818	0.126075	chr22:41734317|41735195	85	15_22_6	359	0.321	exon	ZC3H7B
chr10|GBF1:104119192|GBF1:104117795|rev|+	2	0.685174	0.398737	chr10:104117796|104119192	3	2_1_0	229	0.026	exon	GBF1
chr4|PTPN13:87689129|PTPN13:87685745|rev|+	1	0.29375	0.570778	chr4:87685746|87689129	5	2_2_0	22	0.312	exon	PTPN13
chr19|UBA2:34929671|UBA2:34925772|rev|+	1	0.332433	0.566775	chr19:34925773|34929671	2	2_1_0	247	0.016	exon	UBA2
chr12|GOLGA3:133357383|GOLGA3:133360893|rev|-	4	1.33323e-05	0.288875	chr12:133357384|133360893	7	3_2_0	97	0.126	exon	GOLGA3
chr5|RHOBTB3:95119667|RHOBTB3:95084036|rev|+	21	0.0299459	0.126075	chr5:95084037|95119667	21	5_5_1	1211	0.034	exon	RHOBTB3
chr6|ATXN1:16586010|ATXN1:16753578|rev|-	1	0.328657	0.567223	chr6:16586011|16753578	40	6_6_0	423	0.159	exon	ATXN1
chr17|TMEM220:10626586|TMEM220:10629581|rev|-	2	0.157535	0.408529	chr17:10626587|10629581	4	2_1_0	52	0.133	exon	TMEM220
chr11|PICALM:85685750|PICALM:85687725|rev|-	2	0.163469	0.408528	chr11:85685751|85687725	6	1_2_0	1515	0.008	exon	PICALM
chr7|RAC1:6431672|RAC1:6426842|rev|+	2	0.127206	0.40853	chr7:6426843|6431672	6	3_2_0	26	0.316	exon	RAC1
chr12|GPRC5A:13062105|GPRC5A:13061176|dup|+	1	0.895027	0.128269	chr12:13061177|13062105	6	2_2_0	634	0.019	exon	GPRC5A
chr12|NTN4:96104218|NTN4:96107116|rev|-	1	0.0283568	0.577749	chr12:96104219|96107116	2	2_1_1	3747	0.001	exon	NTN4
chr17|RPTOR:78867665|RPTOR:78854214|rev|+	3	0.563876	0.333546	chr17:78854215|78867665	13	1_2_0	55	0.321	exon	RPTOR
chr5|ADAM19:156919980|ADAM19:156926670|rev|-	3	0.054051	0.333564	chr5:156919981|156926670	6	5_2_0	350	0.033	exon	ADAM19
chr9|NFX1:33319125|NFX1:33311103|rev|+	14	0.179194	0.15441	chr9:33311104|33319125	13	5_7_2	155	0.144	exon	NFX1
chr8|GPR124:37695457|GPR124:37692691|rev|+	1	0.252988	0.573741	chr8:37692692|37695457	12	4_2_0	188	0.113	exon	GPR124
chr17|USP22:20907514|USP22:20924539|rev|-	3	0.0774176	0.333564	chr17:20907515|20924539	4	1_2_0	724	0.011	exon	USP22
chr4|LOC100507266:4651269|LOC100507266:4650703|rev|+	1	0.667278	0.434659	chr4:4650704|4651269	2	2_1_0	7	0.364	exon	LOC100507266
chr22|TRIOBP:38151666|TRIOBP:38150883|rev|+	2	0.746793	0.389299	chr22:38150884|38151666	2	1_2_0	487	0.008	exon	TRIOBP
chr11|ARHGEF12:120348235|ARHGEF12:120346048|rev|+	3	1.72238e-05	0.333564	chr11:120346049|120348235	2	1_2_0	65	0.058	exon	ARHGEF12
chr16|AP1G1:71772844|AP1G1:71773244|rev|-	2	0.816732	0.366194	chr16:71772845|71773244	6	4_3_0	961	0.012	exon	AP1G1
chr16|LOC283922:74368789|LOC283922:74370604|rev|-	5	2.06946e-10	0.258377	chr16:74368790|74370604	8	3_2_0	219	0.068	exon	LOC283922
chr5|NDST1:149922533|NDST1:149921131|rev|+	2	0.680816	0.399191	chr5:149921132|149922533	14	4_3_0	446	0.059	exon	NDST1
chr16|RANBP10:67765374|RANBP10:67771938|rev|-	1	0.0123682	0.577749	chr16:67765375|67771938	3	1_1_1	43	0.122	exon	RANBP10
chr2|UBE2F-SCLY:238940895|UBE2F-SCLY:238939196|rev|+	4	0.0712013	0.288875	chr2:238939197|238940895	10	3_2_1	22	0.476	exon	UBE2F-SCLY
chr20|DHX35:37623523|DHX35:37612341|rev|+	1	0.231557	0.574873	chr20:37612342|37623523	8	2_2_0	16	0.5	exon	DHX35
chr17|TBCD:80869665|TBCD:80863811|rev|+	15	7.21955e-06	0.149174	chr17:80863812|80869665	46	8_7_3	127	0.42	exon	TBCD
chr16|PDPR:70180131|PDPR:70178323|rev|+	2	0.000136679	0.408531	chr16:70178324|70180131	6	2_4_0	163	0.069	exon	PDPR
chr8|ZDHHC2:17055922|ZDHHC2:17055090|rev|+	3	0.00349816	0.333564	chr8:17055091|17055922	9	4_2_3	179	0.091	exon	ZDHHC2
chr6|MAP3K5:137015277|MAP3K5:137019820|rev|-	2	0.00658314	0.408531	chr6:137015278|137019820	23	8_6_1	59	0.438	exon	MAP3K5
chr14|NEK9:75580041|NEK9:75581016|rev|-	1	0.323065	0.567864	chr14:75580042|75581016	2	2_2_0	173	0.023	exon	NEK9
chr7|GTF2IRD2B:74536811|GTF2IRD2B:74524751|rev|+	4	4.17501e-08	0.288875	chr7:74524752|74536811	6	3_4_0	57	0.174	exon	GTF2IRD2B
chr4|SEC24B:110442782|SEC24B:110442272|rev|+	5	0.000116961	0.258377	chr4:110442273|110442782	6	3_3_1	145	0.076	exon	SEC24B
chr6|-0.334-3-4_seqlength-82-C6orf89:36862300|-0.334-3-4_seqlength-82-C6orf89:36870200|rev|-	1	0.820352	0	chr6:36862280|36870210	3	2_2_0	119	0.048	intron	C6orf89
chr9|HABP4:99220823|HABP4:99220660|dup|+	6	0.000119877	0.235865	chr9:99220661|99220823	8	3_3_1	7	0.696	exon	HABP4
chr7|EZH2:148529725|EZH2:148544397|rev|-	1	0.0131231	0.577749	chr7:148529726|148544397	2	2_1_1	18	0.182	exon	EZH2
chr17|SPAG5:26918715|SPAG5:26920084|rev|-	1	0.869316	0.174778	chr17:26918716|26920084	4	2_1_0	120	0.062	exon	SPAG5
chr11|PICALM:85737333|PICALM:85742653|rev|-	3	0.503638	0.333557	chr11:85737334|85742653	3	2_2_0	644	0.009	exon	PICALM
chr10|ERCC6:50701162|ERCC6:50714058|rev|-	3	0.876341	0.328622	chr10:50701163|50714058	3	1_2_0	30	0.167	exon	ERCC6
chr3|NR2C2:15076316|NR2C2:15073885|rev|+	1	0.301645	0.570063	chr3:15073886|15076316	8	3_3_0	208	0.071	exon	NR2C2
chr16|ANKRD11:89484691|ANKRD11:89497734|rev|-	1	0.844138	0.2182	chr16:89484692|89497734	4	2_1_0	28	0.222	exon	ANKRD11
chr1|UBR4:19510304|UBR4:19511780|rev|-	3	0.879564	0.328234	chr1:19510305|19511780	8	3_3_0	306	0.05	exon	UBR4
chr21|IFNGR2:34805178|IFNGR2:34799190|rev|+	3	0.00210586	0.333564	chr21:34799191|34805178	2	1_2_0	313	0.013	exon	IFNGR2
chr2|BARD1:215632205|BARD1:215661841|rev|-	7	7.22206e-06	0.218369	chr2:215632206|215661841	137	23_15_3	187	0.594	exon	BARD1
chr17|NLK:26499644|NLK:26449628|rev|+	1	0.332433	0.566775	chr17:26449629|26499644	5	4_2_0	206	0.046	exon	NLK
chr2|ASAP2:9508648|ASAP2:9498884|rev|+	5	3.43358e-10	0.258377	chr2:9498885|9508648	7	1_1_1	227	0.058	exon	ASAP2
chr11|ALG8:77830227|ALG8:77832220|rev|-	3	0.671657	0.333458	chr11:77830228|77832220	3	2_2_0	62	0.088	exon	ALG8
chr17|SLC38A10:79244717|SLC38A10:79258695|rev|-	3	0.149493	0.333564	chr17:79244718|79258695	7	2_0_1	177	0.073	exon	SLC38A10
chrX|NHS:17710588|NHS:17705861|rev|+	2	1.22986e-05	0.408531	chrX:17705862|17710588	10	5_2_0	33	0.377	exon	NHS
chr11|ARHGAP32:128963515|ARHGAP32:128994789|rev|-	1	0.896886	0.124865	chr11:128963516|128994789	8	3_3_0	15	0.516	exon	ARHGAP32
chr6|ATF6B:32088547|ATF6B:32089125|rev|-	6	0.118298	0.235865	chr6:32088548|32089125	18	2_4_0	199	0.153	exon	ATF6B
chr4|FAM114A1:38907482|FAM114A1:38907142|rev|+	1	0.896887	0.124865	chr4:38907143|38907482	7	5_3_0	528	0.026	exon	FAM114A1
chr21|IFNGR2:34805178|IFNGR2:34793786|rev|+	3	0.635488	0.333506	chr21:34793787|34805178	25	5_5_2	870	0.054	exon	IFNGR2
chr20|SOGA1:35457456|SOGA1:35467844|rev|-	1	0.262711	0.573137	chr20:35457457|35467844	3	1_2_0	25	0.194	exon	SOGA1
chr19|PVRL2:45389476|PVRL2:45389193|rev|+	2	0.189497	0.408525	chr19:45389194|45389476	8	5_4_0	28	0.364	exon	PVRL2
chr2|APLF:68772444|APLF:68717321|rev|+	9	2.48884e-05	0.192583	chr2:68717322|68772444	12	4_5_1	27	0.471	exon	APLF
chr12|CAMKK2:121706440|CAMKK2:121708748|rev|-	1	0.314035	0.568839	chr12:121706441|121708748	4	2_0_1	41	0.163	exon	CAMKK2
chr17|USP22:20914463|USP22:20919212|rev|-	3	0.669224	0.333463	chr17:20914464|20919212	3	2_2_0	1679	0.004	exon	USP22
chr6|ATXN1:16486202|ATXN1:16753578|rev|-	1	0.896887	0.124865	chr6:16486203|16753578	4	2_2_1	462	0.017	exon	ATXN1
chr2|ELMOD3:85598685|ELMOD3:85595808|rev|+	18	0.189745	0.136177	chr2:85595809|85598685	33	12_9_0	82	0.446	exon	ELMOD3
chr13|XPO4:21429765|XPO4:21442840|rev|-	1	0.322177	0.567963	chr13:21429766|21442840	3	1_2_0	27	0.182	exon	XPO4
chr1|TTC13:231081134|TTC13:231097049|rev|-	2	0.000277716	0.408531	chr1:231081135|231097049	4	1_2_0	48	0.143	exon	TTC13
chr16|ABCC1:16150152|ABCC1:16126965|rev|+	7	0.402411	0.218369	chr16:16126966|16150152	7	2_3_0	279	0.048	exon	ABCC1
chr6|-0-3-4_seqlength-76-CD2AP:47550400|-0-3-4_seqlength-76-CD2AP:47550500|rev|-	2	0.472225	0	chr6:47550370|47550525	2	2_1_0	6	0.4	intron	CD2AP
chr8|RNF170:42725146|RNF170:42729149|rev|-	3	0.515182	0.333556	chr8:42725147|42729149	8	4_3_0	111	0.126	exon	RNF170
chr19|ZC3H4:47597226|ZC3H4:47597337|dup|-	1	0.841263	0.222978	chr19:47597227|47597337	8	4_2_0	31	0.34	exon	ZC3H4
chr20|EDEM2:33711692|EDEM2:33714178|rev|-	5	0.860901	0.258377	chr20:33711693|33714178	5	2_1_0	31	0.244	exon	EDEM2
chr18|-0-8-4_seqlength-75-UNAN:9367500|-0-8-4_seqlength-75-UNAN:9388150|rev|-	4	0.22619	0	chr18:9367486|9388138	45	13_12_0	58	0.608	intron	TWSG1
chr4|GPR125:22403053|GPR125:22404422|rev|-	8	5.9111e-06	0.204265	chr4:22403054|22404422	18	7_8_1	35	0.507	exon	GPR125
chr4|SEC31A:83787960|SEC31A:83788469|rev|-	5	0.0454557	0.258377	chr4:83787961|83788469	18	10_9_1	637	0.053	exon	SEC31A
chr19|UHRF1:4951008|UHRF1:4950622|rev|+	1	0.887254	0.142469	chr19:4950623|4951008	3	2_3_0	4	0.6	exon	UHRF1
chr13|TDRD3:61034674|TDRD3:61013821|rev|+	1	0.896887	0.124865	chr13:61013822|61034674	4	3_3_0	102	0.073	exon	TDRD3
chr17|GOSR1:28811788|GOSR1:28808160|rev|+	4	0.815119	0.288867	chr17:28808161|28811788	13	4_5_0	118	0.181	exon	GOSR1
chrY|SHOX:551822|SHOX:551555|rev|+	3	1.48847e-06	0.333564	chrY:551556|551822	8	5_6_0	71	0.184	exon	SHOX
chr8|MCM4:48885624|MCM4:48885416|dup|+	5	0.0264929	0.258377	chr8:48885417|48885624	6	1_2_0	382	0.03	exon	MCM4
chr1|GCLM:94360169|GCLM:94363454|rev|-	3	0.0423141	0.333564	chr1:94360170|94363454	18	5_6_0	50	0.419	exon	GCLM
chr19|NFIC:3435205|NFIC:3425103|rev|+	2	0.720221	0.394169	chr19:3425104|3435205	19	7_5_0	44	0.463	exon	NFIC
chr16|-0-5-4_seqlength-74-ATXN2L:28847100|-0-5-4_seqlength-74-ATXN2L:28847200|rev|-	156	1	0	chr16:28847076|28847224	379	22_26_4	127	0.856	intron	ATXN2L
chr6|-0-4-4_seqlength-76-ZNF292:87920200|-0-4-4_seqlength-76-ZNF292:87928450|rev|-	1	0.820352	0	chr6:87920169|87928449	18	6_9_0	7	0.837	intron	ZNF292
chr3|ZNF148:124996569|ZNF148:125032500|rev|-	3	0.441346	0.333562	chr3:124996570|125032500	11	4_5_0	255	0.079	exon	ZNF148
chr22|PITPNB:28269725|PITPNB:28293880|rev|-	1	0.866124	0.180425	chr22:28269726|28293880	7	3_2_0	37	0.275	exon	PITPNB
chr3|FLNB:58107230|FLNB:58092406|rev|+	1	0.869316	0.174778	chr3:58092407|58107230	10	2_1_0	499	0.039	exon	FLNB
chr2|ATAD2B:24021007|ATAD2B:24056948|rev|-	1	0.886205	0.144379	chr2:24021008|24056948	2	2_1_0	14	0.222	exon	ATAD2B
chr8|ZFAT:135612678|ZFAT:135621122|rev|-	2	0.827368	0.360595	chr8:135612679|135621122	3	3_3_0	29	0.171	exon	ZFAT
chr7|POM121:72361649|POM121:72361165|rev|+	1	0.589015	0.488559	chr7:72361166|72361649	7	3_2_1	34	0.292	exon	POM121
chr16|HERPUD1:56974157|HERPUD1:56973148|rev|+	1	0.272185	0.572489	chr16:56973149|56974157	5	2_1_0	1256	0.008	exon	HERPUD1
chr7|DPY19L1:35050079|DPY19L1:35058208|rev|-	8	2.95318e-06	0.204265	chr7:35050080|35058208	14	5_6_4	38	0.424	exon	DPY19L1
chr8|DOCK5:25168048|DOCK5:25156459|rev|+	1	0.898602	0.121724	chr8:25156460|25168048	3	2_2_0	245	0.024	exon	DOCK5
chr17|STAT5B:40359575|STAT5B:40368124|rev|-	1	0.896887	0.124865	chr17:40359576|40368124	2	2_2_0	198	0.02	exon	STAT5B
chrY|PLCXD1:159885|PLCXD1:150833|rev|+	1	0.0109768	0.577749	chrY:150834|159885	4	2_2_0	5	0.615	exon	PLCXD1
chrY|CD99:2588465|CD99:2582462|rev|+	2	0.000174839	0.408531	chrY:2582463|2588465	3	3_1_0	146	0.039	exon	CD99
chr15|UBE3A:25650607|UBE3A:25657118|rev|-	4	2.6523e-08	0.288875	chr15:25650608|25657118	31	9_14_4	173	0.264	exon	UBE3A
chr17|BPTF:65890281|BPTF:65887959|rev|+	1	0.898602	0.121724	chr17:65887960|65890281	3	2_2_0	38	0.136	exon	BPTF
chr16|DDX19B:70350007|DDX19B:70348804|rev|+	1	0.679321	0.424473	chr16:70348805|70350007	5	4_2_0	22	0.312	exon	DDX19B
chr10|TMEM180:104233769|TMEM180:104233326|rev|+	3	0.563876	0.333546	chr10:104233327|104233769	4	1_2_0	51	0.136	exon	TMEM180
chr2|THAP4:242541310|THAP4:242545888|rev|-	1	0.00789431	0.577749	chr2:242541311|242545888	10	4_5_0	98	0.169	exon	THAP4
chr3|SEC22C:42597421|SEC22C:42610565|rev|-	2	0.151367	0.408529	chr3:42597422|42610565	4	2_1_0	141	0.054	exon	SEC22C
chr22|ARFGAP3:43227554|ARFGAP3:43231499|rev|-	1	0.898602	0.121724	chr22:43227555|43231499	5	3_3_0	310	0.031	exon	ARFGAP3
chr17|NPEPPS:45668247|NPEPPS:45668082|dup|+	3	2.7251e-06	0.333564	chr17:45668083|45668247	9	3_4_0	165	0.098	exon	NPEPPS
chr6|MTHFD1L:151293194|MTHFD1L:151257939|rev|+	1	0.673185	0.429732	chr6:151257940|151293194	4	1_2_0	201	0.038	exon	MTHFD1L
chr7|ZNF3:99672757|ZNF3:99673253|rev|-	2	0.546331	0.406451	chr7:99672758|99673253	3	2_2_0	45	0.118	exon	ZNF3
chr4|GALNT7:174169591|GALNT7:174169130|dup|+	4	0.00778711	0.288875	chr4:174169131|174169591	4	2_1_0	75	0.096	exon	GALNT7
chr6|DUSP22:311962|DUSP22:304627|rev|+	7	0.0126093	0.218369	chr6:304628|311962	15	2_3_2	30	0.5	exon	DUSP22
chr5|AP3B1:77385216|AP3B1:77425131|rev|-	2	0.61318	0.404089	chr5:77385217|77425131	2	2_1_0	154	0.025	exon	AP3B1
chr11|PATL1:59410352|PATL1:59415386|rev|-	1	0.327216	0.567391	chr11:59410353|59415386	3	2_1_0	62	0.088	exon	PATL1
chr11|UBASH3B:122660016|UBASH3B:122646926|rev|+	1	0.780514	0.313967	chr11:122646927|122660016	3	1_2_0	181	0.032	exon	UBASH3B
chr7|MKLN1:131073731|MKLN1:131071878|rev|+	1	0.844138	0.2182	chr7:131071879|131073731	3	2_2_0	264	0.022	exon	MKLN1
chr8|RAB2A:61497374|RAB2A:61496766|rev|+	1	0.896887	0.124865	chr8:61496767|61497374	2	1_2_0	178	0.022	exon	RAB2A
chr11|STIP1:63962092|STIP1:63960549|rev|+	3	2.56155e-06	0.333564	chr11:63960550|63962092	11	1_2_1	1797	0.012	exon	STIP1
chr3|-0.112-9-4_seqlength-74-UNAN:61608150|-0.112-9-4_seqlength-74-UNAN:61609200|rev|-	2	0.818221	0	chr3:61608137|61609229	14	6_6_0	14	0.667	intron	PTPRG
chr22|XPNPEP3:41278181|XPNPEP3:41277773|dup|+	5	0.823628	0.258377	chr22:41277774|41278181	5	2_2_0	209	0.046	exon	XPNPEP3
chr22|NF2:30038274|NF2:30032739|rev|+	2	0.819993	0.364557	chr22:30032740|30038274	6	3_3_0	254	0.045	exon	NF2
chr8|EXT1:118830673|EXT1:118849440|rev|-	11	8.12e-08	0.174198	chr8:118830674|118849440	15	4_2_1	1688	0.017	exon	EXT1
chr5|NSD1:176639196|NSD1:176636636|dup|+	1	0.883676	0.148976	chr5:176636637|176639196	3	2_2_0	42	0.125	exon	NSD1
chr12|TMTC2:83251359|TMTC2:83250788|dup|+	24	5.15143e-08	0.117933	chr12:83250789|83251359	33	12_10_1	69	0.489	exon	TMTC2
chr5|TRIO:14381361|TRIO:14363840|rev|+	2	0.387823	0.408261	chr5:14363841|14381361	3	2_2_0	640	0.009	exon	TRIO
chr21|TRAPPC10:45483666|TRAPPC10:45472160|rev|+	2	0.813339	0.367826	chr21:45472161|45483666	3	3_3_0	85	0.066	exon	TRAPPC10
chr18|ATP8B1:55355530|ATP8B1:55362764|rev|-	2	0.000436249	0.408531	chr18:55355531|55362764	6	2_3_1	226	0.05	exon	ATP8B1
chr11|PPP6R3:68305359|PPP6R3:68272612|rev|+	3	0.0210699	0.333564	chr11:68272613|68305359	4	2_1_0	114	0.066	exon	PPP6R3
chr10|CCSER2:86133571|CCSER2:86130769|rev|+	1	0.890885	0.135845	chr10:86130770|86133571	4	2_3_0	57	0.123	exon	CCSER2
chr19|ZNF585B:37697941|ZNF585B:37698156|dup|-	1	0.0112017	0.577749	chr19:37697942|37698156	7	2_3_0	104	0.119	exon	ZNF585B
chr12|MSRB3:65722383|MSRB3:65702308|rev|+	3	0.638403	0.333503	chr12:65702309|65722383	9	3_5_0	157	0.103	exon	MSRB3
chr19|MOB3A:2078138|MOB3A:2078678|dup|-	2	0.791575	0.376807	chr19:2078139|2078678	11	2_4_0	365	0.057	exon	MOB3A
chr2|SERPINE2:224856519|SERPINE2:224866639|rev|-	2	0.836508	0.35513	chr2:224856520|224866639	6	3_3_0	4165	0.003	exon	SERPINE2
chr1|DHDDS:26786635|DHDDS:26786527|dup|+	2	0.157795	0.408529	chr1:26786528|26786635	3	3_2_0	311	0.019	exon	DHDDS
chr17|KANSL1:44159806|KANSL1:44172067|rev|-	6	9.58825e-06	0.235865	chr17:44159807|44172067	15	4_6_0	174	0.147	exon	KANSL1
chr14|DYNC1H1:102489217|DYNC1H1:102486229|rev|+	11	0.0014378	0.174198	chr14:102486230|102489217	17	4_5_1	698	0.046	exon	DYNC1H1
chr2|LIMS3L:111212427|LIMS3L:111213132|rev|-	1	0.0134347	0.577749	chr2:111212428|111213132	7	3_2_0	167	0.077	exon	LIMS3L
chr17|HGS:79661883|HGS:79660683|rev|+	10	0.00144726	0.1827	chr17:79660684|79661883	40	17_17_6	156	0.339	exon	HGS
chr8|VDAC3:42260979|VDAC3:42259305|rev|+	2	2.81743e-05	0.408531	chr8:42259306|42260979	5	2_2_1	16	0.385	exon	VDAC3
chr15|VPS39:42470415|VPS39:42470768|rev|-	1	0.898602	0.121724	chr15:42470416|42470768	2	2_1_0	173	0.023	exon	VPS39
chr7|GTF2I:74105443|GTF2I:74103457|rev|+	1	0.559226	0.504259	chr7:74103458|74105443	3	3_3_0	33	0.154	exon	GTF2I
chr7|SNX13:17885217|SNX13:17890587|rev|-	2	0.183157	0.408526	chr7:17885218|17890587	4	2_1_0	68	0.105	exon	SNX13
chr3|C3orf52:111831992|C3orf52:111828389|rev|+	1	0.0946078	0.57767	chr3:111828390|111831992	12	5_6_0	24	0.5	exon	C3orf52
chr3|TBL1XR1:176782707|TBL1XR1:176816329|rev|-	1	0.873608	0.167129	chr3:176782708|176816329	2	1_2_0	864	0.005	exon	TBL1XR1
chr5|TNPO1:72184130|TNPO1:72182896|rev|+	1	0.806243	0.277808	chr5:72182897|72184130	4	3_2_0	543	0.015	exon	TNPO1
chr1|KIAA0319L:35944566|KIAA0319L:35944813|dup|-	6	0.079528	0.235865	chr1:35944567|35944813	12	6_5_1	161	0.13	exon	KIAA0319L
chr1|ASH1L:155385534|ASH1L:155385714|dup|-	1	0.830102	0.24114	chr1:155385535|155385714	3	1_2_0	21	0.222	exon	ASH1L
chr12|KITLG:88909310|KITLG:88939642|rev|-	1	0.827946	0.244575	chr12:88909311|88939642	4	2_1_0	479	0.016	exon	KITLG
chr11|ARHGEF12:120278532|ARHGEF12:120276826|rev|+	1	0.673185	0.429732	chr11:120276827|120278532	14	4_9_4	199	0.123	exon	ARHGEF12
chr3|GNAI2:50290616|GNAI2:50289531|rev|+	9	0.887376	0.192583	chr3:50289532|50290616	51	10_11_6	3435	0.029	exon	GNAI2
chr5|RANBP17:170669824|RANBP17:170648761|rev|+	3	0.531794	0.333553	chr5:170648762|170669824	3	1_2_0	28	0.176	exon	RANBP17
chr13|NDFIP2:80095110|NDFIP2:80094944|dup|+	2	0.532538	0.406761	chr13:80094945|80095110	6	3_2_0	637	0.018	exon	NDFIP2
chr3|DLG1:196812450|DLG1:196831876|rev|-	1	0.807894	0.275367	chr3:196812451|196831876	4	2_1_0	132	0.057	exon	DLG1
chr1|DCAF8:160206924|DCAF8:160210160|rev|-	2	0.175592	0.408527	chr1:160206925|160210160	6	2_2_0	261	0.044	exon	DCAF8
chr2|TANC1:160007067|TANC1:159992704|rev|+	3	0.896148	0.325572	chr2:159992705|160007067	4	2_2_0	182	0.042	exon	TANC1
chr2|CHN1:175779785|CHN1:175816930|rev|-	2	0.000451464	0.408531	chr2:175779786|175816930	3	1_1_1	10	0.375	exon	CHN1
chr15|DENND4A:66007815|DENND4A:66048810|rev|-	1	0.0130071	0.577749	chr15:66007816|66048810	2	1_2_0	58	0.065	exon	DENND4A
chr1|SGIP1:67109402|SGIP1:67098752|rev|+	1	0.872405	0.169279	chr1:67098753|67109402	3	0_2_1	60	0.091	exon	SGIP1
chr1|ECE1:21599191|ECE1:21599404|dup|-	21	1.08997e-05	0.126075	chr1:21599192|21599404	47	10_9_1	282	0.25	exon	ECE1
chr2|USP39:85850905|USP39:85846342|rev|+	4	0.37602	0.288875	chr2:85846343|85850905	6	2_1_0	238	0.048	exon	USP39
chr16|METTL22:8738582|METTL22:8729024|rev|+	2	0.00492511	0.408531	chr16:8729025|8738582	5	4_2_0	64	0.135	exon	METTL22
chr4|KIAA0922:154553990|KIAA0922:154547298|rev|+	2	0.83716	0.354714	chr4:154547299|154553990	2	2_2_0	17	0.19	exon	KIAA0922
chr22|PPARA:46594488|PPARA:46572649|rev|+	1	0.812174	0.268973	chr22:46572650|46594488	9	2_4_0	51	0.261	exon	PPARA
chr9|GBGT1:136036853|GBGT1:136037919|rev|-	3	0.623654	0.333516	chr9:136036854|136037919	4	1_2_0	16	0.333	exon	GBGT1
chr1|EPB41:29365938|EPB41:29362337|rev|+	3	0.509921	0.333557	chr1:29362338|29365938	3	1_2_1	30	0.167	exon	EPB41
chr17|LOC440434:36353600|LOC440434:36353765|dup|-	5	2.15373e-10	0.258377	chr17:36353601|36353765	5	3_3_0	157	0.06	exon	LOC440434
chr6|CCHCR1:31116181|CCHCR1:31116505|rev|-	3	0.0180031	0.333564	chr6:31116182|31116505	16	5_4_0	82	0.281	exon	CCHCR1
chr8|PTDSS1:97343323|PTDSS1:97318671|rev|+	1	0.357106	0.563498	chr8:97318672|97343323	14	4_2_0	419	0.063	exon	PTDSS1
chr13|THSD1:52971366|THSD1:52972329|dup|-	1	0.866397	0.179943	chr13:52971367|52972329	8	1_4_0	25	0.39	exon	THSD1
chr13|NDFIP2:80117817|NDFIP2:80094944|rev|+	2	0.53589	0.40669	chr13:80094945|80117817	3	2_1_0	415	0.014	exon	NDFIP2
chr12|TMEM116:112371689|TMEM116:112381173|rev|-	2	0.600269	0.404684	chr12:112371690|112381173	4	3_3_0	18	0.308	exon	TMEM116
chr1|OMA1:58971731|OMA1:59004982|rev|-	8	1.02984e-06	0.204265	chr1:58971732|59004982	9	5_3_0	45	0.286	exon	OMA1
chr10|-0.575-8-6_seqlength-78-UNAN:31661950|-0.575-8-6_seqlength-78-UNAN:31676200|rev|-	8	0.869392	0	chr10:31661947|31676195	30	11_12_0	173	0.258	intron	ZEB1
chr7|ZNF398:148851432|ZNF398:148851036|dup|+	5	0.0556242	0.258377	chr7:148851037|148851432	34	13_8_0	65	0.511	exon	ZNF398
chr11|IFT46:118422500|IFT46:118423050|rev|-	7	0.865112	0.218369	chr11:118422501|118423050	7	4_3_0	98	0.125	exon	IFT46
chr7|GARS:30662078|GARS:30661008|rev|+	1	0.896887	0.124865	chr7:30661009|30662078	25	3_5_0	1250	0.038	exon	GARS
chr21|TMEM50B:34811520|TMEM50B:34811604|dup|-	1	0.844137	0.218201	chr21:34811521|34811604	2	1_2_0	36	0.1	exon	TMEM50B
chr3|DCP1A:53346270|DCP1A:53353500|rev|-	1	0.0120861	0.577749	chr3:53346271|53353500	3	2_0_1	97	0.058	exon	DCP1A
chr10|DOCK1:128926028|DOCK1:128904494|rev|+	4	4.92315e-06	0.288875	chr10:128904495|128926028	10	2_2_0	94	0.175	exon	DOCK1
chr14|CTAGE5:39796226|CTAGE5:39746137|rev|+	1	0.878264	0.158768	chr14:39746138|39796226	2	1_2_0	93	0.041	exon	CTAGE5
chr3|ZNF148:125032151|ZNF148:125050082|rev|-	1	0.235588	0.57468	chr3:125032152|125050082	2	2_2_0	69	0.055	exon	ZNF148
chr10|NHLRC2:115644139|NHLRC2:115636279|rev|+	1	0.328657	0.567223	chr10:115636280|115644139	2	1_2_0	93	0.041	exon	NHLRC2
chr11|DYNC2H1:103229087|DYNC2H1:103173821|rev|+	4	0.0323352	0.288875	chr11:103173822|103229087	4	1_2_1	23	0.258	exon	DYNC2H1
chr22|PITPNB:28290542|PITPNB:28310335|rev|-	1	0.0116663	0.577749	chr22:28290543|28310335	3	2_0_2	55	0.098	exon	PITPNB
chr2|ATF2:175945387|ATF2:175986268|rev|-	1	0.841263	0.222978	chr2:175945388|175986268	6	2_1_0	212	0.054	exon	ATF2
chr17|TBCD:80861354|TBCD:80828099|rev|+	1	0.315776	0.568657	chr17:80828100|80861354	2	2_2_0	142	0.027	exon	TBCD
chr8|ASAP1:131249167|ASAP1:131370389|rev|-	2	0.528153	0.406851	chr8:131249168|131370389	11	1_4_0	489	0.043	exon	ASAP1
chr14|BTBD7:93760203|BTBD7:93762503|rev|-	1	0.893025	0.131931	chr14:93760204|93762503	4	4_1_1	72	0.1	exon	BTBD7
chr17|MED1:37580879|MED1:37584043|rev|-	3	0.897328	0.325329	chr17:37580880|37584043	15	2_3_1	147	0.169	exon	MED1
chr11|AMOTL1:94564707|AMOTL1:94554695|rev|+	5	0.0854496	0.258377	chr11:94554696|94564707	6	2_1_0	189	0.06	exon	AMOTL1
chr10|MYOF:95139619|MYOF:95148911|rev|-	1	0.332433	0.566775	chr10:95139620|95148911	2	2_2_0	449	0.009	exon	MYOF
chr2|-0.834-6-4_seqlength-76-PUM2:20526050|-0.834-6-4_seqlength-76-PUM2:20527100|rev|+	2	0.711822	0	chr2:20526022|20527139	7	2_3_0	104	0.119	intron	PUM2
chr8|ATAD2:124346117|ATAD2:124348772|rev|-	1	0.328657	0.567223	chr8:124346118|124348772	2	2_2_0	16	0.2	exon	ATAD2
chr18|MOCOS:33800180|MOCOS:33778652|rev|+	5	0.249594	0.258377	chr18:33778653|33800180	11	3_3_0	197	0.1	exon	MOCOS
chr7|-4-7-8_seqlength-76-AP4M1:99697100|-4-7-8_seqlength-76-AP4M1:99697200|rev|+	3	0.943238	0	chr7:99697088|99697210	2	2_1_0	87	0.044	intron	MCM7
chr12|SART3:108924980|SART3:108926110|rev|-	3	0.510399	0.333557	chr12:108924981|108926110	5	2_2_0	25	0.286	exon	SART3
chr15|INO80:41347444|INO80:41348904|rev|-	1	0.786118	0.306389	chr15:41347445|41348904	4	3_3_0	27	0.229	exon	INO80
chr19|ZSWIM4:13939540|ZSWIM4:13936363|rev|+	1	0.327216	0.567391	chr19:13936364|13939540	2	2_2_0	51	0.073	exon	ZSWIM4
chr17|C17orf53:42232779|C17orf53:42231923|rev|+	3	0.406098	0.333563	chr17:42231924|42232779	9	3_4_1	24	0.429	exon	C17orf53
chr1|HP1BP3:21083658|HP1BP3:21107033|rev|-	1	0.750661	0.351603	chr1:21083659|21107033	2	2_1_0	119	0.033	exon	HP1BP3
chr7|TNS3:47384352|TNS3:47385954|rev|-	1	0.898602	0.121724	chr7:47384353|47385954	58	16_17_1	574	0.168	exon	TNS3
chr1|-0-3-4_seqlength-77-ZNF644:91438750|-0-3-4_seqlength-77-ZNF644:91447900|rev|+	1	0.819559	0	chr1:91438710|91447927	4	4_4_0	42	0.16	intron	ZNF644
chr2|USP34:61512009|USP34:61520685|rev|-	1	0.817239	0.261281	chr2:61512010|61520685	3	3_2_0	49	0.109	exon	USP34
chr22|-0.182-11-4_seqlength-80-UNAN:32044100|-0.182-11-4_seqlength-80-UNAN:32046750|rev|+	3	0.459777	0	chr22:32044087|32046764	13	6_5_1	70	0.271	intergenic	region
chr8|RBPMS:30336893|RBPMS:30332294|rev|+	12	0.0428595	0.166782	chr8:30332295|30336893	35	16_17_1	161	0.303	exon	RBPMS
chr17|-0.167-6-4_seqlength-76-NF1:29701250|-0.167-6-4_seqlength-76-NF1:29701300|rev|-	6	0.983452	0	chr17:29701229|29701324	5	2_2_0	545	0.018	exon	NF1
chr16|KLHDC4:87782278|KLHDC4:87795646|rev|-	9	2.18618e-08	0.192583	chr16:87782279|87795646	12	4_3_0	35	0.407	exon	KLHDC4
chr7|TNS3:47451324|TNS3:47568745|rev|-	2	0.830042	0.359062	chr7:47451325|47568745	2	2_2_0	780	0.005	exon	TNS3
chr22|RANGAP1:41670603|RANGAP1:41677086|rev|-	6	0.255367	0.235865	chr22:41670604|41677086	11	2_2_0	308	0.067	exon	RANGAP1
chr17|KANSL1:44143902|KANSL1:44172067|rev|-	1	0.878264	0.158768	chr17:44143903|44172067	17	6_3_0	326	0.094	exon	KANSL1
chr9|TBC1D13:131566398|TBC1D13:131565528|rev|+	4	0.801585	0.288869	chr9:131565529|131566398	4	1_3_1	143	0.053	exon	TBC1D13
chr6|PRIM2:57398317|PRIM2:57393111|rev|+	6	0.574866	0.235865	chr6:57393112|57398317	14	3_5_0	78	0.264	exon	PRIM2
chr17|ERBB2:37882106|ERBB2:37880978|rev|+	1	0.875388	0.163939	chr17:37880979|37882106	3	2_2_0	149	0.039	exon	ERBB2
chr16|LONP2:48382201|LONP2:48381417|rev|+	1	0.330001	0.567065	chr16:48381418|48382201	9	3_3_0	279	0.061	exon	LONP2
chr2|TANC1:160027316|TANC1:160025760|rev|+	1	0.0720487	0.577725	chr2:160025761|160027316	9	3_4_0	138	0.115	exon	TANC1
chr1|RNF19B:33413822|RNF19B:33415375|rev|-	10	0.805576	0.1827	chr1:33413823|33415375	48	13_10_1	97	0.497	exon	RNF19B
chr10|ARHGAP12:32197099|ARHGAP12:32199491|rev|-	10	1.06537e-10	0.1827	chr10:32197100|32199491	26	9_6_6	121	0.301	exon	ARHGAP12
chr12|KNTC1:123103092|KNTC1:123102889|rev|+	1	0.813704	0.266663	chr12:123102890|123103092	9	1_2_0	43	0.295	exon	KNTC1
chr17|SLC38A10:79244717|SLC38A10:79250933|rev|-	1	0.781907	0.312099	chr17:79244718|79250933	3	2_1_0	203	0.029	exon	SLC38A10
chr6|C6orf89:36870210|C6orf89:36869996|dup|+	1	0.893025	0.131931	chr6:36869997|36870210	8	4_3_0	209	0.071	exon	C6orf89
chr17|WSB1:25636298|WSB1:25628813|rev|+	1	0.895027	0.128269	chr17:25628814|25636298	5	1_2_0	164	0.057	exon	WSB1
chr7|ZNF12:6736969|ZNF12:6744854|rev|-	5	0.320927	0.258377	chr7:6736970|6744854	5	2_2_0	52	0.161	exon	ZNF12
chr16|BANP:88071617|BANP:88066714|rev|+	9	3.38763e-10	0.192583	chr16:88066715|88071617	21	7_4_4	93	0.311	exon	BANP
chr10|ANXA7:75156276|ANXA7:75160615|rev|-	5	0.809438	0.258377	chr10:75156277|75160615	26	4_5_1	1283	0.039	exon	ANXA7
chr3|CRTAP:33174192|CRTAP:33165899|rev|+	3	0.523574	0.333555	chr3:33165900|33174192	4	1_2_0	481	0.016	exon	CRTAP
chr12|NAV3:78415642|NAV3:78400198|rev|+	1	0.00499009	0.577749	chr12:78400199|78415642	11	6_4_0	564	0.038	exon	NAV3
chr16|CREBBP:3827613|CREBBP:3828818|rev|-	6	7.07895e-06	0.235865	chr16:3827614|3828818	6	1_2_1	121	0.09	exon	CREBBP
chr1|PI4KB:151276016|PI4KB:151278839|rev|-	3	0.892441	0.326282	chr1:151276017|151278839	7	3_1_0	553	0.025	exon	PI4KB
chr17|POLDIP2:26677463|POLDIP2:26678826|rev|-	1	0.895027	0.128269	chr17:26677464|26678826	8	1_4_0	426	0.036	exon	POLDIP2
chr3|RBM6:50103935|RBM6:50102463|rev|+	5	0.282354	0.258377	chr3:50102464|50103935	10	6_4_0	5	0.8	exon	RBM6
chr11|PICALM:85692171|PICALM:85695016|rev|-	4	0.37995	0.288875	chr11:85692172|85695016	4	2_2_0	2089	0.004	exon	PICALM
chr11|PEX16:45935369|PEX16:45937854|rev|-	1	0.837223	0.229623	chr11:45935370|45937854	2	1_2_0	82	0.047	exon	PEX16
chr13|FARP1:99083534|FARP1:99083296|dup|+	1	0.237162	0.574602	chr13:99083297|99083534	2	1_2_0	212	0.019	exon	FARP1
chr4|AFF1:88012981|AFF1:88005271|rev|+	2	0.300653	0.408465	chr4:88005272|88012981	14	7_5_3	67	0.295	exon	AFF1
chr17|COPZ2:46109521|COPZ2:46111310|rev|-	3	0.0751838	0.333564	chr17:46109522|46111310	11	3_4_1	517	0.041	exon	COPZ2
chr7|DAGLB:6456257|DAGLB:6456552|rev|-	1	0.844138	0.2182	chr7:6456258|6456552	7	3_3_0	142	0.09	exon	DAGLB
chr5|AGXT2L2:177649355|AGXT2L2:177652430|rev|-	1	0.206678	0.57588	chr5:177649356|177652430	18	1_5_0	189	0.16	exon	AGXT2L2
chr7|BZW2:16729531|BZW2:16720925|rev|+	2	0.168685	0.408528	chr7:16720926|16729531	5	2_2_0	159	0.059	exon	BZW2
chr11|-0.334-6-4_seqlength-77-UNAN:50274600|-0.334-6-4_seqlength-77-UNAN:50280150|rev|-	4	0.752063	0	chr11:50274586|50280169	6	2_3_0	14	0.462	intergenic	region
chr4|ELF2:139981477|ELF2:139994721|rev|-	7	0.522503	0.218369	chr4:139981478|139994721	15	6_7_0	180	0.143	exon	ELF2
chr8|PTK2:141678367|PTK2:141684503|rev|-	3	0.611389	0.333525	chr8:141678368|141684503	12	5_4_0	386	0.059	exon	PTK2
chr7|NUPL2:23224917|NUPL2:23224688|dup|+	1	0.28976	0.57112	chr7:23224689|23224917	2	2_2_0	71	0.053	exon	NUPL2
chr5|FBXL7:15928610|FBXL7:15927998|dup|+	3	0.00703395	0.333564	chr5:15927999|15928610	9	2_2_0	692	0.025	exon	FBXL7
chr20|SEC23B:18492926|SEC23B:18491465|rev|+	1	0.875388	0.163939	chr20:18491466|18492926	5	2_1_0	266	0.036	exon	SEC23B
chr17|NCOR1:15938078|NCOR1:15952302|rev|-	2	0.688203	0.398408	chr17:15938079|15952302	10	2_4_0	550	0.035	exon	NCOR1
chr2|NBAS:15601324|NBAS:15601915|rev|-	2	0.220775	0.408518	chr2:15601325|15601915	3	2_1_0	275	0.021	exon	NBAS
chr8|KIAA0146:48614577|KIAA0146:48612964|rev|+	2	0.616813	0.403906	chr8:48612965|48614577	3	2_1_0	47	0.113	exon	KIAA0146
chr6|SENP6:76380436|SENP6:76344422|rev|+	2	0.178593	0.408527	chr6:76344423|76380436	7	3_5_0	52	0.212	exon	SENP6
chr12|CACNA1C:2602552|CACNA1C:2595269|rev|+	8	0.731076	0.204265	chr12:2595270|2602552	39	4_4_0	275	0.221	exon	CACNA1C
chr12|NT5DC3:104200099|NT5DC3:104208899|rev|-	2	0.647364	0.402053	chr12:104200100|104208899	4	2_2_0	18	0.308	exon	NT5DC3
chr3|USP4:49348052|USP4:49349087|rev|-	2	0.0431052	0.408531	chr3:49348053|49349087	7	4_1_1	202	0.065	exon	USP4
chr10|CTBP2:126727565|CTBP2:126799662|rev|-	10	0.0974821	0.1827	chr10:126727566|126799662	13	1_5_0	35	0.426	exon	CTBP2
chr3|SLMAP:57835543|SLMAP:57832923|rev|+	3	5.03912e-06	0.333564	chr3:57832924|57835543	3	1_3_2	96	0.059	exon	SLMAP
chr16|CDK10:89760640|CDK10:89759805|rev|+	1	0.315776	0.568657	chr16:89759806|89760640	6	4_4_1	63	0.16	exon	CDK10
chr17|WIPI1:66446868|WIPI1:66449133|rev|-	1	0.329994	0.567066	chr17:66446869|66449133	14	2_5_0	150	0.157	exon	WIPI1
chr19|KDM4B:5041262|KDM4B:5016267|rev|+	5	0.180615	0.258377	chr19:5016268|5041262	9	4_4_0	348	0.049	exon	KDM4B
chr20|RPN2:35838568|RPN2:35832287|rev|+	1	0.331256	0.566916	chr20:35832288|35838568	4	2_2_0	1387	0.006	exon	RPN2
chr4|ADD1:2886393|ADD1:2877622|rev|+	2	0.844574	0.34973	chr4:2877623|2886393	5	2_1_0	128	0.072	exon	ADD1
chr4|INPP4B:143066992|INPP4B:143081714|rev|-	1	0.0269658	0.577749	chr4:143066993|143081714	6	4_1_2	269	0.043	exon	INPP4B
chr5|FAM193B:176963358|FAM193B:176966148|rev|-	1	0.875388	0.163939	chr5:176963359|176966148	10	3_2_1	13	0.606	exon	FAM193B
chr7|PRKAR1B:716865|PRKAR1B:751164|rev|-	16	9.07257e-06	0.144437	chr7:716866|751164	41	12_11_1	52	0.612	exon	PRKAR1B
chr16|FBXO31:87376482|FBXO31:87380856|rev|-	1	0.253273	0.573724	chr16:87376483|87380856	16	5_5_0	318	0.091	exon	FBXO31
chr4|C4orf29:128910976|C4orf29:128904093|rev|+	1	0.315776	0.568657	chr4:128904094|128910976	4	2_2_0	41	0.163	exon	C4orf29
chr7|TRRAP:98560050|TRRAP:98558883|rev|+	1	0.817239	0.261281	chr7:98558884|98560050	3	2_2_0	266	0.022	exon	TRRAP
chr2|GLS:191819544|GLS:191792031|rev|+	1	0.898602	0.121724	chr2:191792032|191819544	4	4_2_0	801	0.01	exon	GLS
chr2|NBEAL1:204062114|NBEAL1:204058517|rev|+	1	0.0969182	0.577661	chr2:204058518|204062114	4	1_3_0	18	0.308	exon	NBEAL1
chr4|CCDC149:24875302|CCDC149:24878319|rev|-	1	0.0102269	0.577749	chr4:24875303|24878319	2	0_2_1	17	0.19	exon	CCDC149
chr2|USP34:61570949|USP34:61577828|rev|-	4	0.411428	0.288875	chr2:61570950|61577828	10	1_3_0	179	0.101	exon	USP34
chr1|ZNF124:247322307|ZNF124:247323115|rev|-	3	0.488813	0.333559	chr1:247322308|247323115	6	3_2_0	41	0.226	exon	ZNF124
chr7|TECPR1:97857325|TECPR1:97858478|rev|-	4	1.14225e-05	0.288875	chr7:97857326|97858478	7	3_3_1	4	0.778	exon	TECPR1
chr13|PCCA:101101559|PCCA:100953713|rev|+	1	0.818265	0.259705	chr13:100953714|101101559	9	2_2_0	21	0.462	exon	PCCA
chr16|PDXDC1:15116611|PDXDC1:15102635|rev|+	3	0.0488081	0.333564	chr16:15102636|15116611	3	2_1_0	490	0.012	exon	PDXDC1
chrX|YIPF6:67741339|YIPF6:67738611|rev|+	2	0.188222	0.408525	chrX:67738612|67741339	5	1_2_1	37	0.213	exon	YIPF6
chr19|IL27RA:14150722|IL27RA:14150319|rev|+	1	0.869316	0.174778	chr19:14150320|14150722	5	3_2_1	29	0.256	exon	IL27RA
chr1|DHDDS:26786635|DHDDS:26784281|rev|+	14	0.724805	0.15441	chr1:26784282|26786635	59	21_18_0	220	0.349	exon	DHDDS
chr2|XPO1:61709514|XPO1:61717911|rev|-	2	0.175592	0.408527	chr2:61709515|61717911	11	3_4_0	134	0.141	exon	XPO1
chr1|INTS3:153737539|INTS3:153732786|rev|+	10	0.82705	0.1827	chr1:153732787|153737539	14	3_3_0	315	0.082	exon	INTS3
chr2|NPAS2:101554304|NPAS2:101521194|rev|+	3	0.897328	0.325329	chr2:101521195|101554304	7	2_3_0	67	0.173	exon	NPAS2
chr2|CRIM1:36749456|CRIM1:36623756|rev|+	4	0.669624	0.288874	chr2:36623757|36749456	17	6_4_0	5538	0.006	exon	CRIM1
chr1|ASH1L:155408117|ASH1L:155429689|rev|-	1	0.272185	0.572489	chr1:155408118|155429689	7	1_4_0	106	0.117	exon	ASH1L
chr12|-0-4-4_seqlength-76-YAF2:42604200|-0-4-4_seqlength-76-YAF2:42604450|rev|+	2	0.863272	0	chr12:42604157|42604482	5	4_3_0	1		intron	YAF2	MENDEL_0044:3:2:12588:13863#0,MENDEL_0044:3:7:18626:19106#0,MENDEL_0044:6:12:9316:6598#0,MENDEL_0044:3:95:8740:17314#0,MENDEL_0044:6:74:10438:18731#0,
chr10|HERC4:69699344|HERC4:69716733|rev|-	1	0.0195536	0.577749	chr10:69699345|69716733	2	2_1_0	253	0.016	exon	HERC4
chr10|SH3PXD2A:105371337|SH3PXD2A:105420872|rev|-	1	0.817239	0.261281	chr10:105371338|105420872	3	1_2_0	232	0.025	exon	SH3PXD2A
chr2|UXS1:106761645|UXS1:106782539|rev|-	3	0.167427	0.333564	chr2:106761646|106782539	5	3_0_2	97	0.093	exon	UXS1
chr20|PTPRA:2988066|PTPRA:2967410|rev|+	1	0.332433	0.566775	chr20:2967411|2988066	4	2_1_0	81	0.09	exon	PTPRA
chr16|-0-3-4_seqlength-82-PHKB:47497850|-0-3-4_seqlength-82-PHKB:47549500|rev|-	1	0.818761	0	chr16:47497810|47549512	14	3_4_0	40	0.412	exon	PHKB
chr2|SERPINE2:224849468|SERPINE2:224856717|rev|-	1	0.307639	0.569487	chr2:224849469|224856717	3	2_2_0	1659	0.004	exon	SERPINE2
chr2|MEIS1:66775151|MEIS1:66691240|rev|+	3	0.517304	0.333556	chr2:66691241|66775151	14	3_1_0	1245	0.022	exon	MEIS1
chr15|HERC2:28491026|HERC2:28492043|rev|-	7	0.0272016	0.218369	chr15:28491027|28492043	9	1_3_0	35	0.34	exon	HERC2
chr1|RNPEP:201972589|RNPEP:201970503|rev|+	6	0.693879	0.235865	chr1:201970504|201972589	6	2_2_0	111	0.098	exon	RNPEP
chr2|-0.5-4-4_seqlength-76-MBOAT2:9083350|-0.5-4-4_seqlength-76-MBOAT2:9114550|rev|+	4	0.779445	0	chr2:9083316|9114564	10	5_5_0	80	0.2	intron	MBOAT2
chr3|ELP6:47551673|ELP6:47552716|rev|-	2	0.101696	0.40853	chr3:47551674|47552716	4	3_2_1	178	0.043	exon	ELP6
chr7|KDELR2:6509226|KDELR2:6513915|rev|-	1	0.314418	0.568799	chr7:6509227|6513915	3	2_3_0	1398	0.004	exon	KDELR2
chr20|PLTP:44530905|PLTP:44531243|rev|-	1	0.310563	0.569195	chr20:44530906|44531243	3	3_3_0	42	0.125	exon	PLTP
chr6|MDN1:90454991|MDN1:90460251|rev|-	3	0.416641	0.333562	chr6:90454992|90460251	4	2_2_0	51	0.136	exon	MDN1
chr21|BACE2:42629253|BACE2:42609439|rev|+	1	0.332433	0.566775	chr21:42609440|42629253	7	3_3_0	62	0.184	exon	BACE2
chr16|RNPS1:2312278|RNPS1:2313288|rev|-	7	0.0334129	0.218369	chr16:2312279|2313288	16	4_4_0	15	0.681	exon	RNPS1
chr10|DNMBP:101659675|DNMBP:101659823|dup|-	2	0.089791	0.40853	chr10:101659676|101659823	2	2_1_1	54	0.069	exon	DNMBP
chr11|ARHGEF17:73068372|ARHGEF17:73066577|rev|+	11	0.000423356	0.174198	chr11:73066578|73068372	14	2_2_0	311	0.083	exon	ARHGEF17
chr7|RNF216:5751391|RNF216:5770448|rev|-	2	0.000173644	0.408531	chr7:5751392|5770448	7	2_1_1	68	0.171	exon	RNF216
chr22|-0.084-12-8_seqlength-81-ATXN10:46189450|-0.084-12-8_seqlength-81-ATXN10:46202900|rev|-	17	0.87287	0	chr22:46189425|46202902	83	24_25_0	439	0.274	intron	ATXN10
chr7|HIBADH:27668989|HIBADH:27689252|rev|-	1	0.844137	0.218201	chr7:27668990|27689252	2	2_1_0	41	0.089	exon	HIBADH
chr12|-0-5-6_seqlength-75-YAF2:42604200|-0-5-6_seqlength-75-YAF2:42604400|rev|+	3	0.682106	0	chr12:42604157|42604421	5	4_4_0	27	0.27	intron	YAF2
chr12|-0-5-4_seqlength-85-MED13L:116668350|-0-5-4_seqlength-85-MED13L:116675500|rev|+	1	0.233113	0	chr12:116668338|116675510	39	16_16_0	202	0.279	intron	MED13L
chrX|-0-5-4_seqlength-77-SLC25A43:118544200|-0-5-4_seqlength-77-SLC25A43:118560300|rev|-	5	0.843159	0	chrX:118544153|118560317	9	4_4_0	23	0.439	intron	SLC25A43
chr2|ATAD2B:24046127|ATAD2B:24046439|dup|-	5	1.17968e-06	0.258377	chr2:24046128|24046439	9	5_6_0	69	0.207	exon	ATAD2B
chr17|RHBDF2:74471111|RHBDF2:74471223|dup|-	2	0.000267001	0.408531	chr17:74471112|74471223	7	3_1_2	15	0.483	exon	RHBDF2
chr12|SCN8A:52145377|SCN8A:52139686|rev|+	1	0.846122	0.21488	chr12:52139687|52145377	2	2_2_0	31	0.114	exon	SCN8A
chr16|TANGO6:68896964|TANGO6:68893786|rev|+	6	0.645098	0.235865	chr16:68893787|68896964	7	3_4_0	75	0.157	exon	TANGO6
chr3|LRCH3:197547301|LRCH3:197544046|rev|+	1	0.898928	0.121127	chr3:197544047|197547301	5	4_3_0	121	0.076	exon	LRCH3
chr6|MAP3K5:136977444|MAP3K5:137019820|rev|-	4	0.385465	0.288875	chr6:136977445|137019820	5	2_2_0	58	0.147	exon	MAP3K5
chr12|SLC38A1:46633461|SLC38A1:46637097|rev|-	3	0.673546	0.333455	chr12:46633462|46637097	3	2_2_0	1010	0.006	exon	SLC38A1
chr2|ASB3:53941520|ASB3:53943880|rev|-	1	0.886205	0.144379	chr2:53941521|53943880	4	1_3_0	67	0.107	exon	ASB3
chr20|-0-24-7_seqlength-78-RALY:32617600|-0-24-7_seqlength-78-RALY:32619400|rev|-	1	0.675494	0	chr20:32617575|32619410	45	16_11_0	572	0.136	intron	RALY
chr12|ZFC3H1:72020039|ZFC3H1:72022817|rev|-	1	0.896887	0.124865	chr12:72020040|72022817	3	1_2_0	11	0.353	exon	ZFC3H1
chr7|UBE3C:157024021|UBE3C:157013382|rev|+	2	0.176748	0.408527	chr7:157013383|157024021	6	3_3_0	137	0.081	exon	UBE3C
chr3|YEATS2:183516777|YEATS2:183515710|rev|+	3	0.703024	0.333385	chr3:183515711|183516777	7	3_1_0	156	0.082	exon	YEATS2
chrX|CENPI:100403150|CENPI:100381697|rev|+	1	0.806243	0.277808	chrX:100381698|100403150	3	2_1_0	7	0.462	exon	CENPI
chr16|FBXO31:87376482|FBXO31:87377371|rev|-	2	0.179206	0.408527	chr16:87376483|87377371	4	1_2_0	391	0.02	exon	FBXO31
chr19|AXL:41754725|AXL:41754418|rev|+	39	0.000144687	0.092514	chr19:41754419|41754725	65	12_11_1	3560	0.035	exon	AXL
chr2|EXOC6B:72958135|EXOC6B:72960247|rev|-	2	0.850996	0.344997	chr2:72958136|72960247	10	4_1_1	85	0.19	exon	EXOC6B
chr7|WBSCR22:73101230|WBSCR22:73100965|rev|+	5	0.881783	0.258377	chr7:73100966|73101230	6	2_1_0	215	0.053	exon	WBSCR22
chr10|TNKS2:93611093|TNKS2:93608139|rev|+	2	0.699226	0.397114	chr10:93608140|93611093	5	2_2_0	691	0.014	exon	TNKS2
chr1|C1orf101:244724447|C1orf101:244715623|rev|+	3	0.00133172	0.333564	chr1:244715624|244724447	5	0_3_1	1		exon	C1orf101	MENDEL_0044:5:102:5803:13733#0,MENDEL_0044:6:6:5731:12453#0,MENDEL_0044:3:50:14347:18050#0,MENDEL_0044:6:5:2372:5981#0,MENDEL_0044:6:112:8006:20327#0,
chr9|-0.4-5-4_seqlength-74-KIAA1432:5779050|-0.4-5-4_seqlength-74-KIAA1432:5831000|rev|+	2	0.691523	0	chr9:5779009|5831028	5	2_3_0	28	0.263	intergenic	region
chr6|ARID1B:157406039|ARID1B:157405795|dup|+	1	0.881027	0.153778	chr6:157405796|157406039	3	2_3_0	872	0.007	exon	ARID1B
chr11|IPO7:9452550|IPO7:9451220|rev|+	1	0.88861	0.139998	chr11:9451221|9452550	10	3_3_0	8	0.714	exon	IPO7
chr6|IGF2R:160469575|IGF2R:160467529|rev|+	1	0.0129721	0.577749	chr6:160467530|160469575	3	1_3_1	40	0.13	exon	IGF2R
chr7|ISPD:16415716|ISPD:16445962|rev|-	5	0.000218081	0.258377	chr7:16415717|16445962	6	3_2_1	9	0.571	exon	ISPD
chr1|MTR:236990196|MTR:236987418|rev|+	1	0.0127639	0.577749	chr1:236987419|236990196	2	0_2_1	51	0.073	exon	MTR
chr9|EHMT1:140712590|EHMT1:140611077|rev|+	1	0.895027	0.128269	chr9:140611078|140712590	5	3_3_0	105	0.087	exon	EHMT1
chr12|LARP4:50824353|LARP4:50821544|rev|+	1	0.890885	0.135845	chr12:50821545|50824353	3	3_2_0	13	0.316	exon	LARP4
chr11|PICALM:85692787|PICALM:85695016|rev|-	14	0.00137759	0.15441	chr11:85692788|85695016	27	9_8_3	1562	0.033	exon	PICALM
chr2|PSMD1:231951895|PSMD1:231940224|rev|+	3	0.417675	0.333562	chr2:231940225|231951895	5	2_2_0	256	0.038	exon	PSMD1
chr11|RBM4:66407594|RBM4:66407170|dup|+	8	0.0514933	0.204265	chr11:66407171|66407594	12	4_5_0	409	0.055	exon	RBM4
chr2|TNS1:218755684|TNS1:218765235|rev|-	3	0.0669379	0.333564	chr2:218755685|218765235	6	2_2_0	431	0.027	exon	TNS1
chr7|BAZ1B:72883846|BAZ1B:72884813|rev|-	1	0.710947	0.394942	chr7:72883847|72884813	25	6_5_1	68	0.424	exon	BAZ1B
chr1|SLC9A1:27440316|SLC9A1:27440777|dup|-	2	0.00013664	0.408531	chr1:27440317|27440777	5	2_1_1	94	0.096	exon	SLC9A1
chr22|RABL2B:51214199|RABL2B:51216409|rev|-	5	2.17211e-10	0.258377	chr22:51214200|51216409	14	4_2_3	83	0.252	exon	RABL2B
chr11|-0-8-4_seqlength-76-UNAN:65202550|-0-8-4_seqlength-76-UNAN:65205100|rev|-	3	0.123742	0	chr11:65202538|65205128	12	3_2_0	2865	0.008	intergenic	region
chr22|TTLL1:43459818|TTLL1:43460330|rev|-	3	0.104394	0.333564	chr22:43459819|43460330	5	3_2_0	71	0.123	exon	TTLL1
chr14|ACTN1:69387722|ACTN1:69392389|rev|-	16	3.11377e-10	0.144437	chr14:69387723|69392389	21	6_4_2	1863	0.022	exon	ACTN1
chr1|LRP8:53736699|LRP8:53737018|rev|-	6	1.79729e-10	0.235865	chr1:53736700|53737018	20	6_5_3	51	0.44	exon	LRP8
chr5|SEC24A:134039622|SEC24A:134033588|rev|+	2	0.78233	0.379955	chr5:134033589|134039622	6	3_2_0	200	0.057	exon	SEC24A
chr5|TTC33:40728446|TTC33:40730445|rev|-	5	7.94731e-05	0.258377	chr5:40728447|40730445	5	1_2_0	47	0.175	exon	TTC33
chr16|CREBBP:3807288|CREBBP:3808973|rev|-	2	0.000220812	0.408531	chr16:3807289|3808973	4	1_2_0	60	0.118	exon	CREBBP
chr15|UBR1:43242459|UBR1:43258484|rev|-	8	0.44627	0.204265	chr15:43242460|43258484	8	1_3_0	72	0.182	exon	UBR1
chr10|-0.25-4-6_seqlength-75-WDR37:1149550|-0.25-4-6_seqlength-75-WDR37:1151200|rev|-	2	0.428714	0	chr10:1149539|1151207	16	9_8_0	106	0.232	exon	WDR37
chr9|RABGAP1:125839041|RABGAP1:125832628|rev|+	2	0.858146	0.339219	chr9:125832629|125839041	3	2_1_0	34	0.15	exon	RABGAP1
chr6|TMEM181:159046786|TMEM181:158994451|rev|+	2	0.260345	0.408501	chr6:158994452|159046786	13	3_5_0	123	0.174	exon	TMEM181
chr1|-0-5-6_seqlength-76-SNHG3:28833950|-0-5-6_seqlength-76-SNHG3:28834050|rev|-	3	0.943038	5	chr1:28833905|28834085	704	31_33_2	47798	0.029	intron	RCC1
chr1|GPBP1L1:46099160|GPBP1L1:46108171|rev|-	1	0.856988	0.196374	chr1:46099161|46108171	2	2_2_0	98	0.039	exon	GPBP1L1
chr3|ATR:142284962|ATR:142286996|rev|-	2	0.0358892	0.408531	chr3:142284963|142286996	2	2_1_0	161	0.024	exon	ATR
chr2|-0.5-4-4_seqlength-76-CRIM1:36596300|-0.5-4-4_seqlength-76-CRIM1:36669850|rev|-	4	0.82104	0	chr2:36596251|36669878	14	2_3_0	3792	0.007	intron	CRIM1
chr12|-4.874-37-12_seqlength-76-PHB2:7076550|-4.874-37-12_seqlength-76-PHB2:7076650|rev|+	16	0.999703	0	chr12:7076506|7076665	30	4_1_0	15056	0.004	exon	SCARNA12
chr15|DENND4A:66021409|DENND4A:66031213|rev|-	1	0.315776	0.568657	chr15:66021410|66031213	6	3_3_0	85	0.124	exon	DENND4A
chr2|R3HDM1:136467801|R3HDM1:136467002|rev|+	1	0.872405	0.169279	chr2:136467003|136467801	10	3_3_0	51	0.282	exon	R3HDM1
chr14|TMX1:51716483|TMX1:51710573|rev|+	5	0.00750139	0.258377	chr14:51710574|51716483	11	3_4_0	32	0.407	exon	TMX1
chr17|HDAC5:42188096|HDAC5:42195072|rev|-	2	0.195232	0.408524	chr17:42188097|42195072	4	2_3_0	131	0.058	exon	HDAC5
chr12|PRH1-PRR4:11126253|PRH1-PRR4:11199787|rev|-	4	0.274169	0.288875	chr12:11126254|11199787	5	2_2_0	181	0.052	exon	PRH1-PRR4
chr16|NFATC3:68160513|NFATC3:68155889|rev|+	11	0.567502	0.174198	chr16:68155890|68160513	96	24_23_2	64	0.75	exon	NFATC3
chr10|PPAPDC1A:122334813|PPAPDC1A:122273422|rev|+	6	0.00297634	0.235865	chr10:122273423|122334813	6	2_2_1	136	0.081	exon	PPAPDC1A
chr1|ATP2B4:203652526|ATP2B4:203651869|dup|+	3	7.31723e-06	0.333564	chr1:203651870|203652526	8	2_1_0	2536	0.006	exon	ATP2B4
chr11|ARHGEF12:120317794|ARHGEF12:120310837|rev|+	4	0.0281244	0.288875	chr11:120310838|120317794	11	3_1_0	158	0.122	exon	ARHGEF12
chr6|CNKSR3:154762425|CNKSR3:154771392|rev|-	6	0.00322721	0.235865	chr6:154762426|154771392	13	2_4_0	63	0.292	exon	CNKSR3
chr19|CD97:14515374|CD97:14513408|rev|+	1	0.886205	0.144379	chr19:14513409|14515374	6	3_2_0	225	0.051	exon	CD97
chr11|DENND5A:9199678|DENND5A:9229179|rev|-	1	0.318085	0.568411	chr11:9199679|9229179	2	1_2_0	129	0.03	exon	DENND5A
chr9|ZCCHC7:37327831|ZCCHC7:37302184|rev|+	6	1.42688e-06	0.235865	chr9:37302185|37327831	8	2_1_1	32	0.333	exon	ZCCHC7
chr10|CCAR1:70502326|CCAR1:70500385|rev|+	2	0.127753	0.40853	chr10:70500386|70502326	4	1_2_0	282	0.028	exon	CCAR1
chr17|-0-6-4_seqlength-74-PRKCA:64492350|-0-6-4_seqlength-74-PRKCA:64510550|rev|-	8	0.89728	0	chr17:64492319|64510584	33	11_10_0	380	0.148	intron	PRKCA
chr7|MLL3:151960100|MLL3:151962294|rev|-	4	0.000649188	0.288875	chr7:151960101|151962294	6	2_1_0	114	0.095	exon	MLL3
chr22|PPIL2:22029404|PPIL2:22024201|rev|+	2	0.00477294	0.408531	chr22:22024202|22029404	5	2_3_2	161	0.058	exon	PPIL2
chr6|ASCC3:101214440|ASCC3:101296583|rev|-	1	0.330045	0.56706	chr6:101214441|101296583	4	2_1_0	125	0.06	exon	ASCC3
chr3|ROBO1:78734895|ROBO1:78767033|rev|-	2	0.7241	0.393546	chr3:78734896|78767033	2	2_2_0	263	0.015	exon	ROBO1
chr12|CHFR:133428203|CHFR:133430159|rev|-	1	0.851003	0.206633	chr12:133428204|133430159	3	3_3_0	75	0.074	exon	CHFR
chr21|-0.75-4-4_seqlength-78-MIR3687:9827450|-0.75-4-4_seqlength-78-MIR3687:9827500|rev|-	3	0.936899	1	chr21:9827445|9827513	7	5_4_0	972203	0	intergenic	region
chr17|KPNB1:45742524|KPNB1:45741524|rev|+	11	4.30284e-08	0.174198	chr17:45741525|45742524	16	5_6_1	916	0.034	exon	KPNB1
chr5|SPOCK1:136403403|SPOCK1:136476383|rev|-	3	0.503829	0.333557	chr5:136403404|136476383	3	1_2_0	871	0.007	exon	SPOCK1
chr1|IPO9:201828122|IPO9:201821231|rev|+	1	0.813704	0.266663	chr1:201821232|201828122	14	7_5_0	827	0.033	exon	IPO9
chr17|PITPNA:1451589|PITPNA:1456443|rev|-	1	0.745786	0.357325	chr17:1451590|1456443	5	2_2_0	25	0.286	exon	PITPNA
chr8|PTK2:141684396|PTK2:141685598|rev|-	4	0.000592648	0.288875	chr8:141684397|141685598	12	4_1_1	378	0.06	exon	PTK2
chr17|NPEPPS:45623359|NPEPPS:45623274|dup|+	2	0.000132281	0.408531	chr17:45623275|45623359	5	2_1_0	76	0.116	exon	NPEPPS
chr1|PDE4DIP:144994590|PDE4DIP:145021167|rev|-	3	0.695081	0.333408	chr1:144994591|145021167	7	3_5_1	163	0.079	exon	PDE4DIP
chr9|LRRC8A:131671600|LRRC8A:131669435|dup|+	1	0.895027	0.128269	chr9:131669436|131671600	4	2_1_0	70	0.103	exon	LRRC8A
chr14|RALGAPA1:36133847|RALGAPA1:36194359|rev|-	3	0.674537	0.333453	chr14:36133848|36194359	3	1_2_0	8	0.429	exon	RALGAPA1
chr19|CACTIN:3623685|CACTIN:3624160|dup|-	8	0.144073	0.204265	chr19:3623686|3624160	14	9_7_0	16	0.636	exon	CACTIN
chr14|FBLN5:92347635|FBLN5:92347762|dup|-	11	0.258449	0.174198	chr14:92347636|92347762	11	2_2_0	446	0.047	exon	FBLN5
chr9|FAM120A:96278551|FAM120A:96277948|rev|+	6	4.35325e-12	0.235865	chr9:96277949|96278551	19	11_9_0	375	0.092	exon	FAM120A
chr19|RFX1:14076260|RFX1:14076358|dup|-	2	0.899502	0.291506	chr19:14076261|14076358	2	2_2_0	1	0.8	exon	RFX1
chr15|IQGAP1:90992875|IQGAP1:90984737|rev|+	4	0.887641	0.288792	chr15:90984738|90992875	4	1_2_1	1437	0.006	exon	IQGAP1
chr4|FNIP2:159791621|FNIP2:159772472|rev|+	4	0.341094	0.288875	chr4:159772473|159791621	10	1_4_3	149	0.118	exon	FNIP2
chr1|UBE4B:10211619|UBE4B:10209241|rev|+	1	0.323294	0.567838	chr1:10209242|10211619	2	2_1_0	64	0.059	exon	UBE4B
chr17|ANKFY1:4086692|ANKFY1:4088341|rev|-	1	0.330001	0.567065	chr17:4086693|4088341	2	2_2_0	237	0.017	exon	ANKFY1
chr12|ATXN2:111990083|ATXN2:111993723|rev|-	3	0.00188361	0.333564	chr12:111990084|111993723	23	8_3_1	17	0.73	exon	ATXN2
chr5|FBN2:127782173|FBN2:127800614|rev|-	6	0.151598	0.235865	chr5:127782174|127800614	10	3_3_0	1519	0.013	exon	FBN2
chr14|-0-10-6_seqlength-75-UNAN:71880700|-0-10-6_seqlength-75-UNAN:71884900|rev|-	1	0.638208	0	chr14:71880665|71884913	32	11_15_1	28	0.696	intergenic	region
chr17|EXOC7:74093876|EXOC7:74094099|dup|-	3	0.669806	0.333462	chr17:74093877|74094099	9	2_3_0	1108	0.016	exon	EXOC7
chr13|SMAD9:37439673|SMAD9:37454012|rev|-	1	0.898602	0.121724	chr13:37439674|37454012	3	1_2_0	26	0.188	exon	SMAD9
chrX|SHOX:601822|SHOX:601555|rev|+	3	2.27777e-06	0.333564	chrX:601556|601822	8	6_5_0	78	0.17	exon	SHOX
chr8|PTK2:141710989|PTK2:141712806|rev|-	1	0.209829	0.575769	chr8:141710990|141712806	2	1_2_0	122	0.032	exon	PTK2
chr17|OGFOD3:80361812|OGFOD3:80367286|rev|-	1	0.886205	0.144379	chr17:80361813|80367286	3	2_1_0	168	0.034	exon	OGFOD3
chr9|COQ4:131088160|COQ4:131087421|rev|+	1	0.813704	0.266663	chr9:131087422|131088160	2	2_2_0	114	0.034	exon	COQ4
chr9|HIATL2:99711836|HIATL2:99721179|rev|-	2	0.000161771	0.408531	chr9:99711837|99721179	2	2_2_0	168	0.023	exon	HIATL2
chr11|EXT2:44135851|EXT2:44129232|rev|+	2	4.24865e-05	0.408531	chr11:44129233|44135851	20	5_7_1	749	0.051	exon	EXT2
chr1|RERE:8601272|RERE:8674745|rev|-	1	0.898602	0.121724	chr1:8601273|8674745	18	10_9_0	40	0.474	exon	RERE
chr4|ANKRD17:73984404|ANKRD17:73991029|rev|-	18	3.0592e-05	0.136177	chr4:73984405|73991029	22	5_6_0	559	0.073	exon	ANKRD17
chr16|DNAJA3:4487486|DNAJA3:4484384|rev|+	2	0.819017	0.365054	chr16:4484385|4487486	2	2_2_0	50	0.074	exon	DNAJA3
chr4|WDFY3:85781564|WDFY3:85781775|dup|-	5	0.196043	0.258377	chr4:85781565|85781775	10	1_2_0	247	0.075	exon	WDFY3
chr15|ANXA2:60653139|ANXA2:60674640|rev|-	11	3.19809e-06	0.174198	chr15:60653140|60674640	10	1_3_0	58	0.256	exon	ANXA2
chr2|CRIM1:36764689|CRIM1:36749234|rev|+	3	0.00116991	0.333564	chr2:36749235|36764689	9	4_5_1	11174	0.002	exon	CRIM1
chr3|NEK10:27297786|NEK10:27394410|rev|-	1	0.710947	0.394942	chr3:27297787|27394410	3	1_2_0	17	0.261	exon	NEK10
chr12|NCOR2:124832370|NCOR2:124835283|rev|-	1	0.878264	0.158768	chr12:124832371|124835283	3	2_3_0	67	0.082	exon	NCOR2
chr2|ASAP2:9508648|ASAP2:9490936|rev|+	12	0.000250289	0.166782	chr2:9490937|9508648	17	4_2_0	109	0.238	exon	ASAP2
chr15|TTBK2:43086841|TTBK2:43132631|rev|-	3	0.564431	0.333546	chr15:43086842|43132631	4	2_1_0	36	0.182	exon	TTBK2
chr5|-0-20-6_seqlength-81-RAI14:34793400|-0-20-6_seqlength-81-RAI14:34796100|rev|-	1	0.752256	0	chr5:34793378|34796132	91	20_21_0	759	0.193	intron	RAI14
chr6|LRP11:150157220|LRP11:150174296|rev|-	1	0.802886	0.282725	chr6:150157221|150174296	18	5_4_0	51	0.414	exon	LRP11
chr22|PITPNB:28306951|PITPNB:28310335|rev|-	2	0.000142224	0.408531	chr22:28306952|28310335	4	4_1_3	44	0.154	exon	PITPNB
chr14|NID2:52493918|NID2:52527074|rev|-	3	0.474986	0.33356	chr14:52493919|52527074	7	2_2_1	608	0.023	exon	NID2
chr13|FNDC3A:49772710|FNDC3A:49771012|rev|+	4	5.10852e-05	0.288875	chr13:49771013|49772710	4	2_1_0	115	0.065	exon	FNDC3A
chr10|GDI2:5827104|GDI2:5842668|rev|-	2	0.861295	0.33649	chr10:5827105|5842668	11	4_5_0	633	0.034	exon	GDI2
chr8|ASPH:62438535|ASPH:62468581|rev|-	3	0.718966	0.33333	chr8:62438536|62468581	8	3_4_0	17	0.485	exon	ASPH
chr7|CDK13:40118450|CDK13:40037092|rev|+	2	0.72697	0.393067	chr7:40037093|40118450	2	2_2_0	18	0.182	exon	CDK13
chr2|BARD1:215617170|BARD1:215661841|rev|-	1	0.893025	0.131931	chr2:215617171|215661841	36	10_8_0	166	0.303	exon	BARD1
chr4|FIP1L1:54256040|FIP1L1:54249939|rev|+	1	0.447992	0.545217	chr4:54249940|54256040	7	2_1_1	47	0.23	exon	FIP1L1
chr13|-0-3-4_seqlength-70-ERCC5:103518750|-0-3-4_seqlength-70-ERCC5:103518950|rev|-	5	0.760609	0	chr13:103518732|103518955	30	6_6_0	82	0.423	intron	BIVM-ERCC5
chr2|-0-6-6_seqlength-81-MGAT5:135010700|-0-6-6_seqlength-81-MGAT5:135028100|rev|-	3	0.865639	0	chr2:135010666|135028121	3	2_2_0	82	0.068	intergenic	region
chr4|-0-5-4_seqlength-76-DCTD:183812600|-0-5-4_seqlength-76-DCTD:183836700|rev|+	1	0.819559	0	chr4:183812556|183836728	4	3_2_0	90	0.082	exon	DCTD
chr7|BCL7B:72954211|BCL7B:72957974|rev|-	3	0.487477	0.333559	chr7:72954212|72957974	3	2_2_0	189	0.031	exon	BCL7B
chr11|ARHGEF12:120348235|ARHGEF12:120347369|rev|+	1	0.750661	0.351603	chr11:120347370|120348235	10	6_2_0	228	0.081	exon	ARHGEF12
chr7|POM121:72400649|POM121:72398922|rev|+	4	4.03243e-06	0.288875	chr7:72398923|72400649	7	4_3_0	19	0.424	exon	POM121
chr11|PARVA:12535612|PARVA:12525860|rev|+	2	0.00191352	0.408531	chr11:12525861|12535612	13	4_2_0	876	0.029	exon	PARVA
chr16|WDR59:74982416|WDR59:74999720|rev|-	1	0.867093	0.178714	chr16:74982417|74999720	12	2_1_1	79	0.233	exon	WDR59
chr20|RBM39:34309661|RBM39:34313077|rev|-	1	0.710947	0.394942	chr20:34309662|34313077	4	1_4_0	30	0.211	exon	RBM39
chr7|MLL3:151842237|MLL3:151846237|rev|-	1	0.886205	0.144379	chr7:151842238|151846237	10	3_4_0	124	0.139	exon	MLL3
chr10|ZMIZ1:80921890|ZMIZ1:80878671|rev|+	1	0.840181	0.224766	chr10:80878672|80921890	11	4_5_1	80	0.216	exon	ZMIZ1
chr11|MARK2:63663105|MARK2:63662630|rev|+	2	0.741425	0.390405	chr11:63662631|63663105	12	6_5_0	122	0.164	exon	MARK2
chr8|-0-6-4_seqlength-78-PVT1:128867450|-0-6-4_seqlength-78-PVT1:128903250|rev|-	1	0.817959	0	chr8:128867401|128903244	6	4_2_0	112	0.097	intergenic	region
chr4|PDLIM5:95507595|PDLIM5:95494501|rev|+	4	3.17938e-05	0.288875	chr4:95494502|95507595	4	2_0_3	312	0.025	exon	PDLIM5
chr2|NCKAP1:183859566|NCKAP1:183860566|rev|-	7	0.827396	0.218369	chr2:183859567|183860566	14	4_6_1	408	0.064	exon	NCKAP1
chr9|SECISBP2:91943801|SECISBP2:91943574|dup|+	1	0.883676	0.148976	chr9:91943575|91943801	3	2_1_0	6	0.5	exon	SECISBP2
chr22|LARGE:34157357|LARGE:34252790|rev|-	2	0.103974	0.40853	chr22:34157358|34252790	5	2_4_1	24	0.294	exon	LARGE
chr1|KDM5B:202724398|KDM5B:202733273|rev|-	1	0.823719	0.251242	chr1:202724399|202733273	4	2_1_0	138	0.055	exon	KDM5B
chr10|TSPAN14:82264534|TSPAN14:82248972|rev|+	1	0.862386	0.18699	chr10:82248973|82264534	4	1_2_0	54	0.129	exon	TSPAN14
chr21|ITSN1:35094956|ITSN1:35091101|rev|+	3	0.879966	0.328183	chr21:35091102|35094956	8	3_4_1	61	0.208	exon	ITSN1
chr7|-4-7-8_seqlength-76-AP4M1:99697100|-4-7-8_seqlength-76-AP4M1:99697200|rev|+	3	0.943238	0	chr7:99697067|99697210	26	9_8_0	63	0.452	intron	MCM7
chr2|SLC30A6:32434630|SLC30A6:32431954|rev|+	5	0.269105	0.258377	chr2:32431955|32434630	5	1_2_1	40	0.2	exon	SLC30A6
chr1|MFSD2A:40424497|MFSD2A:40422758|rev|+	1	0.750661	0.351603	chr1:40422759|40424497	6	3_4_0	4	0.75	exon	MFSD2A
chr22|LRP5L:25750562|LRP5L:25756190|rev|-	2	0.539131	0.406619	chr22:25750563|25756190	3	1_2_0	15	0.286	exon	LRP5L
chr5|-0.25-4-4_seqlength-78-OXCT1:41800100|-0.25-4-4_seqlength-78-OXCT1:41803250|rev|+	4	0.843406	0	chr5:41800096|41803265	4	2_2_0	62	0.114	intron	OXCT1
chr16|-0-3-4_seqlength-75-ABCC1:16235050|-0-3-4_seqlength-75-ABCC1:16236800|rev|-	1	0.638208	0	chr16:16235030|16236799	5	4_5_0	59	0.145	exon	ABCC1
chr8|AGO2:141595217|AGO2:141595410|dup|-	1	0.318085	0.568411	chr8:141595218|141595410	2	2_2_0	78	0.049	exon	AGO2
chr17|NF1:29546136|NF1:29508439|rev|+	2	0.00567428	0.408531	chr17:29508440|29546136	2	1_1_1	80	0.048	exon	NF1
chr6|CAP2:17543374|CAP2:17539499|rev|+	1	0.00881838	0.577749	chr6:17539500|17543374	10	5_3_0	472	0.041	exon	CAP2
chr17|HGS:79660611|HGS:79660532|dup|+	2	0.657037	0.401328	chr17:79660533|79660611	2	2_2_0	384	0.01	exon	HGS
chr6|MDN1:90461149|MDN1:90463341|rev|-	1	0.322177	0.567963	chr6:90461150|90463341	4	2_3_0	86	0.085	exon	MDN1
chr20|ELMO2:45008891|ELMO2:45012133|rev|-	3	0.727137	0.333294	chr20:45008892|45012133	6	3_3_0	198	0.057	exon	ELMO2
chr10|-0.917-6-7_seqlength-76-SH3PXD2A:105382250|-0.917-6-7_seqlength-76-SH3PXD2A:105420850|rev|+	2	0.549687	0	chr10:105382227|105420872	118	30_33_0	358	0.397	intron	SH3PXD2A
chr19|UBA2:34957919|UBA2:34922765|rev|+	3	0.474986	0.33356	chr19:34922766|34957919	4	2_2_0	84	0.087	exon	UBA2
chr2|UXS1:106739425|UXS1:106782539|rev|-	8	0.0218072	0.204265	chr2:106739426|106782539	9	3_0_2	150	0.107	exon	UXS1
chr3|TRAIP:49884957|TRAIP:49885633|rev|-	2	0.732495	0.392101	chr3:49884958|49885633	7	2_4_2	27	0.341	exon	TRAIP
chr12|PLEKHA5:19436679|PLEKHA5:19436213|dup|+	1	0.262711	0.573137	chr12:19436214|19436679	3	2_1_0	41	0.128	exon	PLEKHA5
chr16|TCF25:89962491|TCF25:89961445|rev|+	21	0.26091	0.126075	chr16:89961446|89962491	54	11_12_1	818	0.117	exon	TCF25
chr5|NUP155:37358182|NUP155:37364486|rev|-	6	0.0353135	0.235865	chr5:37358183|37364486	6	1_2_0	476	0.025	exon	NUP155
chr9|HIATL1:97200810|HIATL1:97191470|rev|+	4	2.45335e-08	0.288875	chr9:97191471|97200810	7	4_4_0	144	0.089	exon	HIATL1
chr8|TAF2:120800577|TAF2:120810086|rev|-	2	0.170442	0.408528	chr8:120800578|120810086	3	2_2_0	110	0.052	exon	TAF2
chr7|-0-3-4_seqlength-81-GRB10:50737450|-0-3-4_seqlength-81-GRB10:50773000|rev|+	3	0.605813	0	chr7:50737419|50773020	11	3_3_0	90	0.196	intron	GRB10
chr1|ILF2:153637695|ILF2:153641033|rev|-	1	0.875388	0.163939	chr1:153637696|153641033	3	3_2_0	385	0.015	exon	ILF2
chr12|SPATS2:49893988|SPATS2:49890615|rev|+	1	0.895027	0.128269	chr12:49890616|49893988	4	1_2_0	34	0.19	exon	SPATS2
chr12|BAZ2A:56998000|BAZ2A:56999111|rev|-	1	0.883676	0.148976	chr12:56998001|56999111	10	2_5_0	50	0.286	exon	BAZ2A
chrY|-0-4-4_seqlength-77-USP9Y:14821250|-0-4-4_seqlength-77-USP9Y:14821450|rev|-	3	0.828845	0	chrY:14821212|14821476	5	3_3_0	170	0.056	intron	USP9Y
chr6|MTO1:74176329|MTO1:74175931|rev|+	6	0.874223	0.235865	chr6:74175932|74176329	14	5_4_0	54	0.341	exon	MTO1
chr9|TMEM245:111812562|TMEM245:111835718|rev|-	1	0.272185	0.572489	chr9:111812563|111835718	2	1_2_0	120	0.032	exon	TMEM245
chr17|-3.556-9-6_seqlength-78-RPL23:37009150|-3.556-9-6_seqlength-78-RPL23:37009200|rev|+	7	0.992354	0	chr17:37009115|37009234	8	4_4_0	94	0.145	exon	SNORA21
chr11|HPS5:18305341|HPS5:18307006|rev|-	2	0.494711	0.407409	chr11:18305342|18307006	2	1_2_0	51	0.073	exon	HPS5
chr2|NBAS:15691616|NBAS:15698758|rev|-	2	0.829477	0.35939	chr2:15691617|15698758	9	3_6_2	465	0.037	exon	NBAS
chr3|-0.167-6-4_seqlength-77-RNF168:196198550|-0.167-6-4_seqlength-77-RNF168:196202150|rev|+	1	0.818761	0	chr3:196198511|196202183	2	1_2_0	11	0.267	exon	RNF168
chr6|SCUBE3:35201078|SCUBE3:35195356|rev|+	3	0.0911103	0.333564	chr6:35195357|35201078	12	5_4_0	152	0.136	exon	SCUBE3
chr7|BBS9:33427756|BBS9:33397466|rev|+	1	0.878264	0.158768	chr7:33397467|33427756	8	5_3_0	39	0.291	exon	BBS9
chr17|ACACA:35597391|ACACA:35598969|rev|-	2	0.197021	0.408524	chr17:35597392|35598969	3	2_1_0	245	0.024	exon	ACACA
chr1|FLVCR1:213058738|FLVCR1:213037066|rev|+	3	0.00193319	0.333564	chr1:213037067|213058738	11	4_2_0	19	0.537	exon	FLVCR1
chr3|UBXN7:196118683|UBXN7:196120490|rev|-	3	0.886709	0.327239	chr3:196118684|196120490	7	3_2_0	85	0.141	exon	UBXN7
chr17|SMURF2:62579578|SMURF2:62582288|rev|-	3	0.112789	0.333564	chr17:62579579|62582288	7	6_6_0	180	0.072	exon	SMURF2
chr7|NRF1:129311383|NRF1:129297182|rev|+	2	0.811281	0.368784	chr7:129297183|129311383	2	2_1_0	133	0.029	exon	NRF1
chr15|INO80:41297790|INO80:41319934|rev|-	1	0.898602	0.121724	chr15:41297791|41319934	8	2_1_0	28	0.364	exon	INO80
chr13|PAN3:28855516|PAN3:28830428|rev|+	4	0.783766	0.288871	chr13:28830429|28855516	12	3_4_0	289	0.077	exon	PAN3
chr14|HAUS4:23419522|HAUS4:23421892|rev|-	4	0.00149555	0.288875	chr14:23419523|23421892	5	2_4_0	30	0.25	exon	HAUS4
chr7|DGKI:137304569|DGKI:137374748|rev|-	2	0.681275	0.399144	chr7:137304570|137374748	3	3_3_0	43	0.122	exon	DGKI
chr1|C1orf27:186360923|C1orf27:186359842|rev|+	1	0.896887	0.124865	chr1:186359843|186360923	3	3_3_0	16	0.273	exon	C1orf27
chr8|WWP1:87414432|WWP1:87414247|dup|+	5	0.876515	0.258377	chr8:87414248|87414432	17	7_7_0	46	0.425	exon	WWP1
chr6|TAB2:149691235|TAB2:149691044|dup|+	1	0.881028	0.153777	chr6:149691045|149691235	7	2_4_1	24	0.368	exon	TAB2
chr16|AARS:70294946|AARS:70296427|rev|-	1	0.812524	0.268445	chr16:70294947|70296427	4	2_1_0	1343	0.006	exon	AARS
chr3|TMCC1:129599151|TMCC1:129599402|dup|-	2	0.772493	0.382943	chr3:129599152|129599402	35	17_17_0	62	0.53	exon	TMCC1
chr3|TIMMDC1:119232566|TIMMDC1:119219541|rev|+	7	0.175034	0.218369	chr3:119219542|119232566	22	5_6_0	65	0.404	exon	TIMMDC1
chr3|MRAS:138091918|MRAS:138091707|dup|+	1	0.898602	0.121724	chr3:138091708|138091918	2	2_2_0	231	0.017	exon	MRAS
chr3|PHC3:169863210|PHC3:169896726|rev|-	4	0.0529892	0.288875	chr3:169863211|169896726	16	4_4_0	529	0.057	exon	PHC3
chr15|USP3:63852169|USP3:63850304|rev|+	1	0.846814	0.213717	chr15:63850305|63852169	3	1_2_0	53	0.102	exon	USP3
chr8|STK3:99538969|STK3:99539145|dup|-	2	0.784419	0.379275	chr8:99538970|99539145	2	2_1_0	9	0.308	exon	STK3
chr16|FTO:53913899|FTO:53907697|rev|+	1	0.710947	0.394942	chr16:53907698|53913899	3	2_1_0	368	0.016	exon	FTO
chr7|ZDHHC4:6624891|ZDHHC4:6620185|rev|+	1	0.745786	0.357325	chr7:6620186|6624891	3	3_2_0	212	0.028	exon	ZDHHC4
chr12|RNF41:56604080|RNF41:56604352|dup|-	6	0.00217162	0.235865	chr12:56604081|56604352	15	3_3_1	2921	0.01	exon	RNF41
chr4|PDLIM5:95539342|PDLIM5:95494501|rev|+	1	0.879882	0.155847	chr4:95494502|95539342	3	1_2_1	849	0.007	exon	PDLIM5
chr9|TMEM245:111819470|TMEM245:111870850|rev|-	2	0.769927	0.383667	chr9:111819471|111870850	3	2_2_0	492	0.012	exon	TMEM245
chr11|NUP98:3752620|NUP98:3752808|dup|-	4	0.0395457	0.288875	chr11:3752621|3752808	8	2_1_0	214	0.07	exon	NUP98
chr5|SMAD5:135499080|SMAD5:135483520|rev|+	1	0.896887	0.124865	chr5:135483521|135499080	4	2_2_0	171	0.045	exon	SMAD5
chr17|NUFIP2:27613009|NUFIP2:27614734|dup|-	1	0.896887	0.124865	chr17:27613010|27614734	2	2_2_0	57	0.066	exon	NUFIP2
chr1|WDTC1:27609940|WDTC1:27608729|rev|+	9	0.000776055	0.192583	chr1:27608730|27609940	13	1_2_1	99	0.208	exon	WDTC1
chr1|RNPEP:201970895|RNPEP:201970503|rev|+	2	0.729661	0.392604	chr1:201970504|201970895	3	2_2_0	108	0.053	exon	RNPEP
chr4|WDR1:10099334|WDR1:10105610|rev|-	75	1.1883e-32	0.0667128	chr4:10099335|10105610	150	27_30_3	3878	0.072	exon	WDR1
chr15|ATP10A:25936861|ATP10A:25947247|rev|-	5	7.01195e-13	0.258377	chr15:25936862|25947247	10	1_2_0	231	0.08	exon	ATP10A
chr11|NPAT:108046972|NPAT:108047817|rev|-	1	0.786118	0.306389	chr11:108046973|108047817	3	1_2_0	12	0.333	exon	NPAT
chr14|MARK3:103966537|MARK3:103958113|rev|+	1	0.820343	0.256499	chr14:103958114|103966537	4	3_1_1	192	0.04	exon	MARK3
chr4|CCDC111:185599548|CCDC111:185580493|rev|+	2	0.00183156	0.408531	chr4:185580494|185599548	4	2_1_0	14	0.364	exon	CCDC111
chr9|MVB12B:129148937|MVB12B:129102786|rev|+	1	0.0315992	0.577749	chr9:129102787|129148937	4	1_2_1	14	0.364	exon	MVB12B
chr6|MAP3K5:136990420|MAP3K5:137019820|rev|-	1	0.849099	0.209862	chr6:136990421|137019820	3	2_2_0	58	0.094	exon	MAP3K5
chr9|SLC35D2:99106185|SLC35D2:99130587|rev|-	2	0.842981	0.350843	chr9:99106186|99130587	2	2_1_1	15	0.211	exon	SLC35D2
chr12|PPFIBP1:27827154|PPFIBP1:27824363|rev|+	2	0.101992	0.40853	chr12:27824364|27827154	2	2_0_2	223	0.018	exon	PPFIBP1
chr16|USP31:23113639|USP31:23119504|rev|-	1	0.327216	0.567391	chr16:23113640|23119504	3	3_3_0	17	0.261	exon	USP31
chr1|SOAT1:179310445|SOAT1:179306971|rev|+	4	0.886771	0.288795	chr1:179306972|179310445	6	2_3_0	96	0.111	exon	SOAT1
chr10|TET1:70406762|TET1:70404454|dup|+	1	0.890885	0.135845	chr10:70404455|70406762	3	3_2_0	9	0.4	exon	TET1
chr9|NR4A3:102609897|NR4A3:102606930|rev|+	7	0.061819	0.218369	chr9:102606931|102609897	18	3_3_0	24	0.6	exon	NR4A3
chr5|ADAMTS6:64520146|ADAMTS6:64522046|rev|-	2	0.864384	0.333694	chr5:64520147|64522046	10	3_4_0	43	0.317	exon	ADAMTS6
chr11|SIK3:116734383|SIK3:116744352|rev|-	1	0.313273	0.568918	chr11:116734384|116744352	10	5_5_0	33	0.377	exon	SIK3
chr2|UXS1:106739425|UXS1:106746234|rev|-	15	3.28675e-21	0.149174	chr2:106739426|106746234	8	2_2_0	222	0.067	exon	UXS1
chr2|PRKCE:46211819|PRKCE:46203567|rev|+	8	0.779098	0.204265	chr2:46203568|46211819	9	2_2_0	102	0.15	exon	PRKCE
chr9|HIATL2:99711836|HIATL2:99735230|rev|-	5	0.475461	0.258377	chr9:99711837|99735230	21	4_8_0	106	0.284	exon	HIATL2
chr12|ITGA5:54802539|ITGA5:54803381|rev|-	3	0.0981341	0.333564	chr12:54802540|54803381	7	2_3_0	739	0.019	exon	ITGA5
chr7|GTF2IRD2:74239461|GTF2IRD2:74251505|rev|-	3	2.87406e-06	0.333564	chr7:74239462|74251505	8	4_3_0	33	0.327	exon	GTF2IRD2
chr1|EIF3I:32692131|EIF3I:32691771|rev|+	6	5.54674e-08	0.235865	chr1:32691772|32692131	8	2_3_0	1792	0.009	exon	EIF3I
chr19|GPI:34868786|GPI:34868407|rev|+	1	0.327216	0.567391	chr19:34868408|34868786	3	2_2_0	1568	0.004	exon	GPI
chr3|SLC6A6:14508158|SLC6A6:14485131|rev|+	5	0.720617	0.258377	chr3:14485132|14508158	6	3_2_0	162	0.069	exon	SLC6A6
chr6|PEX6:42941740|PEX6:42942776|rev|-	1	0.898602	0.121724	chr6:42941741|42942776	19	7_7_0	11	0.776	exon	PEX6
chr2|PKP4:159459616|PKP4:159389691|rev|+	2	0.000118556	0.408531	chr2:159389692|159459616	18	7_5_5	299	0.107	exon	PKP4
chr2|CRIM1:36749456|CRIM1:36704031|rev|+	13	0.00515256	0.160239	chr2:36704032|36749456	12	4_6_1	6243	0.004	exon	CRIM1
chr8|KIAA0146:48353104|KIAA0146:48192449|rev|+	2	0.0010295	0.408531	chr8:48192450|48353104	10	1_3_1	98	0.169	exon	KIAA0146
chr22|-0-3-4_seqlength-78-TTLL1:43435800|-0-3-4_seqlength-78-TTLL1:43442550|rev|+	3	0.783205	0	chr22:43435786|43442579	22	7_7_1	128	0.256	exon	TTLL1
chr12|HMGA2:66345195|HMGA2:66221780|rev|+	2	0.000124983	0.408531	chr12:66221781|66345195	2	2_0_2	72	0.053	exon	HMGA2
chr1|SAMD11:874840|SAMD11:871151|rev|+	1	0.870366	0.172912	chr1:871152|874840	7	3_3_0	131	0.097	exon	SAMD11
chr16|CLN3:28499911|CLN3:28500707|rev|-	6	0.711437	0.235865	chr16:28499912|28500707	18	7_6_0	96	0.273	exon	CLN3
chr11|SNX15:64800023|SNX15:64799639|rev|+	2	0.175019	0.408527	chr11:64799640|64800023	7	3_3_0	30	0.318	exon	ARL2-SNX15
chr11|-0-4-4_seqlength-76-EIF4G2:10823050|-0-4-4_seqlength-76-EIF4G2:10823100|rev|+	25	0.972016	0	chr11:10823014|10823134	3	3_3_0	569	0.01	exon	SNORD97
chr14|SMEK1:91947919|SMEK1:91957146|rev|-	1	0.895027	0.128269	chr14:91947920|91957146	2	2_2_0	41	0.089	exon	SMEK1
chr1|SCMH1:41512078|SCMH1:41541123|rev|-	6	0.89095	0.235865	chr1:41512079|41541123	11	3_4_0	185	0.106	exon	SCMH1
chr12|SRGAP1:64480806|SRGAP1:64456696|rev|+	1	0.890885	0.135845	chr12:64456697|64480806	4	2_0_2	71	0.101	exon	SRGAP1
chr12|-0.52-11-4_seqlength-78-DGKA:56334250|-0.52-11-4_seqlength-78-DGKA:56334400|rev|-	17	0.999057	0	chr12:56334218|56334387	37	13_11_0	80	0.481	intron	DGKA
chr15|MGA:41991357|MGA:41988272|rev|+	3	0.0337827	0.333564	chr15:41988273|41991357	4	1_2_0	46	0.148	exon	MGA
chr17|NPLOC4:79563141|NPLOC4:79567453|rev|-	1	0.844137	0.218201	chr17:79563142|79567453	2	2_2_0	414	0.01	exon	NPLOC4
chrX|-0.334-3-4_seqlength-77-SLC25A43:118544250|-0.334-3-4_seqlength-77-SLC25A43:118560300|rev|-	2	0.603438	0	chrX:118544245|118560317	7	4_3_0	30	0.318	intron	SLC25A43
chr7|ZNF680:64004084|ZNF680:64004810|rev|-	1	0.885231	0.146152	chr7:64004085|64004810	14	3_5_1	16	0.636	exon	ZNF680
chr17|NPLOC4:79563141|NPLOC4:79564342|rev|-	2	0.851544	0.344574	chr17:79563142|79564342	4	3_2_0	405	0.019	exon	NPLOC4
chr7|POMZP3:76240770|POMZP3:76247617|rev|-	3	1.19941e-06	0.333564	chr7:76240771|76247617	5	1_2_0	48	0.172	exon	POMZP3
chr14|ABCD4:74756185|ABCD4:74757202|rev|-	2	0.854969	0.341856	chr14:74756186|74757202	4	2_2_1	25	0.242	exon	ABCD4
chr1|ZCCHC11:52943379|ZCCHC11:52947595|rev|-	1	0.895027	0.128269	chr1:52943380|52947595	3	2_2_0	31	0.162	exon	ZCCHC11
chr1|HHAT:210591669|HHAT:210522276|rev|+	10	0.654182	0.1827	chr1:210522277|210591669	10	3_2_0	54	0.27	exon	HHAT
chr9|GPR107:132872705|GPR107:132841908|rev|+	2	0.00530734	0.408531	chr9:132841909|132872705	4	1_2_0	54	0.129	exon	GPR107
chr13|CDC16:115016149|CDC16:115002273|rev|+	4	0.297186	0.288875	chr13:115002274|115016149	4	1_2_0	488	0.016	exon	CDC16
chr2|MARCH4:217142394|MARCH4:217148452|rev|-	1	0.281256	0.57181	chr2:217142395|217148452	14	3_2_0	120	0.189	exon	MARCH4
chr10|LHPP:126186697|LHPP:126176990|rev|+	6	8.97753e-06	0.235865	chr10:126176991|126186697	11	3_5_1	107	0.171	exon	LHPP
chr14|SAMD4A:55204005|SAMD4A:55203741|dup|+	5	0.13817	0.258377	chr14:55203742|55204005	8	4_2_0	191	0.077	exon	SAMD4A
chr1|HSPG2:22165863|HSPG2:22166043|dup|-	1	0.809456	0.273045	chr1:22165864|22166043	3	2_2_0	57	0.095	exon	HSPG2
chr7|CCZ1B:6854394|CCZ1B:6862991|rev|-	2	0.290167	0.408477	chr7:6854395|6862991	3	2_2_0	28	0.176	exon	CCZ1B
chr5|UIMC1:176370335|UIMC1:176378578|rev|-	12	0.124876	0.166782	chr5:176370336|176378578	14	5_4_0	100	0.219	exon	UIMC1
chr10|DOCK1:128926028|DOCK1:128923737|rev|+	3	0.104087	0.333564	chr10:128923738|128926028	8	2_2_0	55	0.225	exon	DOCK1
chr11|CYBASC3:61118462|CYBASC3:61120611|rev|-	1	0.831985	0.23812	chr11:61118463|61120611	2	2_1_0	112	0.034	exon	CYBASC3
chr2|-0-5-4_seqlength-76-PUM2:20507750|-0-5-4_seqlength-76-PUM2:20527150|rev|+	1	0.819559	0	chr2:20507739|20527139	7	4_3_0	725	0.019	exon	PUM2
chr17|KANSL1:44127898|KANSL1:44172067|rev|-	3	0.552603	0.333549	chr17:44127899|44172067	4	3_3_0	187	0.041	exon	KANSL1
chr15|KIAA1199:81201647|KIAA1199:81201437|dup|+	7	0.442231	0.218369	chr15:81201438|81201647	21	2_2_0	5577	0.007	exon	KIAA1199
chr4|HTT:3201666|HTT:3188323|rev|+	6	0.000141887	0.235865	chr4:3188324|3201666	11	4_1_0	173	0.113	exon	HTT
chr14|FUT8:66028484|FUT8:66028054|dup|+	13	0.000899044	0.160239	chr14:66028055|66028484	23	5_11_0	34	0.575	exon	FUT8
chr11|-0-8-4_seqlength-76-UNAN:65202550|-0-8-4_seqlength-76-UNAN:65205100|rev|-	3	0.123742	0	chr11:65202524|65205128	22	4_6_0	2793	0.016	intergenic	region
chr2|TRIP12:230723487|TRIP12:230744844|rev|-	1	0.883676	0.148976	chr2:230723488|230744844	3	1_2_0	524	0.011	exon	TRIP12
chr3|PDZRN3:73651504|PDZRN3:73657835|rev|-	2	0.803454	0.372206	chr3:73651505|73657835	2	2_2_0	51	0.073	exon	PDZRN3
chr19|SLC5A5:17988902|SLC5A5:17988531|rev|+	4	0.880162	0.288812	chr19:17988532|17988902	5	1_1_1	1		exon	SLC5A5	MENDEL_0044:3:69:2409:20287#0,MENDEL_0044:3:74:15277:16613#0,MENDEL_0044:3:93:16653:2202#0,MENDEL_0044:5:90:1639:951#0,MENDEL_0044:6:87:8004:17422#0,
chr19|C19orf55:36253257|C19orf55:36252919|rev|+	2	0.664015	0.400757	chr19:36252920|36253257	8	3_3_0	23	0.41	exon	C19orf55
chr17|C17orf80:71233134|C17orf80:71231614|dup|+	1	0.310563	0.569195	chr17:71231615|71233134	2	2_2_0	116	0.033	exon	C17orf80
chr10|PYROXD2:100144703|PYROXD2:100147064|rev|-	1	0.825721	0.248095	chr10:100144704|100147064	8	2_3_0	54	0.229	exon	PYROXD2
chr11|-0.2-6-6_seqlength-76-PICALM:85692200|-0.2-6-6_seqlength-76-PICALM:85693000|rev|+	1	0.820352	0	chr11:85692172|85693031	2	2_2_0	943	0.004	exon	PICALM
chr16|ACSF3:89180895|ACSF3:89178499|rev|+	1	0.843964	0.218489	chr16:89178500|89180895	2	2_2_0	156	0.025	exon	ACSF3
chr17|TBCD:80869665|TBCD:80858526|rev|+	21	2.03369e-13	0.126075	chr17:80858527|80869665	59	19_6_8	100	0.541	exon	TBCD
chr3|TMCC1:129546645|TMCC1:129551669|rev|-	5	2.67011e-12	0.258377	chr3:129546646|129551669	7	3_0_2	125	0.101	exon	TMCC1

## Sheet: CIRI_BJpam_InMineOnly
junction	numCircle	posteriorProb	pvalue
chr12|ANO6:45751207|ANO6:45725077|rev|+	1	0.909504	0.101814
chr16|ABCC1:16165586|ABCC1:16126965|rev|+	5	0.999983	5.1775e-06
chr11|ARHGAP32:128910822|ARHGAP32:128936763|rev|-	2	0.990425	0.0121808
chr1|ATP2B4:203683405|ATP2B4:203680004|rev|+	3	0.999091	0.000685676
chr7|OSBPL3:24903114|OSBPL3:24903218|dup|-	5	0.999732	0.0234673
chr17|MED13:60112823|MED13:60112969|dup|-	5	0.99999	6.05448e-07
chr16|TCF25:89958683|TCF25:89950989|rev|+	5	0.99999	6.05448e-07
chr9|CERCAM:131186551|CERCAM:131186416|dup|+	1	0.90511	0.109821
chr16|XPO6:28137009|XPO6:28181230|rev|-	3	0.998483	0.00308039
chr4|PHF17:129776952|PHF17:129767529|rev|+	4	0.999889	4.70153e-05
chr12|CLSTN3:7303659|CLSTN3:7293837|rev|+	2	0.987953	0.0201533
chr21|ITSN1:35140132|ITSN1:35138178|rev|+	2	0.990616	0.0116287
chr10|CUL2:35321362|CUL2:35360267|rev|-	4	0.998273	0.0572289
chr5|HSPA4:132412590|HSPA4:132400671|rev|+	1	0.910908	0.0992648
chrX|SYAP1:16761963|SYAP1:16759838|rev|+	5	0.999974	2.96145e-05
chr10|GLUD1:88817447|GLUD1:88827914|rev|-	3	0.998638	0.00229008
chr8|RAB2A:61504528|RAB2A:61497281|rev|+	2	0.989362	0.0154297
chr18|ME2:48452268|ME2:48444479|rev|+	3	0.998702	0.00200062
chr11|FAM160A2:6243671|FAM160A2:6245937|rev|-	4	0.9997	0.00134698
chr19|EVI5L:7927420|EVI5L:7927007|rev|+	1	0.900173	0.118847
chr5|ANKHD1:139825560|ANKHD1:139818045|rev|+	4	0.9997	0.00134699
chr8|TCEA1:54891584|TCEA1:54923052|rev|-	2	0.990701	0.0113874
chr15|ATP10A:25925267|ATP10A:25926061|rev|-	5	0.907059	0.258377
chr1|HEATR8-TTC4:55199383|HEATR8-TTC4:55197158|rev|+	1	0.90605	0.108103
chr2|MFSD9:103340158|MFSD9:103343433|rev|-	1	0.90833	0.103949
chr3|WWTR1:149245622|WWTR1:149260324|rev|-	6	0.999998	9.77477e-08
chr15|CLN6:68503600|CLN6:68510988|rev|-	5	0.999806	0.0125094
chr20|B4GALT5:48259004|B4GALT5:48263615|rev|-	3	0.998509	0.00293843
chr19|ERCC2:45864781|ERCC2:45864900|dup|-	5	0.999877	0.00441744
chr12|DIP2B:51092985|DIP2B:51079615|rev|+	1	0.901604	0.11623
chr9|FOCAD:20874806|FOCAD:20715320|rev|+	4	0.99989	4.46605e-05
chr12|CORO1C:109052513|CORO1C:109052695|dup|-	4	0.999873	7.7474e-05
chr12|ANAPC7:110825543|ANAPC7:110826428|rev|-	5	0.999989	9.088e-07
chr16|CORO7:4455491|CORO7:4463405|rev|-	1	0.910013	0.100889
chr16|C16orf62:19702793|C16orf62:19627435|rev|+	2	0.990616	0.0116287
chr16|RAB11FIP3:560800|RAB11FIP3:553003|rev|+	7	0.999922	0.124894
chr19|CAPNS1:36633643|CAPNS1:36633553|dup|+	4	0.998271	0.0572928
chr2|TANC1:160028783|TANC1:160027034|rev|+	4	0.999912	1.88119e-05
chr2|YPEL5:30379658|YPEL5:30378715|rev|+	1	0.902898	0.113862
chr3|ZNF445:44496612|ZNF445:44497188|dup|-	2	0.989918	0.0136959
chr9|CDKN2B-AS1:22097363|CDKN2B-AS1:22046749|rev|+	2	0.988566	0.0180454
chr4|EVC:5731117|EVC:5720974|rev|+	1	0.910479	0.100043
chr16|TCF25:89973730|TCF25:89961445|rev|+	4	0.998239	0.0588042
chr16|TAF1C:84215351|TAF1C:84215469|dup|-	3	0.998421	0.00342723
chr14|GPHN:67525503|GPHN:67431907|rev|+	4	0.997719	0.0821515
chr22|DGCR2:19028570|DGCR2:19029472|rev|-	2	0.990316	0.0124998
chr3|STAG1:136287606|STAG1:136349823|rev|-	2	0.933184	0.223587
chr1|HMGCL:24143164|HMGCL:24147083|rev|-	2	0.982758	0.0404251
chr12|HECTD4:112654095|HECTD4:112654999|rev|-	1	0.910013	0.100889
chr19|AES:3054117|AES:3061255|rev|-	3	0.998806	0.00157111
chr3|SLC4A7:27420739|SLC4A7:27446454|rev|-	3	0.998389	0.003613
chr4|ANTXR2:80929674|ANTXR2:80957186|rev|-	2	0.931078	0.228963
chr19|GYS1:49481180|GYS1:49484893|rev|-	5	0.999986	2.63493e-06
chr7|BRAF:140439611|BRAF:140482957|rev|-	1	0.911674	0.0978766
chr1|SETDB1:150917584|SETDB1:150916395|rev|+	1	0.904064	0.111731
chr11|RAB6A:73431890|RAB6A:73441868|rev|-	2	0.988865	0.0170482
chr19|ACTN4:39191761|ACTN4:39191239|rev|+	4	0.947375	0.287606
chr12|NUDT4:93789309|NUDT4:93788384|rev|+	1	0.909504	0.101814
chrX|AMMECR1:109459745|AMMECR1:109507827|rev|-	2	0.990197	0.0128542
chr6|SNX9:158357072|SNX9:158349630|rev|+	1	0.905111	0.109818
chr7|JHDM1D:139827241|JHDM1D:139838990|rev|-	2	0.967032	0.108905
chr12|RASSF8:26220646|RASSF8:26147969|rev|+	3	0.998389	0.003613
chr11|CD44:35229753|CD44:35219667|rev|+	4	0.999825	0.000242838
chr18|SMAD4:48584826|SMAD4:48584494|rev|+	3	0.998084	0.00563982
chr9|UBAP2:33998784|UBAP2:33998862|dup|-	2	0.988566	0.0180454
chr12|XRCC6BP1:58347472|XRCC6BP1:58345540|rev|+	2	0.990616	0.0116287
chr1|XPR1:180794480|XPR1:180772523|rev|+	1	0.901604	0.11623
chr11|AMBRA1:46439462|AMBRA1:46455178|rev|-	1	0.900173	0.118847
chr9|TLN1:35705746|TLN1:35706108|rev|-	4	0.99989	4.45165e-05
chr11|YAP1:102080295|YAP1:102056748|rev|+	3	0.998702	0.00200062
chr12|MRPS35:27877119|MRPS35:27872740|rev|+	2	0.988865	0.0170482
chr14|EXOC5:57696451|EXOC5:57714430|rev|-	1	0.904064	0.111731
chr21|TRAPPC10:45500008|TRAPPC10:45483418|rev|+	3	0.999065	0.000749871
chr6|ITPR3:33627326|ITPR3:33623542|rev|+	8	0.99997	0.148821
chr19|PPP6R1:55750772|PPP6R1:55753856|rev|-	3	0.998758	0.00176438
chr12|SCARNA12:7076499|SCARNA12:7076769|dup|-	8	1	3.94917e-14
chr5|SPDL1:169021685|SPDL1:169015397|rev|+	4	0.999867	9.29559e-05
chr2|TTL:113260758|TTL:113258782|rev|+	2	0.931078	0.228963
chr1|RFWD2:176132004|RFWD2:176153828|rev|-	3	0.998758	0.00176439
chr16|ANKRD11:89371613|ANKRD11:89383486|rev|-	3	0.998948	0.0010804
chr11|PPP2R1B:111614099|PPP2R1B:111630675|rev|-	1	0.901604	0.11623
chr1|KAZN:15370655|KAZN:15370484|dup|+	1	0.901604	0.11623
chr10|DNMBP:101657842|DNMBP:101659823|rev|-	1	0.900173	0.118847
chr8|UBR5:103341317|UBR5:103341428|dup|-	1	0.911305	0.098545
chr12|MAPKAPK5:112323840|MAPKAPK5:112303053|rev|+	1	0.912018	0.0972524
chr7|PSPH:56087292|PSPH:56088924|rev|-	4	0.999913	1.75444e-05
chr14|RCOR1:103187714|RCOR1:103180759|rev|+	1	0.910479	0.100043
chr17|ZZEF1:3955264|ZZEF1:3968123|rev|-	6	0.999995	1.13529e-05
chr12|ATXN2:111907911|ATXN2:111948386|rev|-	3	0.99905	0.000787933
chr20|SLC9A8:48494600|SLC9A8:48466115|rev|+	3	0.989654	0.111579
chr7|TMED4:44621047|TMED4:44621422|rev|-	2	0.905062	0.282585
chr12|GPR133:131490592|GPR133:131475558|rev|+	6	0.999875	0.0556049
chr1|USP48:22079019|USP48:22083195|rev|-	1	0.900173	0.118847
chr13|MBNL2:98009889|MBNL2:97999057|rev|+	4	0.999874	7.68116e-05
chr12|PRDM4:108134722|PRDM4:108147886|rev|-	1	0.904064	0.111731
chr3|OGG1:9798500|OGG1:9793453|rev|+	2	0.988566	0.0180454
chr17|FAM64A:6351078|FAM64A:6350782|dup|+	4	0.999889	4.70153e-05
chr5|DEPDC1B:59982788|DEPDC1B:59983054|dup|-	1	0.911305	0.0985451
chr1|NEK7:198233365|NEK7:198201682|rev|+	1	0.910908	0.0992648
chr1|PKN2:89251896|PKN2:89237103|rev|+	1	0.904064	0.111731
chr12|TMBIM6:50152545|TMBIM6:50146246|rev|+	1	0.90605	0.108104
chr12|DIP2B:51090958|DIP2B:51089049|rev|+	4	0.999847	0.00015236
chr11|SNORD15A:75111582|SNORD15A:75111434|dup|+	5	0.999979	1.4238e-05
chr17|APPBP2:58531662|APPBP2:58538148|rev|-	2	0.987427	0.0220232
chr4|SNX25:186185764|SNX25:186168447|rev|+	1	0.911305	0.098545
chr4|INTS12:106614455|INTS12:106616825|rev|-	3	0.998483	0.00308039
chr4|NUP54:77051808|NUP54:77052437|rev|-	1	0.910479	0.100043
chr20|ZMYND8:45891031|ZMYND8:45919018|rev|-	2	0.990616	0.0116287
chr6|TIAM2:155451551|TIAM2:155448623|rev|+	1	0.902898	0.113862
chr2|ATG4B:242598602|ATG4B:242590424|rev|+	3	0.998806	0.0015711
chr10|BMS1P4:75464743|BMS1P4:75481262|rev|-	3	0.998948	0.00108041
chr10|PCGF6:105106994|PCGF6:105107207|rev|-	4	0.999825	0.000242843
chr1|DCAF6:167974031|DCAF6:167960441|rev|+	5	0.999986	2.63493e-06
chr7|RFC2:73649861|RFC2:73654425|rev|-	3	0.993327	0.064119
chr1|AHCTF1:247076533|AHCTF1:247081679|rev|-	6	0.999998	5.21671e-08
chr1|GON4L:155783424|GON4L:155784240|rev|-	2	0.940751	0.202727
chr1|ZMPSTE24:40737707|ZMPSTE24:40733457|rev|+	1	0.904064	0.111731
chr20|SNORA71A:37055948|SNORA71A:37056086|dup|-	17	1	0.140125
chr11|RAD9A:67161261|RAD9A:67160966|rev|+	1	0.904064	0.111731
chr12|PXN:120652627|PXN:120652801|dup|-	2	0.989918	0.0136959
chr11|CARS:3047905|CARS:3063486|rev|-	5	0.999987	1.47763e-06
chr16|PHKB:47581459|PHKB:47545575|rev|+	1	0.909504	0.101814
chr17|MPRIP:17039764|MPRIP:17030015|rev|+	2	0.98823	0.0191934
chr2|USP40:234398010|USP40:234432135|rev|-	2	0.990779	0.011165
chr1|TARBP1:234586173|TARBP1:234608557|rev|-	2	0.98522	0.0303748
chr6|C6orf106:34574331|C6orf106:34574681|dup|-	8	1	2.30601e-09
chr2|NBEAL1:204040010|NBEAL1:204034469|rev|+	1	0.907649	0.105189
chr1|SMYD3:246021797|SMYD3:246078942|rev|-	4	0.999907	2.38637e-05
chr15|PSMA4:78838106|PSMA4:78837210|rev|+	1	0.901604	0.11623
chr12|SCARB1:125284669|SCARB1:125299660|rev|-	9	1	7.04014e-15
chr19|ATP1A3:42482087|ATP1A3:42482950|rev|-	6	0.999999	2.30114e-09
chr7|CACNA2D1:81964450|CACNA2D1:81978965|rev|-	1	0.90605	0.108103
chr11|FCHSD2:72578909|FCHSD2:72579071|dup|-	1	0.910479	0.100043
chr5|CYFIP2:156723782|CYFIP2:156721791|rev|+	7	0.998167	0.218279
chr2|ALS2CR11:202430451|ALS2CR11:202446940|rev|-	1	0.90605	0.108103
chr2|FN1:216271849|FN1:216272044|dup|-	2	0.98453	0.0331296
chr2|SPEG:220329330|SPEG:220327019|rev|+	4	0.999866	9.43805e-05
chr12|MDM1:68696399|MDM1:68707533|rev|-	1	0.905111	0.109818
chr1|WDR26:224585798|WDR26:224599267|rev|-	2	0.985854	0.0279034
chr16|SLC7A5P1:29624423|LOC595101:30317274|rev|-	10	1	4.43406e-18
chr1|SPSB1:9416644|SPSB1:9415801|dup|+	2	0.9779	0.0614769
chr3|PHLDB2:111672876|PHLDB2:111632165|rev|+	2	0.989129	0.0161824
chr16|EEF2K:22291697|EEF2K:22291518|dup|+	6	0.999998	5.95103e-08
chr16|VPS35:46702841|VPS35:46702964|dup|-	1	0.901604	0.11623
chr1|TTC13:231047215|TTC13:231064839|rev|-	1	0.911674	0.0978765
chr17|ERBB2:37863394|ERBB2:37863242|dup|+	3	0.996331	0.0235731
chr9|RXRA:137313651|RXRA:137299994|rev|+	1	0.901604	0.11623
chr5|RARS:167921655|RARS:167915606|rev|+	1	0.906893	0.106567
chr2|INPP4A:99193606|INPP4A:99179927|rev|+	11	1	9.3395e-23
chr6|JARID2:15468949|JARID2:15468772|dup|+	3	0.998702	0.00200062
chr19|ECSIT:11623870|ECSIT:11630008|rev|-	3	0.99905	0.000787933
chr1|EXOSC10:11150610|EXOSC10:11151654|rev|-	2	0.988175	0.0193831
chr14|PCNX:71556059|PCNX:71540261|rev|+	3	0.998973	0.00100305
chr1|SNORA61:28906275|SNORA61:28906405|dup|-	63	1	0
chr2|CDK15:202744890|CDK15:202737000|rev|+	2	0.990064	0.0132503
chr17|AATF:35348156|AATF:35343915|rev|+	1	0.902898	0.113862
chr12|GOLGA3:133372437|GOLGA3:133398897|rev|-	2	0.98522	0.0303747
chr10|DCLRE1C:14984112|DCLRE1C:14987188|rev|-	2	0.98823	0.0191934
chr5|TRIO:14316852|TRIO:14286979|rev|+	2	0.990616	0.0116287
chr19|AKT2:40747844|AKT2:40748594|rev|-	3	0.997724	0.00853712
chr6|CNKSR3:154749261|CNKSR3:154754641|rev|-	2	0.988865	0.0170482
chr3|TSEN2:12545283|TSEN2:12544760|dup|+	6	0.999998	3.7471e-08
chr4|TBC1D14:7012508|TBC1D14:7006570|rev|+	2	0.990197	0.0128542
chr4|SEC24D:119718837|SEC24D:119738567|rev|-	2	0.987851	0.0205125
chr11|XRRA1:74559159|XRRA1:74563127|rev|-	5	0.999987	1.94946e-06
chr1|SETDB1:150935195|SETDB1:150923840|rev|+	2	0.967032	0.108905
chr2|EPT1:26609404|EPT1:26587169|rev|+	2	0.982967	0.0395502
chr2|ATF2:175978721|ATF2:175983097|rev|-	1	0.910013	0.100889
chr3|TGFBR2:30715738|TGFBR2:30686238|rev|+	3	0.998919	0.00117191
chr1|ZFYVE9:52800440|ZFYVE9:52798439|rev|+	2	0.990425	0.0121809
chr2|SMEK2:55785910|SMEK2:55800913|rev|-	1	0.907649	0.105189
chr15|DPP8:65759015|DPP8:65772737|rev|-	1	0.912018	0.0972524
chr3|NEK4:52794810|NEK4:52797640|rev|-	2	0.990779	0.011165
chr2|PIKFYVE:209167077|PIKFYVE:209165660|rev|+	4	0.999912	1.88122e-05
chr8|RECQL4:145737774|RECQL4:145738154|rev|-	1	0.90833	0.103949
chr3|PTPRG:62153837|PTPRG:62063836|rev|+	2	0.988566	0.0180454
chr17|MED24:38185078|MED24:38192407|rev|-	5	0.99999	4.30419e-07
chr2|SCN9A:167149740|SCN9A:167163584|rev|-	3	0.998948	0.0010804
chr17|KIAA0100:26963982|KIAA0100:26964188|dup|-	1	0.902898	0.113862
chr2|XPO1:61721028|XPO1:61722748|rev|-	3	0.999091	0.000685676
chr6|BEND6:56880151|BEND6:56846508|rev|+	3	0.998973	0.00100305
chr2|AGAP1:236949485|AGAP1:236945204|rev|+	3	0.998166	0.00505285
chr2|ATIC:216190861|ATIC:216190709|dup|+	4	0.999879	6.4618e-05
chr9|FOCAD:20740339|FOCAD:20715320|rev|+	4	0.995048	0.168231
chr4|DCLK2:151161628|DCLK2:151153488|rev|+	3	0.998822	0.0015126
chr17|ANKFY1:4100667|ANKFY1:4120413|rev|-	7	1	1.36871e-10
chr6|SHPRH:146240483|SHPRH:146254314|rev|-	4	0.999866	9.43805e-05
chr16|NFATC3:68225678|NFATC3:68208276|rev|+	1	0.910013	0.100889
chr22|MTMR3:30418686|MTMR3:30418017|rev|+	3	0.980258	0.196885
chr16|MMP2:55523736|MMP2:55523562|dup|+	1	0.904064	0.111731
chr2|PRKD3:37501563|PRKD3:37518142|rev|-	3	0.998996	0.000937088
chr19|PPP2R1A:52729061|PPP2R1A:52728969|dup|+	3	0.991335	0.0907589
chr16|NFATC3:68217269|NFATC3:68191771|rev|+	2	0.987851	0.0205127
chr3|RSRC1:157841780|RSRC1:157839891|rev|+	2	0.972706	0.0844441
chr2|UBR3:170735084|UBR3:170728745|rev|+	1	0.90605	0.108103
chr6|BTBD9:38560351|BTBD9:38580809|rev|-	1	0.911674	0.0978764
chr11|DDX6:118635916|DDX6:118639060|rev|-	2	0.990525	0.0118919
chr1|FAF1:51061792|FAF1:51171563|rev|-	1	0.906893	0.106567
chr14|EXOC5:57702428|EXOC5:57706377|rev|-	3	0.998772	0.00170803
chr22|PPP6R2:50845304|PPP6R2:50810448|rev|+	1	0.902898	0.113862
chr8|EXT1:118816960|EXT1:118819616|rev|-	2	0.988865	0.0170482
chr20|RTEL1:62319958|RTEL1:62318990|rev|+	1	0.90605	0.108103
chr7|RHEB:151174418|RHEB:151188100|rev|-	4	0.998625	0.0406809
chr2|TMEM131:98430433|TMEM131:98435184|rev|-	3	0.997827	0.00765933
chr1|KIF1B:10406011|KIF1B:10403289|rev|+	4	0.99986	0.000110492
chr6|SOBP:107827631|SOBP:107824860|rev|+	2	0.986431	0.0256996
chr7|MLL3:151917607|MLL3:151933018|rev|-	2	0.989018	0.0165445
chr4|SEC24B:110452678|SEC24B:110448477|rev|+	2	0.982967	0.0395505
chr4|SEC24B:110442782|SEC24B:110412482|rev|+	2	0.985288	0.030108
chr17|NCOR1:16012099|NCOR1:16049862|rev|-	4	0.999809	0.000330536
chr6|XPO5:43501643|XPO5:43516197|rev|-	2	0.98522	0.0303747
chr17|PRPSAP2:18793190|PRPSAP2:18768781|rev|+	2	0.96562	0.114804
chr6|FTSJD2:37430784|FTSJD2:37426387|rev|+	3	0.99305	0.0679091
chr18|PSTPIP2:43568667|PSTPIP2:43573669|rev|-	2	0.934104	0.221181
chr3|RYK:133894773|RYK:133914026|rev|-	4	0.920738	0.288553
chr6|RAB23:57072425|RAB23:57075243|rev|-	3	0.998806	0.00157109
chr3|ATP11B:182605501|ATP11B:182602540|rev|+	2	0.989754	0.0142002
chr9|RABEPK:127982979|RABEPK:127975648|rev|+	4	0.999794	0.000420276
chr1|EMC1:19566790|EMC1:19570201|rev|-	8	1	2.252e-13
chr1|NVL:224468824|NVL:224491559|rev|-	1	0.911674	0.0978764
chr22|CLTCL1:19217360|CLTCL1:19230459|rev|-	1	0.908945	0.102829
chr16|ERI2:20810584|ERI2:20812681|rev|-	2	0.985854	0.0279034
chr9|OSTF1:77755848|OSTF1:77742484|rev|+	3	0.998453	0.00324494
chr13|MTRF1:41808025|MTRF1:41835051|rev|-	6	0.999595	0.15943
chr1|GABPB2:151079698|GABPB2:151060665|rev|+	3	0.998822	0.00151206
chr19|TGFB1:41847787|TGFB1:41850769|rev|-	3	0.998638	0.00229008
chr2|NCKAP1:183799479|NCKAP1:183800103|rev|-	1	0.90833	0.103949
chr2|VPS54:64196090|VPS54:64208985|rev|-	1	0.902898	0.113862
chr19|ITPKC:41243674|ITPKC:41239064|rev|+	4	0.999858	0.000116848
chr16|CNOT1:58592376|CNOT1:58617086|rev|-	2	0.967032	0.108905
chr5|AP3B1:77511878|AP3B1:77524063|rev|-	5	0.999852	0.00690257
chr20|TBC1D20:428532|TBC1D20:428718|dup|-	3	0.997167	0.0139355
chr4|CCNI:77979659|CCNI:77987558|rev|-	2	0.980404	0.0504952
chr9|FAM120A:96278551|FAM120A:96233422|rev|+	3	0.997887	0.00715946
chr8|MROH1:145245838|MROH1:145245686|dup|+	4	0.999838	0.000187649
chr4|HTT:3190820|HTT:3184080|rev|+	1	0.90605	0.108103
chr16|FBXO31:87367491|FBXO31:87380856|rev|-	2	0.989129	0.0161824
chr7|COL1A2:94055169|COL1A2:94055061|dup|+	2	0.936944	0.213532
chr12|EEA1:93192667|EEA1:93192862|dup|-	2	0.990525	0.011892
chr2|TRIP12:230675851|TRIP12:230679910|rev|-	2	0.967032	0.108905
chr18|PTPRM:8253412|PTPRM:8253224|dup|+	4	0.999879	6.4618e-05
chr8|CPNE3:87560662|CPNE3:87556967|rev|+	4	0.999904	2.61405e-05
chr3|NAALADL2:174951994|NAALADL2:174814579|rev|+	1	0.90833	0.103949
chr14|MTHFD1:64920579|MTHFD1:64908771|rev|+	1	0.90833	0.103949
chr20|NAPB:23370582|NAPB:23383709|rev|-	1	0.911674	0.0978765
chr1|POGZ:151380575|POGZ:151381304|rev|-	2	0.990525	0.0118919
chr5|TAF9:68651475|TAF9:68651780|rev|-	3	0.994226	0.0516862
chr20|SULF2:46295003|SULF2:46295232|dup|-	2	0.990197	0.0128542
chr20|ZMYND8:45891031|ZMYND8:45927616|rev|-	1	0.911305	0.098545
chr1|PAPPA2:176526377|PAPPA2:176524542|dup|+	2	0.988566	0.0180454
chr1|WDR63:85575818|WDR63:85570206|rev|+	1	0.912018	0.0972524
chr14|HEATR5A:31771500|HEATR5A:31776085|rev|-	2	0.978006	0.0610118
chr2|BIRC6:32836649|BIRC6:32818981|rev|+	3	0.997544	0.0101768
chr3|MGLL:127439895|MGLL:127441409|rev|-	3	0.974295	0.230437
chr2|CASP8:202150040|CASP8:202136238|rev|+	2	0.990701	0.0113874
chr10|CREM:35495979|CREM:35467816|rev|+	4	0.999657	0.00197368
chr20|ARFGEF2:47606221|ARFGEF2:47604840|rev|+	5	0.999987	1.47763e-06
chr2|FAM126B:201857003|FAM126B:201887655|rev|-	2	0.989129	0.0161824
chr17|TNRC6C:76089844|TNRC6C:76082583|rev|+	1	0.910908	0.0992647
chr5|SLC30A5:68410323|SLC30A5:68400457|rev|+	2	0.990525	0.011892
chrX|PHF8:54044093|PHF8:54049276|rev|-	2	0.987427	0.0220232
chr13|PDS5B:33320238|PDS5B:33306237|rev|+	1	0.910479	0.100043
chr22|AP1B1:29746023|AP1B1:29747814|rev|-	10	0.999856	0.1827
chr22|AP1B1:29745206|AP1B1:29747814|rev|-	7	1	5.81555e-10
chr19|RPL13A:49994121|RPL13A:49994035|dup|+	3	0.998948	0.00108041
chr19|MIER2:325634|MIER2:334542|rev|-	6	0.999999	1.32019e-09
chr18|TXNL1:54278223|TXNL1:54291692|rev|-	1	0.909504	0.101814
chr6|UBR2:42604932|UBR2:42600289|rev|+	1	0.902898	0.113862
chr1|FAM20B:179023773|FAM20B:179019413|rev|+	4	0.999866	9.43796e-05
chr8|DENND3:142178624|DENND3:142160932|rev|+	2	0.960949	0.133685
chr4|FBXW7:153303340|FBXW7:153333681|rev|-	1	0.910479	0.100043
chr14|DYNC1H1:102511035|DYNC1H1:102506572|rev|+	10	0.999984	0.182166
chr12|CORO1C:109046047|CORO1C:109095099|rev|-	5	0.999991	2.23663e-07
chr5|RUFY1:179004137|RUFY1:178987025|rev|+	4	0.999893	4.09254e-05
chr16|DDX19B:70359591|DDX19B:70358487|rev|+	2	0.990123	0.0130742
chr7|SBDSP1:72302378|SBDSP1:72302181|dup|+	3	0.999065	0.000749871
chr17|KPNA2:66039479|KPNA2:66038200|rev|+	4	0.999775	0.000559517
chr21|TRAPPC10:45509814|TRAPPC10:45506682|rev|+	1	0.911674	0.0978764
chr7|ZC3HC1:129662158|ZC3HC1:129668869|rev|-	2	0.988865	0.0170482
chr19|MARK4:45783992|MARK4:45783631|rev|+	3	0.998554	0.00270371
chr10|CPEB3:93870832|CPEB3:93940776|rev|-	1	0.902898	0.113862
chr10|SUPV3L1:70940318|DDX21:70742298|rev|+	2	0.986955	0.0237458
chr17|CSNK1D:80210891|CSNK1D:80213453|rev|-	2	0.98823	0.0191934
chr5|CANX:179147561|CANX:179136873|rev|+	5	0.999983	5.17734e-06
chr8|TATDN1:125527986|TATDN1:125528271|rev|-	2	0.990616	0.0116287
chr12|MCRS1:49958263|MCRS1:49958373|dup|-	4	0.999902	2.88449e-05
chr1|TRMT1L:185112488|TRMT1L:185119624|rev|-	2	0.968313	0.103477
chr6|MTHFD1L:151358253|MTHFD1L:151293082|rev|+	2	0.989129	0.0161824
chr7|STK17A:43647999|STK17A:43647854|dup|+	2	0.986431	0.0256997
chr5|TNPO1:72168547|TNPO1:72151600|rev|+	1	0.904064	0.111731
chr6|NUP153:17649393|NUP153:17649531|dup|-	3	0.998638	0.00229008
chr5|DROSHA:31435871|DROSHA:31451747|rev|-	2	0.990779	0.011165
chr16|PARN:14645877|PARN:14648008|rev|-	4	0.999904	2.61408e-05
chr12|CAMKK2:121711858|CAMKK2:121712388|dup|-	2	0.990604	0.0116637
chr7|BMPER:34014396|BMPER:33976900|rev|+	4	0.999913	1.75444e-05
chr22|RANGAP1:41652024|RANGAP1:41654110|rev|-	2	0.986955	0.0237457
chr3|PLCL2:17056403|PLCL2:17051165|rev|+	2	0.987427	0.0220232
chr20|PRPF6:62642856|PRPF6:62641552|rev|+	1	0.904064	0.111731
chr4|FAM193A:2648559|FAM193A:2648411|dup|+	6	0.999987	0.000318895
chr2|EML4:42544664|EML4:42513408|rev|+	2	0.95237	0.16552
chr1|GALNT2:230401113|GALNT2:230379051|rev|+	6	0.999998	1.65731e-07
chr6|TJAP1:43471444|TJAP1:43471360|dup|+	3	0.999016	0.00088032
chr16|KLHDC4:87760370|KLHDC4:87795646|rev|-	1	0.904064	0.111731
chr1|GNB1:1721833|GNB1:1724750|rev|-	8	0.99997	0.148821
chr2|COMMD1:62228117|COMMD1:62227835|dup|+	2	0.990616	0.0116287
chr15|HDGFRP3:83819966|HDGFRP3:83832827|rev|-	1	0.912018	0.0972524
chr4|USP53:120170037|USP53:120166491|rev|+	1	0.911305	0.098545
chr2|TBC1D8:101643844|TBC1D8:101644894|rev|-	1	0.910908	0.0992648
chr7|ZC3HAV1:138758601|ZC3HAV1:138774505|rev|-	1	0.906893	0.106567
chr12|KNTC1:123058927|KNTC1:123054227|rev|+	4	0.973402	0.280786
chr4|FAM114A1:38937411|FAM114A1:38933855|rev|+	1	0.907649	0.105189
chr1|ZNF692:249149923|ZNF692:249150145|dup|-	3	0.997344	0.0121163
chr18|PTPRM:8143777|PTPRM:7774146|rev|+	1	0.909504	0.101814
chr16|E4F1:2285144|E4F1:2285081|dup|+	1	0.907648	0.105191
chr10|HSPA14:14897942|HSPA14:14896123|rev|+	2	0.990616	0.0116288
chr16|TSC2:2126171|TSC2:2126068|dup|+	4	0.999873	7.7474e-05
chr5|POC5:74981031|POC5:74988325|rev|-	3	0.998806	0.00157109
chr8|WWP1:87393858|WWP1:87381167|rev|+	4	0.973402	0.280786
chr2|NDUFA10:240944626|NDUFA10:240961757|rev|-	3	0.996881	0.017057
chr19|ANKRD27:33122307|ANKRD27:33133051|rev|-	2	0.989754	0.0142002
chr4|ANAPC10:145985723|ANAPC10:146002902|rev|-	3	0.967143	0.258075
chr10|C10orf2:102750767|C10orf2:102750192|rev|+	7	0.999999	1.43509e-05
chr16|CORO7:4457501|CORO7:4463405|rev|-	1	0.908945	0.102829
chr1|HSPG2:22202355|HSPG2:22202535|dup|-	3	0.998973	0.00100304
chr2|ATIC:216213972|ATIC:216177220|rev|+	3	0.998914	0.00118836
chr6|HECA:139488461|HECA:139487420|dup|+	1	0.902898	0.113862
chr10|PRTFDC1:25140316|PRTFDC1:25231365|rev|-	1	0.904064	0.111731
chr1|DNAJC16:15890854|DNAJC16:15890423|rev|+	3	0.998996	0.000936361
chr17|GGNBP2:34935849|TAF15:34151081|rev|+	2	0.9665	0.111136
chr1|SOX13:204086835|SOX13:204083448|rev|+	3	0.99905	0.000787938
chr16|AP1G1:71795414|AP1G1:71798629|rev|-	2	0.989214	0.0159069
chr5|CENPK:64838628|CENPK:64847463|rev|-	1	0.912018	0.0972524
chr15|TTBK2:43102811|TTBK2:43122276|rev|-	1	0.904064	0.111731
chr11|SNORA52:811814|SNORA52:811680|dup|+	1972	1	0
chr8|LOXL2:23167180|LOXL2:23179794|rev|-	3	0.997344	0.0121163
chr2|WDFY1:224749364|WDFY1:224763787|rev|-	1	0.906893	0.106567
chr17|POLR2A:7412951|POLR2A:7402357|rev|+	2	0.989129	0.0161824
chr8|KIAA0146:48206619|KIAA0146:48196616|rev|+	5	0.999883	0.00389399
chr15|AQR:35207238|AQR:35219339|rev|-	2	0.979057	0.0563819
chr12|EEA1:93192667|EEA1:93202932|rev|-	2	0.988566	0.0180454
chr16|PRR14:30664729|PRR14:30664041|rev|+	1	0.906893	0.106567
chr5|HMGXB3:149398260|HMGXB3:149386035|rev|+	2	0.989754	0.0142002
chr13|ATP11A:113474264|ATP11A:113460526|rev|+	2	0.977045	0.06526
chr10|WDR11:122643400|WDR11:122619620|rev|+	2	0.983378	0.0378392
chr1|RCC2:17742975|RCC2:17747324|rev|-	10	1	1.6439e-21
chr2|DNMT3A:25468121|DNMT3A:25468201|dup|-	4	0.999873	7.7474e-05
chr11|PSMA1:14535115|PSMA1:14536037|rev|-	1	0.907649	0.105189
chr20|ZMYND8:45910845|ZMYND8:45976670|rev|-	1	0.90833	0.103949
chr1|LDLRAP1:25883758|LDLRAP1:25880412|rev|+	3	0.998996	0.000937077
chr12|ACVR1B:52385777|ACVR1B:52380601|rev|+	2	0.990064	0.0132503
chr10|CUL2:35321362|CUL2:35322201|rev|-	1	0.912018	0.0972524
chrX|HCFC1:153223475|HCFC1:153224942|rev|-	5	0.999989	7.35098e-07
chr16|CREBBP:3830732|CREBBP:3832927|rev|-	1	0.902898	0.113862
chr11|SNORA45:8707116|SNORA45:8706985|dup|+	121	1	0
chr12|BCAT1:24989444|BCAT1:24995158|rev|-	4	0.998793	0.0328347
chr1|WDR78:67303392|WDR78:67371058|rev|-	2	0.966577	0.110814
chr11|SNORD15B:75115610|SNORD15B:75115464|dup|+	3411	1	0
chr14|MTA1:105931520|MTA1:105920529|rev|+	1	0.908945	0.10283
chr1|ASH1L:155316173|ASH1L:155317695|rev|-	2	0.990197	0.0128542
chr22|TMEM184B:38641940|TMEM184B:38642891|rev|-	3	0.998996	0.000937082
chr8|RNF19A:101287180|RNF19A:101300495|rev|-	4	0.999775	0.000559517
chr14|HIF1A:62205091|HIF1A:62188226|rev|+	1	0.909504	0.101814
chr17|TBCD:80865697|TBCD:80858526|rev|+	6	0.999995	7.92297e-06
chr9|POMT1:134396859|POMT1:134384297|rev|+	6	0.999501	0.176046
chr19|SIPA1L3:38621412|SIPA1L3:38609945|rev|+	9	1	2.7204e-16
chr6|SYNE1:152629623|SYNE1:152631152|rev|-	1	0.900173	0.118847
chr16|NDE1:15790717|NDE1:15785000|rev|+	5	0.999986	2.63493e-06
chr4|PTPN13:87672277|PTPN13:87637682|rev|+	2	0.989362	0.0154297
chr11|PIK3C2A:17167214|PIK3C2A:17167489|rev|-	1	0.911674	0.0978765
chr2|EIF2AK3:88892789|EIF2AK3:88913371|rev|-	1	0.908945	0.102829
chr20|XRN2:21349228|XRN2:21346058|rev|+	1	0.911305	0.0985451
chr11|EML3:62372584|EML3:62374571|rev|-	1	0.904064	0.111731
chr13|STK24:99109421|STK24:99127612|rev|-	4	0.999631	0.00241119
chr2|NCAPH:97035238|NCAPH:97025880|rev|+	3	0.998849	0.00141229
chr11|ALG8:77820487|ALG8:77825438|rev|-	3	0.998948	0.0010804
chr12|ACAD10:112193549|ACAD10:112186976|rev|+	2	0.952371	0.16552
chr7|DAGLB:6464382|DAGLB:6476164|rev|-	3	0.998849	0.00141228
chr3|MYLK:123411581|MYLK:123428740|rev|-	6	0.999997	5.16633e-07
chr7|PHF14:11151094|PHF14:11101417|rev|+	2	0.990779	0.011165
chr4|RFC1:39301640|RFC1:39304771|rev|-	4	0.999889	4.70148e-05
chr1|S100A13:153598795|S100A13:153604716|rev|-	3	0.998996	0.000937077
chr17|LRRC37A3:62890766|LRRC37A3:62893772|dup|-	2	0.984449	0.0334536
chr7|SEMA3C:80427407|SEMA3C:80458061|rev|-	3	0.999034	0.000831058
chr9|NOL6:33468318|NOL6:33468420|dup|-	2	0.990064	0.0132503
chr11|SLC29A2:66133406|SLC29A2:66137003|rev|-	3	0.993327	0.0641186
chr12|TMEM120B:122188345|TMEM120B:122181534|rev|+	5	0.986393	0.257191
chr17|NXN:706921|NXN:708487|rev|-	8	1	2.252e-13
chr7|ZC3HAV1:138768525|ZC3HAV1:138774505|rev|-	1	0.910479	0.100043
chr1|GNB1:1735857|GNB1:1770677|rev|-	1	0.911674	0.0978764
chr3|ZCWPW2:28533664|ZCWPW2:28476600|rev|+	2	0.980681	0.0492945
chr3|SMARCC1:47680214|SMARCC1:47719801|rev|-	2	0.989754	0.0142002
chrX|ATP7A:77275895|ATP7A:77268375|rev|+	1	0.902898	0.113862
chr6|EFHC1:52344585|EFHC1:52343834|rev|+	4	0.999902	2.88449e-05
chr20|CSE1L:47693601|CSE1L:47691321|rev|+	1	0.911674	0.0978765
chr10|CPEB3:93851586|CPEB3:93940776|rev|-	1	0.906893	0.106567
chr1|TRIM62:33623853|TRIM62:33625545|rev|-	2	0.988566	0.0180454
chr7|KBTBD2:32914603|KBTBD2:32914769|dup|-	6	0.999999	2.44245e-08
chr9|UBAP2:33953282|UBAP2:33960876|rev|-	1	0.908945	0.102829
chr12|EP400:132539753|EP400:132539643|dup|+	2	0.987854	0.0205043
chr3|SMARCC1:47676679|SMARCC1:47719801|rev|-	2	0.989129	0.0161825
chr20|RBM39:34300940|RBM39:34313077|rev|-	3	0.999078	0.00071814
chr19|MYO9B:17313112|MYO9B:17311447|rev|+	2	0.980142	0.0516357
chr17|SLC39A11:70644941|SLC39A11:70645407|rev|-	2	0.990197	0.0128542
chr19|NACC1:13247219|NACC1:13246013|rev|+	6	0.999995	1.1554e-05
chr8|LOXL2:23217602|LOXL2:23225947|rev|-	5	0.99999	4.3042e-07
chr4|FAM13A:89772170|FAM13A:89772334|dup|-	1	0.912018	0.0972525
chr16|NTAN1:15141711|NTAN1:15141956|rev|-	1	0.910013	0.100889
chr18|MBD2:51690892|MBD2:51731527|rev|-	3	0.998806	0.0015711
chr4|SEL1L3:25848915|SEL1L3:25849486|dup|-	1	0.906893	0.106567
chr2|BIRC6:32774548|BIRC6:32768307|rev|+	1	0.905111	0.109818
chrY|UTY:15478146|UTY:15481229|rev|-	2	0.931078	0.228963
chrX|HUWE1:53672262|HUWE1:53681075|rev|-	3	0.998948	0.00108041
chr5|PAM:102203097|PAM:102201526|rev|+	1	0.904064	0.111731
chr6|TEAD3:35443342|TEAD3:35452401|rev|-	2	0.98957	0.0147739
chr4|COQ2:84193239|COQ2:84194770|rev|-	3	0.931175	0.312478
chr12|ASB8:48547150|ASB8:48547312|dup|-	1	0.909504	0.101814
chr6|ATXN1:16753463|ATXN1:16753578|dup|-	6	0.999998	4.95795e-08
chr8|DOCK5:25227157|DOCK5:25224385|rev|+	1	0.910479	0.100043
chr12|ZFC3H1:72032197|ZFC3H1:72036339|rev|-	1	0.904064	0.111731
chr15|TRIP4:64717830|TRIP4:64710739|rev|+	9	1	1.35959e-07
chr18|ANKRD12:9216898|ANKRD12:9211581|rev|+	3	0.99905	0.000787938
chr12|KIAA1033:105509506|KIAA1033:105508961|rev|+	2	0.98957	0.0147739
chr10|C10orf76:103699619|C10orf76:103769206|rev|-	8	0.996193	0.204265
chr14|SOS2:50605329|SOS2:50616948|rev|-	1	0.910013	0.100889
chr14|MLH3:75508317|MLH3:75516421|rev|-	4	0.990694	0.231232
chr15|IVD:40708561|IVD:40699836|rev|+	3	0.99905	0.000787933
chr20|PIGT:44053219|PIGT:44052855|rev|+	4	0.999728	0.00100385
chr17|TBCD:80861354|TBCD:80721840|rev|+	4	0.999873	7.7474e-05
chr3|TFG:100455548|TFG:100432486|rev|+	1	0.900173	0.118847
chr9|HIATL1:97218619|HIATL1:97209104|rev|+	3	0.973895	0.232294
chr19|DNASE2:12989195|DNASE2:12989648|rev|-	2	0.982736	0.0405188
chr12|LIMA1:50575686|LIMA1:50586347|rev|-	1	0.905111	0.109818
chr4|FAT1:187560875|FAT1:187630999|rev|-	3	0.998973	0.00100304
chr6|LAMA4:112476052|LAMA4:112476149|dup|-	2	0.973917	0.0791071
chr19|CAPNS1:36640538|CAPNS1:36633810|rev|+	2	0.968703	0.101813
chr19|INSR:7163042|INSR:7174742|rev|-	2	0.990779	0.011165
chr18|MAPRE2:32682123|MAPRE2:32650158|rev|+	2	0.950194	0.172999
chr15|DPP8:65746600|DPP8:65804902|rev|-	1	0.910479	0.100043
chr9|TLE4:82268990|TLE4:82267507|rev|+	28	0.999999	0.109184
chr10|ZMIZ1:80976031|ZMIZ1:80899438|rev|+	1	0.908945	0.102829
chr12|BRAP:112116954|BRAP:112121111|rev|-	2	0.98823	0.0191935
chr1|UAP1:162560301|UAP1:162535801|rev|+	3	0.998996	0.000937077
chr22|TOM1:35719907|TOM1:35717951|rev|+	3	0.959568	0.277882
chr1|CDC42:22413359|CDC42:22404921|rev|+	2	0.988377	0.0186886
chr10|ALDH18A1:97369953|ALDH18A1:97371199|rev|-	4	0.99991	2.0259e-05
chr11|NUMA1:71729868|NUMA1:71730026|dup|-	2	0.990316	0.0124999
chr22|LARGE:33960833|LARGE:34022310|rev|-	2	0.989918	0.0136959
chr9|PTGR1:114332370|PTGR1:114348445|rev|-	4	0.999842	0.000172513
chr2|BIRC6:32679010|BIRC6:32654213|rev|+	3	0.98894	0.119888
chr14|AP4S1:31542179|AP4S1:31535331|rev|+	2	0.986955	0.0237457
chr15|MYO5A:52697483|MYO5A:52702673|rev|-	1	0.900173	0.118847
chr6|LACE1:108668243|LACE1:108645028|rev|+	1	0.908945	0.102829
chr15|ANPEP:90333690|ANPEP:90336357|rev|-	2	0.987624	0.0213163
chr12|SLC15A4:129285398|SLC15A4:129299615|rev|-	1	0.900173	0.118847
chr11|GALNT18:11394061|GALNT18:11454334|rev|-	3	0.998307	0.00411797
chr17|DDX5:62496666|DDX5:62496891|dup|-	4	0.999816	0.000289134
chr17|TANC2:61417693|TANC2:61271351|rev|+	3	0.998034	0.0060087
chr12|NCOR2:124957497|NCOR2:124957677|dup|-	2	0.989362	0.0154297
chr1|RAB3GAP2:220344233|RAB3GAP2:220379348|rev|-	1	0.912018	0.0972524
chr2|NBAS:15523338|NBAS:15651474|rev|-	3	0.998702	0.00200063
chr16|PHLPP2:71689142|PHLPP2:71712888|rev|-	3	0.997344	0.0121163
chr2|CDK15:202700486|CDK15:202698570|rev|+	1	0.910013	0.100889
chr2|LTBP1:33468851|LTBP1:33359859|rev|+	3	0.996881	0.0170568
chr21|POFUT2:46689753|POFUT2:46705843|rev|-	3	0.999103	0.000658303
chr3|SMARCC1:47702783|SMARCC1:47719801|rev|-	1	0.906893	0.106567
chr18|TRAPPC8:29477748|TRAPPC8:29480988|rev|-	2	0.950194	0.172999
chr2|HADHA:26453059|HADHA:26457223|rev|-	4	0.999849	0.00014697
chr2|PLEKHB2:131888333|PLEKHB2:131883325|rev|+	2	0.990616	0.0116287
chr9|KIAA1432:5720750|KIAA1432:5720181|rev|+	7	1	3.68549e-12
chr11|KIAA1731:93440063|KIAA1731:93429485|rev|+	1	0.90605	0.108103
chr1|SNRNP40:31740717|SNRNP40:31764853|rev|-	2	0.987427	0.0220232
chr12|STX2:131285697|STX2:131286033|rev|-	1	0.909504	0.101814
chr15|UACA:70987355|UACA:70987444|dup|-	3	0.998702	0.00200063
chr14|RDH11:68151731|RDH11:68159310|rev|-	1	0.905111	0.109818
chr10|TM9SF3:98303832|TM9SF3:98325183|rev|-	10	0.999997	0.159897
chr16|CLUAP1:3556415|CLUAP1:3554719|rev|+	3	0.998948	0.0010804
chr4|PAPSS1:108603170|PAPSS1:108615162|rev|-	1	0.902898	0.113862
chr9|SUSD1:114825216|SUSD1:114841004|rev|-	1	0.910908	0.0992649
chr19|MAU2:19465254|MAU2:19456112|rev|+	3	0.998919	0.00117191
chr4|SLIT2:20541207|SLIT2:20533606|rev|+	2	0.990701	0.0113874
chr2|ANTXR1:69351775|ANTXR1:69351696|dup|+	4	0.999397	0.00824982
chr8|PRKDC:48866179|PRKDC:48869991|rev|-	3	0.98894	0.119888
chr6|ORC3:88346204|ORC3:88311501|rev|+	4	0.967095	0.284087
chr10|ARMC4:28149553|ARMC4:28196706|rev|-	7	1	1.8828e-10
chr8|LOXL2:23198504|LOXL2:23225947|rev|-	1	0.90833	0.103949
chr4|SMARCA5:144451679|SMARCA5:144449020|rev|+	4	0.999904	2.61405e-05
chr14|MTHFD1:64896948|MTHFD1:64879189|rev|+	2	0.990425	0.0121808
chr11|BBS1:66291353|BBS1:66288740|rev|+	11	0.999999	0.166114
chr22|BRD1:50181037|BRD1:50187942|rev|-	2	0.988865	0.0170482
chr22|ADSL:40759075|ADSL:40750251|rev|+	3	0.98444	0.164898
chr8|HSF1:145535287|HSF1:145535190|dup|+	3	0.941491	0.304304
chr5|CNOT8:154252211|CNOT8:154251289|rev|+	3	0.998948	0.0010804
chr2|ERLEC1:54042072|ERLEC1:54040085|rev|+	3	0.999091	0.000685676
chr22|HIRA:19363153|HIRA:19398301|rev|-	3	0.99355	0.0610423
chr18|TRAPPC8:29487422|TRAPPC8:29497630|rev|-	1	0.90605	0.108103
chr22|TTLL1:43442415|TTLL1:43442579|dup|-	2	0.990316	0.0124998
chr19|DOCK6:11324950|DOCK6:11333782|rev|-	2	0.989362	0.0154297
chr17|HELZ:65162593|HELZ:65163912|rev|-	3	0.993327	0.0641185
chr12|SLC24A6:113758135|SLC24A6:113759153|rev|-	7	1	6.18529e-12
chr1|UHMK1:162482613|UHMK1:162482289|rev|+	3	0.998434	0.00335496
chr1|SNORA44:28906892|SNORA44:28907024|dup|-	17	1	1.40362e-06
chr11|NUP98:3712576|NUP98:3722069|rev|-	5	0.999916	0.00161139
chr17|SNX11:46190022|SNX11:46189392|rev|+	1	0.910908	0.0992648
chr7|LIMK1:73523366|LIMK1:73522200|rev|+	4	0.99726	0.101026
chr19|SIPA1L3:38694848|SIPA1L3:38673158|rev|+	3	0.964648	0.26546
chr5|TRIO:14304701|TRIO:14270933|rev|+	1	0.905111	0.109818
chr9|SURF4:136232860|SURF4:136234321|rev|-	1	0.910479	0.100043
chr1|GCLM:94360169|GCLM:94367225|rev|-	1	0.905111	0.109818
chr3|SLC25A36:140678382|SLC25A36:140675368|rev|+	2	0.990701	0.0113874
chr17|TBCD:80867183|TBCD:80861280|rev|+	2	0.986431	0.0256997
chr3|RBMS3:29941246|RBMS3:29781210|rev|+	5	0.999988	1.14629e-06
chr12|PTPN11:112915819|PTPN11:112915454|rev|+	1	0.910479	0.100043
chr2|LTBP1:33246273|LTBP1:33245975|dup|+	3	0.998166	0.00505285
chr3|GLB1:33055547|GLB1:33087724|rev|-	1	0.910908	0.0992647
chr19|CCDC114:48814809|CCDC114:48815373|rev|-	4	0.999825	0.000242838
chr12|ADCY6:49167251|ADCY6:49167881|rev|-	2	0.986431	0.0256997
chr7|SND1:127727103|SND1:127721411|rev|+	3	0.94059	0.305158
chr7|LAMB1:107591670|LAMB1:107626530|rev|-	1	0.900173	0.118847
chr1|KIAA0319L:35940405|KIAA0319L:35944813|rev|-	2	0.982091	0.0432427
chr14|FRMD6:52174951|FRMD6:52174795|dup|+	1	0.908945	0.102829
chr1|ZCCHC11:52891020|ZCCHC11:52891179|dup|-	1	0.905111	0.109818
chr18|RAB31:9815219|RAB31:9775274|rev|+	2	0.967032	0.108905
chr1|PCNXL2:233334684|PCNXL2:233344435|rev|-	2	0.985854	0.0279034
chr3|MYLK:123426600|MYLK:123427742|rev|-	10	1	0.000289721
chr8|ZFAT:135577575|ZFAT:135577664|dup|-	2	0.990525	0.0118919
chr2|STRADB:202343324|STRADB:202339369|rev|+	1	0.900173	0.118847
chr3|PRKCI:170016898|PRKCI:169988208|rev|+	3	0.998565	0.00264513
chr19|PKN1:14580329|PKN1:14578687|rev|+	1	0.902898	0.113862
chr16|ADCY9:4024669|ADCY9:4039097|rev|-	1	0.908945	0.102829
chr8|ZFHX4:77768536|ZFHX4:77761230|rev|+	5	0.999949	0.000358373
chr12|STAT6:57493778|STAT6:57496704|rev|-	5	0.999983	5.17742e-06
chr10|HERC4:69751955|HERC4:69773943|rev|-	3	0.999034	0.000831058
chrX|ZNF81:47755339|ZNF81:47747397|rev|+	4	0.999913	1.75444e-05
chr18|RTTN:67776733|RTTN:67795782|rev|-	3	0.997544	0.0101768
chr14|POMT2:77771034|POMT2:77771143|dup|-	2	0.985854	0.0279036
chr6|BCKDHB:80912929|BCKDHB:80910650|rev|+	3	0.997518	0.01042
chr10|KCNMA1:78832854|KCNMA1:78872200|rev|-	1	0.908945	0.102829
chr2|GTF3C3:197653927|GTF3C3:197657876|rev|-	2	0.990701	0.0113874
chr22|MOV10L1:50566936|MOV10L1:50563820|rev|+	2	0.990197	0.0128542
chr2|ATF2:175976295|ATF2:175976382|dup|-	2	0.990616	0.0116287
chr13|DNAJC3:96416207|DNAJC3:96412293|rev|+	3	0.998886	0.00128106
chr3|MYLK:123440974|MYLK:123512691|rev|-	2	0.988865	0.0170482
chr5|RICTOR:38945014|RICTOR:38945170|dup|-	3	0.985121	0.158853
chr11|C11orf74:36669705|C11orf74:36654833|rev|+	4	0.999838	0.000187644
chr14|PSEN1:73653628|PSEN1:73614502|rev|+	2	0.988865	0.0170482
chr19|HNRNPUL1:41798416|HNRNPUL1:41798149|dup|+	2	0.982091	0.0432427
chr6|CCHCR1:31124507|CCHCR1:31124721|dup|-	2	0.965621	0.114804
chr4|SEC31A:83765538|SEC31A:83803093|rev|-	19	1	0.13109
chr12|TXNRD1:104721449|TXNRD1:104719114|rev|+	2	0.990525	0.0118919
chrX|USP9X:40982977|USP9X:40982723|dup|+	1	0.910013	0.100889
chr6|GLTSCR1L:42824974|GLTSCR1L:42821375|rev|+	3	0.998638	0.00229008
chr21|C2CD2:43334706|C2CD2:43342194|rev|-	5	0.999978	1.58354e-05
chr14|MTHFD1:64916340|MTHFD1:64908980|rev|+	6	0.999999	1.20545e-09
chr2|CFLAR:202010155|CFLAR:201994451|rev|+	2	0.990197	0.0128542
chr1|ASH1L:155340294|ASH1L:155385714|rev|-	1	0.907649	0.105189
chrX|TFE3:48891240|TFE3:48895639|rev|-	4	0.999899	3.20951e-05
chr12|SLC16A7:60098799|SLC16A7:60098552|rev|+	2	0.989129	0.0161824
chrX|BRWD3:79955455|BRWD3:79965076|rev|-	2	0.986431	0.0256996
chr22|THOC5:29907094|THOC5:29915109|rev|-	2	0.988865	0.0170482
chr1|PRUNE:151001420|PRUNE:150999708|rev|+	2	0.988566	0.0180454
chr2|CLIP4:29366811|CLIP4:29356520|rev|+	2	0.989362	0.0154297
chr11|ARHGEF12:120302620|ARHGEF12:120291461|rev|+	3	0.998996	0.000937088
chr5|MARCH6:10387178|MARCH6:10381911|rev|+	2	0.990701	0.0113874
chr1|NID1:236192849|NID1:236201553|rev|-	2	0.989754	0.0142002
chr12|ITPR2:26864105|ITPR2:26878698|rev|-	1	0.904064	0.111731
chr12|FRS2:69966061|FRS2:69955959|rev|+	5	0.999991	2.50554e-07
chr5|CDC23:137527162|CDC23:137528346|rev|-	1	0.902898	0.113862
chr21|APP:27462258|APP:27484463|rev|-	1	0.904064	0.111731
chr4|COQ2:84188738|COQ2:84194770|rev|-	5	0.999982	7.51176e-06
chr4|WHSC1:1978406|WHSC1:1976589|rev|+	3	0.996614	0.0201424
chr6|DDR1:30862448|DDR1:30862282|dup|+	2	0.982967	0.0395503
chr16|HERPUD1:56976149|HERPUD1:56969146|rev|+	1	0.911305	0.0985451
chr17|NLK:26499644|NLK:26459645|rev|+	2	0.990525	0.0118919
chr10|SEC24C:75511001|SEC24C:75506562|rev|+	8	1	1.73105e-07
chr1|ARHGEF11:156946774|ARHGEF11:156955965|rev|-	1	0.902935	0.113793
chr20|PLTP:44530905|PLTP:44536543|rev|-	2	0.983639	0.036761
chr8|ASPH:62563608|ASPH:62596747|rev|-	3	0.993745	0.0583561
chr1|DNAJC16:15890854|DNAJC16:15888636|rev|+	2	0.905062	0.282585
chr1|POLR3C:145608107|POLR3C:145609356|rev|-	4	0.9997	0.00134699
chr18|USP14:204692|USP14:178932|rev|+	1	0.904064	0.111731
chr4|APBB2:40892380|APBB2:40947087|rev|-	5	0.999754	0.0200911
chr1|MACF1:39784287|MACF1:39775241|rev|+	6	0.999886	0.04924
chr1|SMYD3:246021797|SMYD3:246027188|rev|-	9	1	1.28297e-15
chr1|ANKRD13C:70736538|ANKRD13C:70781249|rev|-	3	0.99905	0.000787938
chr10|DIP2C:394580|DIP2C:415573|rev|-	3	0.999016	0.00088032
chr5|RBM27:145634655|RBM27:145634505|dup|+	1	0.90833	0.103949
chr7|CDK14:90613556|CDK14:90355880|rev|+	2	0.990779	0.011165
chr15|THBS1:39880419|THBS1:39880242|dup|+	2	0.990525	0.0118919
chr7|FOXK1:4780654|FOXK1:4780468|dup|+	1	0.908945	0.102829
chr14|MMP14:23312627|MMP14:23310699|rev|+	2	0.990197	0.0128542
chr19|UBA2:34957919|UBA2:34945164|rev|+	2	0.986431	0.0256997
chr3|PRICKLE2:64142837|PRICKLE2:64148805|rev|-	5	0.999983	5.17742e-06
chr10|TMEM180:104233769|TMEM180:104233575|dup|+	1	0.908945	0.102829
chr17|SNORA67:7481409|SNORA67:7481272|dup|+	8	0.999552	0.20417
chr11|AP2A2:986953|AP2A2:985434|rev|+	3	0.998034	0.00600877
chr5|MAT2B:162944680|MAT2B:162940560|rev|+	3	0.998996	0.000937082
chr9|KDM4C:7015929|KDM4C:6980924|rev|+	5	0.999942	0.000549696
chr16|JMJD8:732952|JMJD8:733087|dup|-	1	0.908945	0.102829
chr5|ADAMTS12:33637681|ADAMTS12:33649802|rev|-	3	0.996321	0.0236949
chr17|KIF1C:4906137|KIF1C:4905758|rev|+	2	0.989918	0.0136959
chr2|ZNF638:71627310|ZNF638:71623270|rev|+	2	0.987427	0.0220233
chr6|MBOAT1:20124638|MBOAT1:20144546|rev|-	2	0.988599	0.0179339
chr3|MLH1:37048554|MLH1:37045891|rev|+	2	0.931078	0.228963
chr1|ECE1:21599191|ECE1:21605825|rev|-	5	0.999971	4.61247e-05
chr17|MBTD1:49278952|MBTD1:49281286|rev|-	1	0.901604	0.11623
chr18|DYM:46690054|DYM:46812986|rev|-	3	0.998638	0.00229009
chr17|RHOT1:30503232|RHOT1:30500849|rev|+	3	0.998113	0.00542998
chr12|KNTC1:123072421|KNTC1:123071247|rev|+	4	0.999794	0.00042028
chr5|RARS:167945067|RARS:167933025|rev|+	2	0.986082	0.0270272
chr17|RHOT1:30521126|RHOT1:30500849|rev|+	6	0.998148	0.230199
chr5|RHOBTB3:95124562|RHOBTB3:95072592|rev|+	3	0.998919	0.00117191
chr2|BIRC6:32735061|BIRC6:32713654|rev|+	5	0.999991	2.23669e-07
chr20|SNX5:17928129|SNX5:17937681|rev|-	5	0.996135	0.234959
chr11|EXT2:44148505|EXT2:44146338|rev|+	4	0.973402	0.280786
chr10|PIP4K2A:22896855|PIP4K2A:22898646|rev|-	3	0.987847	0.131964
chr5|C5orf42:37120317|C5orf42:37121886|rev|-	2	0.989129	0.0161824
chr11|ARHGEF12:120348235|ARHGEF12:120343758|rev|+	1	0.902898	0.113862
chr14|KTN1:56086030|KTN1:56078736|rev|+	1	0.90605	0.108104
chr8|BOP1:145487819|BOP1:145487900|dup|-	2	0.989754	0.0142002
chr19|PPP1R37:45645716|PPP1R37:45641771|rev|+	4	0.999759	0.000696627
chr20|PRPF6:62657411|PRPF6:62654109|rev|+	1	0.911674	0.0978764
chrX|STAG2:123171473|STAG2:123155216|rev|+	1	0.910908	0.0992648
chr16|SH2B1:28884026|SH2B1:28883100|rev|+	2	0.989362	0.0154298
chr6|ANKS1A:34985836|ANKS1A:34935015|rev|+	3	0.998702	0.00200062
chr2|LTBP1:33614373|LTBP1:33534500|rev|+	5	0.999991	2.50554e-07
chr4|DCLK2:151119255|DCLK2:151114289|rev|+	3	0.998565	0.00264512
chr5|NUP155:37341191|NUP155:37358253|rev|-	1	0.907649	0.105189
chr3|GSK3B:119562101|GSK3B:119562200|dup|-	9	1	3.63273e-18
chr18|MOCOS:33785239|MOCOS:33778652|rev|+	2	0.990197	0.0128542
chr12|ANKRD52:56645798|ANKRD52:56645879|dup|-	1	0.902898	0.113862
chr1|IPO9:201840455|IPO9:201826223|rev|+	2	0.984676	0.0325402
chr15|TMOD2:52069215|TMOD2:52058569|rev|+	2	0.982226	0.0426692
chr14|HECTD1:31585441|HECTD1:31590711|rev|-	1	0.910479	0.100043
chr4|FNIP2:159791621|FNIP2:159789253|rev|+	16	1	1.12963e-45
chr3|TTLL3:9855029|TTLL3:9852304|rev|+	4	0.9997	0.00134698
chr15|KIAA1199:81214478|KIAA1199:81166204|rev|+	1	0.901604	0.11623
chr17|EFTUD2:42957921|EFTUD2:42958012|dup|-	5	0.999987	1.47761e-06
chr7|ANKIB1:91957214|ANKIB1:91924202|rev|+	3	0.966886	0.258879
chr2|SH3BP4:235951891|SH3BP4:235943514|rev|+	2	0.989362	0.0154297
chr1|GABPB2:151079698|GABPB2:151062881|rev|+	4	0.999753	0.000748492
chr1|NOL9:6589053|NOL9:6593501|rev|-	6	0.999995	1.13531e-05
chr12|IRAK3:66622150|IRAK3:66620502|rev|+	8	1	6.28005e-09
chr19|LONP1:5711781|LONP1:5714282|rev|-	1	0.901604	0.11623
chr1|NOTCH2:120506196|NOTCH2:120506430|dup|-	3	0.998948	0.0010804
chr5|VDAC1:133326545|VDAC1:133328709|rev|-	5	0.999986	2.36909e-06
chr8|PRKDC:48711770|PRKDC:48732071|rev|-	5	0.999981	8.51439e-06
chr10|MMS19:99229402|MMS19:99238146|rev|-	1	0.910013	0.100889
chr19|ZNF432:52543740|ZNF432:52544859|rev|-	3	0.931175	0.312478
chr3|PLD1:171442485|PLD1:171455872|rev|-	2	0.989362	0.0154297
chr8|ANK1:41561558|ANK1:41566493|rev|-	3	0.990438	0.102078
chr8|IKBKB:42176939|IKBKB:42176787|dup|+	2	0.988865	0.0170482
chr7|AP4M1:99701777|AP4M1:99701031|rev|+	3	0.998638	0.00229008
chr1|PTPN22:114391161|PTPN22:114397671|rev|-	1	0.908945	0.102829
chr11|PDHX:35006275|PDHX:34978930|rev|+	1	0.910013	0.100889
chr17|NPEPPS:45682918|NPEPPS:45677041|rev|+	1	0.902898	0.113862
chr1|ASH1L:155327106|ASH1L:155330200|rev|-	1	0.907649	0.105189
chr10|CCNY:35819171|CCNY:35805450|rev|+	13	1	0.137796
chr3|MYLK:123401070|MYLK:123420356|rev|-	3	0.998996	0.000937077
chr1|CEP85:26582356|CEP85:26581661|dup|+	3	0.997408	0.0114847
chr14|MTHFD1:64906984|MTHFD1:64905813|rev|+	1	0.910908	0.0992647
chr17|ACADVL:7127049|ACADVL:7126962|dup|+	1	0.907649	0.105189
chr9|GLE1:131289804|GLE1:131289457|rev|+	1	0.908945	0.102829
chr4|HADH:108935744|HADH:108930914|rev|+	2	0.965621	0.114804
chr1|DCAF6:168037701|DCAF6:168007608|rev|+	1	0.90833	0.103949
chr3|TOPBP1:133347205|TOPBP1:133347577|rev|-	2	0.981149	0.0472723
chr9|FKBP15:115950072|FKBP15:115950771|rev|-	6	0.999999	1.5195e-09
chr3|RBMS3:29985745|RBMS3:29938869|rev|+	1	0.90605	0.108103
chr11|KIAA1731:93456455|KIAA1731:93456206|dup|+	1	0.90605	0.108103
chr8|SULF1:70551093|SULF1:70550969|dup|+	5	0.999989	9.08814e-07
chr5|HMGCS1:43294157|HMGCS1:43297268|rev|-	2	0.990425	0.0121809
chr2|CDK15:202719660|CDK15:202698570|rev|+	1	0.908945	0.102829
chr22|MAPK1:22142545|MAPK1:22143097|rev|-	1	0.902898	0.113862
chr10|MMS19:99223614|MMS19:99238146|rev|-	2	0.990425	0.0121809
chr3|CRTAP:33175757|CRTAP:33174046|rev|+	2	0.989129	0.0161824
chr14|NUMB:73759441|NUMB:73763993|rev|-	1	0.908945	0.102829
chr3|C3orf20:14744769|C3orf20:14731503|rev|+	2	0.900633	0.289752
chr1|WDR78:67356836|WDR78:67371058|rev|-	2	0.990616	0.0116287
chr22|UFD1L:19459209|UFD1L:19463125|rev|-	3	0.998638	0.00229009
chr2|RMND5A:86980681|RMND5A:86968049|rev|+	1	0.90833	0.103949
chr3|RBM6:50097179|RBM6:50085677|rev|+	1	0.910013	0.100889
chr13|DGKH:42784901|DGKH:42769020|rev|+	6	0.999998	3.04961e-07
chr5|C5orf15:133295184|C5orf15:133295711|dup|-	1	0.902861	0.113929
chrX|KDM6A:44919401|KDM6A:44896899|rev|+	4	0.999077	0.020201
chr18|COLEC12:346294|COLEC12:357522|rev|-	3	0.998996	0.000937077
chr15|PARP6:72549688|PARP6:72552002|rev|-	4	0.999893	4.09254e-05
chr6|DCBLD1:117858388|DCBLD1:117846524|rev|+	4	0.999913	1.75444e-05
chr17|FMNL1:43316432|FMNL1:43314647|rev|+	4	0.999849	0.00014697
chr9|NFX1:33352717|NFX1:33338507|rev|+	1	0.90605	0.108103
chr19|BRD4:15374230|BRD4:15374359|dup|-	2	0.984792	0.0320781
chr15|TMEM87A:42553155|TMEM87A:42560230|rev|-	1	0.900173	0.118847
chr3|GMPS:155643155|GMPS:155639975|rev|+	2	0.990525	0.0118919
chr13|PCCA:101020828|PCCA:100909848|rev|+	1	0.906893	0.106567
chr2|METTL8:172193962|METTL8:172196064|rev|-	2	0.990316	0.0124998
chr9|PPP2R4:131893918|PPP2R4:131891263|rev|+	6	0.999505	0.175498
chr12|TNFRSF1A:6442234|TNFRSF1A:6443410|rev|-	1	0.906893	0.106567
chr5|NSUN2:6622128|NSUN2:6625782|rev|-	3	0.998886	0.00128106
chr6|KLHDC3:42986294|KLHDC3:42986080|dup|+	1	0.907649	0.105189
chr19|RANBP3:5925644|RANBP3:5925748|dup|-	3	0.998565	0.00264512
chr1|ILF2:153636871|ILF2:153636950|dup|-	2	0.968313	0.103477
chr2|TRIP12:230693908|TRIP12:230701700|rev|-	2	0.900633	0.289752
chr6|THBS2:169628216|THBS2:169628376|dup|-	1	0.910013	0.100889
chrX|SLC9A7:46480411|SLC9A7:46508232|rev|-	3	0.922919	0.317081
chr17|TBCD:80858607|TBCD:80714040|rev|+	1	0.907649	0.105189
chr6|XPO5:43523572|XPO5:43535091|rev|-	2	0.982967	0.0395505
chr2|PDE11A:178562059|PDE11A:178565939|rev|-	3	0.937025	0.308249
chr6|TPMT:18132363|TPMT:18143959|rev|-	1	0.901604	0.11623
chr2|BARD1:215609790|BARD1:215657169|rev|-	1	0.906893	0.106567
chr7|CCM2:45109560|CCM2:45103516|rev|+	3	0.998919	0.00117191
chr1|CEPT1:111703918|CEPT1:111690263|rev|+	2	0.986402	0.0258086
chr5|NAIP:70297524|NAIP:70297970|rev|-	5	0.999645	0.0377083
chr4|PTPN13:87622954|PTPN13:87622393|dup|+	4	0.994017	0.189131
chr2|UBE2F-SCLY:238940895|UBE2F:238933982|rev|+	6	0.999997	1.92885e-06
chr12|ALDH2:112230586|ALDH2:112229864|rev|+	2	0.900633	0.289752
chr5|ADAM19:156932676|ADAM19:156940513|rev|-	3	0.999034	0.000831058
chr11|AMOTL1:94592880|AMOTL1:94554695|rev|+	2	0.986431	0.0256996
chr14|PELI2:56757174|PELI2:56746393|rev|+	1	0.911674	0.0978766
chr17|SYNRG:35944755|SYNRG:35945538|rev|-	5	0.970099	0.258293
chr1|DCLRE1B:114450813|DCLRE1B:114450630|dup|+	2	0.955026	0.156071
chr3|WWTR1:149243799|WWTR1:149260324|rev|-	5	0.999969	6.13892e-05
chr17|TOM1L1:53007567|TOM1L1:52990026|rev|+	6	0.999999	4.63335e-09
chr8|DENND3:142176488|DENND3:142160932|rev|+	2	0.985854	0.0279036
chr12|NTN4:96076482|NTN4:96131922|rev|-	2	0.987851	0.0205125
chr1|HIAT1:100535241|HIAT1:100515464|rev|+	1	0.908945	0.102829
chr2|USP39:85875976|USP39:85875052|rev|+	4	0.975976	0.278645
chr17|DBF4B:42824883|DBF4B:42811457|rev|+	5	0.999986	2.63493e-06
chr16|WDR59:74972047|WDR59:74976724|rev|-	1	0.901604	0.11623
chr12|DDX55:124103384|DDX55:124102304|rev|+	3	0.998973	0.00100304
chr3|EIF4A2:186505373|EIF4A2:186504915|rev|+	4	0.999811	0.000317958
chr12|RACGAP1:50385780|RACGAP1:50386438|rev|-	17	1	0.0229996
chr12|CACNA1C:2721179|CACNA1C:2558141|rev|+	2	0.990701	0.0113874
chr6|POLH:43578460|POLH:43565432|rev|+	5	0.999982	7.51176e-06
chr12|NAA25:112515991|NAA25:112516545|rev|-	1	0.901932	0.115629
chr16|PPP4C:30095102|PPP4C:30093804|rev|+	3	0.998995	0.000938559
chr22|MED15:20921104|MED15:20918736|rev|+	3	0.998633	0.00231589
chr5|TNPO1:72189530|TNPO1:72157634|rev|+	1	0.907649	0.105189
chr7|KIAA1549:138579087|KIAA1549:138597206|rev|-	7	1	2.34676e-12
chr12|ATXN2:111951160|ATXN2:111963120|rev|-	1	0.90833	0.103949
chr3|TXNRD3NB:126326493|TXNRD3:126341383|rev|-	4	0.999899	3.20954e-05
chr22|ASCC2:30189348|ASCC2:30189665|rev|-	4	0.99726	0.101026
chr7|OGDH:44687358|OGDH:44687255|dup|+	4	0.999913	1.75444e-05
chr11|ZDHHC5:57464345|ZDHHC5:57460082|rev|+	6	0.997718	0.232469
chr16|CLCN7:1503834|CLCN7:1506207|rev|-	3	0.998973	0.00100306
chr19|TMEM38A:16793319|TMEM38A:16790794|rev|+	2	0.987427	0.0220232
chr14|FRMD6:52156653|FRMD6:52156408|dup|+	5	0.999969	6.02774e-05
chr5|TRIO:14316852|TRIO:14304569|rev|+	5	0.999974	3.27106e-05
chr13|GAS6:114538485|GAS6:114542823|rev|-	1	0.90605	0.108103
chr10|ASCC1:73956568|ASCC1:73956747|dup|-	3	0.998919	0.00117191
chr3|FLNB:58112489|FLNB:58092406|rev|+	1	0.906893	0.106567
chr22|CYB5R3:43026887|CYB5R3:43027456|rev|-	3	0.998849	0.00141228
chr7|BRAF:140476711|BRAF:140494267|rev|-	2	0.983779	0.0361835
chr14|MTHFD1:64905890|MTHFD1:64898249|rev|+	3	0.998806	0.00157109
chr5|CCNB1:68470236|CCNB1:68470077|dup|+	1	0.911305	0.098545
chr7|TTYH3:2698649|TTYH3:2689546|rev|+	2	0.988865	0.0170482
chr16|PKD1P1:16427741|PKD1P1:16427503|dup|+	16	1	0.105716
chr18|CDH2:25543320|CDH2:25727748|rev|-	1	0.900173	0.118847
chr1|SLC25A44:156170263|SLC25A44:156169625|dup|+	1	0.908945	0.102829
chr4|LDB2:16587544|LDB2:16760883|rev|-	2	0.986955	0.0237457
chr7|SUMF2:56146201|SUMF2:56144526|rev|+	4	0.999883	5.81308e-05
chr12|TPCN1:113714840|TPCN1:113710462|rev|+	2	0.990701	0.0113874
chr20|SERINC3:43132455|SERINC3:43133532|rev|-	2	0.990197	0.0128542
chr1|SCMH1:41536266|SCMH1:41536393|dup|-	5	0.99999	4.1587e-07
chr1|KIF1B:10425706|KIF1B:10423340|rev|+	1	0.908945	0.102829
chr7|LOC100289187:99204517|LOC100289187:99197827|rev|+	2	0.98957	0.0147739
chr3|FBXL2:33420233|FBXL2:33418764|rev|+	1	0.910479	0.100043
chr21|BACE2:42622828|BACE2:42609439|rev|+	1	0.912018	0.0972524
chr2|R3HDM1:136433056|R3HDM1:136432901|dup|+	4	0.999909	2.19257e-05
chr17|NBR1:41354729|NBR1:41345110|rev|+	1	0.910908	0.0992647
chrX|OGT:70775235|OGT:70757678|rev|+	1	0.910908	0.0992647
chr15|ARNT2:80845115|ARNT2:80806251|rev|+	4	0.999884	5.47257e-05
chr2|BIRC6:32617218|BIRC6:32613817|rev|+	2	0.986431	0.0256996
chr18|ZNF236:74649299|ZNF236:74561481|rev|+	6	0.999996	3.24315e-06
chr11|ZP1:60642721|ZP1:60641106|rev|+	1	0.908945	0.10283
chr7|ACTR3B:152513673|ACTR3B:152480271|rev|+	9	1	5.40277e-18
chr10|P4HA1:74790028|P4HA1:74834673|rev|-	1	0.907649	0.105189
chr8|ASAP1:131172109|ASAP1:131370389|rev|-	3	0.941491	0.304304
chr12|VPS33A:122734417|VPS33A:122735646|rev|-	4	0.99991	2.0259e-05
chr7|LOC100289187:99202219|LOC100289187:99197827|rev|+	1	0.910013	0.100889
chr12|R3HDM2:57674140|R3HDM2:57690334|rev|-	2	0.986431	0.0256996
chr3|TRPC1:142503882|TRPC1:142496473|rev|+	3	0.999016	0.00088032
chr2|MTA3:42887002|MTA3:42867312|rev|+	4	0.999838	0.000187646
chr11|HIPK3:33363232|HIPK3:33360302|rev|+	1	0.905111	0.109818
chr1|NOL9:6589053|NOL9:6601987|rev|-	3	0.998806	0.00157109
chr17|TBCD:80758872|TBCD:80714040|rev|+	5	0.99999	6.05448e-07
chr17|GPATCH8:42501716|GPATCH8:42513913|rev|-	2	0.988566	0.0180454
chr2|SPEG:220313993|SPEG:220312695|dup|+	1	0.904064	0.111731
chrX|CASK:41519691|CASK:41530783|rev|-	1	0.912018	0.0972525
chr12|SCN8A:52188425|SCN8A:52180325|rev|+	2	0.990616	0.0116287
chr7|ZC3HAV1:138758601|ZC3HAV1:138761155|rev|-	5	0.999991	3.70197e-07
chr6|LRRC16A:25606501|LRRC16A:25605039|rev|+	2	0.989129	0.0161824
chr2|WDR43:29140861|WDR43:29129325|rev|+	3	0.998483	0.00308037
chr3|PFKFB4:48572944|PFKFB4:48577204|rev|-	2	0.986955	0.0237458
chr9|AKNA:117105987|AKNA:117119249|rev|-	3	0.999065	0.000749876
chr18|SNORD58B:47018033|SNORD58B:47018099|dup|-	5	0.999525	0.0575337
chr12|EPS8:15818689|EPS8:15834236|rev|-	3	0.998702	0.00200063
chr12|RBM19:114377764|RBM19:114380239|rev|-	1	0.902898	0.113862
chr17|P4HB:79813017|P4HB:79817263|rev|-	1	0.900173	0.118847
chr10|PDCD11:105169563|PDCD11:105160153|rev|+	2	0.989362	0.0154298
chr16|CREBBP:3828011|CREBBP:3842095|rev|-	4	0.947375	0.287606
chr16|BFAR:14749067|BFAR:14743660|rev|+	2	0.980139	0.0516494
chr14|AP4S1:31535540|AP4S1:31535331|dup|+	2	0.98823	0.0191934
chr19|ANKRD27:33113327|ANKRD27:33116872|rev|-	4	0.998839	0.0307104
chr18|EPG5:43490485|EPG5:43493793|rev|-	2	0.989362	0.0154297
chr12|PTGES3:57059987|PTGES3:57064148|rev|-	2	0.98957	0.0147739
chr3|PDCD6IP:33863574|PDCD6IP:33853563|rev|+	2	0.990197	0.0128542
chr3|NMD3:160953000|NMD3:160942717|rev|+	1	0.910479	0.100043
chr17|SLFN5:33588115|SLFN5:33587989|dup|+	4	0.999884	5.47257e-05
chr6|POLH:43568828|POLH:43565432|rev|+	1	0.902898	0.113862
chr12|XPOT:64825603|XPOT:64816784|rev|+	1	0.910013	0.100889
chr15|ETFA:76518189|ETFA:76523739|rev|-	3	0.998919	0.00117191
chr3|TBC1D23:100016889|TBC1D23:100013930|rev|+	2	0.990197	0.0128542
chr10|FRMD4A:13779843|FRMD4A:13789819|rev|-	4	0.999908	2.19263e-05
chr1|FLVCR1:213062599|FLVCR1:213046019|rev|+	2	0.983779	0.0361835
chr3|MAP4:48019354|MAP4:48040369|rev|-	4	0.999902	2.88452e-05
chr16|GALNS:88898405|GALNS:88904173|rev|-	1	0.910479	0.100043
chr19|RTN2:45991728|RTN2:45992811|rev|-	4	0.999825	0.000242841
chr1|ZMYM4:35873760|ZMYM4:35851042|rev|+	1	0.902898	0.113862
chr1|GNB1:1737913|GNB1:1770677|rev|-	3	0.999091	0.000685676
chr11|NPAT:108042925|NPAT:108044578|dup|-	4	0.999267	0.0127011
chr5|RICTOR:38991050|RICTOR:38996984|rev|-	4	0.999913	1.75444e-05
chr12|RNF10:121013491|RNF10:120995348|rev|+	2	0.98957	0.0147739
chr17|MYH10:8409635|MYH10:8413267|rev|-	2	0.988566	0.0180454
chr17|ACOX1:73946854|ACOX1:73952028|rev|-	1	0.912018	0.0972524
chr1|SNX27:151655921|SNX27:151630710|rev|+	2	0.990064	0.0132503
chr12|RBMS2:56980710|RBMS2:56962758|rev|+	2	0.990064	0.0132503
chr3|TBL1XR1:176763916|TBL1XR1:176782810|rev|-	1	0.90833	0.103949
chr9|NAA35:88573501|NAA35:88573386|dup|+	1	0.908945	0.102829
chr14|MTHFD1:64908171|MTHFD1:64905813|rev|+	3	0.998702	0.00200062
chr7|RABGEF1:66270383|RABGEF1:66260497|rev|+	5	0.999982	7.51209e-06
chr20|TPX2:30370193|TPX2:30370051|dup|+	5	0.999988	1.14627e-06
chr2|WDFY1:224744840|WDFY1:224749466|rev|-	2	0.989754	0.0142002
chr14|NEMF:50298768|NEMF:50301167|rev|-	1	0.901604	0.11623
chr10|NCOA4:51581378|NCOA4:51579127|rev|+	5	0.996333	0.232657
chr11|AP2A2:994245|AP2A2:977094|rev|+	1	0.904064	0.111731
chrX|ZFX:24197887|ZFX:24179831|rev|+	2	0.988566	0.0180454
chr8|ELP3:27970690|ELP3:27967886|rev|+	2	0.988865	0.0170482
chr10|CCSER2:86237420|CCSER2:86223688|rev|+	1	0.911305	0.098545
chr3|XYLB:38418482|XYLB:38414145|rev|+	3	0.998849	0.00141228
chr10|UPF2:12021055|UPF2:12056183|rev|-	1	0.905111	0.109818
chr9|ZDHHC21:14639893|ZDHHC21:14680160|rev|-	1	0.910479	0.100043
chr10|INPP5A:134563349|INPP5A:134421418|rev|+	1	0.908945	0.102829
chr15|SPG21:65266939|SPG21:65268893|rev|-	2	0.990701	0.0113874
chr19|IL11:55880136|IL11:55880309|dup|-	1	0.900173	0.118847
chr2|USP40:234394176|USP40:234436224|rev|-	1	0.904064	0.111731
chr20|ARFGEF2:47612419|ARFGEF2:47612319|dup|+	4	0.986149	0.25812
chr14|SIPA1L1:72169222|SIPA1L1:72085473|rev|+	1	0.907649	0.105189
chr1|DENND1B:197621364|DENND1B:197643299|rev|-	1	0.909504	0.101814
chr6|LACE1:108687536|LACE1:108676857|rev|+	4	0.999889	4.70153e-05
chr6|MED23:131939546|MED23:131941869|rev|-	1	0.909504	0.101814
chr7|CPED1:120782195|CPED1:120655718|rev|+	3	0.998034	0.0060087
chr22|TRIOBP:38165382|TRIOBP:38164080|rev|+	1	0.901604	0.11623
chr2|CCNT2:135705469|CCNT2:135694410|rev|+	4	0.999907	2.3864e-05
chr19|DNM2:10909248|DNM2:10906047|rev|+	3	0.995593	0.0330417
chr5|RANBP17:170351554|RANBP17:170336664|rev|+	3	0.997887	0.00715941
chr1|ZMYM4:35881315|ZMYM4:35879572|rev|+	1	0.908945	0.102829
chr16|NFATC3:68160513|NFATC3:68160350|dup|+	1	0.901604	0.11623
chr7|FAM126A:22999874|FAM126A:23030758|rev|-	1	0.905111	0.109818
chr2|NBEAL1:204074045|NBEAL1:204073359|rev|+	1	0.906893	0.106567
chr2|UBR3:170789518|UBR3:170783201|rev|+	5	0.999989	9.088e-07
chr2|FASTKD1:170401230|FASTKD1:170401345|dup|-	3	0.967143	0.258075
chr14|MNAT1:61285565|MNAT1:61275042|rev|+	4	0.999816	0.000288147
chr16|WDR59:74972047|WDR59:74985441|rev|-	1	0.908945	0.102829
chr6|STXBP5:147599340|STXBP5:147588219|rev|+	4	0.999821	0.000264799
chr16|FTO:53968021|FTO:53967896|dup|+	1	0.90833	0.103949
chr1|AKT3:243708811|AKT3:244006584|rev|-	1	0.911674	0.0978765
chr1|MTOR:11184554|MTOR:11193254|rev|-	1	0.90605	0.108103
chr10|SFMBT2:7285519|SFMBT2:7327916|rev|-	2	0.96083	0.134152
chr16|SNTB2:69294163|SNTB2:69279504|rev|+	6	0.999996	3.24315e-06
chr11|CTNND1:57564464|CTNND1:57563928|dup|+	5	0.999991	2.50554e-07
chr21|EVA1C:33840156|EVA1C:33825619|rev|+	8	1	1.47233e-12
chr12|LRP1:57605800|LRP1:57605709|dup|+	2	0.95437	0.158437
chr7|RSBN1L:77402631|RSBN1L:77394811|rev|+	2	0.990525	0.011892
chr22|AP1B1:29745206|AP1B1:29750860|rev|-	4	0.999908	2.19259e-05
chr12|TENC1:53452421|TENC1:53452099|rev|+	4	0.999902	2.88449e-05
chr4|DDX60L:169362487|DDX60L:169379159|rev|-	1	0.911674	0.0978764
chr15|LOC100288637:30939917|ARHGAP11B:30922905|rev|+	6	0.993575	0.235717
chr16|RFWD3:74678259|RFWD3:74686020|rev|-	5	0.999978	1.67549e-05
chr5|DUSP1:172196577|DUSP1:172197309|rev|-	3	0.999065	0.000749871
chr1|RPL5:93303190|RPL5:93300335|rev|+	6	0.999998	3.74726e-08
chr1|RNF115:145663367|RNF115:145646114|rev|+	1	0.910479	0.100043
chr20|RALY:32666359|RALY:32659871|rev|+	7	0.999999	8.64117e-07
chr1|ERI3:44804716|ERI3:44818597|rev|-	1	0.909504	0.101814
chr7|PTPRN2:157361593|PTPRN2:157370832|rev|-	1	0.90833	0.103949
chr18|ZNF236:74640062|ZNF236:74561481|rev|+	1	0.907649	0.105189
chr3|PLD1:171377002|PLD1:171443866|rev|-	1	0.904064	0.111731
chr11|ARHGEF17:73068372|ARHGEF17:73063874|rev|+	2	0.987446	0.0219544
chr19|SLC44A2:10742627|SLC44A2:10736928|rev|+	2	0.976154	0.0692053
chr8|SLC20A2:42323294|SLC20A2:42330172|rev|-	2	0.98453	0.0331296
chr22|PARVB:44515020|PARVB:44489807|rev|+	3	0.997022	0.0154962
chr9|UBQLN1:86278789|UBQLN1:86293514|rev|-	2	0.990616	0.0116287
chr18|WDR7:54483375|WDR7:54446661|rev|+	3	0.998996	0.000937077
chr20|ACSS1:25002024|ACSS1:25011594|rev|-	5	0.99999	5.06823e-07
chr7|CLIP2:73753334|CLIP2:73752777|dup|+	2	0.966862	0.10962
chr11|ARCN1:118455359|ARCN1:118453893|rev|+	2	0.989918	0.0136959
chr10|PITRM1:3209127|PITRM1:3212398|rev|-	2	0.967032	0.108905
chr6|TNXB:32053526|TNXB:32053895|dup|-	2	0.990064	0.0132504
chr19|MEF2BNB-MEF2B:19260034|MEF2BNB-MEF2B:19261573|rev|-	2	0.987851	0.0205125
chr14|ATG2B:96775789|ATG2B:96779772|rev|-	1	0.904064	0.111731
chr12|RNF10:120984404|RNF10:120984207|dup|+	1	0.910013	0.100889
chr1|TMEM222:27657628|TMEM222:27657475|dup|+	1	0.90605	0.108104
chr22|DEPDC5:32233141|DEPDC5:32229900|rev|+	2	0.990425	0.0121809
chr7|BAIAP2L1:97941408|BAIAP2L1:97949610|rev|-	1	0.90605	0.108103
chr1|OTUD7B:149937701|OTUD7B:149939446|rev|-	5	0.999969	6.21901e-05
chr17|TBCD:80828256|TBCD:80714040|rev|+	1	0.90605	0.108103
chr12|OAS3:113402213|OAS3:113400456|rev|+	1	0.90605	0.108103
chr11|MICAL2:12281444|MICAL2:12270730|rev|+	2	0.990701	0.0113874
chr22|DEPDC5:32275738|DEPDC5:32275510|dup|+	1	0.912018	0.0972524
chr17|G6PC3:42152455|G6PC3:42152047|rev|+	5	0.999602	0.0448668
chr4|PAPSS1:108552786|PAPSS1:108622441|rev|-	1	0.911305	0.098545
chr3|FLNB:58107230|FLNB:58104598|rev|+	4	0.999858	0.000116846
chr12|IPO8:30833415|IPO8:30837391|rev|-	1	0.907649	0.105189
chr16|CTCF:67650781|CTCF:67650647|dup|+	6	0.999999	3.59787e-09
chr4|LRBA:151408883|LRBA:151520283|rev|-	2	0.98957	0.0147739
chr1|KCNH1:211192205|KCNH1:211264032|rev|-	3	0.999034	0.000831062
chr15|USP8:50769696|USP8:50763829|rev|+	1	0.907649	0.105189
chr18|CEP192:13053089|CEP192:13037235|rev|+	4	0.999873	7.7474e-05
chr14|PPP2R3C:35565763|PPP2R3C:35568590|rev|-	4	0.999849	0.000145012
chr17|MFSD11:74738355|MFSD11:74738050|rev|+	4	0.999884	5.47252e-05
chr4|INTU:128584739|INTU:128564675|rev|+	1	0.910479	0.100043
chr11|PPFIA1:70224301|PPFIA1:70218320|rev|+	2	0.959213	0.140432
chr14|GPHN:67490392|GPHN:67382719|rev|+	3	0.999034	0.000831058
chr15|TCF12:57545666|TCF12:57535669|rev|+	1	0.902898	0.113862
chr17|PGS1:76394432|PGS1:76392388|rev|+	4	0.999774	0.000564435
chr1|RFWD2:175996707|RFWD2:176085817|rev|-	5	0.999785	0.015404
chr16|KAT8:31139460|KAT8:31131506|rev|+	1	0.909504	0.101814
chr9|SVEP1:113205824|SVEP1:113234603|rev|-	5	0.999938	0.000671314
chr11|NUP98:3792977|NUP98:3797251|rev|-	1	0.908945	0.102829
chr7|MPP6:24720139|MPP6:24659670|rev|+	4	0.999708	0.00123943
chr6|ARHGAP18:129929037|ARHGAP18:129939997|rev|-	3	0.99019	0.105132
chr1|NOL9:6589053|NOL9:6605240|rev|-	1	0.90605	0.108103
chr1|SMG5:156246875|SMG5:156248825|rev|-	3	0.993745	0.0583561
chr22|CSNK1E:38695899|CSNK1E:38710174|rev|-	2	0.983779	0.0361835
chr3|RAD54L2:51664947|RAD54L2:51664287|rev|+	1	0.910013	0.10089
chr17|KIAA0100:26970181|KIAA0100:26970329|dup|-	1	0.902898	0.113862
chr6|C6orf170:121427168|C6orf170:121563485|rev|-	1	0.904064	0.111731
chr1|ZBTB8A:33060824|ZBTB8A:33058531|rev|+	3	0.998948	0.0010804
chr16|BCKDK:31122540|BCKDK:31122411|dup|+	6	0.999143	0.208984
chr15|IREB2:78789653|IREB2:78762873|rev|+	2	0.983779	0.0361835
chrX|UBA1:47072580|UBA1:47069021|rev|+	1	0.911674	0.0978765
chr6|AIG1:143605362|AIG1:143486218|rev|+	3	0.999065	0.000749871
chr12|SLC41A2:105289051|SLC41A2:105322472|rev|-	3	0.998074	0.00571063
chr19|PLAUR:44156376|PLAUR:44159725|rev|-	1	0.900173	0.118847
chr1|USP33:78183551|USP33:78196416|rev|-	3	0.967143	0.258075
chr4|PRSS12:119216093|PRSS12:119253021|rev|-	5	0.999785	0.015404
chr13|FNDC3A:49688867|FNDC3A:49649424|rev|+	1	0.900173	0.118847
chr19|SLC25A42:19216536|SLC25A42:19216369|dup|+	5	0.999986	2.46107e-06
chr15|TTBK2:43120125|TTBK2:43170882|rev|-	1	0.911305	0.098545
chr2|NBAS:15514731|NBAS:15557836|rev|-	1	0.911305	0.0985451
chr20|RBM39:34295041|RBM39:34301018|rev|-	2	0.988897	0.0169413
chr6|UHRF1BP1:34802638|UHRF1BP1:34789429|rev|+	3	0.997124	0.0143957
chr17|WIPI1:66424969|WIPI1:66447038|rev|-	2	0.955986	0.152564
chr3|ATP13A3:194134487|ATP13A3:194140696|rev|-	4	0.999826	0.000237601
chr20|ITCH:33001685|ITCH:33000320|rev|+	2	0.983779	0.0361838
chr2|EFEMP1:56097854|EFEMP1:56098050|dup|-	1	0.906893	0.106567
chr6|LAMA2:129802584|LAMA2:129799837|rev|+	2	0.988865	0.0170482
chr7|GBAS:56062681|GBAS:56049902|rev|+	1	0.910479	0.100043
chr4|CLOCK:56319220|CLOCK:56322467|rev|-	2	0.990616	0.0116287
chr2|DCAF17:172333460|DCAF17:172305190|rev|+	2	0.988566	0.0180454
chr12|NAV3:78452895|NAV3:78388582|rev|+	2	0.98823	0.0191934
chrX|MID2:107160879|MID2:107159231|rev|+	2	0.987851	0.0205125
chr17|TOM1L2:17764789|TOM1L2:17766162|rev|-	3	0.999016	0.00088032
chr11|UEVLD:18568426|UEVLD:18579877|rev|-	5	0.998511	0.167465
chr14|ACTN1:69369193|ACTN1:69392389|rev|-	4	0.999772	0.000585509
chr4|PGM2:37836346|PGM2:37831585|rev|+	4	0.999904	2.61405e-05
chr15|MYO9A:72270511|MYO9A:72302788|rev|-	3	0.998499	0.00298946
chr13|MED4:48653979|MED4:48664554|rev|-	2	0.990701	0.0113874
chr3|PRKCI:170016898|PRKCI:170009641|rev|+	3	0.967143	0.258076
chr10|PI4K2A:99422725|PI4K2A:99416041|rev|+	5	0.991543	0.254032
chr4|SPATA5:123900541|SPATA5:123848788|rev|+	1	0.907649	0.105189
chr14|ARHGAP5:32563592|ARHGAP5:32559707|dup|+	1	0.90605	0.108103
chr7|EXOC4:133692588|EXOC4:133682244|rev|+	2	0.987427	0.0220232
chr17|NPEPPS:45691091|NPEPPS:45668082|rev|+	3	0.999065	0.000749876
chr3|RBMS3:30032700|RBMS3:29985697|rev|+	1	0.911674	0.0978764
chr12|HECTD4:112707507|HECTD4:112711599|rev|-	3	0.999034	0.000831058
chr11|KIRREL3:126314873|KIRREL3:126343361|rev|-	2	0.989918	0.0136959
chr8|DOCK5:25258582|DOCK5:25258444|dup|+	1	0.907649	0.105189
chr10|ATAD1:89536077|ATAD1:89544427|rev|-	2	0.986431	0.0256996
chr1|ABL2:179086466|ABL2:179087899|rev|-	1	0.900173	0.118847
chrX|PHF16:46845193|PHF16:46844284|rev|+	3	0.998996	0.000937077
chr6|SERAC1:158564087|SERAC1:158565452|rev|-	5	0.999989	7.35087e-07
chr1|DPYD:98015115|DPYD:98165103|rev|-	2	0.98823	0.0191934
chr3|IL20RB:136714398|IL20RB:136708282|rev|+	4	0.999753	0.000748485
chr3|DLG1:196831773|DLG1:196876667|rev|-	3	0.961903	0.272562
chr17|SMARCD2:61911268|SMARCD2:61911366|dup|-	3	0.997665	0.00905858
chr22|GNAZ:23438605|GNAZ:23437433|dup|+	2	0.980139	0.0516493
chr1|EVI5:93070863|EVI5:93101893|rev|-	1	0.904064	0.111731
chr19|SUGP2:19135427|SUGP2:19141891|rev|-	1	0.911305	0.098545
chrX|SLC9A7:46502670|SLC9A7:46510839|rev|-	2	0.987427	0.0220233
chr17|MAP3K14:43350869|MAP3K14:43351960|rev|-	4	0.999902	2.88452e-05
chr3|SETD5:9476566|SETD5:9470506|rev|+	5	0.999989	9.088e-07
chr18|POLI:51813781|POLI:51804072|rev|+	1	0.910908	0.0992647
chr18|MOCOS:33800180|MOCOS:33783075|rev|+	5	0.999985	3.64965e-06
chr2|BIRC6:32836649|BIRC6:32822817|rev|+	2	0.990616	0.0116287
chr4|SEC31A:83763292|SEC31A:83782861|rev|-	1	0.910908	0.0992649
chr4|WHSC1:1932497|WHSC1:1895456|rev|+	4	0.999896	3.605e-05
chr5|TRIO:14297372|TRIO:14270933|rev|+	2	0.981062	0.047648
chr12|KCTD10:109907319|KCTD10:109907533|dup|-	3	0.997544	0.0101768
chr12|HCFC2:104481816|HCFC2:104473222|rev|+	1	0.907649	0.105189
chr1|AGRN:986217|AGRN:978618|rev|+	1	0.907649	0.105189
chr4|PDE5A:120460114|PDE5A:120488299|rev|-	3	0.998996	0.000937077
chr20|TTPAL:43113170|TTPAL:43108624|rev|+	1	0.906893	0.106567
chr8|VPS13B:100673719|VPS13B:100533126|rev|+	1	0.900173	0.118847
chr22|PLA2G6:38565224|PLA2G6:38565478|dup|-	1	0.907649	0.105189
chr17|WIPI1:66431760|WIPI1:66432620|rev|-	3	0.999034	0.000831062
chr14|HIF1A:62212535|HIF1A:62211422|rev|+	1	0.911305	0.098545
chr14|METTL3:21968636|METTL3:21970045|rev|-	2	0.990197	0.0128542
chr5|ADAMTS6:64466443|ADAMTS6:64587297|rev|-	1	0.909504	0.101814
chr5|RANBP17:170351554|RANBP17:170319390|rev|+	1	0.911305	0.0985451
chr9|EHMT1:140657272|EHMT1:140646782|rev|+	3	0.998702	0.00200062
chr12|TXNRD1:104705190|TXNRD1:104682708|rev|+	1	0.901604	0.11623
chr16|SF3B3:70597953|SF3B3:70575571|rev|+	3	0.997124	0.0143957
chr11|COPB1:14490881|COPB1:14498561|rev|-	2	0.981149	0.0472723
chr7|ORAI2:102079628|ORAI2:102079390|dup|+	4	0.999913	1.75444e-05
chr9|DENND1A:126371714|DENND1A:126641300|rev|-	1	0.912018	0.0972524
chr1|SLC25A24:108681679|SLC25A24:108728576|rev|-	2	0.96562	0.114804
chr17|CEP95:62519013|CEP95:62515438|rev|+	2	0.983779	0.0361836
chr14|STXBP6:25325141|STXBP6:25326363|rev|-	1	0.90833	0.103949
chr19|IL11:55879577|IL11:55880309|rev|-	1	0.910908	0.0992647
chr5|STK10:171544484|STK10:171554425|rev|-	3	0.99879	0.00163332
chr6|SIRT5:13584457|SIRT5:13579682|rev|+	1	0.911305	0.098545
chr1|KDM1A:23370979|KDM1A:23356961|rev|+	1	0.910013	0.100889
chr5|FBN2:127800416|FBN2:127866386|rev|-	7	1	1.98717e-09
chr7|FAM126A:22999874|FAM126A:23023664|rev|-	1	0.910013	0.100889
chr5|ANKH:14716814|ANKH:14746071|rev|-	4	0.999878	6.77012e-05
chr1|SMYD3:246021797|SMYD3:246093239|rev|-	13	1	1.46067e-33
chr16|TRAP1:3721722|TRAP1:3729791|rev|-	2	0.965621	0.114804
chr7|C7orf10:40234659|C7orf10:40220545|rev|+	2	0.989918	0.0136959
chr15|MEIS2:37242524|MEIS2:37376086|rev|-	4	0.972031	0.281699
chr22|TTC28:29025539|TTC28:29025818|dup|-	4	0.999794	0.00042028
chr11|AMBRA1:46529740|AMBRA1:46529920|dup|-	3	0.998849	0.00141228
chr9|SNORA65:130210780|SNORA65:130210916|dup|-	8	0.999942	0.183583
chr8|VPS13B:100523740|VPS13B:100515063|rev|+	1	0.900173	0.118847
chr1|TFB2M:246707822|TFB2M:246714604|rev|-	2	0.983779	0.0361836
chr19|PKN1:14561921|PKN1:14557237|rev|+	1	0.901603	0.11623
chr12|IPO8:30829431|IPO8:30837391|rev|-	2	0.990316	0.0125
chr12|RNF10:120995485|RNF10:120995348|dup|+	3	0.998806	0.00157109
chr16|GALNS:88891174|GALNS:88893246|rev|-	3	0.998973	0.00100306
chr19|DHX34:47861377|DHX34:47856010|rev|+	1	0.900173	0.118847
chr5|ERGIC1:172353572|ERGIC1:172341716|rev|+	5	0.999983	5.17734e-06
chr16|SLC7A6:68321774|SLC7A6:68307720|rev|+	1	0.910908	0.0992648
chr1|RPA2:28220522|RPA2:28223632|rev|-	4	0.997189	0.103797
chr3|LARS2:45518119|LARS2:45515734|rev|+	4	0.9997	0.00134698
chr2|CERS6:169574488|CERS6:169571510|rev|+	1	0.906893	0.106567
chr11|CELF1:47508301|CELF1:47510576|rev|-	1	0.911674	0.0978766
chr3|RPN1:128350790|RPN1:128351000|dup|-	3	0.99905	0.000787933
chr12|NAV3:78401225|NAV3:78360008|rev|+	4	0.999904	2.61405e-05
chr2|TANC1:160028783|TANC1:160025760|rev|+	1	0.905111	0.109818
chr1|TXLNA:32655850|TXLNA:32653554|rev|+	6	0.999999	6.10577e-09
chrX|HUWE1:53596575|HUWE1:53596787|dup|-	2	0.990425	0.0121809
chr4|MAN2B2:6616082|MAN2B2:6612606|rev|+	2	0.986431	0.0256996
chr8|SGK3:67748309|SGK3:67740888|rev|+	1	0.910479	0.100043
chr1|NDUFS2:161182270|NDUFS2:161176196|rev|+	6	0.999875	0.0556052
chr3|ATG7:11400086|ATG7:11348416|rev|+	1	0.908945	0.102829
chr8|BMP1:22065029|BMP1:22064366|rev|+	3	0.998565	0.00264513
chr12|AVIL:58193577|AVIL:58194995|rev|-	2	0.96562	0.114804
chr11|CELF1:47493742|CELF1:47506075|rev|-	8	1	2.03807e-08
chr20|TMEM230:5086833|TMEM230:5090091|rev|-	11	1	0.0436663
chr12|TMTC2:83290425|TMTC2:83250788|rev|+	2	0.989129	0.0161824
chr14|NRDE2:90752697|NRDE2:90752836|dup|-	1	0.904064	0.111731
chr5|SEC24A:134056780|SEC24A:134029416|rev|+	2	0.989918	0.0136959
chr3|PLXND1:129280642|PLXND1:129280746|dup|-	3	0.999103	0.000658303
chr12|NAV3:78362482|NAV3:78360008|rev|+	4	0.99991	2.0259e-05
chr1|AGO4:36316654|AGO4:36306765|rev|+	4	0.99984	0.000179029
chr2|TRIP12:230679814|TRIP12:230679910|dup|-	7	1	9.75267e-10
chr2|EPT1:26606215|EPT1:26596234|rev|+	1	0.90605	0.108103
chr4|SEPT11:77941823|SEPT11:77932887|rev|+	7	1	6.18547e-12
chr5|TMCO6:140023779|TMCO6:140019323|rev|+	2	0.990616	0.0116287
chr11|RRM1:4148063|RRM1:4130873|rev|+	2	0.98522	0.0303747
chr18|EPG5:43492254|EPG5:43532609|rev|-	1	0.908945	0.102829
chr5|FAM114A2:153377362|FAM114A2:153382529|rev|-	2	0.967032	0.108906
chr2|DCAF17:172309723|DCAF17:172305190|rev|+	5	0.999657	0.0357391
chr5|ANKHD1:139915123|ANKHD1:139884405|rev|+	1	0.908945	0.102829
chr7|RBM33:155511137|RBM33:155499553|rev|+	1	0.90605	0.108103
chr8|ATP6V1H:54708206|ATP6V1H:54730090|rev|-	3	0.937025	0.308249
chr15|IQGAP1:91025513|IQGAP1:91025191|rev|+	3	0.999079	0.000716015
chr2|BIRC6:32718734|BIRC6:32678875|rev|+	1	0.90605	0.108103
chr11|STIM1:4107773|STIM1:4095731|rev|+	7	0.999999	9.20053e-07
chr9|SUSD1:114860749|SUSD1:114860942|dup|-	3	0.998849	0.00141228
chr5|ZFR:32364053|ZFR:32364381|rev|-	7	1	5.36247e-11
chr7|ZP3:76062347|ZP3:76058831|rev|+	11	1	2.79606e-21
chr12|R3HDM2:57652672|R3HDM2:57660614|rev|-	1	0.905111	0.109818
chr8|SULF1:70517167|SULF1:70515426|rev|+	1	0.911305	0.098545
chr2|FARSB:223478529|FARSB:223498026|rev|-	1	0.907649	0.105189
chr15|CYFIP1:22958342|CYFIP1:22946960|rev|+	3	0.998636	0.00229756
chr1|CACHD1:65141666|CACHD1:65129377|rev|+	2	0.990425	0.0121808
chr3|ATG7:11389509|ATG7:11372813|rev|+	2	0.990701	0.0113874
chr6|PTPRK:128306865|PTPRK:128320049|rev|-	2	0.990616	0.0116287
chr16|ABCC1:16127027|ABCC1:16110352|rev|+	4	0.995048	0.168231
chr18|TRAPPC8:29412046|TRAPPC8:29419420|rev|-	1	0.911674	0.0978764
chr12|NCOR2:124882664|NCOR2:124907101|rev|-	2	0.950194	0.172999
chr7|DAGLB:6461357|DAGLB:6476164|rev|-	7	0.981382	0.218369
chr11|SNX19:130773149|SNX19:130781666|rev|-	2	0.98957	0.0147739
chr13|VPS36:52992126|VPS36:53000201|rev|-	2	0.989918	0.013696
chr15|PDE8A:85661070|PDE8A:85641178|rev|+	2	0.987427	0.0220232
chr9|SETX:135221647|SETX:135224822|rev|-	1	0.905111	0.109818
chr17|EZH1:40858024|EZH1:40864503|rev|-	3	0.998702	0.00200062
chr8|ASAP1:131146541|ASAP1:131165051|rev|-	3	0.98894	0.119888
chr3|ZDHHC3:44970797|ZDHHC3:44986784|rev|-	1	0.911674	0.0978764
chr14|STRN3:31380982|STRN3:31425448|rev|-	1	0.90605	0.108103
chr15|HERC1:64039116|HERC1:64040057|rev|-	3	0.999103	0.000658303
chr3|ZXDC:126178495|ZXDC:126191148|rev|-	1	0.901604	0.11623
chr7|UBE3C:157024021|UBE3C:157000091|rev|+	1	0.911674	0.0978765
chr6|TMEM63B:44115237|TMEM63B:44114583|rev|+	6	0.996153	0.235071
chr1|BCAR3:94047857|BCAR3:94057950|rev|-	2	0.987386	0.0221718
chr10|WDR37:1126416|WDR37:1118055|rev|+	1	0.908945	0.102829
chr6|WRNIP1:2784637|WRNIP1:2779496|rev|+	2	0.989362	0.0154297
chr8|ASH2L:37986469|ASH2L:37971709|rev|+	2	0.988865	0.0170482
chr8|AZIN1:103851877|AZIN1:103855975|rev|-	3	0.998638	0.00229008
chr1|POLR3C:145598535|POLR3C:145601622|rev|-	2	0.988566	0.0180454
chr6|RPS6KA2:166843940|RPS6KA2:166873039|rev|-	1	0.910908	0.0992648
chr14|NEK9:75563802|NEK9:75572699|rev|-	3	0.999091	0.000685676
chr9|HABP4:99228060|HABP4:99220660|rev|+	1	0.911305	0.098545
chr2|UBR3:170917953|UBR3:170885855|rev|+	1	0.906893	0.106567
chr2|PKP4:159530512|PKP4:159519408|rev|+	2	0.990197	0.0128542
chr1|RERE:8674619|RERE:8716500|rev|-	2	0.990194	0.0128615
chr2|ASAP2:9520937|ASAP2:9498884|rev|+	5	0.996449	0.231163
chr2|AGFG1:228389631|AGFG1:228356262|rev|+	1	0.900173	0.118847
chr22|CDC45:19496214|CDC45:19483503|rev|+	4	0.99988	6.28321e-05
chr6|SYNE1:152599223|SYNE1:152599415|dup|-	2	0.990064	0.0132503
chr9|UBAP1:34242106|UBAP1:34234213|rev|+	3	0.998919	0.00117191
chr2|ALS2:202603392|ALS2:202606577|rev|-	1	0.902898	0.113862
chr4|AFAP1:7787920|AFAP1:7857301|rev|-	3	0.998638	0.00229008
chr17|TBCD:80763887|TBCD:80714040|rev|+	4	0.999902	2.88449e-05
chr7|ZNF12:6736969|ZNF12:6737442|rev|-	2	0.988865	0.0170482
chr18|ZNF532:56615461|ZNF532:56606676|rev|+	2	0.986955	0.0237458
chr3|DYNC1LI1:32582528|DYNC1LI1:32587457|rev|-	1	0.90605	0.108103
chr1|EXTL1:26360347|EXTL1:26355683|rev|+	1	0.910908	0.0992647
chr7|PTPN12:77261742|PTPN12:77236551|rev|+	1	0.910908	0.0992649
chr9|STXBP1:130428575|STXBP1:130423380|rev|+	6	0.99996	0.00725773
chr5|NUP155:37314299|NUP155:37352931|rev|-	2	0.989754	0.0142002
chr6|NUP153:17624791|NUP153:17629770|rev|-	1	0.911305	0.098545
chr1|SNORD47:173833506|SNORD47:173833583|dup|-	9	0.999877	0.192516
chr7|HBP1:106826917|HBP1:106826805|dup|+	2	0.985854	0.0279036
chr11|NAV2:20125270|NAV2:20104552|rev|+	3	0.995919	0.0287722
chrX|EDA2R:65824262|EDA2R:65825068|rev|-	2	0.990197	0.0128542
chr2|IGFBP5:217542834|IGFBP5:217543802|rev|-	4	0.998654	0.0393115
chr11|KDM2A:66975159|KDM2A:66974980|dup|+	6	0.999999	4.63335e-09
chr4|TRPC3:122831308|TRPC3:122846361|rev|-	1	0.901604	0.11623
chr9|COQ4:131088160|COQ4:131088057|dup|+	1	0.912018	0.0972525
chr1|PAFAH2:26315938|PAFAH2:26317354|rev|-	1	0.912018	0.0972525
chr13|DIAPH3:60348322|DIAPH3:60413582|rev|-	5	0.99929	0.0927706
chr3|SLC12A8:124826324|SLC12A8:124839530|rev|-	6	0.999999	1.32019e-09
chr18|AFG3L2:12356692|AFG3L2:12371690|rev|-	4	0.999912	1.88119e-05
chr22|DEPDC5:32275738|DEPDC5:32266575|rev|+	3	0.999091	0.000685676
chr17|NARF:80430574|NARF:80417867|rev|+	2	0.985854	0.0279036
chr8|WHSC1L1:38153313|WHSC1L1:38157108|rev|-	1	0.905111	0.109818
chr1|KIF1B:10408791|KIF1B:10407818|rev|+	5	0.999441	0.0708578
chr8|IKBKB:42174422|IKBKB:42162704|rev|+	2	0.982967	0.0395502
chrX|ALG13:110980107|ALG13:110966020|rev|+	1	0.909504	0.101814
chr10|EIF3A:120824910|EIF3A:120825082|dup|-	2	0.982967	0.0395502
chr11|SLC3A2:62655690|SLC3A2:62650379|rev|+	9	1	1.22303e-13
chr14|HSP90AA1:102568211|HSP90AA1:102568422|dup|-	5	0.999986	2.63493e-06
chr17|TANC2:61278318|TANC2:61176535|rev|+	7	0.999999	1.20995e-06
chr1|DENND1B:197586788|DENND1B:197616244|rev|-	4	0.99455	0.178966
chr14|SCFD1:31122794|SCFD1:31112521|rev|+	3	0.998849	0.00141228
chr20|DNMT3B:31390276|DNMT3B:31387958|rev|+	2	0.989129	0.0161824
chr1|HP1BP3:21091869|HP1BP3:21103243|rev|-	1	0.907649	0.105189
chr3|CBLB:105397274|CBLB:105423017|rev|-	1	0.902898	0.113862
chr3|SMARCC1:47651555|SMARCC1:47663831|rev|-	11	1	0.00497338
chr6|MMS22L:97702432|MMS22L:97717868|rev|-	6	0.997526	0.233108
chr17|PRPF8:1561546|PRPF8:1562057|rev|-	1	0.907649	0.105189
chr16|GOT2:58749917|GOT2:58757806|rev|-	3	0.99905	0.000787938
chr12|VPS33A:122745807|VPS33A:122748746|rev|-	1	0.905111	0.109818
chr7|ZC3HAV1:138758601|ZC3HAV1:138764989|rev|-	2	0.98897	0.0167014
chr17|NLK:26499644|NLK:26490568|rev|+	3	0.910409	0.321958
chr9|ADAMTSL1:18721663|ADAMTSL1:18681809|rev|+	1	0.911305	0.0985452
chr15|SHF:45467416|SHF:45470504|rev|-	2	0.989362	0.0154297
chr14|NEMF:50251937|NEMF:50252038|dup|-	1	0.911674	0.0978765
chr13|FARP1:99030172|FARP1:99020370|rev|+	10	1	0.000394922
chr17|ACLY:40048531|ACLY:40063825|rev|-	8	1	1.34561e-06
chr1|KLHL20:173744981|KLHL20:173743443|rev|+	2	0.989129	0.0161824
chr12|STAT6:57501387|STAT6:57502082|rev|-	4	0.999858	0.000116847
chr1|TCEB3:24079008|TCEB3:24077334|rev|+	1	0.909504	0.101814
chr16|SF3B3:70590932|SF3B3:70588348|rev|+	1	0.910479	0.100043
chr3|DNAJC13:132249941|DNAJC13:132244453|rev|+	3	0.996614	0.0201425
chr7|MAD1L1:2269618|SNX8:2317940|rev|-	4	0.999899	3.20954e-05
chr19|MARK4:45774966|MARK4:45774729|dup|+	1	0.902898	0.113862
chr7|NRF1:129367205|NRF1:129367080|dup|+	3	0.991865	0.0838464
chr4|PDGFC:157771372|PDGFC:157782641|rev|-	4	0.999753	0.000748499
chr10|BMPR1A:88659883|BMPR1A:88659550|rev|+	1	0.910908	0.0992648
chr4|PDGFRA:55127579|PDGFRA:55124923|rev|+	1	0.910013	0.100889
chr14|ZBTB1:64990120|ZBTB1:64988204|rev|+	1	0.911674	0.0978765
chr5|ADAMTS6:64587155|ADAMTS6:64629912|rev|-	2	0.982091	0.0432428
chr16|NFAT5:69718873|NFAT5:69660305|rev|+	1	0.902898	0.113862
chr1|SCARNA3:175937532|SCARNA3:175937676|dup|-	16	0.932368	0.144437
chr12|EPS8:15784375|EPS8:15794764|rev|-	3	0.995892	0.0291285
chr2|LOC728730:39745851|LOC728730:39743554|rev|+	1	0.905111	0.109818
chr22|PICK1:38466898|PICK1:38463710|rev|+	2	0.98932	0.015564
chr13|TUBGCP3:113170753|TUBGCP3:113176823|rev|-	2	0.989362	0.0154297
chr19|SMARCA4:11170863|SMARCA4:11170428|rev|+	1	0.907649	0.105189
chr17|TAOK1:27794234|TAOK1:27778472|rev|+	3	0.99905	0.000787933
chr3|CNOT10:32769362|CNOT10:32750161|rev|+	2	0.98823	0.0191935
chr17|CDC27:45214517|CDC27:45221348|rev|-	2	0.990616	0.0116287
chr2|BIRC6:32614011|BIRC6:32602655|rev|+	4	0.999838	0.000187648
chr14|PPP1R13B:104245081|PPP1R13B:104263855|rev|-	3	0.997544	0.0101768
chr16|RFWD3:74694829|RFWD3:74695349|dup|-	3	0.995119	0.0394058
chr20|TAF4:60587870|TAF4:60589763|rev|-	2	0.987427	0.0220232
chr1|CDC42BPA:227192694|CDC42BPA:227204751|rev|-	5	0.989013	0.256193
chr19|CC2D1A:14034624|CC2D1A:14034145|rev|+	2	0.905062	0.282585
chr17|DHX33:5353522|DHX33:5367009|rev|-	2	0.990316	0.0124999
chr8|AGPAT6:41472567|AGPAT6:41471904|rev|+	2	0.990701	0.0113874
chr3|PLOD2:145820541|PLOD2:145839035|rev|-	1	0.900173	0.118847
chr4|COPS4:83989675|COPS4:83970318|rev|+	5	0.999978	1.67551e-05
chr10|UPF2:12043674|UPF2:12043824|dup|-	1	0.90605	0.108103
chr22|MICALL1:38329119|MICALL1:38327805|rev|+	2	0.990525	0.011892
chr3|NPHP3-AS1:132579464|NPHP3-AS1:132546789|rev|+	1	0.904064	0.111731
chr2|ANTXR1:69271945|ANTXR1:69267175|rev|+	6	0.98797	0.235852
chr2|ARHGEF33:39181597|ARHGEF33:39180302|rev|+	1	0.90605	0.108103
chr19|SYMPK:46338335|SYMPK:46347458|rev|-	5	0.999897	0.00282627
chr3|ZNF197:44674091|ZNF197:44672553|rev|+	2	0.989754	0.0142002
chr16|CDH11:65005481|CDH11:65087831|rev|-	3	0.998919	0.00117191
chr16|CREBBP:3799627|CREBBP:3820987|rev|-	1	0.901604	0.11623
chr21|DYRK1A:38865465|DYRK1A:38792600|rev|+	4	0.999896	3.605e-05
chr11|CAPRIN1:34112225|CAPRIN1:34107610|rev|+	6	0.999999	3.59787e-09
chr17|TNRC6C:76089844|TNRC6C:76075475|rev|+	5	0.999991	2.82815e-07
chr19|KDM4B:5047680|KDM4B:5032876|rev|+	2	0.988566	0.0180454
chr3|PRKCD:53215748|PRKCD:53215459|rev|+	3	0.998702	0.00200062
chr3|BBX:107451870|BBX:107429298|rev|+	4	0.989116	0.243142
chr14|SPTLC2:78036726|SPTLC2:78043258|rev|-	3	0.998806	0.00157109
chr18|MALT1:56367823|MALT1:56348401|rev|+	1	0.910908	0.0992647
chr9|RNF38:36369715|RNF38:36369929|dup|-	1	0.904064	0.111731
chr2|TRIP12:230701563|TRIP12:230724290|rev|-	1	0.901604	0.11623
chr2|BIRC6:32730272|BIRC6:32703702|rev|+	3	0.999079	0.000716019
chr1|HIPK1:114484081|HIPK1:114483003|dup|+	37	1	0
chr16|LONP2:48304185|LONP2:48286041|rev|+	1	0.901604	0.11623
chr2|NBEAL1:203922176|NBEAL1:203921149|rev|+	2	0.988566	0.0180454
chr1|MTF1:38300750|MTF1:38304428|rev|-	2	0.990197	0.0128542
chr22|PI4KA:21188849|PI4KA:21193019|rev|-	1	0.911674	0.0978765
chr15|ZNF280D:56993130|ZNF280D:56999504|rev|-	1	0.905111	0.109818
chr9|TLE4:82336803|TLE4:82319697|rev|+	1	0.911674	0.0978764
chr16|RHOT2:722181|RHOT2:722083|dup|+	9	1	5.54111e-14
chr6|KPNA5:117026323|KPNA5:117019866|rev|+	1	0.910908	0.0992647
chr9|ERCC6L2:98718295|ERCC6L2:98660130|rev|+	4	0.999896	3.605e-05
chr3|LRCH3:197556544|LRCH3:197541778|rev|+	3	0.964648	0.265459
chr17|HDAC5:42159952|HDAC5:42161222|rev|-	6	0.999999	4.88507e-09
chr18|PPP4R1:9570154|PPP4R1:9577189|rev|-	2	0.97921	0.0557121
chr17|PPM1D:58734202|PPM1D:58700881|rev|+	1	0.900173	0.118847
chr2|MCFD2:47136161|MCFD2:47136316|dup|-	4	0.99959	0.00320683
chr2|ASAP2:9499018|ASAP2:9484660|rev|+	1	0.900173	0.118847
chr21|BACH1:30724134|BACH1:30698379|rev|+	1	0.902898	0.113862
chr20|FKBP1A:1352719|FKBP1A:1356247|rev|-	3	0.998885	0.00128485
chr10|WDR37:1151207|WDR37:1118055|rev|+	1	0.906893	0.106567
chr18|ME2:48466756|ME2:48444479|rev|+	2	0.967032	0.108905
chr3|COPG1:128974997|COPG1:128973510|rev|+	6	0.999998	1.65728e-07
chr2|C2orf43:20974569|C2orf43:20990158|rev|-	8	0.999999	0.0002165
chr13|VWA8:42465555|VWA8:42486304|rev|-	2	0.976666	0.0669387
chr2|PTCD3:86361500|PTCD3:86360468|rev|+	2	0.986955	0.0237457
chr7|KLHDC10:129762042|KLHDC10:129756284|rev|+	3	0.997124	0.0143959
chr1|VPS13D:12567147|VPS13D:12405430|rev|+	2	0.987851	0.0205125
chr17|LRRC37A3:62888646|LRRC37A3:62894577|rev|-	1	0.907649	0.105189
chr2|PER2:239184383|PER2:239186596|rev|-	3	0.997887	0.00715941
chr22|RANGAP1:41647010|RANGAP1:41677086|rev|-	6	0.999955	0.00966482
[truncated: 1,490 more rows]

## Sheet: CIRI_BJpam_MyDenovo
junction	numReads	p_value	numDecoy
[truncated: 133 more rows]

## Sheet: CIRI_BJpam_InTheirsOnly
circRNA_ID	#junction_reads	SM_MS_SMS	#non_junction_reads	junction_reads_ratio	circRNA_type	gene_id
[truncated: 2,046 more rows]

[truncated: 29 more sheets: CIRI_BJpap_InBoth_highConf, CIRI_BJpap_InBoth_lowConf, CIRI_BJpap_InMineOnly, CIRI_BJpap_MyDenovo, CIRI_BJpap_InTheirsOnly, CIRI_HelaRNaseR_InBothHighConf, CIRI_HelaRNaseR_InBothLowConf, CIRI_HelaRNaseR_InMineOnly, CIRI_HelaRNaseR_InMyDenovo, CIRI_HelaRNaseR_InTheirsOnly, CIRI_Hela_InBothHighConf, CIRI_Hela_InBothLowConf, CIRI_Hela_InMineOnly, CIRI_Hela_InMyDenovo, CIRI_Hela_InTheirsOnly, FindCirc_BJpam_InBothHighConf, FindCirc_BJpam_InBothLowConf, FindCirc_BJpam_InMineOnly, FindCirc_BJpam_InMyDenovo, FindCirc_BJpam_InTheirsOnly …]
