# Supplementary material for: Statistically based splicing detection reveals neural enrichment and tissue-specific induction of circular RNA during human fetal development
Source: Genome Biol. 2015 Jun 16;16(1):126. doi: 10.1186/s13059-015-0690-5 (PMC4506483; doi:10.1186/s13059-015-0690-5)
Supplement: Additional file 2: — snoRNA in H9 cells. Mean coverage for covered bases as reported by UCSC bigWigAverageOverBed utility. [file 13059_2015_690_MOESM2_ESM.xls]

## Sheet: sno_mean_coverage
RNA	PAM_mean	PAP_mean	RNaseR_mean
ACA59	1.64	0.80597	0
ACA35	10.7434	0.54902	4.2517
U17a	1175.73	6.94686	362.729
U17b	1028.59	6.50244	641.39
HBII-420	1.1875	1.8125	54.225
ACA61	3.31538	9.53846	28.0769
ACA44	2.56061	2.00758	3.52222
ACA16	2.80597	2.67164	60.6716
U103	0	1.92308	0
U103B	1	1.15385	0
HBII-251	1.18966	0	1
ACA55	1	0.927007	2.70803
U55	3.95946	2.75676	40.7432
U46	2.44898	1.16327	710.327
U38A	0	2	21.493
U38B	1	2.6087	41.5797
U45C	1.46154	4.97436	9.60256
U45A	3.77108	2.61446	1.42169
U45B	1	4.23944	2.74648
U21	1.13684	1.96842	25.4947
U66	1.09023	1	0
mgU2-25/61	124.829	1.30352	32.4444
HBII-382	7.35366	0	2.16883
ACA42	1	0	3.02655
ACA26	1.73643	0.434109	0
U81	3.01299	11.3247	44.4416
U47	4.87692	29.8923	65.4769
U80	7.30769	22.9231	42.6667
U79	7.28235	11.8588	38.1412
U78	1	8.15385	82.8308
U44	5.20635	8.26984	211.238
U77	4.31429	4.28571	121.457
U76	20.3125	15.9875	177.863
U75	1	1	23.3
U74	6.06944	3.40278	78.0556
HBI-100	1	0	2
ACA63	1	0.72	0
U98b	0	0.774436	1
ACA36B	1	0	0
ACA14b	1	0.540741	1.17054
ACA67B	1	0	3.78947
HBII-316	0	0	1
U53	1.44872	0.5	1.5
U70B	0	0.168067	0
SNORA36C	0	0	0
U94	2.69421	0.605839	25.1969
HBII-289	1	1.96491	0
HBII-234	1	0.954545	3.26984
HBII-95B	1	0	1.98889
HBII-95	2.75	1	1
U51	1	1.4	7.38571
ACA41	1.03252	0.19697	7.90909
U23	10.0732	1	21.5474
U20	1.78571	1.45	20.575
U82	1	0.191176	1.82667
U87	102.361	0.637681	43.4348
U88	56.9122	0.382222	18
ACA7	4.5	1.53383	1.66906
ACA6	8.1745	4.86577	33.8591
E2	3.6039	4.35065	15.6169
HBII-108	1.10526	2.96053	1.36842
HBII-108B	2.42857	2.90476	14.8627
HBII-210	1	1.76623	0
ACA7B	4.15152	1.60432	0
ACA58	1	0	0
U90	70.5541	1.53358	19.708
hTR	44.2561	0.715328	25.0376
HBII-142	0	0	4.65789
snR39B	9.74286	8.92857	55.7714
HBI-61	133.32	5.87079	69.0588
E3	26.7556	5.41481	169.756
ACA4	9.45985	7.79562	31.7879
ACA11	2.69027	1.048	1
HBI-6	5.04098	3.15574	17.0164
ACA24	16.8397	2.64122	102.672
U73b	1.25333	0.48	1
U73a	2.93846	2.73846	5.78462
HBII-240	1.33333	0.675	5.17333
HBI-115	2.488	0.735294	0
U109	1.73881	0.723881	4.6875
ACA13	5.93985	1	29.391
U63	0	1.38235	1
U19	497.58	2.49	137.205
U19-2	36.6875	0.5	7.7541
U96a	3.625	10.5278	25.8889
U95	1.42857	1.47619	4.5873
U48	1	0	0
U52	1.95312	2.28125	0
U50	1	1	12.9467
U50B	3.74648	2.95775	132.042
U101	8.68493	1.56164	8.94521
HBII-429	2.47368	2.81579	42.8947
ACA33	5	2.5188	19.8722
ACA20	1.43902	0.409091	4.975
ACA29	1	0.292857	6.40714
HBII-336	2.16216	1	4.35135
ACA9	1.55556	2.78947	5.63158
ACA5	7.61194	1.74627	9.79851
ACA5c	7.05109	1.46715	16.0584
ACA5b	1.25	0.00757576	2.18939
ACA15	1	0.127119	1
ACA22	59.0427	0.328358	1.24779
ACA14a	1	0	0
U13	3.54737	0	3.51724
U54	3.07937	1.09524	8.28571
HBII-276	1.53947	6.06579	18.5658
U72	1.31818	0.825758	4.73485
U92	1	1.30534	2
SNORD121B	1	1	6.6962
SNORD121A	0	0	1
SNORA84	1.75188	1.14286	18.2397
HBII-295	0	0	2.8972
U65	9.18248	2.0073	37.3577
U62A	1	0.104651	5.09302
U62B	2.33721	3.66279	1
U24	2.66667	0.813333	24.8533
U36B	1	1.60563	27.0423
U36A	1	11.5417	113.667
U36C	1.33824	3.10294	22.4412
ACA43	19.6288	1.36029	10.4485
ACA17	1.55556	3.99248	32.0451
ACA12	1	0	2.92593
SNORA11C	1	0	0
SNORA11E	1.7623	2.10236	0
SNORA11D	1.54622	1.375	0
U107	1	0	1.24194
U96b	1	0	0
HBI-36	1	0	1
U69	1	1.33333	1
U61	0	0.438356	1
U70	9.52593	7.16296	59.5407
ACA36	0	0.446154	0
ACA56	1	1.03876	3.25581
HBII-419	1	1.1875	4.9403
U108	14.6567	0.704545	16.2479
ACA19	1	0	1
ACA52	2.6	5.96269	9.38806
ACA54	1	0.0283019	1
ACA3	2.94615	2.17692	18.2385
ACA3-2	3.0687	0.748092	19.4809
ACA23	49.6796	0.973545	76.8783
U97	40.669	1.19718	64.2535
U14B	1.92391	2.02174	8.79348
U14A	3.94505	1.81319	9.03297
HBII-166	1	0.603604	5.63964
U99	40.0134	3.67114	47.6242
U22	7.12698	15.0714	119.556
U31	5.29577	13.1268	141.141
U30	5.15714	12.4286	190.757
U29	8.83077	14.4154	96.5231
U28	3.52	6.96	181.907
U27	9.75	9.11111	107.944
U26	14.2133	11.0667	91.4533
U25	9.8209	6.95522	184.507
U15A	6.5	0.614865	8.62162
U15B	108.496	0.609589	49.3699
mgU2-19/30	14.3886	6.31445	6.72903
ACA25	1	1.83582	2.65517
ACA32	4.76033	5.30579	22.3719
mgh28S-2411	1	0.971831	3.3662
ACA1	2.52	2.21538	4.73846
ACA8	2.15108	8.40288	46.6835
mgh28S-2409	2.68493	7.47945	24.2603
ACA18	3.64394	15.5455	11.6439
ACA40	8.33071	16.4646	3.99213
U85	152.188	0.821212	57.0709
ACA57	0	0	6.05
U89	75.0074	3.96667	145.119
ACA34	1	0.635036	3.74265
ACA2a	1	1.17037	0
ACA2b	3.18248	0.579832	4.01852
U59B	1	0.826667	15.8
U59A	0	1.29333	11.3467
U70G	1.55634	0	1
ACA53	249.037	0.508	80.3871
ACA49	5.32174	0	6.66667
U102	4.05556	2.625	2.94444
ACA27	7.20635	2.95238	4.18644
ACA31	2.17692	1.32308	5.83077
SNORD126	0	0.857143	0
mgU6-53B	1	0	9.28155
mgU6-53	0	0	1
ACA65	1	0	2.33945
SNORA11B	1	0	1
U93	34.2819	1.28	26.6794
14q(II-3)	1	0	0
ACA28	2.55556	0.0561798	4.05556
HBII-436	17.5467	20.9467	45.3333
HBII-13	30.3433	63.4925	18.0448
HBII-437	29.7324	68.4225	6.77465
HBII-438A	5.58209	18.6269	0
HBII-85-1	6.05155	5.41237	31.3299
HBII-85-2	3.85567	2.69072	33.4227
HBII-85-3	1.03448	1	3.31343
HBII-85-4	2.22093	79.0714	17.6122
HBII-85-5	2.20619	1.46392	1.58491
HBII-85-6	25.0612	7.35714	19.2347
HBII-85-7	8.2268	6.62887	24.7835
HBII-85-8	1	2.78351	21.7938
HBII-85-9	2.05155	0.762887	9.42268
HBII-85-10	1	0.298077	6.81915
HBII-85-11	3.35106	0.159574	36.3404
HBII-85-12	1.7766	0.680851	19.383
HBII-85-13	54.9894	3.7234	46.1277
HBII-85-14	57.8511	3.88298	39.2766
HBII-85-15	1.74468	1.65957	12.6596
HBII-85-16	2	0.851064	23.6489
HBII-85-17	5.73404	2.04255	1.97872
HBII-85-18	115.798	1.85106	21.617
HBII-85-19	78.0106	4.96809	58.234
HBII-85-20	51.4787	25.2979	14.883
HBII-85-21	105.277	18.6489	51.9255
HBII-85-22	4.6383	26.3085	9.59574
HBII-85-23	1.96809	2.19149	7.54255
HBII-85-24	4.03191	8.15957	9.69149
HBII-85-25	1.35106	0.802817	2.85106
HBII-85-26	16.7143	1.84694	5.12245
HBII-85-27	13	1.82979	12.6196
HBII-85-28	5.41935	4.3871	1
HBII-85-29	3.54118	0.952941	6.4
HBII-52-20	1	0	0
HBII-52-38	0	0	1
HBII-52-41	1	0	1
U100	0	0	1.42857
U18C	1	2.23881	20.2388
U18B	1.32857	1	1.62264
U16	2.81188	1.87129	6.51485
U18A	1	1	12.3143
ACA45	1	0.905512	0
ACA10	11.3383	6.81955	7.07519
U64	9.69403	14.3433	290.224
ACA64	1.70079	0	1.55238
U60	5.31325	5.86747	38.1687
ACA30	1	0	2.25581
ACA46	0	0	2.40741
ACA50	1.93382	0.528571	4.38095
HBII-82B	1.49254	0	1.47126
HBII-82	0	0.968085	2.98936
HBII-239	1	0	0
HBII-202	2.61111	2.38889	48.6111
HBII-296B	1	0.372093	1
HBII-296A	1	0	0
ACA48	11.1778	2.23704	31.9259
mgU6-77	35.7029	2.82432	64.7838
U67	15.8467	7.48905	52.781
ACA68	11.087	0	3.30435
U8	18.5191	0.911765	20.3964
U49B	6.04167	55.8958	47.375
U49A	4.19718	13.5634	82.3803
HBII-135	4.27397	7.0137	82.726
U3-2	90.5596	7.21583	0
U3-2B	87.7095	5.2	1.5
U3-4	74.8984	5.59124	0
U3	1139.02	24.8848	125.753
U3-3	11.7281	1.56221	0
ACA59B	0	0.698529	0
U42B	1.26316	1.14925	31.6866
mgh18S-121	1	5.40278	62.4167
U42A	1	1.75862	5.18966
Z17B	2.67568	2	8.58108
ACA21	18.4586	1.01504	16.8362
SNORD124	0	0.865385	7.56731
ACA66	0	0.723077	0
U104	2.1125	7.625	24.0875
ACA62	2.98496	2.09774	6.28571
SNORA38B	1.15267	0.587786	1
snR38C	1.925	1.225	11.875
snR38B	0	0.139535	6.25581
snR38A	1.97222	0.819444	0
ACA47	42.1955	1.9893	33.1218
U58C	1	4.72308	3.12308
U58A	4.49231	3.27692	6.58462
U58B	1.30303	40.6667	7.28788
mgU12-22/U4-8	4.75134	4.67221	18.0742
U91	1.53165	4.60241	10.775
ACA37	1	0	1
U37	0	1.95455	75.5909
U105	0	0	11.4353
U105B	1	0	54.2278
U41	0	0	4.61429
U68	7.36842	1	37.9023
HBII-115	1	2.36364	7.47
U32A	6.84416	2.35065	37.3377
U33	2.42169	1.13253	27.3133
U34	2	1.95455	13.9091
U35A	9.17442	1.77907	92.2209
U35B	2.29545	2.375	40.0795
HBII-180B	1	4.64948	20.0619
HBII-180A	1	0.752577	5.86598
HBII-180C	1.30928	2.4433	37.9278
SNORD119	0	0.707317	22.0976
HBII-55	1	6.10667	35.64
ACA51	1.58015	1.01515	13.9848
U86	3.53488	31.6512	15.7791
U56	1	3.15493	4.05634
U57	1.79167	4.5	11.2778
HBI-43	410.785	3.86076	60.7637
U71b	1	2.37681	2.64356
U71a	2.4697	2.03623	6.11765
U71c	9.41304	1.58696	6.48718
U71d	1.71014	0	9.50877
ACA39	0	0	1
ACA60	1	0	3.23529
U106	5.62025	2.01266	157.848
HBII-99B	5.43956	9.91209	105.989
HBII-99	5.07778	9.56667	156.822
ACA67	1	0	2.25641
SNORD125	0	0.717391	1
U83B	1.94624	4.16129	53.6989
U83A	0	2.55789	21.0211
U43	1	1.17742	2.26316
Q1	1	0.604722	1.99445
Q2	2.05155	1.46715	8.28571
Q3	6.28472	3.92483	31.8569
Q4	1175.73	79.0714	710.327
