# Supplementary material for: Statistically based splicing detection reveals neural enrichment and tissue-specific induction of circular RNA during human fetal development
Source: Genome Biol. 2015 Jun 16;16(1):126. doi: 10.1186/s13059-015-0690-5 (PMC4506483; doi:10.1186/s13059-015-0690-5)
Supplement: Additional file 5: — Comparison to Zhang algorithm on H9 cells. Data used to generate Fig. 3d comparing our sensitivity to the sensitivity of Zhang et al. 2014 [22] on H9 RNase-R-treated cells. Table S1 Circles identified by both our annotation-dependent algorithm and the Zhang algorithm. Table S2 Circles identified only by the Zhang algorithm. Table S3 Circles identified only by our annotation-dependent algorithm. Table S4 Circles that were identified by Zhang et al. and missed by our annotation-dependent algorithm, but subsequently detected using our de novo algorithm. Note that due to numerical precision, p values > 0.999999999 are reported as 1. [file 13059_2015_690_MOESM5_ESM.xls]

## Sheet: detected In Both
junction	chr	coord1	coord2	gene1	gene2	their count	circ_count	decoy_count	p-value
chr1|MARC2:220955274|MARC2:220934999|rev|+	chr1	220955274	220934999	MARCH2	MARCH2	1	1	0	0.841345
chr5|MARCH6:10417516|MARCH6:10415599|rev|+	chr5	10417516	10415599	MARCH6	MARCH6	30	24	0	0.999996
chr5|MARCH6:10417516|MARCH6:10377909|rev|+	chr5	10417516	10377909	MARCH6	MARCH6	1	1	0	0.842561
chr2|SEPT2:242283312|SEPT2:242282406|rev|+	chr2	242283312	242282406	SEPT2	SEPT2	5	5	0	0.908599
chr2|SEPT2:242275513|SEPT2:242274540|rev|+	chr2	242275513	242274540	SEPT2	SEPT2	1	1	0	0.841345
chr2|SEPT2:242287606|SEPT2:242283166|rev|+	chr2	242287606	242283166	SEPT2	SEPT2	4	3	0	0.958883
chrX|SEPT6:118763280|SEPT6:118787003|rev|-	chrX	118763280	118787003	SEPT6	SEPT6	1	1	0	0.842561
chr17|SEPT9:75398785|SEPT9:75398140|dup|+	chr17	75398785	75398140	SEPT9	SEPT9	6	7	0	0.988212
chr2|SEPT10:110342702|SEPT10:110350696|rev|-	chr2	110342702	110350696	SEPT10	SEPT10	2	8	0	0.996495
chr2|SEPT10:110342702|SEPT10:110343415|rev|-	chr2	110342702	110343415	SEPT10	SEPT10	3	3	0	0.937934
chr2|SEPT10:110325391|SEPT10:110343415|rev|-	chr2	110325391	110343415	SEPT10	SEPT10	1	2	0	0.921873
chr2|SEPT10:110321942|SEPT10:110350696|rev|-	chr2	110321942	110350696	SEPT10	SEPT10	4	5	0	0.986084
chr12|AAAS:53701835|AAAS:53714476|rev|-	chr12	53701835	53714476	AAAS	AAAS	2	2	0	0.72315
chr12|AAAS:53701835|AAAS:53703505|rev|-	chr12	53701835	53703505	AAAS	AAAS	1	1	0	0.842561
chr12|AACS:125591814|AACS:125587224|rev|+	chr12	125591814	125587224	AACS	AACS	7	6	0	0.993088
chr12|AACS:125591814|AACS:125558421|rev|+	chr12	125591814	125558421	AACS	AACS	1	1	0	0.841345
chr12|AACS:125603311|AACS:125599022|rev|+	chr12	125603311	125599022	AACS	AACS	2	1	0	0.842561
chr15|AAGAB:67524151|AAGAB:67529158|rev|-	chr15	67524151	67529158	AAGAB	AAGAB	36	36	0	1
chr20|AAR2:34832848|AAR2:34832618|dup|+	chr20	34832848	34832618	AAR2	AAR2	4	3	0	0.959139
chr16|AARS:70291935|AARS:70293089|rev|-	chr16	70291935	70293089	AARS	AARS	1	1	0	0.841345
chr16|AARS:70301561|AARS:70302282|rev|-	chr16	70301561	70302282	AARS	AARS	3	3	0	0.957315
chr16|AARS:70301561|AARS:70316687|rev|-	chr16	70301561	70316687	AARS	AARS	3	3	0	0.958107
chr16|AARS:70298860|AARS:70304243|rev|-	chr16	70298860	70304243	AARS	AARS	1	1	0	0.842561
chr16|AARS:70292882|AARS:70296427|rev|-	chr16	70292882	70296427	AARS	AARS	8	6	0	0.923677
chr7|AASS:121731756|AASS:121741734|rev|-	chr7	121731756	121741734	AASS	AASS	1	1	0	0.842561
chr7|AASS:121731756|AASS:121773795|rev|-	chr7	121731756	121773795	AASS	AASS	1	1	0	0.842561
chr7|AASS:121755127|AASS:121757011|rev|-	chr7	121755127	121757011	AASS	AASS	4	8	0	0.994723
chr7|AASS:121753171|AASS:121773795|rev|-	chr7	121753171	121773795	AASS	AASS	45	47	0	1
chr7|AASS:121753171|AASS:121757011|rev|-	chr7	121753171	121757011	AASS	AASS	3	2	0	0.922391
chr7|AASS:121755127|AASS:121773795|rev|-	chr7	121755127	121773795	AASS	AASS	1	1	0	0.842561
chr7|AASS:121769414|AASS:121773795|rev|-	chr7	121769414	121773795	AASS	AASS	3	3	0	0.925611
chr17|AATF:35348156|AATF:35343915|rev|+	chr17	35348156	35343915	AATF	AATF	4	5	0	0.973928
chr17|AATF:35311207|AATF:35310185|rev|+	chr17	35311207	35310185	AATF	AATF	3	3	0	0.958368
chr9|ABCA1:107547676|ABCA1:107547920|dup|-	chr9	107547676	107547920	ABCA1	ABCA1	1	1	0	0.841345
chr17|ABCA5:67270099|ABCA5:67280213|rev|-	chr17	67270099	67280213	ABCA5	ABCA5	2	2	0	0.922391
chr1|ABCB10:229675202|ABCB10:229678118|rev|-	chr1	229675202	229678118	ABCB10	ABCB10	2	2	0	0.920824
chr1|ABCB10:229675202|ABCB10:229685181|rev|-	chr1	229675202	229685181	ABCB10	ABCB10	2	1	0	0.841345
chr1|ABCB10:229661682|ABCB10:229667478|rev|-	chr1	229661682	229667478	ABCB10	ABCB10	1	2	0	0.92135
chr1|ABCB10:229662975|ABCB10:229685181|rev|-	chr1	229662975	229685181	ABCB10	ABCB10	1	1	0	0.842561
chr2|ABCB6:220077729|ABCB6:220079804|rev|-	chr2	220077729	220079804	ABCB6	ABCB6	1	1	0	0.631192
chr2|ABCB6:220077108|ABCB6:220079804|rev|-	chr2	220077108	220079804	ABCB6	ABCB6	1	1	0	0.559185
chr12|ABCB9:123416738|ABCB9:123419978|rev|-	chr12	123416738	123419978	ABCB9	ABCB9	1	1	0	0.840116
chr16|ABCC1:16196574|ABCC1:16180680|rev|+	chr16	16196574	16180680	ABCC1	ABCC1	1	1	0	0.566514
chr16|ABCC1:16110478|ABCC1:16108347|rev|+	chr16	16110478	16108347	ABCC1	ABCC1	1	1	0	0.841345
chr16|ABCC1:16180848|ABCC1:16173208|rev|+	chr16	16180848	16173208	ABCC1	ABCC1	1	1	0	0.842561
chr16|ABCC1:16184445|ABCC1:16184261|dup|+	chr16	16184445	16184261	ABCC1	ABCC1	1	1	0	0.842561
chr16|ABCC1:16130460|ABCC1:16110352|rev|+	chr16	16130460	16110352	ABCC1	ABCC1	1	1	0	0.842561
chr16|ABCC1:16127027|ABCC1:16110352|rev|+	chr16	16127027	16110352	ABCC1	ABCC1	1	1	0	0.842561
chr16|ABCC1:16130460|ABCC1:16126965|rev|+	chr16	16130460	16126965	ABCC1	ABCC1	10	10	0	0.998051
chr16|ABCC1:16219768|ABCC1:16215831|rev|+	chr16	16219768	16215831	ABCC1	ABCC1	2	2	0	0.79505
chr16|ABCC1:16219768|ABCC1:16218645|rev|+	chr16	16219768	16218645	ABCC1	ABCC1	10	9	0	0.99771
chr16|ABCC1:16180848|ABCC1:16180680|dup|+	chr16	16180848	16180680	ABCC1	ABCC1	1	1	0	0.835076
chr16|ABCC1:16184445|ABCC1:16180680|rev|+	chr16	16184445	16180680	ABCC1	ABCC1	3	2	0	0.922391
chr16|ABCC1:16150152|ABCC1:16149948|dup|+	chr16	16150152	16149948	ABCC1	ABCC1	2	3	0	0.910982
chr16|ABCC1:16110478|ABCC1:16101672|rev|+	chr16	16110478	16101672	ABCC1	ABCC1	4	3	0	0.954556
chr16|ABCC1:16150152|ABCC1:16146580|rev|+	chr16	16150152	16146580	ABCC1	ABCC1	4	5	0	0.966802
chr16|ABCC1:16230501|ABCC1:16225645|rev|+	chr16	16230501	16225645	ABCC1	ABCC1	2	2	0	0.918133
chr16|ABCC1:16205439|ABCC1:16205231|dup|+	chr16	16205439	16205231	ABCC1	ABCC1	4	5	0	0.97866
chr16|ABCC11:48261716|ABCC11:48265850|rev|-	chr16	48261716	48265850	ABCC11	ABCC11	1	1	0	0.842561
chr13|ABCC4:95816631|ABCC4:95818621|rev|-	chr13	95816631	95818621	ABCC4	ABCC4	2	2	0	0.792155
chr13|ABCC4:95723915|ABCC4:95768255|rev|-	chr13	95723915	95768255	ABCC4	ABCC4	1	1	0	0.841345
chr13|ABCC4:95829960|ABCC4:95830345|rev|-	chr13	95829960	95830345	ABCC4	ABCC4	1	1	0	0.838876
chr3|ABCC5:183732051|ABCC5:183732235|dup|-	chr3	183732051	183732235	ABCC5	ABCC5	1	1	0	0.842561
chr3|ABCC5:183695304|ABCC5:183696439|rev|-	chr3	183695304	183696439	ABCC5	ABCC5	3	1	0	0.842561
chr16|ABCC6P1:18604038|ABCC6P1:18602425|rev|+	chr16	18604038	18602425	ABCC6P1	ABCC6P1	2	2	0	0.922391
chr1|ABCD3:94956803|ABCD3:94953097|rev|+	chr1	94956803	94953097	ABCD3	ABCD3	6	5	0	0.969791
chr1|ABCD3:94972198|ABCD3:94964157|rev|+	chr1	94972198	94964157	ABCD3	ABCD3	1	1	0	0.842561
chr14|ABCD4:74756185|ABCD4:74757202|rev|-	chr14	74756185	74757202	ABCD4	ABCD4	3	2	0	0.856789
chr20|ABHD12:25288601|ABHD12:25300954|rev|-	chr20	25288601	25300954	ABHD12	ABHD12	2	2	0	0.922391
chr15|ABHD2:89659752|ABHD2:89656955|rev|+	chr15	89659752	89656955	ABHD2	ABHD2	5	5	0	0.987691
chr3|ABHD6:58253072|ABHD6:58242288|rev|+	chr3	58253072	58242288	ABHD6	ABHD6	1	1	0	0.842561
chr2|ABI2:204276094|ABI2:204255768|rev|+	chr2	204276094	204255768	ABI2	ABI2	1	1	0	0.842561
chr2|ABI2:204267457|ABI2:204255768|rev|+	chr2	204267457	204255768	ABI2	ABI2	1	1	0	0.692349
chr9|ABL1:133730483|ABL1:133729450|rev|+	chr9	133730483	133729450	ABL1	ABL1	1	1	0	0.842561
chr9|ABL1:133738422|ABL1:133729450|rev|+	chr9	133738422	133729450	ABL1	ABL1	1	1	0	0.82434
chr1|ABL2:179100445|ABL2:179100616|dup|-	chr1	179100445	179100616	ABL2	ABL2	3	3	0	0.938722
chr1|ABL2:179100445|ABL2:179102509|rev|-	chr1	179100445	179102509	ABL2	ABL2	16	16	0	0.998481
chr1|ABL2:179089324|ABL2:179091002|rev|-	chr1	179089324	179091002	ABL2	ABL2	1	3	0	0.943982
chr10|ABLIM1:116225456|ABLIM1:116233715|rev|-	chr10	116225456	116233715	ABLIM1	ABLIM1	2	2	0	0.20352
chr10|ABLIM1:116225456|ABLIM1:116232891|rev|-	chr10	116225456	116232891	ABLIM1	ABLIM1	1	1	0	0.566514
chr10|ABLIM1:116225456|ABLIM1:116251637|rev|-	chr10	116225456	116251637	ABLIM1	ABLIM1	1	1	0	0.842561
chr10|ABLIM1:116247716|ABLIM1:116251637|rev|-	chr10	116247716	116251637	ABLIM1	ABLIM1	3	3	0	0.938722
chr10|ABLIM1:116331055|ABLIM1:116361720|rev|-	chr10	116331055	116361720	ABLIM1	ABLIM1	1	1	0	0.840116
chr11|ABTB2:34218871|ABTB2:34226237|rev|-	chr11	34218871	34226237	ABTB2	ABTB2	1	1	0	0.842561
chr17|ACACA:35640167|ACACA:35646430|rev|-	chr17	35640167	35646430	ACACA	ACACA	1	1	0	0.842561
chr17|ACACA:35687112|ACACA:35687365|dup|-	chr17	35687112	35687365	ACACA	ACACA	2	2	0	0.921873
chr17|ACACA:35603741|ACACA:35609962|rev|-	chr17	35603741	35609962	ACACA	ACACA	1	1	0	0.842561
chr17|ACACA:35536200|ACACA:35538297|rev|-	chr17	35536200	35538297	ACACA	ACACA	3	2	0	0.922391
chr17|ACACA:35597391|ACACA:35598969|rev|-	chr17	35597391	35598969	ACACA	ACACA	2	3	0	0.955404
chr17|ACACA:35640167|ACACA:35641871|rev|-	chr17	35640167	35641871	ACACA	ACACA	5	4	0	0.977386
chr12|ACACB:109696913|ACACB:109687788|rev|+	chr12	109696913	109687788	ACACB	ACACB	1	1	0	0.566514
chr12|ACACB:109617102|ACACB:109605700|rev|+	chr12	109617102	109605700	ACACB	ACACB	2	2	0	0.922391
chr12|ACACB:109617892|ACACB:109611936|rev|+	chr12	109617892	109611936	ACACB	ACACB	1	1	0	0.307651
chr12|ACACB:109654725|ACACB:109654422|rev|+	chr12	109654725	109654422	ACACB	ACACB	3	3	0	0.958368
chr12|ACAD10:112165947|ACAD10:112165765|dup|+	chr12	112165947	112165765	ACAD10	ACAD10	2	2	0	0.920294
chr12|ACAD10:112171872|ACAD10:112167609|rev|+	chr12	112171872	112167609	ACAD10	ACAD10	1	1	0	0.841345
chr12|ACAD10:112130700|ACAD10:112130500|dup|+	chr12	112130700	112130500	ACAD10	ACAD10	1	1	0	0.842561
chr12|ACAD10:112150461|ACAD10:112139965|rev|+	chr12	112150461	112139965	ACAD10	ACAD10	2	2	0	0.922391
chr3|ACAD11:132294615|ACAD11:132324049|rev|-	chr3	132294615	132324049	ACAD11	ACAD11	1	1	0	0.842561
chr3|ACAD11:132337477|ACAD11:132350323|rev|-	chr3	132337477	132350323	ACAD11	ACAD11	2	2	0	0.921873
chr1|ACADM:76216231|ACADM:76215103|rev|+	chr1	76216231	76215103	ACADM	ACADM	1	1	0	0.689682
chr1|ACADM:76216231|ACADM:76211490|rev|+	chr1	76216231	76211490	ACADM	ACADM	2	3	0	0.955959
chr1|ACADM:76215244|ACADM:76211490|rev|+	chr1	76215244	76211490	ACADM	ACADM	1	1	0	0.842561
chr1|ACADM:76205795|ACADM:76194085|rev|+	chr1	76205795	76194085	ACADM	ACADM	1	1	0	0.841345
chr1|ACADM:76216231|ACADM:76205664|rev|+	chr1	76216231	76205664	ACADM	ACADM	2	3	0	0.957315
chr3|ACAP2:195022303|ACAP2:195022903|rev|-	chr3	195022303	195022903	ACAP2	ACAP2	5	4	0	0.958724
chr3|ACAP2:195063199|ACAP2:195066046|rev|-	chr3	195063199	195066046	ACAP2	ACAP2	1	1	0	0.838876
chr3|ACAP2:195101737|ACAP2:195112876|rev|-	chr3	195101737	195112876	ACAP2	ACAP2	8	6	0	0.964663
chr6|ACAT2:160198488|ACAT2:160196201|rev|+	chr6	160198488	160196201	ACAT2	ACAT2	1	1	0	0.835076
chr1|ACBD6:180366650|ACBD6:180382606|rev|-	chr1	180366650	180382606	ACBD6	ACBD6	5	5	0	0.895681
chr9|ACER2:19424839|ACER2:19423859|rev|+	chr9	19424839	19423859	ACER2	ACER2	3	6	0	0.989908
chr9|ACER2:19435082|ACER2:19423859|rev|+	chr9	19435082	19423859	ACER2	ACER2	3	7	0	0.96103
chr11|ACER3:76709865|ACER3:76696686|rev|+	chr11	76709865	76696686	ACER3	ACER3	2	4	0	0.971735
chr11|ACER3:76709865|ACER3:76670022|rev|+	chr11	76709865	76670022	ACER3	ACER3	3	2	0	0.920824
chr14|ACIN1:23547359|ACIN1:23551045|rev|-	chr14	23547359	23551045	ACIN1	ACIN1	1	1	0	0.842561
chr14|ACIN1:23550956|ACIN1:23559842|rev|-	chr14	23550956	23559842	ACIN1	ACIN1	4	4	0	0.976274
chr14|ACIN1:23530292|ACIN1:23530831|rev|-	chr14	23530292	23530831	ACIN1	ACIN1	2	2	0	0.92135
chr17|ACLY:40054883|ACLY:40055038|dup|-	chr17	40054883	40055038	ACLY	ACLY	1	1	0	0.841345
chr17|ACLY:40043851|ACLY:40048700|rev|-	chr17	40043851	40048700	ACLY	ACLY	2	2	0	0.921873
chr9|ACO1:32408649|ACO1:32405482|rev|+	chr9	32408649	32405482	ACO1	ACO1	1	1	0	0.842561
chr1|ACOT7:6378551|ACOT7:6387473|rev|-	chr1	6378551	6387473	ACOT7	ACOT7	1	1	0	0.566514
chr1|ACOT7:6378551|ACOT7:6393628|rev|-	chr1	6378551	6393628	ACOT7	ACOT7	1	1	0	0.836356
chr20|ACOT8:44472165|ACOT8:44483931|rev|-	chr20	44472165	44483931	ACOT8	ACOT8	2	2	0	0.92135
chrX|ACOT9:23739997|ACOT9:23751334|rev|-	chrX	23739997	23751334	ACOT9	ACOT9	4	5	0	0.986642
chrX|ACOT9:23731251|ACOT9:23740870|rev|-	chrX	23731251	23740870	ACOT9	ACOT9	5	5	0	0.978057
chrX|ACOT9:23739997|ACOT9:23749103|rev|-	chrX	23739997	23749103	ACOT9	ACOT9	1	1	0	0.842561
chrX|ACOT9:23739997|ACOT9:23754133|rev|-	chrX	23739997	23754133	ACOT9	ACOT9	2	2	0	0.91976
chr2|ACOXL:111691219|ACOXL:111666365|rev|+	chr2	111691219	111666365	ACOXL	ACOXL	3	4	0	0.934145
chr2|ACOXL:111562972|ACOXL:111525944|rev|+	chr2	111562972	111525944	ACOXL	ACOXL	2	2	0	0.854764
chr2|ACOXL:111562972|ACOXL:111551226|rev|+	chr2	111562972	111551226	ACOXL	ACOXL	1	1	0	0.842561
chr2|ACOXL:111562972|ACOXL:111542308|rev|+	chr2	111562972	111542308	ACOXL	ACOXL	1	3	0	0.957581
chr1|ACP6:147131074|ACP6:147131890|rev|-	chr1	147131074	147131890	ACP6	ACP6	2	3	0	0.95427
chr16|ACSF3:89169167|ACSF3:89164998|rev|+	chr16	89169167	89164998	ACSF3	ACSF3	7	5	0	0.969269
chr2|ACSL3:223789313|ACSL3:223782763|rev|+	chr2	223789313	223782763	ACSL3	ACSL3	1	1	0	0.837622
chr12|ACSS3:81545875|ACSS3:81503338|rev|+	chr12	81545875	81503338	ACSS3	ACSS3	1	1	0	0.841345
chr12|ACSS3:81568718|ACSS3:81536885|rev|+	chr12	81568718	81536885	ACSS3	ACSS3	2	2	0	0.79505
chr14|ACTN1:69356855|ACTN1:69360464|rev|-	chr14	69356855	69360464	ACTN1	ACTN1	1	2	0	0.827614
chr14|ACTN1:69369193|ACTN1:69371453|rev|-	chr14	69369193	69371453	ACTN1	ACTN1	1	1	0	0.841345
chr14|ACTN1:69369193|ACTN1:69392389|rev|-	chr14	69369193	69392389	ACTN1	ACTN1	1	1	0	0.838876
chr1|ACTN2:236923089|ACTN2:236920785|rev|+	chr1	236923089	236920785	ACTN2	ACTN2	3	3	0	0.856292
chr19|ACTN4:39200116|ACTN4:39191239|rev|+	chr19	39200116	39191239	ACTN4	ACTN4	2	3	0	0.954841
chr19|ACTN4:39196771|ACTN4:39191239|rev|+	chr19	39196771	39191239	ACTN4	ACTN4	1	1	0	0.841345
chr14|ACTR10:58690574|ACTR10:58690339|rev|+	chr14	58690574	58690339	ACTR10	ACTR10	2	6	0	0.990185
chr14|ACTR10:58698985|ACTR10:58690339|rev|+	chr14	58698985	58690339	ACTR10	ACTR10	1	1	0	0.842561
chr10|ACTR1A:104247906|ACTR1A:104250370|rev|-	chr10	104247906	104250370	ACTR1A	ACTR1A	2	3	0	0.957845
chr2|ACTR2:65492309|ACTR2:65473657|rev|+	chr2	65492309	65473657	ACTR2	ACTR2	2	2	0	0.856789
chr2|ACTR2:65482828|ACTR2:65466985|rev|+	chr2	65482828	65466985	ACTR2	ACTR2	2	1	0	0.842561
chr7|ACTR3B:152498816|ACTR3B:152480271|rev|+	chr7	152498816	152480271	ACTR3B	ACTR3B	6	17	0	0.999831
chr7|ACTR3B:152498816|ACTR3B:152497615|rev|+	chr7	152498816	152497615	ACTR3B	ACTR3B	3	3	0	0.894991
chr3|ACTR8:53908237|ACTR8:53910107|rev|-	chr3	53908237	53910107	ACTR8	ACTR8	5	1	0	0.842561
chr3|ACTR8:53908237|ACTR8:53912494|rev|-	chr3	53908237	53912494	ACTR8	ACTR8	1	1	0	0.842561
chr2|ACVR1:158655938|ACVR1:158675071|rev|-	chr2	158655938	158675071	ACVR1	ACVR1	5	7	0	0.995736
chr2|ACVR1:158626879|ACVR1:158637112|rev|-	chr2	158626879	158637112	ACVR1	ACVR1	1	1	0	0.842561
chr12|ACVR1B:52385777|ACVR1B:52380601|rev|+	chr12	52385777	52380601	ACVR1B	ACVR1B	4	3	0	0.959139
chr2|ACVR2A:148657136|ACVR2A:148653869|rev|+	chr2	148657136	148653869	ACVR2A	ACVR2A	1	1	0	0.842561
chr2|ACVR2A:148657467|ACVR2A:148653869|rev|+	chr2	148657467	148653869	ACVR2A	ACVR2A	33	29	0	0.99999
chr15|ADAM10:58913669|ADAM10:58936177|rev|-	chr15	58913669	58936177	ADAM10	ADAM10	1	1	0	0.842561
chr2|ADAM17:9661331|ADAM17:9666373|rev|-	chr2	9661331	9666373	ADAM17	ADAM17	1	1	0	0.692349
chr2|ADAM17:9675962|ADAM17:9676957|rev|-	chr2	9675962	9676957	ADAM17	ADAM17	1	1	0	0.842561
chr5|ADAM19:156945830|ADAM19:156947039|rev|-	chr5	156945830	156947039	ADAM19	ADAM19	1	3	0	0.911554
chr5|ADAM19:156936308|ADAM19:156940513|rev|-	chr5	156936308	156940513	ADAM19	ADAM19	3	3	0	0.958883
chr5|ADAM19:156919980|ADAM19:156921803|rev|-	chr5	156919980	156921803	ADAM19	ADAM19	2	2	0	0.856789
chr8|ADAM9:38948865|ADAM9:38947565|rev|+	chr8	38948865	38947565	ADAM9	ADAM9	4	3	0	0.958883
chr8|ADAM9:38880844|ADAM9:38879161|rev|+	chr8	38880844	38879161	ADAM9	ADAM9	3	2	0	0.92135
chr5|ADAMTS12:33881223|ADAMTS12:33881585|dup|-	chr5	33881223	33881585	ADAMTS12	ADAMTS12	1	1	0	0.368808
chr5|ADAMTS12:33576158|ADAMTS12:33596165|rev|-	chr5	33576158	33596165	ADAMTS12	ADAMTS12	1	1	0	0.841345
chr10|ADAMTS14:72500918|ADAMTS14:72489049|rev|+	chr10	72500918	72489049	ADAMTS14	ADAMTS14	1	1	0	0.842561
chr10|ADAMTS14:72468534|ADAMTS14:72462067|rev|+	chr10	72468534	72462067	ADAMTS14	ADAMTS14	3	2	0	0.918679
chr5|ADAMTS16:5209359|ADAMTS16:5191797|rev|+	chr5	5209359	5191797	ADAMTS16	ADAMTS16	1	1	0	0.841345
chr15|ADAMTS17:100692816|ADAMTS17:100739628|rev|-	chr15	100692816	100739628	ADAMTS17	ADAMTS17	1	1	0	0.842561
chr15|ADAMTS17:100692816|ADAMTS17:100695525|rev|-	chr15	100692816	100695525	ADAMTS17	ADAMTS17	2	2	0	0.922391
chr5|ADAMTS19:129015614|ADAMTS19:128977551|rev|+	chr5	129015614	128977551	ADAMTS19	ADAMTS19	2	2	0	0.920294
chr5|ADAMTS19:129040084|ADAMTS19:129019812|rev|+	chr5	129040084	129019812	ADAMTS19	ADAMTS19	2	2	0	0.881059
chr5|ADAMTS19:128932357|ADAMTS19:128861976|rev|+	chr5	128932357	128861976	ADAMTS19	ADAMTS19	1	1	0	0.841345
chr5|ADAMTS19:129040084|ADAMTS19:129015456|rev|+	chr5	129040084	129015456	ADAMTS19	ADAMTS19	3	3	0	0.957048
chr5|ADAMTS19:128958041|ADAMTS19:128956310|rev|+	chr5	128958041	128956310	ADAMTS19	ADAMTS19	4	3	0	0.958107
chr5|ADAMTS19:128864370|ADAMTS19:128861976|rev|+	chr5	128864370	128861976	ADAMTS19	ADAMTS19	5	4	0	0.959475
chr12|ADAMTS20:43846076|ADAMTS20:43847855|rev|-	chr12	43846076	43847855	ADAMTS20	ADAMTS20	1	1	0	0.841345
chr15|ADAMTS7:79080572|ADAMTS7:79083565|rev|-	chr15	79080572	79083565	ADAMTS7	ADAMTS7	1	1	0	0.631192
chr15|ADAMTS7:79083481|ADAMTS7:79090455|rev|-	chr15	79083481	79090455	ADAMTS7	ADAMTS7	2	2	0	0.92135
chr15|ADAMTSL3:84611834|ADAMTSL3:84592655|rev|+	chr15	84611834	84592655	ADAMTSL3	ADAMTSL3	1	1	0	0.842561
chr1|ADAMTSL4:150529811|ADAMTSL4:150524680|rev|+	chr1	150529811	150524680	ADAMTSL4	ADAMTSL4	1	1	0	0.838876
chr1|ADAR:154560600|ADAR:154562885|rev|-	chr1	154560600	154562885	ADAR	ADAR	1	1	0	0.842561
chr21|ADARB1:46554747|ADARB1:46548316|rev|+	chr21	46554747	46548316	ADARB1	ADARB1	37	39	0	1
chr16|ADAT1:75636982|ADAT1:75656362|rev|-	chr16	75636982	75656362	ADAT1	ADAT1	4	5	0	0.974083
chr19|ADCK4:41211000|ADCK4:41211352|rev|-	chr19	41211000	41211352	ADCK4	ADCK4	2	2	0	0.79648
chr7|ADCY1:45701813|ADCY1:45688268|rev|+	chr7	45701813	45688268	ADCY1	ADCY1	9	10	0	0.994028
chr5|ADCY2:7773214|ADCY2:7712968|rev|+	chr5	7773214	7712968	ADCY2	ADCY2	1	1	0	0.842561
chr5|ADCY2:7724727|ADCY2:7712968|rev|+	chr5	7724727	7712968	ADCY2	ADCY2	1	1	0	0.840116
chr5|ADCY2:7717350|ADCY2:7414685|rev|+	chr5	7717350	7414685	ADCY2	ADCY2	1	1	0	0.841345
chr5|ADCY2:7626429|ADCY2:7414685|rev|+	chr5	7626429	7414685	ADCY2	ADCY2	1	1	0	0.842561
chr5|ADCY2:7521012|ADCY2:7414685|rev|+	chr5	7521012	7414685	ADCY2	ADCY2	20	16	0	0.999797
chr5|ADCY2:7743865|ADCY2:7712968|rev|+	chr5	7743865	7712968	ADCY2	ADCY2	9	9	0	0.998075
chr5|ADCY2:7414883|ADCY2:7414685|dup|+	chr5	7414883	7414685	ADCY2	ADCY2	3	4	0	0.972909
chr5|ADCY2:7743865|ADCY2:7717269|rev|+	chr5	7743865	7717269	ADCY2	ADCY2	2	2	0	0.921873
chr5|ADCY2:7766919|ADCY2:7743780|rev|+	chr5	7766919	7743780	ADCY2	ADCY2	1	1	0	0.841345
chr5|ADCY2:7757699|ADCY2:7717269|rev|+	chr5	7757699	7717269	ADCY2	ADCY2	1	2	0	0.918133
chr16|ADCY9:4029116|ADCY9:4033441|rev|-	chr16	4029116	4033441	ADCY9	ADCY9	2	2	0	0.921873
chr4|ADD1:2886393|ADD1:2883624|rev|+	chr4	2886393	2883624	ADD1	ADD1	1	1	0	0.842561
chr10|ADD3:111890244|ADD3:111883774|rev|+	chr10	111890244	111883774	ADD3	ADD3	1	1	0	0.628015
chr12|ADIPOR2:1893239|ADIPOR2:1887019|rev|+	chr12	1893239	1887019	ADIPOR2	ADIPOR2	1	1	0	0.842561
chr15|ADPGK:73052747|ADPGK:73067438|rev|-	chr15	73052747	73067438	ADPGK	ADPGK	7	8	0	0.997568
chr15|ADPGK:73064123|ADPGK:73067438|rev|-	chr15	73064123	73067438	ADPGK	ADPGK	9	14	0	0.999667
chr1|ADPRHL2:36557695|ADPRHL2:36557218|rev|+	chr1	36557695	36557218	ADPRHL2	ADPRHL2	1	1	0	0.842561
chr1|ADPRHL2:36557426|ADPRHL2:36556844|rev|+	chr1	36557426	36556844	ADPRHL2	ADPRHL2	1	1	0	0.840116
chr22|ADRBK2:26070495|ADRBK2:26059596|rev|+	chr22	26070495	26059596	ADRBK2	ADRBK2	5	6	0	0.987196
chr22|ADRBK2:26091181|ADRBK2:26074782|rev|+	chr22	26091181	26074782	ADRBK2	ADRBK2	2	2	0	0.922391
chr22|ADRBK2:26063767|ADRBK2:26057542|rev|+	chr22	26063767	26057542	ADRBK2	ADRBK2	2	3	0	0.935087
chr22|ADRBK2:26100176|ADRBK2:26086155|rev|+	chr22	26100176	26086155	ADRBK2	ADRBK2	1	1	0	0.842561
chr22|ADRBK2:26070495|ADRBK2:26057542|rev|+	chr22	26070495	26057542	ADRBK2	ADRBK2	1	1	0	0.56287
chr22|ADSL:40755310|ADSL:40754867|rev|+	chr22	40755310	40754867	ADSL	ADSL	4	2	0	0.921873
chr1|ADSS:244579282|ADSS:244587689|rev|-	chr1	244579282	244587689	ADSS	ADSS	1	1	0	0.841345
chr12|AEBP2:19646920|AEBP2:19646733|dup|+	chr12	19646920	19646733	AEBP2	AEBP2	5	4	0	0.94423
chr12|AEBP2:19653155|AEBP2:19646733|rev|+	chr12	19653155	19646733	AEBP2	AEBP2	1	1	0	0.842561
chr12|AEBP2:19667718|AEBP2:19665331|rev|+	chr12	19667718	19665331	AEBP2	AEBP2	1	1	0	0.842561
chr12|AEBP2:19646920|AEBP2:19626181|rev|+	chr12	19646920	19626181	AEBP2	AEBP2	1	3	0	0.957048
chr12|AEBP2:19653155|AEBP2:19615443|rev|+	chr12	19653155	19615443	AEBP2	AEBP2	10	8	0	0.994499
chr12|AEBP2:19653155|AEBP2:19626181|rev|+	chr12	19653155	19626181	AEBP2	AEBP2	10	6	0	0.991791
chr12|AEBP2:19667718|AEBP2:19615443|rev|+	chr12	19667718	19615443	AEBP2	AEBP2	2	2	0	0.91976
chr12|AEBP2:19665399|AEBP2:19653030|rev|+	chr12	19665399	19653030	AEBP2	AEBP2	1	1	0	0.841345
chr12|AEBP2:19626289|AEBP2:19615443|rev|+	chr12	19626289	19615443	AEBP2	AEBP2	23	25	0	0.999991
chr4|AFAP1:7870348|AFAP1:7873807|rev|-	chr4	7870348	7873807	AFAP1	AFAP1	36	38	0	1
chr4|AFF1:87968746|AFF1:87967317|rev|+	chr4	87968746	87967317	AFF1	AFF1	43	44	0	1
chr4|AFF1:88005316|AFF1:87967317|rev|+	chr4	88005316	87967317	AFF1	AFF1	1	1	0	0.842561
chrX|AFF2:147744289|AFF2:147743428|dup|+	chrX	147744289	147743428	AFF2	AFF2	3	3	0	0.889429
chr5|AFF4:132262812|AFF4:132272885|rev|-	chr5	132262812	132272885	AFF4	AFF4	1	1	0	0.842561
chr5|AFF4:132227855|AFF4:132228810|rev|-	chr5	132227855	132228810	AFF4	AFF4	5	6	0	0.986824
chr5|AFF4:132219031|AFF4:132220811|rev|-	chr5	132219031	132220811	AFF4	AFF4	9	7	0	0.993245
chr16|AFG3L1P:90045286|AFG3L1P:90044046|rev|+	chr16	90045286	90044046	AFG3L1P	AFG3L1P	1	1	0	0.842561
chr18|AFG3L2:12356692|AFG3L2:12367381|rev|-	chr18	12356692	12367381	AFG3L2	AFG3L2	1	1	0	0.692349
chr18|AFG3L2:12340199|AFG3L2:12340400|dup|-	chr18	12340199	12340400	AFG3L2	AFG3L2	1	1	0	0.842561
chr18|AFG3L2:12366963|AFG3L2:12371690|rev|-	chr18	12366963	12371690	AFG3L2	AFG3L2	9	9	0	0.997761
chr18|AFG3L2:12370847|AFG3L2:12371690|rev|-	chr18	12370847	12371690	AFG3L2	AFG3L2	8	9	0	0.989841
chr18|AFG3L2:12363780|AFG3L2:12371690|rev|-	chr18	12363780	12371690	AFG3L2	AFG3L2	2	2	0	0.921873
chr18|AFG3L2:12366963|AFG3L2:12367381|rev|-	chr18	12366963	12367381	AFG3L2	AFG3L2	2	2	0	0.922391
chr18|AFG3L2:12356692|AFG3L2:12360050|rev|-	chr18	12356692	12360050	AFG3L2	AFG3L2	1	1	0	0.836356
chr18|AFG3L2:12356692|AFG3L2:12363855|rev|-	chr18	12356692	12363855	AFG3L2	AFG3L2	1	1	0	0.842561
chr17|AFMID:76198832|AFMID:76198579|rev|+	chr17	76198832	76198579	AFMID	AFMID	7	2	0	0.915336
chr2|AFTPH:64806680|AFTPH:64800079|rev|+	chr2	64806680	64800079	AFTPH	AFTPH	1	1	0	0.842561
chr2|AFTPH:64812679|AFTPH:64800079|rev|+	chr2	64812679	64800079	AFTPH	AFTPH	3	5	0	0.983976
chr2|AGAP1:236792093|AGAP1:236658997|rev|+	chr2	236792093	236658997	AGAP1	AGAP1	1	1	0	0.841345
chr2|AGAP1:236715975|AGAP1:236706402|rev|+	chr2	236715975	236706402	AGAP1	AGAP1	6	9	0	0.977196
chr2|AGAP1:236715975|AGAP1:236649606|rev|+	chr2	236715975	236649606	AGAP1	AGAP1	1	1	0	0.842561
chr2|AGAP1:236659132|AGAP1:236626200|rev|+	chr2	236659132	236626200	AGAP1	AGAP1	2	2	0	0.922391
chr2|AGAP1:236659132|AGAP1:236617822|rev|+	chr2	236659132	236617822	AGAP1	AGAP1	2	4	0	0.906041
chr2|AGAP1:236659132|AGAP1:236649606|rev|+	chr2	236659132	236649606	AGAP1	AGAP1	9	9	0	0.933843
chr2|AGAP1:236949485|AGAP1:236945204|rev|+	chr2	236949485	236945204	AGAP1	AGAP1	1	1	0	0.842561
chr2|AGFG1:228389631|AGFG1:228356262|rev|+	chr2	228389631	228356262	AGFG1	AGFG1	1	1	0	0.838876
chr2|AGFG1:228399741|AGFG1:228389477|rev|+	chr2	228399741	228389477	AGFG1	AGFG1	1	1	0	0.842561
chr5|AGGF1:76344097|AGGF1:76342171|rev|+	chr5	76344097	76342171	AGGF1	AGGF1	3	3	0	0.910407
chr7|AGK:141321601|AGK:141310994|rev|+	chr7	141321601	141310994	AGK	AGK	2	2	0	0.828323
chr7|AGK:141349133|AGK:141336759|rev|+	chr7	141349133	141336759	AGK	AGK	14	13	0	0.999128
chr7|AGK:141333780|AGK:141310994|rev|+	chr7	141333780	141310994	AGK	AGK	3	3	0	0.958368
chr1|AGO1:36360870|AGO1:36358157|rev|+	chr1	36360870	36358157	AGO1	AGO1	3	3	0	0.959139
chr8|AGO2:141559212|AGO2:141561535|rev|-	chr8	141559212	141561535	AGO2	AGO2	1	1	0	0.842561
chr8|AGO2:141582910|AGO2:141595410|rev|-	chr8	141582910	141595410	AGO2	AGO2	4	4	0	0.920361
chr1|AGO3:36509149|AGO3:36505390|rev|+	chr1	36509149	36505390	AGO3	AGO3	1	1	0	0.842561
chr1|AGO3:36506042|AGO3:36505390|rev|+	chr1	36506042	36505390	AGO3	AGO3	1	1	0	0.841345
chr1|AGO4:36292436|AGO4:36290913|rev|+	chr1	36292436	36290913	AGO4	AGO4	1	1	0	0.841345
chr1|AGO4:36292436|AGO4:36282482|rev|+	chr1	36292436	36282482	AGO4	AGO4	2	2	0	0.856789
chr6|AGPAT4:161567555|AGPAT4:161575342|rev|-	chr6	161567555	161575342	AGPAT4	AGPAT4	1	1	0	0.842561
chr8|AGPAT5:6590171|AGPAT5:6582390|rev|+	chr8	6590171	6582390	AGPAT5	AGPAT5	1	1	0	0.842561
chr8|AGPAT5:6605349|AGPAT5:6582390|rev|+	chr8	6605349	6582390	AGPAT5	AGPAT5	11	6	0	0.966251
chr8|AGPAT5:6590171|AGPAT5:6588231|rev|+	chr8	6590171	6588231	AGPAT5	AGPAT5	6	6	0	0.992639
chr8|AGPAT6:41469511|AGPAT6:41466934|rev|+	chr8	41469511	41466934	AGPAT6	AGPAT6	2	2	0	0.922391
chr2|AGPS:178346914|AGPS:178305692|rev|+	chr2	178346914	178305692	AGPS	AGPS	1	1	0	0.842561
chr2|AGPS:178326746|AGPS:178307134|rev|+	chr2	178326746	178307134	AGPS	AGPS	1	1	0	0.842561
chr2|AGPS:178388533|AGPS:178378546|rev|+	chr2	178388533	178378546	AGPS	AGPS	2	2	0	0.922391
chr2|AGPS:178333252|AGPS:178307134|rev|+	chr2	178333252	178307134	AGPS	AGPS	1	1	0	0.840116
chr2|AGPS:178388533|AGPS:178370233|rev|+	chr2	178388533	178370233	AGPS	AGPS	2	2	0	0.880229
chr9|AGTPBP1:88233897|AGTPBP1:88248289|rev|-	chr9	88233897	88248289	AGTPBP1	AGTPBP1	6	6	0	0.990241
chr9|AGTPBP1:88257741|AGTPBP1:88261333|rev|-	chr9	88257741	88261333	AGTPBP1	AGTPBP1	2	2	0	0.922391
chr9|AGTPBP1:88190229|AGTPBP1:88194011|rev|-	chr9	88190229	88194011	AGTPBP1	AGTPBP1	4	4	0	0.820535
chr9|AGTPBP1:88292350|AGTPBP1:88296250|rev|-	chr9	88292350	88296250	AGTPBP1	AGTPBP1	1	1	0	0.842561
chr9|AGTPBP1:88307603|AGTPBP1:88327481|rev|-	chr9	88307603	88327481	AGTPBP1	AGTPBP1	2	2	0	0.919222
chr9|AGTPBP1:88284399|AGTPBP1:88327481|rev|-	chr9	88284399	88327481	AGTPBP1	AGTPBP1	2	2	0	0.856789
chr5|AGXT2L2:177649355|AGXT2L2:177651730|rev|-	chr5	177649355	177651730	AGXT2L2	AGXT2L2	1	1	0	0.842561
chr1|AHCTF1:247039338|AHCTF1:247065977|rev|-	chr1	247039338	247065977	AHCTF1	AHCTF1	1	1	0	0.842561
chr1|AHCTF1:247076533|AHCTF1:247081679|rev|-	chr1	247076533	247081679	AHCTF1	AHCTF1	2	8	0	0.985154
chr7|AHCYL2:129053529|AHCYL2:129049316|rev|+	chr7	129053529	129049316	AHCYL2	AHCYL2	1	1	0	0.841345
chr7|AHCYL2:129040225|AHCYL2:129019481|rev|+	chr7	129040225	129019481	AHCYL2	AHCYL2	1	1	0	0.842561
chr11|AHNAK:62303416|AHNAK:62304039|rev|-	chr11	62303416	62304039	AHNAK	AHNAK	2	1	0	0.842561
chr14|AHSA1:77932010|AHSA1:77930940|rev|+	chr14	77932010	77930940	AHSA1	AHSA1	9	7	0	0.974955
chr14|AHSA1:77934851|AHSA1:77930940|rev|+	chr14	77934851	77930940	AHSA1	AHSA1	3	1	0	0.842561
chrX|AIFM1:129279453|AIFM1:129290577|rev|-	chrX	129279453	129290577	AIFM1	AIFM1	1	1	0	0.838876
chr1|AJAP1:4772759|AJAP1:4771959|dup|+	chr1	4772759	4771959	AJAP1	AJAP1	9	8	0	0.885258
chr17|AKAP10:19861326|AKAP10:19861884|dup|-	chr17	19861326	19861884	AKAP10	AKAP10	1	1	0	0.842561
chr17|AKAP10:19827720|AKAP10:19835291|rev|-	chr17	19827720	19835291	AKAP10	AKAP10	2	2	0	0.92135
chr13|AKAP11:42866637|AKAP11:42860121|rev|+	chr13	42866637	42860121	AKAP11	AKAP11	1	1	0	0.842561
chr15|AKAP13:86087186|AKAP13:86064658|rev|+	chr15	86087186	86064658	AKAP13	AKAP13	1	1	0	0.840116
chr14|AKAP6:32903023|AKAP6:32902665|dup|+	chr14	32903023	32902665	AKAP6	AKAP6	1	1	0	0.842561
chr6|AKAP7:131490413|AKAP7:131466424|rev|+	chr6	131490413	131466424	AKAP7	AKAP7	1	1	0	0.841345
chr1|AKIRIN1:39466778|AKIRIN1:39463842|rev|+	chr1	39466778	39463842	AKIRIN1	AKIRIN1	8	8	0	0.986548
chr6|AKIRIN2:88385577|AKIRIN2:88391481|rev|-	chr6	88385577	88391481	AKIRIN2	AKIRIN2	1	1	0	0.842561
chr1|AKR1A1:46032692|AKR1A1:46032240|rev|+	chr1	46032692	46032240	AKR1A1	AKR1A1	39	39	0	1
chr19|AKT2:40747844|AKT2:40748594|rev|-	chr19	40747844	40748594	AKT2	AKT2	2	2	0	0.922391
chr19|AKT2:40761064|AKT2:40771258|rev|-	chr19	40761064	40771258	AKT2	AKT2	14	15	0	0.99994
chr19|AKT2:40743875|AKT2:40746017|rev|-	chr19	40743875	40746017	AKT2	AKT2	5	4	0	0.977521
chr1|AKT3:243858892|AKT3:244006584|rev|-	chr1	243858892	244006584	AKT3	AKT3	6	5	0	0.987619
chr1|AKT3:243828073|AKT3:243859018|rev|-	chr1	243828073	243859018	AKT3	AKT3	1	1	0	0.842561
chr1|AKT3:243776972|AKT3:244006584|rev|-	chr1	243776972	244006584	AKT3	AKT3	1	1	0	0.842561
chr1|AKT3:243708811|AKT3:243859018|rev|-	chr1	243708811	243859018	AKT3	AKT3	2	2	0	0.854764
chr3|ALAS1:52240767|ALAS1:52238708|rev|+	chr3	52240767	52238708	ALAS1	ALAS1	1	1	0	0.838876
chr19|ALDH16A1:49963105|ALDH16A1:49961742|rev|+	chr19	49963105	49961742	ALDH16A1	ALDH16A1	2	2	0	0.922391
chr17|ALDH3A2:19568360|ALDH3A2:19564439|rev|+	chr17	19568360	19564439	ALDH3A2	ALDH3A2	1	1	0	0.841345
chr17|ALDH3A2:19575269|ALDH3A2:19568260|rev|+	chr17	19575269	19568260	ALDH3A2	ALDH3A2	1	1	0	0.842561
chr17|ALDH3A2:19575269|ALDH3A2:19554859|rev|+	chr17	19575269	19554859	ALDH3A2	ALDH3A2	1	2	0	0.895314
chr5|ALDH7A1:125903950|ALDH7A1:125906551|rev|-	chr5	125903950	125906551	ALDH7A1	ALDH7A1	6	9	0	0.992551
chr5|ALDH7A1:125894931|ALDH7A1:125906551|rev|-	chr5	125894931	125906551	ALDH7A1	ALDH7A1	3	3	0	0.959139
chr5|ALDH7A1:125882015|ALDH7A1:125929096|rev|-	chr5	125882015	125929096	ALDH7A1	ALDH7A1	2	2	0	0.922391
chr1|ALDH9A1:165648678|ALDH9A1:165652347|rev|-	chr1	165648678	165652347	ALDH9A1	ALDH9A1	2	3	0	0.94811
chr13|ALG5:37526650|ALG5:37559877|rev|-	chr13	37526650	37559877	ALG5	ALG5	1	1	0	0.841345
chr13|ALG5:37559763|ALG5:37569172|rev|-	chr13	37559763	37569172	ALG5	ALG5	1	1	0	0.842561
chr11|ALG8:77830227|ALG8:77838482|rev|-	chr11	77830227	77838482	ALG8	ALG8	1	1	0	0.692349
chr11|ALG8:77824931|ALG8:77832220|rev|-	chr11	77824931	77832220	ALG8	ALG8	4	3	0	0.958368
chr11|ALG8:77830227|ALG8:77832220|rev|-	chr11	77830227	77832220	ALG8	ALG8	10	8	0	0.997443
chr11|ALG8:77815025|ALG8:77815499|rev|-	chr11	77815025	77815499	ALG8	ALG8	1	1	0	0.841345
chr11|ALG9:111706887|ALG9:111709101|rev|-	chr11	111706887	111709101	ALG9	ALG9	2	2	0	0.921873
chr2|ALMS1:73659419|ALMS1:73646250|rev|+	chr2	73659419	73646250	ALMS1	ALMS1	3	5	0	0.972155
chr18|ALPK2:56246045|ALPK2:56247780|dup|-	chr18	56246045	56247780	ALPK2	ALPK2	1	1	0	0.842561
chr1|ALPL:21896867|ALPL:21887118|rev|+	chr1	21896867	21887118	ALPL	ALPL	1	1	0	0.840116
chr2|ALS2:202572591|ALS2:202574761|rev|-	chr2	202572591	202574761	ALS2	ALS2	3	3	0	0.885788
chr2|ALS2:202625603|ALS2:202626541|dup|-	chr2	202625603	202626541	ALS2	ALS2	7	8	0	0.545781
chr2|ALS2CR8:203820481|ALS2CR8:203817281|rev|+	chr2	203820481	203817281	ALS2CR8	ALS2CR8	1	1	0	0.842561
chr2|ALS2CR8:203818857|ALS2CR8:203817281|rev|+	chr2	203818857	203817281	ALS2CR8	ALS2CR8	2	2	0	0.922391
chr5|AMACR:33989215|C1QTNF3-AMACR:34006004|rev|-	chr5	33989215	34006004	AMACR	C1QTNF3-AMACR	1	1	0	0.841345
chr11|AMBRA1:46515157|AMBRA1:46529920|rev|-	chr11	46515157	46529920	AMBRA1	AMBRA1	17	16	0	0.999849
chr11|AMBRA1:46515157|AMBRA1:46534363|rev|-	chr11	46515157	46534363	AMBRA1	AMBRA1	16	16	0	0.999886
chr11|AMBRA1:46456398|AMBRA1:46515754|rev|-	chr11	46456398	46515754	AMBRA1	AMBRA1	1	1	0	0.841345
chr11|AMBRA1:46563494|AMBRA1:46570050|rev|-	chr11	46563494	46570050	AMBRA1	AMBRA1	1	1	0	0.840116
chr11|AMBRA1:46515157|AMBRA1:46515754|rev|-	chr11	46515157	46515754	AMBRA1	AMBRA1	16	13	0	0.99569
chr11|AMBRA1:46563494|AMBRA1:46564531|dup|-	chr11	46563494	46564531	AMBRA1	AMBRA1	1	1	0	0.842561
chr6|AMD1:111211559|AMD1:111208707|rev|+	chr6	111211559	111208707	AMD1	AMD1	82	137	0	1
chr6|AMD1:111210186|AMD1:111208707|rev|+	chr6	111210186	111208707	AMD1	AMD1	17	17	0	0.99994
chr16|AMFR:56419830|AMFR:56423287|rev|-	chr16	56419830	56423287	AMFR	AMFR	5	7	0	0.946815
chr16|AMFR:56435644|AMFR:56448256|rev|-	chr16	56435644	56448256	AMFR	AMFR	1	1	0	0.842561
chr16|AMFR:56419830|AMFR:56448256|rev|-	chr16	56419830	56448256	AMFR	AMFR	1	2	0	0.5
chr16|AMFR:56401355|AMFR:56448256|rev|-	chr16	56401355	56448256	AMFR	AMFR	1	1	0	0.841345
chr2|AMMECR1L:128627027|AMMECR1L:128628933|rev|-	chr2	128627027	128628933	AMMECR1L	AMMECR1L	2	2	0	0.881059
chr2|AMMECR1L:128631401|AMMECR1L:128631846|dup|-	chr2	128631401	128631846	AMMECR1L	AMMECR1L	1	1	0	0.842561
chr11|AMOTL1:94533477|AMOTL1:94532555|dup|+	chr11	94533477	94532555	AMOTL1	AMOTL1	7	5	0	0.925566
chr11|AMOTL1:94564707|AMOTL1:94554695|rev|+	chr11	94564707	94554695	AMOTL1	AMOTL1	5	2	0	0.922391
chr11|AMOTL1:94564707|AMOTL1:94563215|rev|+	chr11	94564707	94563215	AMOTL1	AMOTL1	1	1	0	0.842561
chr11|AMOTL1:94564707|AMOTL1:94528176|rev|+	chr11	94564707	94528176	AMOTL1	AMOTL1	1	1	0	0.842561
chr11|AMOTL1:94533477|AMOTL1:94528176|rev|+	chr11	94533477	94528176	AMOTL1	AMOTL1	11	10	0	0.996333
chr2|ANAPC1:112588862|ANAPC1:112596089|rev|-	chr2	112588862	112596089	ANAPC1	ANAPC1	2	2	0	0.922391
chr2|ANAPC1:112604714|ANAPC1:112605442|rev|-	chr2	112604714	112605442	ANAPC1	ANAPC1	5	2	0	0.921873
chr2|ANAPC1:112630206|ANAPC1:112631241|rev|-	chr2	112630206	112631241	ANAPC1	ANAPC1	2	2	0	0.922391
chr2|ANAPC1:112619965|ANAPC1:112636548|rev|-	chr2	112619965	112636548	ANAPC1	ANAPC1	1	2	0	0.71761
chr2|ANAPC1:112604714|ANAPC1:112608487|rev|-	chr2	112604714	112608487	ANAPC1	ANAPC1	2	4	0	0.977655
chr2|ANAPC1:112604714|ANAPC1:112615978|rev|-	chr2	112604714	112615978	ANAPC1	ANAPC1	1	1	0	0.692349
chr2|ANAPC1:112622382|ANAPC1:112625673|rev|-	chr2	112622382	112625673	ANAPC1	ANAPC1	1	1	0	0.842561
chr4|ANAPC4:25392637|ANAPC4:25384882|rev|+	chr4	25392637	25384882	ANAPC4	ANAPC4	1	1	0	0.842561
chr4|ANAPC4:25394043|ANAPC4:25391757|rev|+	chr4	25394043	25391757	ANAPC4	ANAPC4	2	2	0	0.922391
chr12|ANAPC7:110819556|ANAPC7:110819753|dup|-	chr12	110819556	110819753	ANAPC7	ANAPC7	2	2	0	0.856789
chr12|ANAPC7:110819556|ANAPC7:110834257|rev|-	chr12	110819556	110834257	ANAPC7	ANAPC7	4	3	0	0.912122
chr12|ANAPC7:110826316|ANAPC7:110834257|rev|-	chr12	110826316	110834257	ANAPC7	ANAPC7	3	3	0	0.958626
chr12|ANAPC7:110825543|ANAPC7:110833025|rev|-	chr12	110825543	110833025	ANAPC7	ANAPC7	1	1	0	0.842561
chr12|ANAPC7:110832905|ANAPC7:110834257|rev|-	chr12	110832905	110834257	ANAPC7	ANAPC7	2	1	0	0.841345
chr19|ANGPTL4:8436406|ANGPTL4:8435939|rev|+	chr19	8436406	8435939	ANGPTL4	ANGPTL4	1	1	0	0.842561
chr8|ANK1:41518947|ANK1:41519459|rev|-	chr8	41518947	41519459	ANK1	ANK1	2	2	0	0.92135
chr4|ANK2:114179567|ANK2:114163266|rev|+	chr4	114179567	114163266	ANK2	ANK2	1	1	0	0.842561
chr4|ANK2:114120265|ANK2:114095571|rev|+	chr4	114120265	114095571	ANK2	ANK2	1	3	0	0.859093
chr4|ANK2:114209642|ANK2:114153316|rev|+	chr4	114209642	114153316	ANK2	ANK2	1	1	0	0.842561
chr10|ANK3:61844359|ANK3:61845011|rev|-	chr10	61844359	61845011	ANK3	ANK3	2	2	0	0.920824
chr10|ANK3:62021616|ANK3:62039397|rev|-	chr10	62021616	62039397	ANK3	ANK3	6	4	0	0.973716
chr10|ANK3:61894028|ANK3:61932944|rev|-	chr10	61894028	61932944	ANK3	ANK3	1	1	0	0.841345
chr10|ANK3:61962759|ANK3:61965648|rev|-	chr10	61962759	61965648	ANK3	ANK3	1	1	0	0.842561
chr10|ANK3:62038531|ANK3:62039397|rev|-	chr10	62038531	62039397	ANK3	ANK3	1	1	0	0.842561
chr15|ANKDD1A:65226434|ANKDD1A:65223019|rev|+	chr15	65226434	65223019	ANKDD1A	ANKDD1A	5	5	0	0.987546
chr15|ANKDD1A:65223783|ANKDD1A:65218264|rev|+	chr15	65223783	65218264	ANKDD1A	ANKDD1A	3	2	0	0.921873
chr15|ANKDD1A:65226434|ANKDD1A:65214119|rev|+	chr15	65226434	65214119	ANKDD1A	ANKDD1A	1	1	0	0.842561
chr17|ANKFY1:4120277|ANKFY1:4145743|rev|-	chr17	4120277	4145743	ANKFY1	ANKFY1	1	1	0	0.841345
chr17|ANKFY1:4113118|ANKFY1:4120413|rev|-	chr17	4113118	4120413	ANKFY1	ANKFY1	4	2	0	0.761355
chr17|ANKFY1:4139066|ANKFY1:4145743|rev|-	chr17	4139066	4145743	ANKFY1	ANKFY1	3	4	0	0.708456
chr17|ANKFY1:4072491|ANKFY1:4083172|rev|-	chr17	4072491	4083172	ANKFY1	ANKFY1	1	1	0	0.841345
chr17|ANKFY1:4145550|ANKFY1:4145743|dup|-	chr17	4145550	4145743	ANKFY1	ANKFY1	12	13	0	0.999455
chr5|ANKH:14749280|ANKH:14758707|rev|-	chr5	14749280	14758707	ANKH	ANKH	1	1	0	0.82434
chr5|ANKHD1:139825560|ANKHD1:139818045|rev|+	chr5	139825560	139818045	ANKHD1	ANKHD1	1	3	0	0.906588
chr5|ANKHD1:139828890|ANKHD1:139819703|rev|+	chr5	139828890	139819703	ANKHD1	ANKHD1	13	15	0	0.999903
chr5|ANKHD1:139825560|ANKHD1:139819703|rev|+	chr5	139825560	139819703	ANKHD1	ANKHD1	9	8	0	0.995041
chr5|ANKHD1:139885454|ANKHD1:139884405|rev|+	chr5	139885454	139884405	ANKHD1	ANKHD1	3	2	0	0.922391
chr5|ANKHD1:139886562|ANKHD1:139884405|rev|+	chr5	139886562	139884405	ANKHD1	ANKHD1	1	1	0	0.841345
chr7|ANKIB1:92000921|ANKIB1:91974291|rev|+	chr7	92000921	91974291	ANKIB1	ANKIB1	2	2	0	0.92135
chr7|ANKIB1:92000921|ANKIB1:91972337|rev|+	chr7	92000921	91972337	ANKIB1	ANKIB1	1	1	0	0.842561
chr7|ANKIB1:91981956|ANKIB1:91972337|rev|+	chr7	91981956	91972337	ANKIB1	ANKIB1	2	3	0	0.934669
chr7|ANKIB1:91991587|ANKIB1:91957096|rev|+	chr7	91991587	91957096	ANKIB1	ANKIB1	1	1	0	0.841345
chr7|ANKIB1:91991587|ANKIB1:91972337|rev|+	chr7	91991587	91972337	ANKIB1	ANKIB1	1	1	0	0.842561
chr12|ANKLE2:133310970|ANKLE2:133312098|rev|-	chr12	133310970	133312098	ANKLE2	ANKLE2	7	7	0	0.990729
chr12|ANKLE2:133313478|ANKLE2:133319862|rev|-	chr12	133313478	133319862	ANKLE2	ANKLE2	1	1	0	0.842561
chr12|ANKLE2:133324417|ANKLE2:133331719|rev|-	chr12	133324417	133331719	ANKLE2	ANKLE2	1	1	0	0.842561
chr2|ANKMY1:241492330|ANKMY1:241494472|rev|-	chr2	241492330	241494472	ANKMY1	ANKMY1	2	2	0	0.792155
chr16|ANKRD11:89371613|ANKRD11:89379997|rev|-	chr16	89371613	89379997	ANKRD11	ANKRD11	1	1	0	0.631192
chr16|ANKRD11:89484691|ANKRD11:89497734|rev|-	chr16	89484691	89497734	ANKRD11	ANKRD11	5	7	0	0.995411
chr12|ANKRD13A:110451054|ANKRD13A:110449809|rev|+	chr12	110451054	110449809	ANKRD13A	ANKRD13A	1	1	0	0.841345
chr1|ANKRD13C:70771906|ANKRD13C:70781249|rev|-	chr1	70771906	70781249	ANKRD13C	ANKRD13C	1	3	0	0.959139
chr1|ANKRD13C:70758070|ANKRD13C:70781249|rev|-	chr1	70758070	70781249	ANKRD13C	ANKRD13C	10	12	0	0.998961
chr1|ANKRD13C:70761812|ANKRD13C:70781249|rev|-	chr1	70761812	70781249	ANKRD13C	ANKRD13C	1	1	0	0.842561
chr1|ANKRD13C:70736538|ANKRD13C:70781249|rev|-	chr1	70736538	70781249	ANKRD13C	ANKRD13C	1	1	0	0.842561
chr4|ANKRD17:73985878|ANKRD17:73991029|rev|-	chr4	73985878	73991029	ANKRD17	ANKRD17	2	2	0	0.538979
chr4|ANKRD17:74017146|ANKRD17:74021883|rev|-	chr4	74017146	74021883	ANKRD17	ANKRD17	1	1	0	0.842561
chr4|ANKRD17:73944358|ANKRD17:73958017|rev|-	chr4	73944358	73958017	ANKRD17	ANKRD17	1	1	0	0.842561
chr4|ANKRD17:73956383|ANKRD17:73958017|dup|-	chr4	73956383	73958017	ANKRD17	ANKRD17	5	3	0	0.856292
chr10|ANKRD26:27349273|ANKRD26:27350171|rev|-	chr10	27349273	27350171	ANKRD26	ANKRD26	2	3	0	0.955123
chr19|ANKRD27:33106563|ANKRD27:33116872|rev|-	chr19	33106563	33116872	ANKRD27	ANKRD27	4	5	0	0.570345
chr19|ANKRD27:33108494|ANKRD27:33113525|rev|-	chr19	33108494	33113525	ANKRD27	ANKRD27	1	2	0	0.583392
chr3|ANKRD28:15749430|ANKRD28:15766031|rev|-	chr3	15749430	15766031	ANKRD28	ANKRD28	1	1	0	0.842561
chr3|ANKRD28:15753646|ANKRD28:15766031|rev|-	chr3	15753646	15766031	ANKRD28	ANKRD28	2	2	0	0.828323
chr3|ANKRD28:15753646|ANKRD28:15778740|rev|-	chr3	15753646	15778740	ANKRD28	ANKRD28	1	1	0	0.841345
chr3|ANKRD28:15776916|ANKRD28:15778740|rev|-	chr3	15776916	15778740	ANKRD28	ANKRD28	2	2	0	0.92135
chr3|ANKRD28:15749430|ANKRD28:15778740|rev|-	chr3	15749430	15778740	ANKRD28	ANKRD28	2	2	0	0.922391
chr3|ANKRD28:15793256|ANKRD28:15836813|rev|-	chr3	15793256	15836813	ANKRD28	ANKRD28	1	1	0	0.692349
chr5|ANKRD32:94022423|ANKRD32:93999454|rev|+	chr5	94022423	93999454	ANKRD32	ANKRD32	1	1	0	0.842561
chr11|ANKRD42:82922472|ANKRD42:82917099|rev|+	chr11	82922472	82917099	ANKRD42	ANKRD42	1	1	0	0.842561
chr2|ANKRD44:197858306|ANKRD44:197873755|rev|-	chr2	197858306	197873755	ANKRD44	ANKRD44	1	1	0	0.841345
chr1|ANKRD45:173593925|ANKRD45:173596298|rev|-	chr1	173593925	173596298	ANKRD45	ANKRD45	1	1	0	0.842561
chr12|ANKRD52:56646563|ANKRD52:56646870|rev|-	chr12	56646563	56646870	ANKRD52	ANKRD52	1	1	0	0.841345
chr6|ANKS1A:35028030|ANKS1A:35021875|rev|+	chr6	35028030	35021875	ANKS1A	ANKS1A	1	1	0	0.842561
chr6|ANKS1A:34937943|ANKS1A:34935015|rev|+	chr6	34937943	34935015	ANKS1A	ANKS1A	6	6	0	0.979658
chr12|ANKS1B:100166699|ANKS1B:100200478|rev|-	chr12	100166699	100200478	ANKS1B	ANKS1B	1	1	0	0.841345
chr12|ANKS1B:100166699|ANKS1B:100175875|rev|-	chr12	100166699	100175875	ANKS1B	ANKS1B	1	1	0	0.842561
chr12|ANKS1B:99166819|ANKS1B:99225914|rev|-	chr12	99166819	99225914	ANKS1B	ANKS1B	1	1	0	0.842561
chr12|ANKS1B:99192711|ANKS1B:99225914|rev|-	chr12	99192711	99225914	ANKS1B	ANKS1B	1	1	0	0.842561
chr12|ANKS1B:99166819|ANKS1B:99194903|rev|-	chr12	99166819	99194903	ANKS1B	ANKS1B	2	2	0	0.922391
chr16|ANKS3:4750970|ANKS3:4774832|rev|-	chr16	4750970	4774832	ANKS3	ANKS3	2	2	0	0.820901
chr9|ANKS6:101542470|ANKS6:101544855|rev|-	chr9	101542470	101544855	ANKS6	ANKS6	6	6	0	0.987202
chr9|ANKS6:101507840|ANKS6:101547158|rev|-	chr9	101507840	101547158	ANKS6	ANKS6	1	1	0	0.835076
chr9|ANKS6:101533177|ANKS6:101547158|rev|-	chr9	101533177	101547158	ANKS6	ANKS6	1	1	0	0.566514
chr2|ANKZF1:220097405|ANKZF1:220097211|dup|+	chr2	220097405	220097211	ANKZF1	ANKZF1	1	1	0	0.841345
chr7|ANLN:36455493|ANLN:36438687|rev|+	chr7	36455493	36438687	ANLN	ANLN	1	1	0	0.842561
chr3|ANO10:43591211|ANO10:43607219|rev|-	chr3	43591211	43607219	ANO10	ANO10	3	6	0	0.979181
chr3|ANO10:43616300|ANO10:43621964|rev|-	chr3	43616300	43621964	ANO10	ANO10	2	1	0	0.822933
chr3|ANO10:43618183|ANO10:43621964|rev|-	chr3	43618183	43621964	ANO10	ANO10	1	1	0	0.841345
chr3|ANO10:43607144|ANO10:43621964|rev|-	chr3	43607144	43621964	ANO10	ANO10	1	1	0	0.842561
chr12|ANO2:5756892|ANO2:5853483|rev|-	chr12	5756892	5853483	ANO2	ANO2	1	1	0	0.842561
chr11|ANO5:22261230|ANO5:22242642|rev|+	chr11	22261230	22242642	ANO5	ANO5	2	2	0	0.856789
chr11|ANO5:22291988|ANO5:22281064|rev|+	chr11	22291988	22281064	ANO5	ANO5	1	1	0	0.840116
chr11|ANO5:22257822|ANO5:22247529|rev|+	chr11	22257822	22247529	ANO5	ANO5	1	1	0	0.841345
chr11|ANO5:22261230|ANO5:22257708|rev|+	chr11	22261230	22257708	ANO5	ANO5	3	3	0	0.959139
chr1|ANP32E:150202905|ANP32E:150204264|rev|-	chr1	150202905	150204264	ANP32E	ANP32E	4	2	0	0.877697
chr4|ANTXR2:80929674|ANTXR2:80957186|rev|-	chr4	80929674	80957186	ANTXR2	ANTXR2	1	1	0	0.840116
chr16|AP1G1:71795414|AP1G1:71798629|rev|-	chr16	71795414	71798629	AP1G1	AP1G1	1	1	0	0.842561
chr16|AP1G1:71823181|AP1G1:71823385|dup|-	chr16	71823181	71823385	AP1G1	AP1G1	1	1	0	0.842561
chr16|AP1G1:71772844|AP1G1:71773244|rev|-	chr16	71772844	71773244	AP1G1	AP1G1	2	2	0	0.783179
chr16|AP1G1:71799391|AP1G1:71803602|rev|-	chr16	71799391	71803602	AP1G1	AP1G1	2	3	0	0.955682
chr14|AP1G2:24033254|AP1G2:24033869|rev|-	chr14	24033254	24033869	AP1G2	AP1G2	1	1	0	0.840116
chr19|AP1M2:10694281|AP1M2:10694746|rev|-	chr19	10694281	10694746	AP1M2	AP1M2	6	6	0	0.763585
chr19|AP1M2:10685092|AP1M2:10685705|rev|-	chr19	10685092	10685705	AP1M2	AP1M2	5	5	0	0.987473
chr19|AP1M2:10687873|AP1M2:10689639|rev|-	chr19	10687873	10689639	AP1M2	AP1M2	1	1	0	0.842561
chr7|AP1S1:100800766|AP1S1:100799874|rev|+	chr7	100800766	100799874	AP1S1	AP1S1	3	3	0	0.959139
chrX|AP1S2:15863501|AP1S2:15870647|rev|-	chrX	15863501	15870647	AP1S2	AP1S2	4	9	0	0.995093
chr2|AP1S3:224629929|AP1S3:224642586|rev|-	chr2	224629929	224642586	AP1S3	AP1S3	2	2	0	0.856789
chr11|AP2A2:986953|AP2A2:981197|rev|+	chr11	986953	981197	AP2A2	AP2A2	1	1	0	0.840116
chr11|AP2A2:1003804|AP2A2:1000431|rev|+	chr11	1003804	1000431	AP2A2	AP2A2	3	4	0	0.974031
chr17|AP2B1:34001340|AP2B1:33998772|rev|+	chr17	34001340	33998772	AP2B1	AP2B1	2	2	0	0.547142
chr17|AP2B1:33935406|AP2B1:33932723|rev|+	chr17	33935406	33932723	AP2B1	AP2B1	2	2	0	0.922391
chr17|AP2B1:33968994|AP2B1:33951415|rev|+	chr17	33968994	33951415	AP2B1	AP2B1	1	1	0	0.842561
chr17|AP2B1:34009843|AP2B1:33977548|rev|+	chr17	34009843	33977548	AP2B1	AP2B1	1	1	0	0.840116
chr3|AP2M1:183896910|AP2M1:183896644|dup|+	chr3	183896910	183896644	AP2M1	AP2M1	2	1	0	0.842561
chr5|AP3B1:77385216|AP3B1:77396849|rev|-	chr5	77385216	77396849	AP3B1	AP3B1	1	2	0	0.906264
chr15|AP3B2:83357487|AP3B2:83358205|rev|-	chr15	83357487	83358205	AP3B2	AP3B2	4	4	0	0.977521
chr19|AP3D1:2137725|AP3D1:2138713|rev|-	chr19	2137725	2138713	AP3D1	AP3D1	8	10	0	0.996867
chr19|AP3D1:2137009|AP3D1:2138713|rev|-	chr19	2137009	2138713	AP3D1	AP3D1	3	3	0	0.958883
chr5|AP3S1:115205825|AP3S1:115202366|rev|+	chr5	115205825	115202366	AP3S1	AP3S1	4	5	0	0.980591
chr15|AP3S2:90420537|C15orf38-AP3S2:90432372|rev|-	chr15	90420537	90432372	AP3S2	C15orf38-AP3S2	1	1	0	0.841345
chr15|AP4E1:51250991|AP4E1:51240216|rev|+	chr15	51250991	51240216	AP4E1	AP4E1	5	3	0	0.911554
chr15|AP4E1:51207768|AP4E1:51204274|rev|+	chr15	51207768	51204274	AP4E1	AP4E1	1	1	0	0.837622
chr15|AP4E1:51223168|AP4E1:51221205|rev|+	chr15	51223168	51221205	AP4E1	AP4E1	1	1	0	0.841345
chr15|AP4E1:51260574|AP4E1:51250688|rev|+	chr15	51260574	51250688	AP4E1	AP4E1	2	1	0	0.842561
chr7|AP4M1:99701777|AP4M1:99701031|rev|+	chr7	99701777	99701031	AP4M1	AP4M1	2	3	0	0.932533
chr14|AP4S1:31542179|AP4S1:31535331|rev|+	chr14	31542179	31535331	AP4S1	AP4S1	2	3	0	0.912523
chr15|APBA2:29347038|APBA2:29346047|dup|+	chr15	29347038	29346047	APBA2	APBA2	1	1	0	0.842561
chr4|APBB2:40892380|APBB2:40895428|rev|-	chr4	40892380	40895428	APBB2	APBB2	1	1	0	0.842561
chr4|APBB2:41145003|APBB2:41145159|dup|-	chr4	41145003	41145159	APBB2	APBB2	2	4	0	0.307651
chr4|APBB2:40936472|APBB2:40947087|rev|-	chr4	40936472	40947087	APBB2	APBB2	2	2	0	0.91976
chr4|APBB2:41015599|APBB2:41016415|dup|-	chr4	41015599	41016415	APBB2	APBB2	1	1	0	0.842561
chr11|API5:43357544|API5:43348056|rev|+	chr11	43357544	43348056	API5	API5	1	1	0	0.842561
chr2|APLF:68730035|APLF:68717321|rev|+	chr2	68730035	68717321	APLF	APLF	1	1	0	0.840116
chr11|APLP2:130003623|APLP2:129996594|rev|+	chr11	130003623	129996594	APLP2	APLP2	1	1	0	0.842561
chr11|APLP2:129980556|APLP2:129979323|rev|+	chr11	129980556	129979323	APLP2	APLP2	23	20	0	0.99999
chr20|APMAP:24949527|APMAP:24959518|rev|-	chr20	24949527	24959518	APMAP	APMAP	1	1	0	0.841345
chrX|APOO:23858429|APOO:23899069|rev|-	chrX	23858429	23899069	APOO	APOO	1	1	0	0.840116
chrX|APOO:23874418|APOO:23886805|rev|-	chrX	23874418	23886805	APOO	APOO	1	4	0	0.960696
chrX|APOO:23886709|APOO:23892574|rev|-	chrX	23886709	23892574	APOO	APOO	1	1	0	0.841345
chrX|APOOL:84310931|APOOL:84301451|rev|+	chrX	84310931	84301451	APOOL	APOOL	2	2	0	0.879392
chrX|APOOL:84329397|APOOL:84301451|rev|+	chrX	84329397	84301451	APOOL	APOOL	1	1	0	0.840116
chr21|APP:27264033|APP:27347541|rev|-	chr21	27264033	27347541	APP	APP	1	1	0	0.566514
chr21|APP:27423315|APP:27425664|rev|-	chr21	27423315	27425664	APP	APP	10	7	0	0.99606
chr21|APP:27326903|APP:27328069|rev|-	chr21	27326903	27328069	APP	APP	7	8	0	0.997091
chr21|APP:27347382|APP:27369731|rev|-	chr21	27347382	27369731	APP	APP	4	4	0	0.977655
chr21|APP:27394155|APP:27484463|rev|-	chr21	27394155	27484463	APP	APP	1	2	0	0.881059
chr21|APP:27462258|APP:27484463|rev|-	chr21	27462258	27484463	APP	APP	1	2	0	0.920824
chr21|APP:27326903|APP:27354790|rev|-	chr21	27326903	27354790	APP	APP	2	2	0	0.921873
chr21|APP:27269884|APP:27284274|rev|-	chr21	27269884	27284274	APP	APP	2	3	0	0.957048
chr21|APP:27326903|APP:27484463|rev|-	chr21	27326903	27484463	APP	APP	2	2	0	0.92135
chr17|APPBP2:58571826|APPBP2:58577848|rev|-	chr17	58571826	58577848	APPBP2	APPBP2	7	9	0	0.99735
chr17|APPBP2:58531662|APPBP2:58533742|rev|-	chr17	58531662	58533742	APPBP2	APPBP2	1	1	0	0.840116
chr17|APPBP2:58543651|APPBP2:58577848|rev|-	chr17	58543651	58577848	APPBP2	APPBP2	2	2	0	0.881882
chr12|APPL2:105597480|APPL2:105605095|rev|-	chr12	105597480	105605095	APPL2	APPL2	1	1	0	0.841345
chr12|APPL2:105610846|APPL2:105623001|rev|-	chr12	105610846	105623001	APPL2	APPL2	2	1	0	0.840116
chr15|AQR:35192822|AQR:35196706|rev|-	chr15	35192822	35196706	AQR	AQR	1	1	0	0.841345
chr15|AQR:35207238|AQR:35219339|rev|-	chr15	35207238	35219339	AQR	AQR	11	10	0	0.994985
chr15|AQR:35219235|AQR:35231014|rev|-	chr15	35219235	35231014	AQR	AQR	3	3	0	0.959139
chr15|AQR:35189097|AQR:35189906|rev|-	chr15	35189097	35189906	AQR	AQR	1	1	0	0.842561
chr15|AQR:35224518|AQR:35231014|rev|-	chr15	35224518	35231014	AQR	AQR	3	3	0	0.959139
chr15|AQR:35212532|AQR:35231014|rev|-	chr15	35212532	35231014	AQR	AQR	1	1	0	0.842561
chrX|AR:66863249|AR:66863097|dup|+	chrX	66863249	66863097	AR	AR	1	1	0	0.841345
chr11|ARAP1:72420914|ARAP1:72422544|rev|-	chr11	72420914	72422544	ARAP1	ARAP1	2	2	0	0.922391
chr11|ARCN1:118455359|ARCN1:118453893|rev|+	chr11	118455359	118453893	ARCN1	ARCN1	1	1	0	0.841345
chr11|ARCN1:118455359|ARCN1:118454523|rev|+	chr11	118455359	118454523	ARCN1	ARCN1	2	2	0	0.92135
chr12|ARF3:49333437|ARF3:49334971|rev|-	chr12	49333437	49334971	ARF3	ARF3	4	7	0	0.994242
chr3|ARF4:57561274|ARF4:57570191|rev|-	chr3	57561274	57570191	ARF4	ARF4	2	2	0	0.922391
chr3|ARF4:57569624|ARF4:57570191|rev|-	chr3	57569624	57570191	ARF4	ARF4	13	24	0	0.999822
chr11|ARFGAP2:47187818|ARFGAP2:47189802|rev|-	chr11	47187818	47189802	ARFGAP2	ARFGAP2	2	2	0	0.856789
chr8|ARFGEF1:68130016|ARFGEF1:68130373|rev|-	chr8	68130016	68130373	ARFGEF1	ARFGEF1	1	2	0	0.793608
chr8|ARFGEF1:68211443|ARFGEF1:68213615|rev|-	chr8	68211443	68213615	ARFGEF1	ARFGEF1	2	3	0	0.785239
chr20|ARFGEF2:47580435|ARFGEF2:47570092|rev|+	chr20	47580435	47570092	ARFGEF2	ARFGEF2	1	1	0	0.842561
chr20|ARFGEF2:47592736|ARFGEF2:47591302|rev|+	chr20	47592736	47591302	ARFGEF2	ARFGEF2	2	2	0	0.922391
chr20|ARFGEF2:47570327|ARFGEF2:47557735|rev|+	chr20	47570327	47557735	ARFGEF2	ARFGEF2	1	1	0	0.842561
chr4|ARFIP1:153792000|ARFIP1:153784757|rev|+	chr4	153792000	153784757	ARFIP1	ARFIP1	1	1	0	0.840116
chr4|ARHGAP10:148744108|ARHGAP10:148743877|rev|+	chr4	148744108	148743877	ARHGAP10	ARHGAP10	6	18	0	0.999938
chr4|ARHGAP10:148803083|ARHGAP10:148785996|rev|+	chr4	148803083	148785996	ARHGAP10	ARHGAP10	2	2	0	0.854764
chr4|ARHGAP10:148876525|ARHGAP10:148860975|rev|+	chr4	148876525	148860975	ARHGAP10	ARHGAP10	14	10	0	0.995602
chr4|ARHGAP10:148834290|ARHGAP10:148785996|rev|+	chr4	148834290	148785996	ARHGAP10	ARHGAP10	1	1	0	0.692349
chr4|ARHGAP10:148944564|ARHGAP10:148867767|rev|+	chr4	148944564	148867767	ARHGAP10	ARHGAP10	1	1	0	0.842561
chr4|ARHGAP10:148887990|ARHGAP10:148867767|rev|+	chr4	148887990	148867767	ARHGAP10	ARHGAP10	6	6	0	0.982493
chr4|ARHGAP10:148887990|ARHGAP10:148860975|rev|+	chr4	148887990	148860975	ARHGAP10	ARHGAP10	2	3	0	0.894991
chr4|ARHGAP10:148834290|ARHGAP10:148827788|rev|+	chr4	148834290	148827788	ARHGAP10	ARHGAP10	3	2	0	0.922391
chr4|ARHGAP10:148887990|ARHGAP10:148886174|rev|+	chr4	148887990	148886174	ARHGAP10	ARHGAP10	4	4	0	0.97725
chr10|ARHGAP12:32197099|ARHGAP12:32199491|rev|-	chr10	32197099	32199491	ARHGAP12	ARHGAP12	123	123	0	1
chr16|ARHGAP17:24963609|ARHGAP17:24981901|rev|-	chr16	24963609	24981901	ARHGAP17	ARHGAP17	1	1	0	0.840116
chr16|ARHGAP17:24979671|ARHGAP17:24981901|rev|-	chr16	24979671	24981901	ARHGAP17	ARHGAP17	4	4	0	0.977788
chr16|ARHGAP17:24953307|ARHGAP17:24955183|rev|-	chr16	24953307	24955183	ARHGAP17	ARHGAP17	1	1	0	0.825733
chr10|ARHGAP19:99019158|ARHGAP19:99024663|rev|-	chr10	99019158	99024663	ARHGAP19	ARHGAP19	1	1	0	0.841345
chr17|ARHGAP23:36619623|ARHGAP23:36614345|rev|+	chr17	36619623	36614345	ARHGAP23	ARHGAP23	1	1	0	0.842561
chr5|ARHGAP26:142437312|ARHGAP26:142416760|rev|+	chr5	142437312	142416760	ARHGAP26	ARHGAP26	6	5	0	0.956537
chr5|ARHGAP26:142437312|ARHGAP26:142311611|rev|+	chr5	142437312	142311611	ARHGAP26	ARHGAP26	1	1	0	0.842561
chr5|ARHGAP26:142437312|ARHGAP26:142393644|rev|+	chr5	142437312	142393644	ARHGAP26	ARHGAP26	2	1	0	0.842561
chr5|ARHGAP26:142264964|ARHGAP26:142252964|rev|+	chr5	142264964	142252964	ARHGAP26	ARHGAP26	1	1	0	0.842561
chr5|ARHGAP26:142437312|ARHGAP26:142434003|rev|+	chr5	142437312	142434003	ARHGAP26	ARHGAP26	13	13	0	0.999777
chr1|ARHGAP29:94685813|ARHGAP29:94697199|rev|-	chr1	94685813	94697199	ARHGAP29	ARHGAP29	1	2	0	0.914764
chr11|ARHGAP32:128993340|ARHGAP32:129034322|rev|-	chr11	128993340	129034322	ARHGAP32	ARHGAP32	10	11	0	0.995243
chr11|ARHGAP32:128910822|ARHGAP32:129034322|rev|-	chr11	128910822	129034322	ARHGAP32	ARHGAP32	1	1	0	0.841345
chr11|ARHGAP32:128932174|ARHGAP32:129034322|rev|-	chr11	128932174	129034322	ARHGAP32	ARHGAP32	1	1	0	0.841345
chr11|ARHGAP32:128963515|ARHGAP32:129034322|rev|-	chr11	128963515	129034322	ARHGAP32	ARHGAP32	3	3	0	0.959139
chr11|ARHGAP32:128910822|ARHGAP32:128936763|rev|-	chr11	128910822	128936763	ARHGAP32	ARHGAP32	1	1	0	0.811089
chr11|ARHGAP32:128993340|ARHGAP32:128994789|rev|-	chr11	128993340	128994789	ARHGAP32	ARHGAP32	8	5	0	0.933628
chr20|ARHGAP40:37275769|ARHGAP40:37263262|rev|+	chr20	37275769	37263262	ARHGAP40	ARHGAP40	2	2	0	0.881882
chr20|ARHGAP40:37275769|ARHGAP40:37272346|rev|+	chr20	37275769	37272346	ARHGAP40	ARHGAP40	1	1	0	0.307651
chr11|ARHGAP42:100833198|ARHGAP42:100830613|rev|+	chr11	100833198	100830613	ARHGAP42	ARHGAP42	2	1	0	0.628015
chr14|ARHGAP5:32615546|ARHGAP5:32586345|rev|+	chr14	32615546	32586345	ARHGAP5	ARHGAP5	1	1	0	0.842561
chr14|ARHGAP5:32563592|ARHGAP5:32559707|dup|+	chr14	32563592	32559707	ARHGAP5	ARHGAP5	2	2	0	0.92135
chr19|ARHGEF1:42398734|ARHGEF1:42398279|rev|+	chr19	42398734	42398279	ARHGEF1	ARHGEF1	1	1	0	0.842561
chr8|ARHGEF10:1833873|ARHGEF10:1824736|rev|+	chr8	1833873	1824736	ARHGEF10	ARHGEF10	10	10	0	0.997053
chr8|ARHGEF10:1817416|ARHGEF10:1791518|rev|+	chr8	1817416	1791518	ARHGEF10	ARHGEF10	1	1	0	0.842561
chr8|ARHGEF10:1830915|ARHGEF10:1828213|rev|+	chr8	1830915	1828213	ARHGEF10	ARHGEF10	2	2	0	0.922391
chr8|ARHGEF10:1808350|ARHGEF10:1806125|rev|+	chr8	1808350	1806125	ARHGEF10	ARHGEF10	1	1	0	0.842561
chr1|ARHGEF10L:17914974|ARHGEF10L:17907047|rev|+	chr1	17914974	17907047	ARHGEF10L	ARHGEF10L	19	9	0	0.99589
chr1|ARHGEF11:156925494|ARHGEF11:156926356|rev|-	chr1	156925494	156926356	ARHGEF11	ARHGEF11	1	1	0	0.841345
chr11|ARHGEF12:120348235|ARHGEF12:120346048|rev|+	chr11	120348235	120346048	ARHGEF12	ARHGEF12	1	1	0	0.842561
chr11|ARHGEF12:120348235|ARHGEF12:120345268|rev|+	chr11	120348235	120345268	ARHGEF12	ARHGEF12	8	14	0	0.999688
chr11|ARHGEF12:120316173|ARHGEF12:120310837|rev|+	chr11	120316173	120310837	ARHGEF12	ARHGEF12	1	1	0	0.842561
chr11|ARHGEF12:120348235|ARHGEF12:120343758|rev|+	chr11	120348235	120343758	ARHGEF12	ARHGEF12	1	1	0	0.842561
chr11|ARHGEF12:120348235|ARHGEF12:120347369|rev|+	chr11	120348235	120347369	ARHGEF12	ARHGEF12	5	5	0	0.974274
chr19|ARHGEF18:7512054|ARHGEF18:7505229|rev|+	chr19	7512054	7505229	ARHGEF18	ARHGEF18	1	1	0	0.841345
chr19|ARHGEF18:7523576|ARHGEF18:7523397|dup|+	chr19	7523576	7523397	ARHGEF18	ARHGEF18	2	2	0	0.91976
chr19|ARHGEF18:7509340|ARHGEF18:7509089|dup|+	chr19	7509340	7509089	ARHGEF18	ARHGEF18	3	3	0	0.89363
chr1|ARHGEF19:16528276|ARHGEF19:16529069|rev|-	chr1	16528276	16529069	ARHGEF19	ARHGEF19	22	26	0	0.999999
chr3|ARHGEF3:56771212|ARHGEF3:56779490|rev|-	chr3	56771212	56779490	ARHGEF3	ARHGEF3	1	1	0	0.840116
chr9|ARHGEF39:35662175|ARHGEF39:35664123|rev|-	chr9	35662175	35664123	ARHGEF39	ARHGEF39	1	1	0	0.842561
chr14|ARHGEF40:21557035|ARHGEF40:21556126|rev|+	chr14	21557035	21556126	ARHGEF40	ARHGEF40	1	1	0	0.841345
chr13|ARHGEF7:111896641|ARHGEF7:111870025|rev|+	chr13	111896641	111870025	ARHGEF7	ARHGEF7	6	6	0	0.97891
chr13|ARHGEF7:111885640|ARHGEF7:111870025|rev|+	chr13	111885640	111870025	ARHGEF7	ARHGEF7	4	4	0	0.933762
chr13|ARHGEF7:111940790|ARHGEF7:111938493|rev|+	chr13	111940790	111938493	ARHGEF7	ARHGEF7	1	1	0	0.838876
chr13|ARHGEF7:111885640|ARHGEF7:111857635|rev|+	chr13	111885640	111857635	ARHGEF7	ARHGEF7	1	1	0	0.842561
chrX|ARHGEF9:62885765|ARHGEF9:62917184|rev|-	chrX	62885765	62917184	ARHGEF9	ARHGEF9	1	1	0	0.840116
chr1|ARID1A:27059283|ARID1A:27056141|rev|+	chr1	27059283	27056141	ARID1A	ARID1A	4	4	0	0.977788
chr1|ARID1A:27089776|ARID1A:27087346|rev|+	chr1	27089776	27087346	ARID1A	ARID1A	3	1	0	0.842561
chr6|ARID1B:157454341|ARID1B:157431605|rev|+	chr6	157454341	157431605	ARID1B	ARID1B	2	3	0	0.796113
chr6|ARID1B:157431695|ARID1B:157405795|rev|+	chr6	157431695	157405795	ARID1B	ARID1B	5	6	0	0.992639
chr6|ARID1B:157150555|ARID1B:157150360|dup|+	chr6	157150555	157150360	ARID1B	ARID1B	3	3	0	0.926561
chr12|ARID2:46287504|ARID2:46285562|rev|+	chr12	46287504	46285562	ARID2	ARID2	1	1	0	0.842561
chr12|ARID2:46215270|ARID2:46211452|rev|+	chr12	46215270	46211452	ARID2	ARID2	3	3	0	0.959139
chr12|ARID2:46233279|ARID2:46230371|rev|+	chr12	46233279	46230371	ARID2	ARID2	3	2	0	0.920294
chr19|ARID3A:968503|ARID3A:960091|rev|+	chr19	968503	960091	ARID3A	ARID3A	1	1	0	0.842561
chr15|ARID3B:74865545|ARID3B:74865202|rev|+	chr15	74865545	74865202	ARID3B	ARID3B	1	6	0	0.977154
chr14|ARID4A:58796887|ARID4A:58785259|rev|+	chr14	58796887	58785259	ARID4A	ARID4A	1	1	0	0.842561
chr1|ARID4B:235409734|ARID4B:235424067|rev|-	chr1	235409734	235424067	ARID4B	ARID4B	2	1	0	0.842561
chr1|ARID4B:235416044|ARID4B:235424067|rev|-	chr1	235416044	235424067	ARID4B	ARID4B	1	2	0	0.91302
chr15|ARIH1:72837305|ARIH1:72810407|rev|+	chr15	72837305	72810407	ARIH1	ARIH1	4	1	0	0.842561
chr15|ARIH1:72848248|ARIH1:72810407|rev|+	chr15	72848248	72810407	ARIH1	ARIH1	2	2	0	0.793608
chr15|ARIH1:72853890|ARIH1:72847611|rev|+	chr15	72853890	72847611	ARIH1	ARIH1	5	4	0	0.922748
chr15|ARIH1:72864506|ARIH1:72837160|rev|+	chr15	72864506	72837160	ARIH1	ARIH1	1	1	0	0.433486
chr15|ARIH1:72864506|ARIH1:72862517|rev|+	chr15	72864506	72862517	ARIH1	ARIH1	2	2	0	0.854764
chr15|ARIH1:72853890|ARIH1:72810407|rev|+	chr15	72853890	72810407	ARIH1	ARIH1	3	1	0	0.842561
chr3|ARIH2:48965246|ARIH2:48964894|dup|+	chr3	48965246	48964894	ARIH2	ARIH2	1	1	0	0.842561
chr3|ARIH2:48965246|ARIH2:48960180|rev|+	chr3	48965246	48960180	ARIH2	ARIH2	2	3	0	0.938722
chr3|ARIH2:49017929|ARIH2:49016914|rev|+	chr3	49017929	49016914	ARIH2	ARIH2	4	3	0	0.959139
chr12|ARL1:101790176|ARL1:101799759|rev|-	chr12	101790176	101799759	ARL1	ARL1	2	2	0	0.759697
chr10|ARL3:104445572|ARL3:104449700|rev|-	chr10	104445572	104449700	ARL3	ARL3	1	1	0	0.842561
chr10|ARL5B:18957606|ARL5B:18955503|rev|+	chr10	18957606	18955503	ARL5B	ARL5B	1	3	0	0.928026
chr16|ARL6IP1:18805920|ARL6IP1:18806903|rev|-	chr16	18805920	18806903	ARL6IP1	ARL6IP1	2	2	0	0.881059
chr16|ARL6IP1:18805920|ARL6IP1:18810156|rev|-	chr16	18805920	18810156	ARL6IP1	ARL6IP1	2	2	0	0.921873
chr16|ARL6IP1:18809246|ARL6IP1:18810156|rev|-	chr16	18809246	18810156	ARL6IP1	ARL6IP1	6	7	0	0.991793
chr1|ARL8A:202104277|ARL8A:202104928|rev|-	chr1	202104277	202104928	ARL8A	ARL8A	2	2	0	0.920824
chr3|ARL8B:5216099|ARL8B:5212187|rev|+	chr3	5216099	5212187	ARL8B	ARL8B	2	3	0	0.925611
chr3|ARL8B:5214425|ARL8B:5213834|rev|+	chr3	5214425	5213834	ARL8B	ARL8B	3	5	0	0.983976
chr8|ARMC1:66534497|ARMC1:66539668|rev|-	chr8	66534497	66539668	ARMC1	ARMC1	2	3	0	0.935087
chr19|ARMC6:19163004|ARMC6:19153519|rev|+	chr19	19163004	19153519	ARMC6	ARMC6	1	1	0	0.842561
chr3|ARMC8:137953956|ARMC8:137928658|rev|+	chr3	137953956	137928658	ARMC8	ARMC8	1	1	0	0.841345
chr3|ARMC8:138003368|ARMC8:137991808|rev|+	chr3	138003368	137991808	ARMC8	ARMC8	1	1	0	0.841345
chr3|ARMC8:137956414|ARMC8:137953875|rev|+	chr3	137956414	137953875	ARMC8	ARMC8	1	1	0	0.842561
chr3|ARMC8:137986083|ARMC8:137958309|rev|+	chr3	137986083	137958309	ARMC8	ARMC8	1	1	0	0.842561
chr3|ARMC8:137993386|ARMC8:137982580|rev|+	chr3	137993386	137982580	ARMC8	ARMC8	1	1	0	0.842561
chr3|ARMC8:137942575|ARMC8:137940767|rev|+	chr3	137942575	137940767	ARMC8	ARMC8	2	2	0	0.881059
chr3|ARMC8:137942575|ARMC8:137928658|rev|+	chr3	137942575	137928658	ARMC8	ARMC8	4	4	0	0.960696
chr2|ARMC9:232100094|ARMC9:232070910|rev|+	chr2	232100094	232070910	ARMC9	ARMC9	4	4	0	0.953039
chr2|ARMC9:232072965|ARMC9:232070910|rev|+	chr2	232072965	232070910	ARMC9	ARMC9	2	2	0	0.922391
chr2|ARMC9:232104754|ARMC9:232099936|rev|+	chr2	232104754	232099936	ARMC9	ARMC9	4	4	0	0.977788
chr2|ARMC9:232156156|ARMC9:232143094|rev|+	chr2	232156156	232143094	ARMC9	ARMC9	1	1	0	0.842561
chr2|ARMC9:232127111|ARMC9:232081350|rev|+	chr2	232127111	232081350	ARMC9	ARMC9	1	1	0	0.842561
chrX|ARMCX4:100701032|ARMCX4:100699039|rev|+	chrX	100701032	100699039	ARMCX4	ARMCX4	1	1	0	0.840116
chr15|ARNT2:80767564|ARNT2:80743220|rev|+	chr15	80767564	80743220	ARNT2	ARNT2	2	3	0	0.929412
chr15|ARNT2:80767564|ARNT2:80762558|rev|+	chr15	80767564	80762558	ARNT2	ARNT2	1	1	0	0.842561
chr12|ARNTL2:27555610|ARNTL2:27521194|rev|+	chr12	27555610	27521194	ARNTL2	ARNTL2	1	1	0	0.746431
chr12|ARNTL2:27523163|ARNTL2:27521194|rev|+	chr12	27523163	27521194	ARNTL2	ARNTL2	5	5	0	0.987619
chr12|ARNTL2:27533337|ARNTL2:27521194|rev|+	chr12	27533337	27521194	ARNTL2	ARNTL2	1	3	0	0.804715
chr7|ARPC1B:98988876|ARPC1B:98988515|rev|+	chr7	98988876	98988515	ARPC1B	ARPC1B	8	8	0	0.992018
chr7|ARPC1B:98985884|ARPC1B:98985661|dup|+	chr7	98985884	98985661	ARPC1B	ARPC1B	6	5	0	0.981045
chr7|ARPC1B:98987635|ARPC1B:98985661|rev|+	chr7	98987635	98985661	ARPC1B	ARPC1B	3	2	0	0.92135
chr2|ARPC2:219104207|ARPC2:219103386|rev|+	chr2	219104207	219103386	ARPC2	ARPC2	4	4	0	0.960455
chr2|ARPC2:219110269|ARPC2:219103386|rev|+	chr2	219110269	219103386	ARPC2	ARPC2	1	1	0	0.842561
chr3|ARPC4-TTLL3:9841980|ARPC4-TTLL3:9839342|rev|+	chr3	9841980	9839342	ARPC4-TTLL3	ARPC4-TTLL3	1	1	0	0.838876
chr5|ARRDC3:90670738|ARRDC3:90674592|rev|-	chr5	90670738	90674592	ARRDC3	ARRDC3	1	1	0	0.748579
chrX|ARSE:2871183|ARSE:2873578|rev|-	chrX	2871183	2873578	ARSE	ARSE	10	4	0	0.977788
chr17|ARSG:66303852|ARSG:66303083|dup|+	chr17	66303852	66303083	ARSG	ARSG	3	3	0	0.889429
chr8|ASAP1:131164981|ASAP1:131193126|rev|-	chr8	131164981	131193126	ASAP1	ASAP1	6	5	0	0.987252
chr8|ASAP1:131370262|ASAP1:131374017|rev|-	chr8	131370262	131374017	ASAP1	ASAP1	57	66	0	1
chr8|ASAP1:131164981|ASAP1:131181313|rev|-	chr8	131164981	131181313	ASAP1	ASAP1	2	4	0	0.950678
chr8|ASAP1:131226801|ASAP1:131374017|rev|-	chr8	131226801	131374017	ASAP1	ASAP1	1	1	0	0.836356
chr8|ASAP1:131130406|ASAP1:131138335|rev|-	chr8	131130406	131138335	ASAP1	ASAP1	1	1	0	0.842561
chr2|ASAP2:9520937|ASAP2:9517036|rev|+	chr2	9520937	9517036	ASAP2	ASAP2	1	1	0	0.840116
chr2|ASAP2:9508648|ASAP2:9490936|rev|+	chr2	9508648	9490936	ASAP2	ASAP2	1	1	0	0.842561
chr2|ASAP2:9491024|ASAP2:9458652|rev|+	chr2	9491024	9458652	ASAP2	ASAP2	1	1	0	0.566514
chr2|ASAP2:9519188|ASAP2:9484660|rev|+	chr2	9519188	9484660	ASAP2	ASAP2	1	1	0	0.840116
chr10|ASB13:5690932|ASB13:5695013|rev|-	chr10	5690932	5695013	ASB13	ASB13	1	2	0	0.860109
chr2|ASB3:53977919|ASB3:53992722|rev|-	chr2	53977919	53992722	ASB3	ASB3	3	3	0	0.958626
chr2|ASB3:53941520|ASB3:53978078|rev|-	chr2	53941520	53978078	ASB3	ASB3	3	2	0	0.922391
chr2|ASB3:53941520|ASB3:53943880|rev|-	chr2	53941520	53943880	ASB3	ASB3	1	1	0	0.842561
chr15|ASB7:101152632|ASB7:101149911|rev|+	chr15	101152632	101149911	ASB7	ASB7	2	2	0	0.544437
chr10|ASCC1:73956568|ASCC1:73963282|rev|-	chr10	73956568	73963282	ASCC1	ASCC1	4	4	0	0.977521
chr10|ASCC1:73887839|ASCC1:73956747|rev|-	chr10	73887839	73956747	ASCC1	ASCC1	1	1	0	0.842561
chr10|ASCC1:73956568|ASCC1:73973089|rev|-	chr10	73956568	73973089	ASCC1	ASCC1	1	1	0	0.692349
chr22|ASCC2:30209418|ASCC2:30210756|rev|-	chr22	30209418	30210756	ASCC2	ASCC2	2	1	0	0.841345
chr6|ASCC3:101246588|ASCC3:101296583|rev|-	chr6	101246588	101296583	ASCC3	ASCC3	1	1	0	0.842561
chr6|ASCC3:101163337|ASCC3:101173579|rev|-	chr6	101163337	101173579	ASCC3	ASCC3	2	2	0	0.881059
chr6|ASCC3:101296023|ASCC3:101296583|dup|-	chr6	101296023	101296583	ASCC3	ASCC3	2	2	0	0.856789
chr6|ASCC3:101246588|ASCC3:101253756|rev|-	chr6	101246588	101253756	ASCC3	ASCC3	4	5	0	0.962368
chr17|ASGR1:7077456|ASGR1:7080220|rev|-	chr17	7077456	7080220	ASGR1	ASGR1	1	1	0	0.842561
chr1|ASH1L:155319117|ASH1L:155319387|rev|-	chr1	155319117	155319387	ASH1L	ASH1L	1	1	0	0.842561
chr1|ASH1L:155365249|ASH1L:155429689|rev|-	chr1	155365249	155429689	ASH1L	ASH1L	1	1	0	0.842561
chr1|ASH1L:155408117|ASH1L:155429689|rev|-	chr1	155408117	155429689	ASH1L	ASH1L	9	10	0	0.995226
chr8|ASH2L:37974243|ASH2L:37971709|rev|+	chr8	37974243	37971709	ASH2L	ASH2L	2	2	0	0.92135
chr8|ASH2L:37986469|ASH2L:37985808|rev|+	chr8	37986469	37985808	ASH2L	ASH2L	1	1	0	0.841345
chr8|ASH2L:37978667|ASH2L:37964538|rev|+	chr8	37978667	37964538	ASH2L	ASH2L	1	1	0	0.842561
chr8|ASH2L:37978667|ASH2L:37971709|rev|+	chr8	37978667	37971709	ASH2L	ASH2L	5	5	0	0.986485
chr8|ASH2L:37976881|ASH2L:37967896|rev|+	chr8	37976881	37967896	ASH2L	ASH2L	1	1	0	0.842561
chr8|ASH2L:37968351|ASH2L:37967896|rev|+	chr8	37968351	37967896	ASH2L	ASH2L	2	2	0	0.872442
chr8|ASH2L:37993284|ASH2L:37990971|rev|+	chr8	37993284	37990971	ASH2L	ASH2L	2	2	0	0.922391
chr8|ASH2L:37978667|ASH2L:37976787|rev|+	chr8	37978667	37976787	ASH2L	ASH2L	2	2	0	0.921873
chrX|ASMTL:1540550|ASMTL:1547014|rev|-	chrX	1540550	1547014	ASMTL	ASMTL	1	2	0	0.922391
chr8|ASPH:62593526|ASPH:62596747|rev|-	chr8	62593526	62596747	ASPH	ASPH	63	46	0	1
chr17|ASPSCR1:79943483|ASPSCR1:79937059|rev|+	chr17	79943483	79937059	ASPSCR1	ASPSCR1	6	3	0	0.959139
chr11|ASRGL1:62124616|ASRGL1:62123796|rev|+	chr11	62124616	62123796	ASRGL1	ASRGL1	2	2	0	0.92135
chr9|ASS1:133333976|ASS1:133333787|dup|+	chr9	133333976	133333787	ASS1	ASS1	1	1	0	0.842561
chr9|ASTN2:119413806|ASTN2:119414072|dup|-	chr9	119413806	119414072	ASTN2	ASTN2	2	2	0	0.922391
chr12|ASUN:27081137|ASUN:27081838|rev|-	chr12	27081137	27081838	ASUN	ASUN	2	2	0	0.79648
chr12|ASUN:27075548|ASUN:27081838|rev|-	chr12	27075548	27081838	ASUN	ASUN	1	1	0	0.842561
chr20|ASXL1:30956926|ASXL1:30954186|rev|+	chr20	30956926	30954186	ASXL1	ASXL1	71	74	0	1
chr18|ASXL3:31241701|ASXL3:31187557|rev|+	chr18	31241701	31187557	ASXL3	ASXL3	2	2	0	0.920294
chr10|ATAD1:89530708|ATAD1:89536184|rev|-	chr10	89530708	89536184	ATAD1	ATAD1	4	2	0	0.922391
chr8|ATAD2:124392768|ATAD2:124392917|dup|-	chr8	124392768	124392917	ATAD2	ATAD2	10	11	0	0.998771
chr8|ATAD2:124371460|ATAD2:124373886|rev|-	chr8	124371460	124373886	ATAD2	ATAD2	2	2	0	0.922391
chr8|ATAD2:124361524|ATAD2:124369976|rev|-	chr8	124361524	124369976	ATAD2	ATAD2	1	1	0	0.838876
chr2|ATAD2B:24107634|ATAD2B:24118840|rev|-	chr2	24107634	24118840	ATAD2B	ATAD2B	1	1	0	0.842561
chr2|ATAD2B:24046127|ATAD2B:24046439|dup|-	chr2	24046127	24046439	ATAD2B	ATAD2B	7	8	0	0.988883
chr2|ATAD2B:24042616|ATAD2B:24046439|rev|-	chr2	24042616	24046439	ATAD2B	ATAD2B	1	1	0	0.841345
chr17|ATAD5:29196664|ATAD5:29195350|rev|+	chr17	29196664	29195350	ATAD5	ATAD5	1	1	0	0.842561
chr17|ATAD5:29196664|ATAD5:29192721|rev|+	chr17	29196664	29192721	ATAD5	ATAD5	1	1	0	0.842561
chr17|ATAD5:29171934|ATAD5:29170930|rev|+	chr17	29171934	29170930	ATAD5	ATAD5	1	2	0	0.918133
chr10|ATE1:123549683|ATE1:123683844|rev|-	chr10	123549683	123683844	ATE1	ATE1	2	1	0	0.842561
chr10|ATE1:123673304|ATE1:123683844|rev|-	chr10	123673304	123683844	ATE1	ATE1	5	3	0	0.551008
chr10|ATE1:123661905|ATE1:123683844|rev|-	chr10	123661905	123683844	ATE1	ATE1	1	2	0	0.911235
chr10|ATE1:123549683|ATE1:123629553|rev|-	chr10	123549683	123629553	ATE1	ATE1	3	3	0	0.958883
chr10|ATE1:123549683|ATE1:123600778|rev|-	chr10	123549683	123600778	ATE1	ATE1	1	1	0	0.829822
chr10|ATE1:123661905|ATE1:123670666|rev|-	chr10	123661905	123670666	ATE1	ATE1	1	1	0	0.842561
chr2|ATF2:175945387|ATF2:175983097|rev|-	chr2	175945387	175983097	ATF2	ATF2	1	1	0	0.842561
chr1|ATF6:161753886|ATF6:161748033|rev|+	chr1	161753886	161748033	ATF6	ATF6	2	3	0	0.957315
chr1|ATF6:161772062|ATF6:161748033|rev|+	chr1	161772062	161748033	ATF6	ATF6	2	2	0	0.547142
chr1|ATF6:161833102|ATF6:161816238|rev|+	chr1	161833102	161816238	ATF6	ATF6	2	2	0	0.92135
chr12|ATF7:53928285|ATF7:53931336|rev|-	chr12	53928285	53931336	ATF7	ATF7	1	1	0	0.842561
chr5|ATG10:81354421|ATG10:81283377|rev|+	chr5	81354421	81283377	ATG10	ATG10	1	1	0	0.841345
chr5|ATG10:81474406|ATG10:81460217|rev|+	chr5	81474406	81460217	ATG10	ATG10	3	2	0	0.92135
chr2|ATG16L1:234191399|ATG16L1:234171775|rev|+	chr2	234191399	234171775	ATG16L1	ATG16L1	1	1	0	0.841345
chr14|ATG2B:96807858|ATG2B:96813678|rev|-	chr14	96807858	96813678	ATG2B	ATG2B	2	2	0	0.921873
chr3|ATG3:112267379|ATG3:112269109|rev|-	chr3	112267379	112269109	ATG3	ATG3	1	1	0	0.838876
chr2|ATG4B:242608100|ATG4B:242593960|rev|+	chr2	242608100	242593960	ATG4B	ATG4B	2	2	0	0.922391
chr6|ATG5:106696024|ATG5:106756366|rev|-	chr6	106696024	106756366	ATG5	ATG5	3	3	0	0.958368
chr6|ATG5:106727535|ATG5:106740981|rev|-	chr6	106727535	106740981	ATG5	ATG5	4	6	0	0.991931
chr6|ATG5:106727535|ATG5:106756366|rev|-	chr6	106727535	106756366	ATG5	ATG5	3	2	0	0.922391
chr3|ATG7:11468400|ATG7:11399891|rev|+	chr3	11468400	11399891	ATG7	ATG7	5	4	0	0.875885
chr3|ATG7:11421526|ATG7:11382118|rev|+	chr3	11421526	11382118	ATG7	ATG7	1	1	0	0.842561
chr3|ATG7:11421526|ATG7:11372813|rev|+	chr3	11421526	11372813	ATG7	ATG7	1	1	0	0.842561
chr3|ATG7:11421526|ATG7:11399891|rev|+	chr3	11421526	11399891	ATG7	ATG7	4	5	0	0.862071
chr3|ATG7:11356967|ATG7:11354777|rev|+	chr3	11356967	11354777	ATG7	ATG7	1	1	0	0.842561
chr3|ATG7:11383753|ATG7:11372813|rev|+	chr3	11383753	11372813	ATG7	ATG7	1	1	0	0.841345
chr2|ATIC:216200847|ATIC:216177220|rev|+	chr2	216200847	216177220	ATIC	ATIC	3	3	0	0.933824
chr2|ATIC:216213972|ATIC:216177220|rev|+	chr2	216213972	216177220	ATIC	ATIC	1	1	0	0.842561
chr2|ATIC:216191701|ATIC:216177220|rev|+	chr2	216191701	216177220	ATIC	ATIC	1	1	0	0.842561
chr2|ATIC:216190861|ATIC:216177220|rev|+	chr2	216190861	216177220	ATIC	ATIC	1	1	0	0.842561
chr2|ATL2:38536520|ATL2:38546161|rev|-	chr2	38536520	38546161	ATL2	ATL2	1	1	0	0.840116
chr2|ATL2:38545676|ATL2:38546161|rev|-	chr2	38545676	38546161	ATL2	ATL2	1	1	0	0.842561
chr2|ATL2:38570409|ATL2:38570654|dup|-	chr2	38570409	38570654	ATL2	ATL2	1	1	0	0.842561
chr11|ATL3:63426232|ATL3:63426724|rev|-	chr11	63426232	63426724	ATL3	ATL3	7	6	0	0.987343
chr11|ATM:108192147|ATM:108188099|rev|+	chr11	108192147	108188099	ATM	ATM	1	1	0	0.842561
chr11|ATM:108119829|ATM:108106396|rev|+	chr11	108119829	108106396	ATM	ATM	3	2	0	0.843006
chr11|ATM:108106561|ATM:108098321|rev|+	chr11	108106561	108098321	ATM	ATM	2	2	0	0.92135
chr11|ATM:108155200|ATM:108154953|dup|+	chr11	108155200	108154953	ATM	ATM	1	1	0	0.841345
chr11|ATM:108138069|ATM:108129712|rev|+	chr11	108138069	108129712	ATM	ATM	2	2	0	0.921873
chr11|ATM:108138069|ATM:108137897|dup|+	chr11	108138069	108137897	ATM	ATM	3	4	0	0.91218
chr11|ATM:108188248|ATM:108186549|rev|+	chr11	108188248	108186549	ATM	ATM	1	1	0	0.840116
chr11|ATM:108139336|ATM:108137897|rev|+	chr11	108139336	108137897	ATM	ATM	1	1	0	0.692349
chr13|ATP11A:113465040|ATP11A:113460526|rev|+	chr13	113465040	113460526	ATP11A	ATP11A	3	4	0	0.964822
chrX|ATP11C:138897036|ATP11C:138908982|rev|-	chrX	138897036	138908982	ATP11C	ATP11C	3	3	0	0.939111
chr19|ATP13A1:19764777|ATP13A1:19770796|rev|-	chr19	19764777	19770796	ATP13A1	ATP13A1	1	1	0	0.840116
chr19|ATP13A1:19756682|ATP13A1:19757156|rev|-	chr19	19756682	19757156	ATP13A1	ATP13A1	5	6	0	0.986588
chr3|ATP13A3:194154500|ATP13A3:194171005|rev|-	chr3	194154500	194171005	ATP13A3	ATP13A3	1	1	0	0.841345
chr3|ATP13A3:194150800|ATP13A3:194151751|rev|-	chr3	194150800	194151751	ATP13A3	ATP13A3	1	1	0	0.842561
chr3|ATP13A3:194146070|ATP13A3:194152621|rev|-	chr3	194146070	194152621	ATP13A3	ATP13A3	1	1	0	0.842561
chr3|ATP13A3:194169185|ATP13A3:194171005|rev|-	chr3	194169185	194171005	ATP13A3	ATP13A3	1	1	0	0.842561
chr3|ATP13A3:194169185|ATP13A3:194175121|rev|-	chr3	194169185	194175121	ATP13A3	ATP13A3	3	3	0	0.958626
chr1|ATP1A1:116944277|ATP1A1:116926635|rev|+	chr1	116944277	116926635	ATP1A1	ATP1A1	3	3	0	0.805563
chr1|ATP1A1:116927464|ATP1A1:116926635|rev|+	chr1	116927464	116926635	ATP1A1	ATP1A1	1	1	0	0.841345
chr1|ATP1A1:116931641|ATP1A1:116926635|rev|+	chr1	116931641	116926635	ATP1A1	ATP1A1	1	1	0	0.24286
chr3|ATP1B3:141640905|ATP1B3:141632493|rev|+	chr3	141640905	141632493	ATP1B3	ATP1B3	3	3	0	0.959139
chr3|ATP1B3:141626116|ATP1B3:141622461|rev|+	chr3	141626116	141622461	ATP1B3	ATP1B3	4	5	0	0.973812
chr3|ATP1B3:141640905|ATP1B3:141622461|rev|+	chr3	141640905	141622461	ATP1B3	ATP1B3	3	4	0	0.773977
chr12|ATP2A2:110765822|ATP2A2:110764194|rev|+	chr12	110765822	110764194	ATP2A2	ATP2A2	3	3	0	0.910982
chr17|ATP2A3:3853804|ATP2A3:3854067|rev|-	chr17	3853804	3854067	ATP2A3	ATP2A3	2	2	0	0.921873
chr17|ATP2A3:3846684|ATP2A3:3854683|rev|-	chr17	3846684	3854683	ATP2A3	ATP2A3	1	1	0	0.842561
chr1|ATP2B4:203691817|ATP2B4:203680004|rev|+	chr1	203691817	203680004	ATP2B4	ATP2B4	1	1	0	0.842561
chr3|ATP2C1:130688240|ATP2C1:130685988|rev|+	chr3	130688240	130685988	ATP2C1	ATP2C1	4	2	0	0.920824
chr3|ATP2C1:130660543|ATP2C1:130649259|rev|+	chr3	130660543	130649259	ATP2C1	ATP2C1	4	4	0	0.977655
chr18|ATP5A1:43664469|ATP5A1:43675097|rev|-	chr18	43664469	43675097	ATP5A1	ATP5A1	1	2	0	0.707359
chr10|ATP5C1:7844817|ATP5C1:7839009|rev|+	chr10	7844817	7839009	ATP5C1	ATP5C1	41	44	0	1
chr12|ATP5G2:54062931|ATP5G2:54066429|rev|-	chr12	54062931	54066429	ATP5G2	ATP5G2	1	1	0	0.746431
chr17|ATP5H:73038275|ATP5H:73038754|rev|-	chr17	73038275	73038754	ATP5H	ATP5H	12	15	0	0.998728
chr21|ATP5O:35279644|ATP5O:35281515|rev|-	chr21	35279644	35281515	ATP5O	ATP5O	2	2	0	0.92135
chr17|ATP6V0A1:40653322|ATP6V0A1:40652724|rev|+	chr17	40653322	40652724	ATP6V0A1	ATP6V0A1	4	5	0	0.8035
chr12|ATP6V0A2:124212456|ATP6V0A2:124210743|rev|+	chr12	124212456	124210743	ATP6V0A2	ATP6V0A2	4	2	0	0.922391
chr12|ATP6V0A2:124229519|ATP6V0A2:124218472|rev|+	chr12	124229519	124218472	ATP6V0A2	ATP6V0A2	1	1	0	0.842561
chr7|ATP6V0A4:138413505|ATP6V0A4:138418999|rev|-	chr7	138413505	138418999	ATP6V0A4	ATP6V0A4	1	1	0	0.842561
chr3|ATP6V1A:113508687|ATP6V1A:113505078|rev|+	chr3	113508687	113505078	ATP6V1A	ATP6V1A	2	2	0	0.922391
chr8|ATP6V1C1:104054635|ATP6V1C1:104053025|rev|+	chr8	104054635	104053025	ATP6V1C1	ATP6V1C1	2	2	0	0.922391
chr8|ATP6V1C1:104077039|ATP6V1C1:104075182|rev|+	chr8	104077039	104075182	ATP6V1C1	ATP6V1C1	1	1	0	0.842561
chr8|ATP6V1H:54708206|ATP6V1H:54742093|rev|-	chr8	54708206	54742093	ATP6V1H	ATP6V1H	1	1	0	0.840116
chr8|ATP6V1H:54682177|ATP6V1H:54684727|rev|-	chr8	54682177	54684727	ATP6V1H	ATP6V1H	3	4	0	0.95125
chr8|ATP6V1H:54669114|ATP6V1H:54684727|rev|-	chr8	54669114	54684727	ATP6V1H	ATP6V1H	1	1	0	0.842561
chr13|ATP7B:52511411|ATP7B:52532680|rev|-	chr13	52511411	52532680	ATP7B	ATP7B	1	1	0	0.842561
chr4|ATP8A1:42553214|ATP8A1:42588493|rev|-	chr4	42553214	42588493	ATP8A1	ATP8A1	1	1	0	0.841345
chr4|ATP8A1:42545933|ATP8A1:42551079|rev|-	chr4	42545933	42551079	ATP8A1	ATP8A1	1	1	0	0.842561
chr13|ATP8A2:26542817|ATP8A2:26343183|rev|+	chr13	26542817	26343183	ATP8A2	ATP8A2	1	1	0	0.841345
chr13|ATP8A2:26349097|ATP8A2:26343183|rev|+	chr13	26349097	26343183	ATP8A2	ATP8A2	3	3	0	0.925131
chr13|ATP8A2:26133903|ATP8A2:26129128|rev|+	chr13	26133903	26129128	ATP8A2	ATP8A2	1	1	0	0.842561
chr20|ATP9A:50342357|ATP9A:50346517|rev|-	chr20	50342357	50346517	ATP9A	ATP9A	1	1	0	0.842561
chr20|ATP9A:50273476|ATP9A:50307358|rev|-	chr20	50273476	50307358	ATP9A	ATP9A	3	3	0	0.949919
chr18|ATP9B:77067234|ATP9B:76886266|rev|+	chr18	77067234	76886266	ATP9B	ATP9B	2	1	0	0.842561
chr18|ATP9B:76967012|ATP9B:76953182|rev|+	chr18	76967012	76953182	ATP9B	ATP9B	1	1	0	0.842561
chr18|ATP9B:76914555|ATP9B:76886266|rev|+	chr18	76914555	76886266	ATP9B	ATP9B	8	6	0	0.984644
chr18|ATP9B:76967012|ATP9B:76856475|rev|+	chr18	76967012	76856475	ATP9B	ATP9B	1	1	0	0.842561
chr18|ATP9B:76886375|ATP9B:76856475|rev|+	chr18	76886375	76856475	ATP9B	ATP9B	5	5	0	0.9874
chr18|ATP9B:76974038|ATP9B:76953182|rev|+	chr18	76974038	76953182	ATP9B	ATP9B	3	4	0	0.974803
chr18|ATP9B:77067234|ATP9B:77063603|rev|+	chr18	77067234	77063603	ATP9B	ATP9B	2	1	0	0.841345
chr18|ATP9B:77067234|ATP9B:77037053|rev|+	chr18	77067234	77037053	ATP9B	ATP9B	3	1	0	0.841345
chr18|ATP9B:76974038|ATP9B:76886266|rev|+	chr18	76974038	76886266	ATP9B	ATP9B	2	2	0	0.920824
chr18|ATP9B:76914555|ATP9B:76856475|rev|+	chr18	76914555	76856475	ATP9B	ATP9B	4	1	0	0.841345
chr17|ATPAF2:17924436|ATPAF2:17929730|rev|-	chr17	17924436	17929730	ATPAF2	ATPAF2	1	1	0	0.842561
chr17|ATPAF2:17924436|ATPAF2:17931973|rev|-	chr17	17924436	17931973	ATPAF2	ATPAF2	2	2	0	0.920824
chr3|ATR:142253921|ATR:142279296|rev|-	chr3	142253921	142279296	ATR	ATR	1	1	0	0.841345
chr3|ATR:142183938|ATR:142186910|rev|-	chr3	142183938	142186910	ATR	ATR	1	1	0	0.842561
chr20|ATRN:3528136|ATRN:3520868|rev|+	chr20	3528136	3520868	ATRN	ATRN	1	1	0	0.841345
chr20|ATRN:3520982|ATRN:3515899|rev|+	chr20	3520982	3515899	ATRN	ATRN	2	1	0	0.157439
chr10|ATRNL1:116925405|ATRNL1:116879948|rev|+	chr10	116925405	116879948	ATRNL1	ATRNL1	3	4	0	0.943543
chr10|ATRNL1:116889297|ATRNL1:116879948|rev|+	chr10	116889297	116879948	ATRNL1	ATRNL1	10	16	0	0.998425
chr10|ATRNL1:116931050|ATRNL1:116879948|rev|+	chr10	116931050	116879948	ATRNL1	ATRNL1	3	4	0	0.924653
chrX|ATRX:76918870|ATRX:76920267|rev|-	chrX	76918870	76920267	ATRX	ATRX	1	1	0	0.842561
chr6|ATXN1:16522857|ATXN1:16753578|rev|-	chr6	16522857	16753578	ATXN1	ATXN1	2	1	0	0.842561
chr6|ATXN1:16586010|ATXN1:16753578|rev|-	chr6	16586010	16753578	ATXN1	ATXN1	1	1	0	0.842561
chr6|ATXN1:16486202|ATXN1:16753578|rev|-	chr6	16486202	16753578	ATXN1	ATXN1	1	1	0	0.841345
chr6|ATXN1:16586010|ATXN1:16658132|rev|-	chr6	16586010	16658132	ATXN1	ATXN1	1	1	0	0.841345
chr22|ATXN10:46125470|ATXN10:46096161|rev|+	chr22	46125470	46096161	ATXN10	ATXN10	1	2	0	0.917027
chr22|ATXN10:46136418|ATXN10:46096161|rev|+	chr22	46136418	46096161	ATXN10	ATXN10	4	3	0	0.924648
chr22|ATXN10:46114373|ATXN10:46085591|rev|+	chr22	46114373	46085591	ATXN10	ATXN10	26	20	0	0.999954
chr22|ATXN10:46136418|ATXN10:46114292|rev|+	chr22	46136418	46114292	ATXN10	ATXN10	3	4	0	0.945566
chr22|ATXN10:46125470|ATXN10:46085591|rev|+	chr22	46125470	46085591	ATXN10	ATXN10	4	4	0	0.976975
chr22|ATXN10:46136418|ATXN10:46134610|rev|+	chr22	46136418	46134610	ATXN10	ATXN10	1	1	0	0.842561
chr22|ATXN10:46136418|ATXN10:46125304|rev|+	chr22	46136418	46125304	ATXN10	ATXN10	44	43	0	1
chr22|ATXN10:46098727|ATXN10:46085591|rev|+	chr22	46098727	46085591	ATXN10	ATXN10	21	18	0	0.999952
chr22|ATXN10:46088958|ATXN10:46085591|rev|+	chr22	46088958	46085591	ATXN10	ATXN10	6	6	0	0.967018
chr22|ATXN10:46136418|ATXN10:46085591|rev|+	chr22	46136418	46085591	ATXN10	ATXN10	8	6	0	0.986742
chr12|ATXN2:111990083|ATXN2:111990781|rev|-	chr12	111990083	111990781	ATXN2	ATXN2	1	3	0	0.944694
chr12|ATXN2:111951160|ATXN2:111957880|rev|-	chr12	111951160	111957880	ATXN2	ATXN2	2	2	0	0.854764
chr12|ATXN2:111947352|ATXN2:111948386|rev|-	chr12	111947352	111948386	ATXN2	ATXN2	3	3	0	0.959139
chr14|ATXN3:92559595|ATXN3:92562481|rev|-	chr14	92559595	92562481	ATXN3	ATXN3	5	3	0	0.925131
chr14|ATXN3:92559595|ATXN3:92563182|rev|-	chr14	92559595	92563182	ATXN3	ATXN3	1	1	0	0.842561
chr3|ATXN7:63898901|ATXN7:63884074|rev|+	chr3	63898901	63884074	ATXN7	ATXN7	5	6	0	0.932687
chr3|ATXN7:63898901|ATXN7:63898263|rev|+	chr3	63898901	63898263	ATXN7	ATXN7	20	29	0	1
chr3|ATXN7:63938159|ATXN7:63884074|rev|+	chr3	63938159	63884074	ATXN7	ATXN7	4	3	0	0.926088
chr7|ATXN7L1:105305512|ATXN7L1:105305735|dup|-	chr7	105305512	105305735	ATXN7L1	ATXN7L1	3	1	0	0.840116
chr7|ATXN7L1:105260646|ATXN7L1:105264714|rev|-	chr7	105260646	105264714	ATXN7L1	ATXN7L1	1	1	0	0.841345
chr9|AUH:94087599|AUH:94118437|rev|-	chr9	94087599	94118437	AUH	AUH	1	1	0	0.842561
chr20|AURKA:54956488|AURKA:54959380|rev|-	chr20	54956488	54959380	AURKA	AURKA	1	1	0	0.842561
chr20|AURKA:54956488|AURKA:54961589|rev|-	chr20	54956488	54961589	AURKA	AURKA	6	6	0	0.982493
chr20|AURKA:54958040|AURKA:54961589|rev|-	chr20	54958040	54961589	AURKA	AURKA	1	1	0	0.842561
chr17|AURKB:8109808|AURKB:8111158|rev|-	chr17	8109808	8111158	AURKB	AURKB	3	4	0	0.976698
chr7|AVL9:32613030|AVL9:32609631|rev|+	chr7	32613030	32609631	AVL9	AVL9	1	1	0	0.842561
chr16|AXIN1:396147|AXIN1:397106|dup|-	chr16	396147	397106	AXIN1	AXIN1	7	6	0	0.948185
chr19|AXL:41754725|AXL:41754418|rev|+	chr19	41754725	41754418	AXL	AXL	3	4	0	0.976131
chr19|AXL:41762516|AXL:41758255|rev|+	chr19	41762516	41758255	AXL	AXL	2	2	0	0.79505
chr19|AXL:41737203|AXL:41736871|rev|+	chr19	41737203	41736871	AXL	AXL	2	3	0	0.949089
chr8|AZIN1:103850971|AZIN1:103870378|rev|-	chr8	103850971	103870378	AZIN1	AZIN1	2	2	0	0.922391
chr8|AZIN1:103845283|AZIN1:103846975|rev|-	chr8	103845283	103846975	AZIN1	AZIN1	1	1	0	0.841345
chr8|AZIN1:103850971|AZIN1:103862372|rev|-	chr8	103850971	103862372	AZIN1	AZIN1	2	1	0	0.841345
chr8|AZIN1:103850971|AZIN1:103852051|rev|-	chr8	103850971	103852051	AZIN1	AZIN1	3	3	0	0.938329
chr8|AZIN1:103851877|AZIN1:103855975|rev|-	chr8	103851877	103855975	AZIN1	AZIN1	3	2	0	0.851664
chr8|AZIN1:103846416|AZIN1:103855975|rev|-	chr8	103846416	103855975	AZIN1	AZIN1	1	1	0	0.841345
chr8|AZIN1:103846416|AZIN1:103848618|rev|-	chr8	103846416	103848618	AZIN1	AZIN1	4	4	0	0.933762
chr8|AZIN1:103846416|AZIN1:103852051|rev|-	chr8	103846416	103852051	AZIN1	AZIN1	1	1	0	0.841345
chr8|AZIN1:103845283|AZIN1:103855975|rev|-	chr8	103845283	103855975	AZIN1	AZIN1	1	1	0	0.842561
chr8|AZIN1:103845283|AZIN1:103848618|rev|-	chr8	103845283	103848618	AZIN1	AZIN1	1	1	0	0.841345
chr1|B3GALNT2:235643369|B3GALNT2:235652573|rev|-	chr1	235643369	235652573	B3GALNT2	B3GALNT2	2	2	0	0.92135
chr1|B3GALNT2:235634163|B3GALNT2:235647831|rev|-	chr1	235634163	235647831	B3GALNT2	B3GALNT2	3	2	0	0.90028
chr1|B3GALNT2:235621910|B3GALNT2:235647831|rev|-	chr1	235621910	235647831	B3GALNT2	B3GALNT2	1	1	0	0.841345
chr1|B3GALNT2:235643369|B3GALNT2:235658138|rev|-	chr1	235643369	235658138	B3GALNT2	B3GALNT2	3	2	0	0.921873
chr1|B3GALNT2:235628952|B3GALNT2:235634274|rev|-	chr1	235628952	235634274	B3GALNT2	B3GALNT2	4	4	0	0.976698
chr13|B3GALTL:31803431|B3GALTL:31789187|rev|+	chr13	31803431	31789187	B3GALTL	B3GALTL	6	6	0	0.992425
chr17|B3GNTL1:81006346|B3GNTL1:81006661|rev|-	chr17	81006346	81006661	B3GNTL1	B3GNTL1	3	4	0	0.916377
chr17|B3GNTL1:80992910|B3GNTL1:81006661|rev|-	chr17	80992910	81006661	B3GNTL1	B3GNTL1	1	1	0	0.842561
chr20|B4GALT5:48256214|B4GALT5:48257202|rev|-	chr20	48256214	48257202	B4GALT5	B4GALT5	2	2	0	0.452858
chr18|B4GALT6:29237938|B4GALT6:29246335|rev|-	chr18	29237938	29246335	B4GALT6	B4GALT6	5	5	0	0.987691
chr18|B4GALT6:29218606|B4GALT6:29238052|rev|-	chr18	29218606	29238052	B4GALT6	B4GALT6	1	1	0	0.840116
chr18|B4GALT6:29210921|B4GALT6:29238052|rev|-	chr18	29210921	29238052	B4GALT6	B4GALT6	1	1	0	0.841345
chr18|B4GALT6:29218606|B4GALT6:29246335|rev|-	chr18	29218606	29246335	B4GALT6	B4GALT6	6	8	0	0.996333
chr19|BABAM1:17387718|BABAM1:17387303|rev|+	chr19	17387718	17387303	BABAM1	BABAM1	13	9	0	0.992804
chr11|BACE1:117161615|BACE1:117163904|rev|-	chr11	117161615	117163904	BACE1	BACE1	1	1	0	0.841345
chr21|BACH1:30702014|BACH1:30693541|rev|+	chr21	30702014	30693541	BACH1	BACH1	3	3	0	0.875496
chr21|BACH1:30693835|BACH1:30693541|dup|+	chr21	30693835	30693541	BACH1	BACH1	1	1	0	0.842561
chr21|BACH1:30702014|BACH1:30698379|rev|+	chr21	30702014	30698379	BACH1	BACH1	3	2	0	0.922391
chr6|BACH2:90718320|BACH2:90718575|dup|-	chr6	90718320	90718575	BACH2	BACH2	1	1	0	0.842561
chr9|BAG1:33256798|BAG1:33262828|rev|-	chr9	33256798	33262828	BAG1	BAG1	1	1	0	0.842561
chr6|BAI3:69949118|BAI3:69943181|rev|+	chr6	69949118	69943181	BAI3	BAI3	2	2	0	0.881882
chr6|BAI3:69653886|BAI3:69640450|rev|+	chr6	69653886	69640450	BAI3	BAI3	1	1	0	0.842561
chr17|BAIAP2:79031767|BAIAP2:79027467|rev|+	chr17	79031767	79027467	BAIAP2	BAIAP2	2	4	0	0.955014
chr7|BAIAP2L1:97941408|BAIAP2L1:97944924|rev|-	chr7	97941408	97944924	BAIAP2L1	BAIAP2L1	3	3	0	0.925131
chr7|BAIAP2L1:97941408|BAIAP2L1:97946668|rev|-	chr7	97941408	97946668	BAIAP2L1	BAIAP2L1	1	1	0	0.842561
chr16|BANP:88071617|BANP:88061088|rev|+	chr16	88071617	88061088	BANP	BANP	16	38	0	1
chr16|BANP:88017865|BANP:88008653|rev|+	chr16	88017865	88008653	BANP	BANP	28	18	0	0.349124
chr16|BANP:88039871|BANP:88037900|rev|+	chr16	88039871	88037900	BANP	BANP	1	1	0	0.840116
chr2|BARD1:215632205|BARD1:215661841|rev|-	chr2	215632205	215661841	BARD1	BARD1	2	2	0	0.5
chr2|BARD1:215632205|BARD1:215646233|rev|-	chr2	215632205	215646233	BARD1	BARD1	2	3	0	0.312007
chr2|BARD1:215632205|BARD1:215634036|rev|-	chr2	215632205	215634036	BARD1	BARD1	2	2	0	0.922391
chr2|BARD1:215609790|BARD1:215610578|rev|-	chr2	215609790	215610578	BARD1	BARD1	1	1	0	0.841345
chr2|BARD1:215657020|BARD1:215661841|rev|-	chr2	215657020	215661841	BARD1	BARD1	26	17	0	0.999965
chr2|BARD1:215617170|BARD1:215646233|rev|-	chr2	215617170	215646233	BARD1	BARD1	2	2	0	0.922391
chr2|BARD1:215617170|BARD1:215661841|rev|-	chr2	215617170	215661841	BARD1	BARD1	3	5	0	0.976385
chr14|BAZ1A:35261980|BAZ1A:35264971|rev|-	chr14	35261980	35264971	BAZ1A	BAZ1A	1	1	0	0.842561
chr14|BAZ1A:35252967|BAZ1A:35262127|rev|-	chr14	35252967	35262127	BAZ1A	BAZ1A	1	1	0	0.842561
chr14|BAZ1A:35331249|BAZ1A:35331528|dup|-	chr14	35331249	35331528	BAZ1A	BAZ1A	19	14	0	0.999822
chr14|BAZ1A:35295218|BAZ1A:35331528|rev|-	chr14	35295218	35331528	BAZ1A	BAZ1A	2	3	0	0.949089
chr7|BAZ1B:72863871|BAZ1B:72865324|rev|-	chr7	72863871	72865324	BAZ1B	BAZ1B	2	2	0	0.828323
chr7|BAZ1B:72883846|BAZ1B:72884813|rev|-	chr7	72883846	72884813	BAZ1B	BAZ1B	8	9	0	0.997339
chr7|BAZ1B:72873865|BAZ1B:72874048|dup|-	chr7	72873865	72874048	BAZ1B	BAZ1B	1	1	0	0.841345
chr12|BAZ2A:57003897|BAZ2A:57011316|rev|-	chr12	57003897	57011316	BAZ2A	BAZ2A	1	1	0	0.842561
chr2|BAZ2B:160229555|BAZ2B:160231264|rev|-	chr2	160229555	160231264	BAZ2B	BAZ2B	1	1	0	0.842561
chr2|BAZ2B:160268845|BAZ2B:160269056|dup|-	chr2	160268845	160269056	BAZ2B	BAZ2B	1	1	0	0.692349
chr2|BAZ2B:160181321|BAZ2B:160182429|rev|-	chr2	160181321	160182429	BAZ2B	BAZ2B	1	1	0	0.841345
chr15|BBS4:73009191|BBS4:73002040|rev|+	chr15	73009191	73002040	BBS4	BBS4	1	2	0	0.834933
chr15|BBS4:73028307|BBS4:73023895|rev|+	chr15	73028307	73023895	BBS4	BBS4	1	1	0	0.841345
chr7|BBS9:33427756|BBS9:33423277|rev|+	chr7	33427756	33423277	BBS9	BBS9	1	1	0	0.842561
chr7|BBS9:33573788|BBS9:33545074|rev|+	chr7	33573788	33545074	BBS9	BBS9	1	1	0	0.842561
chr7|BBS9:33427756|BBS9:33407378|rev|+	chr7	33427756	33407378	BBS9	BBS9	5	3	0	0.958626
chr3|BBX:107435696|BBX:107429298|rev|+	chr3	107435696	107429298	BBX	BBX	7	8	0	0.995275
chr3|BBX:107451870|BBX:107429298|rev|+	chr3	107451870	107429298	BBX	BBX	1	4	0	0.924484
chr1|BCAR3:94107859|BCAR3:94140497|rev|-	chr1	94107859	94140497	BCAR3	BCAR3	1	1	0	0.837622
chr1|BCAR3:94032835|BCAR3:94033408|rev|-	chr1	94032835	94033408	BCAR3	BCAR3	4	5	0	0.883364
chr1|BCAR3:94140169|BCAR3:94140497|dup|-	chr1	94140169	94140497	BCAR3	BCAR3	1	1	0	0.842561
chr17|BCAS3:59067596|BCAS3:59067331|dup|+	chr17	59067596	59067331	BCAS3	BCAS3	1	1	0	0.842561
chr17|BCAS3:59118253|BCAS3:59112026|rev|+	chr17	59118253	59112026	BCAS3	BCAS3	1	1	0	0.841345
chr12|BCAT1:24982756|BCAT1:24989530|rev|-	chr12	24982756	24989530	BCAT1	BCAT1	7	7	0	0.99606
chr12|BCAT1:24982756|BCAT1:24985797|rev|-	chr12	24982756	24985797	BCAT1	BCAT1	2	2	0	0.784706
chr12|BCAT1:24989444|BCAT1:24995158|rev|-	chr12	24989444	24995158	BCAT1	BCAT1	3	4	0	0.950678
chr12|BCAT1:24982756|BCAT1:25002883|rev|-	chr12	24982756	25002883	BCAT1	BCAT1	2	2	0	0.872442
chr12|BCAT1:24995015|BCAT1:25002883|rev|-	chr12	24995015	25002883	BCAT1	BCAT1	2	2	0	0.921873
chr12|BCAT1:25047208|BCAT1:25054819|rev|-	chr12	25047208	25054819	BCAT1	BCAT1	2	2	0	0.921873
chr12|BCAT1:24982756|BCAT1:24995158|rev|-	chr12	24982756	24995158	BCAT1	BCAT1	3	1	0	0.842561
chr12|BCAT1:24985656|BCAT1:24989530|rev|-	chr12	24985656	24989530	BCAT1	BCAT1	9	10	0	0.992136
chr10|BCCIP:127520176|BCCIP:127519130|rev|+	chr10	127520176	127519130	BCCIP	BCCIP	1	1	0	0.631192
chr6|BCKDHB:80982938|BCKDHB:80837263|rev|+	chr6	80982938	80837263	BCKDHB	BCKDHB	1	1	0	0.842561
chr6|BCKDHB:80881107|BCKDHB:80837263|rev|+	chr6	80881107	80837263	BCKDHB	BCKDHB	1	1	0	0.842561
chr6|BCKDHB:80912929|BCKDHB:80910650|rev|+	chr6	80912929	80910650	BCKDHB	BCKDHB	10	10	0	0.998683
chr6|BCKDHB:80912929|BCKDHB:80837263|rev|+	chr6	80912929	80837263	BCKDHB	BCKDHB	2	2	0	0.759697
chr6|BCKDHB:80838946|BCKDHB:80837263|rev|+	chr6	80838946	80837263	BCKDHB	BCKDHB	5	7	0	0.995359
chr14|BCL11B:99723807|BCL11B:99724176|dup|-	chr14	99723807	99724176	BCL11B	BCL11B	42	45	0	1
chr14|BCL11B:99697681|BCL11B:99724176|rev|-	chr14	99697681	99724176	BCL11B	BCL11B	1	2	0	0.591569
chr19|BCL2L12:50172372|BCL2L12:50172107|rev|+	chr19	50172372	50172107	BCL2L12	BCL2L12	4	2	0	0.682171
chr22|BCL2L13:18185152|BCL2L13:18178906|rev|+	chr22	18185152	18178906	BCL2L13	BCL2L13	3	3	0	0.895664
chr22|BCL2L13:18178976|BCL2L13:18138427|rev|+	chr22	18178976	18138427	BCL2L13	BCL2L13	1	1	0	0.842561
chr22|BCL2L13:18178976|BCL2L13:18171751|rev|+	chr22	18178976	18171751	BCL2L13	BCL2L13	1	1	0	0.692349
chr22|BCL2L13:18185152|BCL2L13:18171751|rev|+	chr22	18185152	18171751	BCL2L13	BCL2L13	1	1	0	0.842561
chr7|BCL7B:72954211|BCL7B:72954382|dup|-	chr7	72954211	72954382	BCL7B	BCL7B	1	1	0	0.838876
chr6|BCLAF1:136599002|BCLAF1:136603825|rev|-	chr6	136599002	136603825	BCLAF1	BCLAF1	2	2	0	0.92135
chr22|BCR:23637342|BCR:23629345|rev|+	chr22	23637342	23629345	BCR	BCR	1	1	0	0.842561
chr22|BCR:23615961|BCR:23615267|rev|+	chr22	23615961	23615267	BCR	BCR	2	1	0	0.842561
chr5|BDP1:70858347|BDP1:70848942|rev|+	chr5	70858347	70848942	BDP1	BDP1	2	2	0	0.875102
chr16|BFAR:14755922|BFAR:14748922|rev|+	chr16	14755922	14748922	BFAR	BFAR	1	1	0	0.841345
chr16|BFAR:14743830|BFAR:14738130|rev|+	chr16	14743830	14738130	BFAR	BFAR	2	2	0	0.79648
chr16|BFAR:14749067|BFAR:14738130|rev|+	chr16	14749067	14738130	BFAR	BFAR	1	1	0	0.842561
chr16|BFAR:14738466|BFAR:14738130|dup|+	chr16	14738466	14738130	BFAR	BFAR	4	4	0	0.97725
chr2|BIRC6:32738221|BIRC6:32735592|rev|+	chr2	32738221	32735592	BIRC6	BIRC6	6	3	0	0.958626
chr2|BIRC6:32832710|BIRC6:32820100|rev|+	chr2	32832710	32820100	BIRC6	BIRC6	2	2	0	0.92135
chr2|BIRC6:32836649|BIRC6:32820100|rev|+	chr2	32836649	32820100	BIRC6	BIRC6	1	1	0	0.842561
chr2|BIRC6:32718734|BIRC6:32716491|rev|+	chr2	32718734	32716491	BIRC6	BIRC6	2	1	0	0.842561
chr2|BIRC6:32631625|BIRC6:32602655|rev|+	chr2	32631625	32602655	BIRC6	BIRC6	6	7	0	0.994176
chr2|BIRC6:32698307|BIRC6:32698179|dup|+	chr2	32698307	32698179	BIRC6	BIRC6	1	1	0	0.842561
chr2|BIRC6:32718734|BIRC6:32713654|rev|+	chr2	32718734	32713654	BIRC6	BIRC6	2	2	0	0.79648
chr2|BIRC6:32666530|BIRC6:32664575|rev|+	chr2	32666530	32664575	BIRC6	BIRC6	1	1	0	0.842561
chr2|BIRC6:32658872|BIRC6:32654213|rev|+	chr2	32658872	32654213	BIRC6	BIRC6	2	2	0	0.922391
chr2|BIRC6:32836649|BIRC6:32832521|rev|+	chr2	32836649	32832521	BIRC6	BIRC6	1	1	0	0.842561
chr2|BIRC6:32733326|BIRC6:32703702|rev|+	chr2	32733326	32703702	BIRC6	BIRC6	1	1	0	0.838876
chr2|BIRC6:32641231|BIRC6:32631566|rev|+	chr2	32641231	32631566	BIRC6	BIRC6	1	1	0	0.842561
chr2|BIRC6:32626691|BIRC6:32602655|rev|+	chr2	32626691	32602655	BIRC6	BIRC6	4	4	0	0.958724
chr2|BIRC6:32774548|BIRC6:32768307|rev|+	chr2	32774548	32768307	BIRC6	BIRC6	2	2	0	0.920824
chr2|BIRC6:32620661|BIRC6:32602655|rev|+	chr2	32620661	32602655	BIRC6	BIRC6	11	13	0	0.995319
chr2|BIRC6:32605358|BIRC6:32602655|rev|+	chr2	32605358	32602655	BIRC6	BIRC6	1	1	0	0.842561
chr2|BIRC6:32704685|BIRC6:32703702|rev|+	chr2	32704685	32703702	BIRC6	BIRC6	2	2	0	0.920294
chr2|BIRC6:32641231|BIRC6:32602655|rev|+	chr2	32641231	32602655	BIRC6	BIRC6	1	1	0	0.71336
chr15|BLM:91312816|BLM:91312362|rev|+	chr15	91312816	91312362	BLM	BLM	3	3	0	0.910982
chr17|BLMH:28593902|BLMH:28599917|rev|-	chr17	28593902	28599917	BLMH	BLMH	1	1	0	0.827111
chr17|BLMH:28593902|BLMH:28613920|rev|-	chr17	28593902	28613920	BLMH	BLMH	4	3	0	0.938329
chr10|BMPR1A:88651986|BMPR1A:88635623|rev|+	chr10	88651986	88635623	BMPR1A	BMPR1A	2	2	0	0.92135
chr10|BMPR1A:88651986|BMPR1A:88649818|rev|+	chr10	88651986	88649818	BMPR1A	BMPR1A	4	12	0	0.990864
chr10|BMPR1A:88635842|BMPR1A:88635623|dup|+	chr10	88635842	88635623	BMPR1A	BMPR1A	2	9	0	0.997202
chr10|BMPR1A:88659883|BMPR1A:88659550|rev|+	chr10	88659883	88659550	BMPR1A	BMPR1A	1	1	0	0.841345
chr10|BMPR1A:88635842|BMPR1A:88598621|rev|+	chr10	88635842	88598621	BMPR1A	BMPR1A	3	8	0	0.994928
chr2|BMPR2:203397455|BMPR2:203378441|rev|+	chr2	203397455	203378441	BMPR2	BMPR2	1	1	0	0.840116
chr2|BMPR2:203384924|BMPR2:203329531|rev|+	chr2	203384924	203329531	BMPR2	BMPR2	1	1	0	0.831156
chr2|BMPR2:203332412|BMPR2:203329531|rev|+	chr2	203332412	203329531	BMPR2	BMPR2	38	41	0	1
chr2|BMPR2:203421254|BMPR2:203419974|dup|+	chr2	203421254	203419974	BMPR2	BMPR2	2	2	0	0.922391
chr10|BMS1:43289439|BMS1:43287074|rev|+	chr10	43289439	43287074	BMS1	BMS1	1	1	0	0.842561
chr10|BMS1P4:75472961|BMS1P4:75481262|rev|-	chr10	75472961	75481262	BMS1P4	BMS1P4	1	1	0	0.833783
chr9|BNC2:16727794|BNC2:16738483|rev|-	chr9	16727794	16738483	BNC2	BNC2	49	47	0	1
chr15|BNIP2:59963381|BNIP2:59964938|rev|-	chr15	59963381	59964938	BNIP2	BNIP2	2	1	0	0.842561
chr3|BOC:112969680|BOC:112968568|rev|+	chr3	112969680	112968568	BOC	BOC	2	2	0	0.92135
chr8|BOP1:145500211|BOP1:145512985|rev|-	chr8	145500211	145512985	BOP1	BOP1	1	1	0	0.842561
chr17|BPTF:65890281|BPTF:65887959|rev|+	chr17	65890281	65887959	BPTF	BPTF	1	1	0	0.832477
chr17|BPTF:65928135|BPTF:65924470|rev|+	chr17	65928135	65924470	BPTF	BPTF	1	1	0	0.842561
chr17|BPTF:65972074|BPTF:65960327|rev|+	chr17	65972074	65960327	BPTF	BPTF	1	1	0	0.692349
chr7|BRAF:140476711|BRAF:140494267|rev|-	chr7	140476711	140494267	BRAF	BRAF	1	1	0	0.842561
chr7|BRAF:140439611|BRAF:140507862|rev|-	chr7	140439611	140507862	BRAF	BRAF	1	1	0	0.842561
chr7|BRAF:140507759|BRAF:140508795|rev|-	chr7	140507759	140508795	BRAF	BRAF	1	1	0	0.842561
chr7|BRAF:140494107|BRAF:140508795|rev|-	chr7	140494107	140508795	BRAF	BRAF	2	1	0	0.842561
chr12|BRAP:112116954|BRAP:112121111|rev|-	chr12	112116954	112121111	BRAP	BRAP	1	1	0	0.842561
chr17|BRCA1:41209068|BRCA1:41215968|rev|-	chr17	41209068	41215968	BRCA1	BRCA1	1	1	0	0.842561
chr17|BRCA1:41199659|BRCA1:41209152|rev|-	chr17	41199659	41209152	BRCA1	BRCA1	4	4	0	0.975987
chr13|BRCA2:32900750|BRCA2:32893213|rev|+	chr13	32900750	32893213	BRCA2	BRCA2	1	1	0	0.842561
chr13|BRCA2:32900750|BRCA2:32899212|rev|+	chr13	32900750	32899212	BRCA2	BRCA2	3	2	0	0.921873
chr22|BRD1:50169238|BRD1:50198008|rev|-	chr22	50169238	50198008	BRD1	BRD1	1	1	0	0.842561
chr22|BRD1:50169238|BRD1:50171461|rev|-	chr22	50169238	50171461	BRD1	BRD1	3	4	0	0.956109
chr19|BRD4:15383625|BRD4:15383944|dup|-	chr19	15383625	15383944	BRD4	BRD4	1	1	0	0.842561
chr5|BRD8:137495757|BRD8:137497835|rev|-	chr5	137495757	137497835	BRD8	BRD8	1	1	0	0.842561
chr5|BRD9:876215|BRD9:889762|rev|-	chr5	876215	889762	BRD9	BRD9	1	1	0	0.842561
chr14|BRF1:105718843|BRF1:105739231|rev|-	chr14	105718843	105739231	BRF1	BRF1	5	6	0	0.992205
chr8|BRF2:37704371|BRF2:37704693|dup|-	chr8	37704371	37704693	BRF2	BRF2	2	3	0	0.955404
chr17|BRIP1:59853761|BRIP1:59857762|rev|-	chr17	59853761	59857762	BRIP1	BRIP1	16	11	0	0.993624
chr17|BRIP1:59853761|BRIP1:59858366|rev|-	chr17	59853761	59858366	BRIP1	BRIP1	1	1	0	0.692349
chr17|BRIP1:59820373|BRIP1:59821952|rev|-	chr17	59820373	59821952	BRIP1	BRIP1	1	1	0	0.840116
chr17|BRIP1:59853761|BRIP1:59871090|rev|-	chr17	59853761	59871090	BRIP1	BRIP1	1	1	0	0.840116
chr17|BRIP1:59924461|BRIP1:59938930|rev|-	chr17	59924461	59938930	BRIP1	BRIP1	2	3	0	0.957845
chr5|BRIX1:34923339|BRIX1:34918468|rev|+	chr5	34923339	34918468	BRIX1	BRIX1	2	5	0	0.98075
chr1|BROX:222898897|BROX:222897433|rev|+	chr1	222898897	222897433	BROX	BROX	1	1	0	0.842561
chr19|BRSK1:55805765|BRSK1:55805384|rev|+	chr19	55805765	55805384	BRSK1	BRSK1	2	1	0	0.842561
chr21|BRWD1:40596333|BRWD1:40601362|rev|-	chr21	40596333	40601362	BRWD1	BRWD1	2	2	0	0.922391
chr21|BRWD1:40619626|BRWD1:40622815|rev|-	chr21	40619626	40622815	BRWD1	BRWD1	3	3	0	0.959139
chr21|BRWD1:40600425|BRWD1:40601362|rev|-	chr21	40600425	40601362	BRWD1	BRWD1	15	15	0	0.999897
chr21|BRWD1:40641824|BRWD1:40646398|rev|-	chr21	40641824	40646398	BRWD1	BRWD1	4	6	0	0.992338
chr21|BRWD1:40636385|BRWD1:40636945|rev|-	chr21	40636385	40636945	BRWD1	BRWD1	1	1	0	0.825733
chr21|BRWD1:40590077|BRWD1:40590586|rev|-	chr21	40590077	40590586	BRWD1	BRWD1	9	6	0	0.986272
chr21|BRWD1:40619626|BRWD1:40630598|rev|-	chr21	40619626	40630598	BRWD1	BRWD1	8	8	0	0.996129
chr21|BRWD1:40590077|BRWD1:40597123|rev|-	chr21	40590077	40597123	BRWD1	BRWD1	1	1	0	0.842561
chrX|BRWD3:79984250|BRWD3:79991587|rev|-	chrX	79984250	79991587	BRWD3	BRWD3	1	1	0	0.842561
chrX|BRWD3:80047352|BRWD3:80049271|rev|-	chrX	80047352	80049271	BRWD3	BRWD3	6	9	0	0.997695
chr10|BTAF1:93768032|BTAF1:93756125|rev|+	chr10	93768032	93756125	BTAF1	BTAF1	1	2	0	0.919222
chr10|BTAF1:93768965|BTAF1:93768585|rev|+	chr10	93768965	93768585	BTAF1	BTAF1	2	2	0	0.918133
chr10|BTAF1:93757508|BTAF1:93754291|rev|+	chr10	93757508	93754291	BTAF1	BTAF1	1	1	0	0.841345
chr10|BTAF1:93702325|BTAF1:93699708|rev|+	chr10	93702325	93699708	BTAF1	BTAF1	3	4	0	0.915778
chr10|BTAF1:93726514|BTAF1:93716284|rev|+	chr10	93726514	93716284	BTAF1	BTAF1	1	1	0	0.842561
chr10|BTAF1:93757508|BTAF1:93756125|rev|+	chr10	93757508	93756125	BTAF1	BTAF1	1	1	0	0.841345
chr11|BTBD10:13435076|BTBD10:13466728|rev|-	chr11	13435076	13466728	BTBD10	BTBD10	1	1	0	0.842561
chr12|BTBD11:107937916|BTBD11:107914263|rev|+	chr12	107937916	107914263	BTBD11	BTBD11	1	1	0	0.842561
chr14|BTBD7:93730130|BTBD7:93730339|dup|-	chr14	93730130	93730339	BTBD7	BTBD7	1	1	0	0.56287
chr14|BTBD7:93760203|BTBD7:93761283|dup|-	chr14	93760203	93761283	BTBD7	BTBD7	3	5	0	0.985837
chr14|BTBD7:93760203|BTBD7:93762503|rev|-	chr14	93760203	93762503	BTBD7	BTBD7	6	4	0	0.977788
chr6|BTBD9:38224184|BTBD9:38256237|rev|-	chr6	38224184	38256237	BTBD9	BTBD9	1	1	0	0.842561
chr6|BTBD9:38545375|BTBD9:38565897|rev|-	chr6	38545375	38565897	BTBD9	BTBD9	3	2	0	0.922391
chr10|BTRC:103239214|BTRC:103221737|rev|+	chr10	103239214	103221737	BTRC	BTRC	1	1	0	0.842561
chr2|BUB1:111411012|BUB1:111416319|rev|-	chr2	111411012	111416319	BUB1	BUB1	1	1	0	0.692349
chr15|BUB1B:40477843|BUB1B:40475914|rev|+	chr15	40477843	40475914	BUB1B	BUB1B	4	5	0	0.740021
chr11|BUD13:116629789|BUD13:116636162|rev|-	chr11	116629789	116636162	BUD13	BUD13	1	1	0	0.842561
chr11|BUD13:116633268|BUD13:116636162|rev|-	chr11	116633268	116636162	BUD13	BUD13	1	1	0	0.837622
chr17|BZRAP1:56393383|BZRAP1:56396655|rev|-	chr17	56393383	56396655	BZRAP1	BZRAP1	1	1	0	0.692349
chr7|BZW2:16736686|BZW2:16720925|rev|+	chr7	16736686	16720925	BZW2	BZW2	1	1	0	0.842561
chr7|BZW2:16729531|BZW2:16720925|rev|+	chr7	16729531	16720925	BZW2	BZW2	2	3	0	0.952808
chr7|BZW2:16744294|BZW2:16734458|rev|+	chr7	16744294	16734458	BZW2	BZW2	1	1	0	0.838876
chr7|BZW2:16736686|BZW2:16734458|rev|+	chr7	16736686	16734458	BZW2	BZW2	1	1	0	0.841345
chr10|C10orf137:127442414|C10orf137:127437980|rev|+	chr10	127442414	127437980	C10orf137	C10orf137	1	1	0	0.840116
chr10|C10orf137:127441483|C10orf137:127436431|rev|+	chr10	127441483	127436431	C10orf137	C10orf137	1	1	0	0.841345
chr10|C10orf2:102750767|C10orf2:102750192|rev|+	chr10	102750767	102750192	C10orf2	C10orf2	1	2	0	0.911835
chr10|C10orf2:102750811|C10orf2:102750192|rev|+	chr10	102750811	102750192	C10orf2	C10orf2	1	1	0	0.842561
chr10|C10orf76:103734968|C10orf76:103751795|rev|-	chr10	103734968	103751795	C10orf76	C10orf76	1	1	0	0.842561
chr10|C10orf76:103716353|C10orf76:103717489|rev|-	chr10	103716353	103717489	C10orf76	C10orf76	1	2	0	0.920824
chr10|C10orf76:103783233|C10orf76:103793096|rev|-	chr10	103783233	103793096	C10orf76	C10orf76	1	1	0	0.842561
chr10|C10orf76:103769130|C10orf76:103789502|rev|-	chr10	103769130	103789502	C10orf76	C10orf76	1	1	0	0.842561
chr10|C10orf76:103750307|C10orf76:103761829|rev|-	chr10	103750307	103761829	C10orf76	C10orf76	1	1	0	0.842561
chr10|C10orf76:103783233|C10orf76:103789502|rev|-	chr10	103783233	103789502	C10orf76	C10orf76	2	1	0	0.842561
chr10|C10orf76:103783233|C10orf76:103785005|rev|-	chr10	103783233	103785005	C10orf76	C10orf76	1	1	0	0.689682
chr10|C10orf76:103783233|C10orf76:103799882|rev|-	chr10	103783233	103799882	C10orf76	C10orf76	3	2	0	0.922391
chr10|C10orf76:103783431|C10orf76:103799882|rev|-	chr10	103783431	103799882	C10orf76	C10orf76	1	1	0	0.842561
chr10|C10orf76:103699619|C10orf76:103717489|rev|-	chr10	103699619	103717489	C10orf76	C10orf76	5	6	0	0.993088
chr10|C10orf88:124697220|C10orf88:124712548|rev|-	chr10	124697220	124712548	C10orf88	C10orf88	1	1	0	0.842561
chr11|C11orf30:76239510|C11orf30:76224429|rev|+	chr11	76239510	76224429	C11orf30	C11orf30	1	1	0	0.842561
chr11|C11orf30:76227356|C11orf30:76224429|rev|+	chr11	76227356	76224429	C11orf30	C11orf30	1	1	0	0.56287
chr11|C11orf73:86017524|C11orf73:86017286|dup|+	chr11	86017524	86017286	C11orf73	C11orf73	10	20	0	0.999983
chr11|C11orf74:36669705|C11orf74:36631630|rev|+	chr11	36669705	36631630	C11orf74	C11orf74	1	1	0	0.841345
chr11|C11orf80:66526567|C11orf80:66515849|rev|+	chr11	66526567	66515849	C11orf80	C11orf80	14	11	0	0.998879
chr11|C11orf80:66595835|C11orf80:66583523|rev|+	chr11	66595835	66583523	C11orf80	C11orf80	4	4	0	0.977788
chr11|C11orf80:66563835|C11orf80:66515849|rev|+	chr11	66563835	66515849	C11orf80	C11orf80	1	1	0	0.842561
chr11|C11orf80:66555740|C11orf80:66515849|rev|+	chr11	66555740	66515849	C11orf80	C11orf80	1	1	0	0.842561
chr11|C11orf80:66590145|C11orf80:66589113|rev|+	chr11	66590145	66589113	C11orf80	C11orf80	4	3	0	0.959139
chr11|C11orf80:66568167|C11orf80:66526513|rev|+	chr11	66568167	66526513	C11orf80	C11orf80	1	1	0	0.842561
chr11|C11orf80:66590145|C11orf80:66568111|rev|+	chr11	66590145	66568111	C11orf80	C11orf80	1	1	0	0.842561
chr11|C11orf80:66595835|C11orf80:66589113|rev|+	chr11	66595835	66589113	C11orf80	C11orf80	2	1	0	0.842561
chr11|C11orf84:63585837|C11orf84:63585687|dup|+	chr11	63585837	63585687	C11orf84	C11orf84	1	1	0	0.842561
chr14|C14orf101:57072401|C14orf101:57070532|rev|+	chr14	57072401	57070532	C14orf101	C14orf101	1	1	0	0.842561
chr14|C14orf101:57085481|C14orf101:57082661|rev|+	chr14	57085481	57082661	C14orf101	C14orf101	1	1	0	0.841345
chr14|C14orf2:104381402|C14orf2:104381526|dup|-	chr14	104381402	104381526	C14orf2	C14orf2	1	1	0	0.842561
chr14|C14orf37:58598229|C14orf37:58600059|rev|-	chr14	58598229	58600059	C14orf37	C14orf37	1	2	0	0.906264
chr14|C14orf37:58598229|C14orf37:58606132|rev|-	chr14	58598229	58606132	C14orf37	C14orf37	2	2	0	0.922391
chr15|C15orf27:76468015|C15orf27:76462156|rev|+	chr15	76468015	76462156	C15orf27	C15orf27	1	1	0	0.842561
chr15|C15orf38-AP3S2:90414706|C15orf38-AP3S2:90432372|rev|-	chr15	90414706	90432372	C15orf38-AP3S2	C15orf38-AP3S2	12	11	0	0.999421
chr15|C15orf38-AP3S2:90431752|C15orf38-AP3S2:90432372|rev|-	chr15	90431752	90432372	C15orf38-AP3S2	C15orf38-AP3S2	23	29	0	0.999998
chr15|C15orf41:36950106|C15orf41:36936478|rev|+	chr15	36950106	36936478	C15orf41	C15orf41	5	4	0	0.960212
chr15|C15orf41:37002162|C15orf41:36983885|rev|+	chr15	37002162	36983885	C15orf41	C15orf41	3	2	0	0.922391
chr15|C15orf57:40854970|C15orf57:40855226|dup|-	chr15	40854970	40855226	C15orf57	C15orf57	3	3	0	0.5
chr16|C16orf62:19663412|C16orf62:19627435|rev|+	chr16	19663412	19627435	C16orf62	C16orf62	3	3	0	0.938329
chr16|C16orf62:19628130|C16orf62:19627435|rev|+	chr16	19628130	19627435	C16orf62	C16orf62	2	3	0	0.958883
chr16|C16orf62:19693712|C16orf62:19680481|rev|+	chr16	19693712	19680481	C16orf62	C16orf62	1	1	0	0.842561
chr16|C16orf62:19628130|C16orf62:19619499|rev|+	chr16	19628130	19619499	C16orf62	C16orf62	1	1	0	0.837622
chr16|C16orf62:19663412|C16orf62:19656207|rev|+	chr16	19663412	19656207	C16orf62	C16orf62	5	4	0	0.960455
chr16|C16orf62:19663412|C16orf62:19586419|rev|+	chr16	19663412	19586419	C16orf62	C16orf62	1	1	0	0.840116
chr16|C16orf72:9197116|C16orf72:9196840|dup|+	chr16	9197116	9196840	C16orf72	C16orf72	3	3	0	0.926088
chr17|C17orf53:42235309|C17orf53:42231923|rev|+	chr17	42235309	42231923	C17orf53	C17orf53	1	1	0	0.842561
chr17|C17orf53:42232779|C17orf53:42231923|rev|+	chr17	42232779	42231923	C17orf53	C17orf53	12	16	0	0.999924
chr17|C17orf85:3717615|C17orf85:3719564|rev|-	chr17	3717615	3719564	C17orf85	C17orf85	1	1	0	0.842561
chr17|C17orf85:3721556|C17orf85:3725346|rev|-	chr17	3721556	3725346	C17orf85	C17orf85	1	1	0	0.841345
chr18|C18orf25:43796561|C18orf25:43795776|dup|+	chr18	43796561	43795776	C18orf25	C18orf25	1	1	0	0.841345
chr19|C19orf44:16620799|C19orf44:16620309|dup|+	chr19	16620799	16620309	C19orf44	C19orf44	2	2	0	0.922391
chr19|C19orf47:40839757|C19orf47:40842314|rev|-	chr19	40839757	40842314	C19orf47	C19orf47	3	3	0	0.959139
chr1|C1orf227:213009214|C1orf227:213009529|dup|-	chr1	213009214	213009529	C1orf227	C1orf227	2	2	0	0.761355
chr1|C1orf27:186360923|C1orf27:186359842|rev|+	chr1	186360923	186359842	C1orf27	C1orf27	3	3	0	0.894991
chr1|C1orf43:154186368|C1orf43:154187050|rev|-	chr1	154186368	154187050	C1orf43	C1orf43	3	2	0	0.921873
chr1|C1orf43:154184795|C1orf43:154186422|rev|-	chr1	154184795	154186422	C1orf43	C1orf43	5	1	0	0.842561
chr5|C1QTNF3-AMACR:34020691|C1QTNF3-AMACR:34035863|rev|-	chr5	34020691	34035863	C1QTNF3-AMACR	C1QTNF3-AMACR	1	1	0	0.841345
chr20|C20orf194:3274784|C20orf194:3275275|rev|-	chr20	3274784	3275275	C20orf194	C20orf194	2	2	0	0.922391
chr20|C20orf194:3321150|C20orf194:3340240|rev|-	chr20	3321150	3340240	C20orf194	C20orf194	1	1	0	0.841345
chr20|C20orf194:3277507|C20orf194:3278822|rev|-	chr20	3277507	3278822	C20orf194	C20orf194	6	4	0	0.958724
chr20|C20orf194:3302863|C20orf194:3321286|rev|-	chr20	3302863	3321286	C20orf194	C20orf194	1	1	0	0.842561
chr20|C20orf194:3312926|C20orf194:3329270|rev|-	chr20	3312926	3329270	C20orf194	C20orf194	1	1	0	0.840116
chr20|C20orf26:20150104|C20orf26:20123500|rev|+	chr20	20150104	20123500	C20orf26	C20orf26	1	1	0	0.842561
chr11|C2CD3:73768450|C2CD3:73768589|dup|-	chr11	73768450	73768589	C2CD3	C2CD3	1	1	0	0.840116
chr11|C2CD3:73765651|C2CD3:73768589|rev|-	chr11	73765651	73768589	C2CD3	C2CD3	1	1	0	0.842561
chr11|C2CD3:73829272|C2CD3:73834180|rev|-	chr11	73829272	73834180	C2CD3	C2CD3	1	1	0	0.842561
chr12|C2CD5:22635490|C2CD5:22659753|rev|-	chr12	22635490	22659753	C2CD5	C2CD5	3	3	0	0.959139
chr12|C2CD5:22659644|C2CD5:22697113|rev|-	chr12	22659644	22697113	C2CD5	C2CD5	1	1	0	0.842561
chr12|C2CD5:22646156|C2CD5:22659753|rev|-	chr12	22646156	22659753	C2CD5	C2CD5	5	4	0	0.942846
chr2|C2orf42:70396688|C2orf42:70406774|rev|-	chr2	70396688	70406774	C2orf42	C2orf42	1	1	0	0.841345
chr2|C2orf42:70406663|C2orf42:70409129|rev|-	chr2	70406663	70409129	C2orf42	C2orf42	3	3	0	0.958107
chr2|C2orf42:70402804|C2orf42:70410067|rev|-	chr2	70402804	70410067	C2orf42	C2orf42	1	1	0	0.692349
chr2|C2orf43:20939730|C2orf43:20939965|dup|-	chr2	20939730	20939965	C2orf43	C2orf43	11	8	0	0.995365
chr2|C2orf43:20974569|C2orf43:21001225|rev|-	chr2	20974569	21001225	C2orf43	C2orf43	1	1	0	0.842561
chr3|C3orf37:129017378|C3orf37:129017196|dup|+	chr3	129017378	129017196	C3orf37	C3orf37	1	1	0	0.841345
chr3|C3orf38:88202621|C3orf38:88202379|dup|+	chr3	88202621	88202379	C3orf38	C3orf38	4	4	0	0.977788
chr3|C3orf52:111831992|C3orf52:111828389|rev|+	chr3	111831992	111828389	C3orf52	C3orf52	6	4	0	0.555037
chr3|C3orf58:143704688|C3orf58:143704384|dup|+	chr3	143704688	143704384	C3orf58	C3orf58	6	6	0	0.991503
chr4|C4orf21:113461976|C4orf21:113462424|rev|-	chr4	113461976	113462424	C4orf21	C4orf21	1	1	0	0.838876
chr4|C4orf21:113483526|C4orf21:113506881|rev|-	chr4	113483526	113506881	C4orf21	C4orf21	1	1	0	0.787485
chr4|C4orf21:113553085|C4orf21:113554398|rev|-	chr4	113553085	113554398	C4orf21	C4orf21	1	2	0	0.911235
chr4|C4orf29:128910976|C4orf29:128904093|rev|+	chr4	128910976	128904093	C4orf29	C4orf29	1	1	0	0.842561
chr5|C5orf42:37153841|C5orf42:37165773|rev|-	chr5	37153841	37165773	C5orf42	C5orf42	1	1	0	0.840116
chr5|C5orf42:37108394|C5orf42:37125511|rev|-	chr5	37108394	37125511	C5orf42	C5orf42	1	1	0	0.842561
chr5|C5orf45:179271151|C5orf45:179280437|rev|-	chr5	179271151	179280437	C5orf45	C5orf45	1	1	0	0.842561
chr6|C6orf106:34574331|C6orf106:34574681|dup|-	chr6	34574331	34574681	C6orf106	C6orf106	4	4	0	0.97725
chr6|C6orf106:34574331|C6orf106:34614575|rev|-	chr6	34574331	34614575	C6orf106	C6orf106	3	6	0	0.982894
chr6|C6orf170:121411998|C6orf170:121427309|rev|-	chr6	121411998	121427309	C6orf170	C6orf170	1	1	0	0.842561
chr6|C6orf170:121481155|C6orf170:121544498|rev|-	chr6	121481155	121544498	C6orf170	C6orf170	1	1	0	0.842561
chr6|C6orf62:24714545|C6orf62:24716552|rev|-	chr6	24714545	24716552	C6orf62	C6orf62	1	1	0	0.842561
chr6|C6orf70:170168267|C6orf70:170162524|rev|+	chr6	170168267	170162524	C6orf70	C6orf70	7	6	0	0.982795
chr8|C8orf40:42403923|C8orf40:42401611|rev|+	chr8	42403923	42401611	C8orf40	C8orf40	2	2	0	0.922391
chr8|C8orf76:124243539|C8orf76:124251384|rev|-	chr8	124243539	124251384	C8orf76	C8orf76	5	4	0	0.960212
chr9|C9orf114:131588300|C9orf114:131588908|rev|-	chr9	131588300	131588908	C9orf114	C9orf114	1	1	0	0.842561
chr9|C9orf129:96097655|C9orf129:96098258|rev|-	chr9	96097655	96098258	C9orf129	C9orf129	3	8	0	0.935943
chr9|C9orf171:135374987|C9orf171:135374081|rev|+	chr9	135374987	135374081	C9orf171	C9orf171	1	1	0	0.842561
chr9|C9orf3:97730083|C9orf3:97717458|rev|+	chr9	97730083	97717458	C9orf3	C9orf3	2	1	0	0.841345
chr9|C9orf3:97823092|C9orf3:97767439|rev|+	chr9	97823092	97767439	C9orf3	C9orf3	1	1	0	0.841345
chr9|C9orf3:97741709|C9orf3:97686267|rev|+	chr9	97741709	97686267	C9orf3	C9orf3	1	1	0	0.842561
chr9|C9orf3:97690813|C9orf3:97686267|rev|+	chr9	97690813	97686267	C9orf3	C9orf3	3	3	0	0.95427
chr9|C9orf41:77631183|C9orf41:77632364|rev|-	chr9	77631183	77632364	C9orf41	C9orf41	1	2	0	0.758667
chr9|C9orf41:77611362|C9orf41:77632364|rev|-	chr9	77611362	77632364	C9orf41	C9orf41	1	1	0	0.842561
chr9|C9orf41:77611362|C9orf41:77614786|rev|-	chr9	77611362	77614786	C9orf41	C9orf41	1	1	0	0.842561
chr9|C9orf91:117401006|C9orf91:117399269|rev|+	chr9	117401006	117399269	C9orf91	C9orf91	9	9	0	0.98324
chr8|CA13:86180856|CA13:86178836|rev|+	chr8	86180856	86178836	CA13	CA13	1	1	0	0.842561
chrX|CA5B:15793431|CA5B:15792424|rev|+	chrX	15793431	15792424	CA5B	CA5B	1	1	0	0.842561
chr8|CA8:61121308|CA8:61139494|rev|-	chr8	61121308	61139494	CA8	CA8	1	2	0	0.92135
chr9|CAAP1:26861063|CAAP1:26887511|rev|-	chr9	26861063	26887511	CAAP1	CAAP1	2	2	0	0.879392
chr9|CAAP1:26884807|CAAP1:26887511|rev|-	chr9	26884807	26887511	CAAP1	CAAP1	1	1	0	0.840116
chr9|CAAP1:26861063|CAAP1:26884883|rev|-	chr9	26861063	26884883	CAAP1	CAAP1	1	1	0	0.840116
chr22|CABIN1:24530382|CABIN1:24509532|rev|+	chr22	24530382	24509532	CABIN1	CABIN1	1	2	0	0.738581
chr18|CABLES1:20833900|CABLES1:20832923|rev|+	chr18	20833900	20832923	CABLES1	CABLES1	1	1	0	0.842561
chr18|CABLES1:20817209|CABLES1:20814571|rev|+	chr18	20817209	20814571	CABLES1	CABLES1	6	7	0	0.959543
chr18|CABLES1:20833900|CABLES1:20833692|dup|+	chr18	20833900	20833692	CABLES1	CABLES1	1	1	0	0.566514
chr1|CACHD1:65141666|CACHD1:65131739|rev|+	chr1	65141666	65131739	CACHD1	CACHD1	7	7	0	0.995088
chr1|CACHD1:65141244|CACHD1:65139030|rev|+	chr1	65141244	65139030	CACHD1	CACHD1	3	2	0	0.922391
chr19|CACNA1A:13441057|CACNA1A:13470613|rev|-	chr19	13441057	13470613	CACNA1A	CACNA1A	1	1	0	0.842561
chr19|CACNA1A:13443682|CACNA1A:13445307|rev|-	chr19	13443682	13445307	CACNA1A	CACNA1A	2	4	0	0.94423
chr9|CACNA1B:140809258|CACNA1B:140777195|rev|+	chr9	140809258	140777195	CACNA1B	CACNA1B	1	1	0	0.841345
chr9|CACNA1B:140811883|CACNA1B:140807631|rev|+	chr9	140811883	140807631	CACNA1B	CACNA1B	5	8	0	0.996597
chr9|CACNA1B:140852139|CACNA1B:140807631|rev|+	chr9	140852139	140807631	CACNA1B	CACNA1B	1	1	0	0.842561
chr12|CACNA1C:2786387|CACNA1C:2760805|rev|+	chr12	2786387	2760805	CACNA1C	CACNA1C	1	1	0	0.841345
chr12|CACNA1C:2229596|CACNA1C:2224389|rev|+	chr12	2229596	2224389	CACNA1C	CACNA1C	1	1	0	0.840116
chr7|CACNA2D1:81689743|CACNA2D1:81695840|rev|-	chr7	81689743	81695840	CACNA2D1	CACNA2D1	1	1	0	0.842561
chr3|CACNA2D3:54880494|CACNA2D3:54871185|rev|+	chr3	54880494	54871185	CACNA2D3	CACNA2D3	1	1	0	0.841345
chr12|CACNA2D4:1965177|CACNA2D4:1967810|rev|-	chr12	1965177	1967810	CACNA2D4	CACNA2D4	1	1	0	0.842561
chr19|CACNG7:54418759|CACNG7:54418618|dup|+	chr19	54418759	54418618	CACNG7	CACNG7	1	3	0	0.850783
chr19|CACNG7:54418759|CACNG7:54417753|rev|+	chr19	54418759	54417753	CACNG7	CACNG7	1	1	0	0.842561
chr19|CACTIN:3623685|CACTIN:3624160|dup|-	chr19	3623685	3624160	CACTIN	CACTIN	10	12	0	0.999533
chr10|CACUL1:120460817|CACUL1:120489922|rev|-	chr10	120460817	120489922	CACUL1	CACUL1	1	1	0	0.842561
chr10|CACUL1:120450776|CACUL1:120454742|rev|-	chr10	120450776	120454742	CACUL1	CACUL1	1	1	0	0.842561
chr10|CACUL1:120488806|CACUL1:120489922|rev|-	chr10	120488806	120489922	CACUL1	CACUL1	6	7	0	0.981724
chr2|CAD:27454448|CAD:27445733|rev|+	chr2	27454448	27445733	CAD	CAD	1	1	0	0.842561
chr2|CAD:27462666|CAD:27460246|rev|+	chr2	27462666	27460246	CAD	CAD	1	2	0	0.914764
chr7|CADPS2:122194603|CADPS2:122221344|rev|-	chr7	122194603	122221344	CADPS2	CADPS2	2	2	0	0.852706
chr8|CALB1:91075327|CALB1:91078203|rev|-	chr8	91075327	91078203	CALB1	CALB1	1	1	0	0.842561
chr8|CALB1:91078125|CALB1:91094330|rev|-	chr8	91078125	91094330	CALB1	CALB1	1	1	0	0.842561
chr7|CALD1:134552555|CALD1:134528634|rev|+	chr7	134552555	134528634	CALD1	CALD1	1	1	0	0.842561
chr7|CALD1:134635265|CALD1:134625842|rev|+	chr7	134635265	134625842	CALD1	CALD1	1	1	0	0.841345
chr7|CALD1:134635265|CALD1:134632258|rev|+	chr7	134635265	134632258	CALD1	CALD1	1	1	0	0.842561
chr3|CAMK1:9804597|CAMK1:9804897|rev|-	chr3	9804597	9804897	CAMK1	CAMK1	1	2	0	0.92135
chr10|CAMK1D:12858327|CAMK1D:12856193|rev|+	chr10	12858327	12856193	CAMK1D	CAMK1D	1	1	0	0.842561
chr5|CAMK4:110784901|CAMK4:110782383|rev|+	chr5	110784901	110782383	CAMK4	CAMK4	1	1	0	0.842561
chr2|CAMKMT:44942492|CAMKMT:44931421|rev|+	chr2	44942492	44931421	CAMKMT	CAMKMT	3	5	0	0.987102
chr5|CAMLG:134079742|CAMLG:134076752|rev|+	chr5	134079742	134076752	CAMLG	CAMLG	9	9	0	0.997354
chr9|CAMSAP1:138741982|CAMSAP1:138774924|rev|-	chr9	138741982	138774924	CAMSAP1	CAMSAP1	4	5	0	0.976156
chr9|CAMSAP1:138754312|CAMSAP1:138774924|rev|-	chr9	138754312	138774924	CAMSAP1	CAMSAP1	1	1	0	0.842561
chr9|CAMSAP1:138741982|CAMSAP1:138754454|rev|-	chr9	138741982	138754454	CAMSAP1	CAMSAP1	2	3	0	0.95221
chr9|CAMSAP1:138758301|CAMSAP1:138774924|rev|-	chr9	138758301	138774924	CAMSAP1	CAMSAP1	3	5	0	0.889009
chr9|CAMSAP1:138773478|CAMSAP1:138774924|rev|-	chr9	138773478	138774924	CAMSAP1	CAMSAP1	253	315	0	1
chr9|CAMSAP1:138741982|CAMSAP1:138742307|rev|-	chr9	138741982	138742307	CAMSAP1	CAMSAP1	11	12	0	0.995235
chr9|CAMSAP1:138774661|CAMSAP1:138774924|dup|-	chr9	138774661	138774924	CAMSAP1	CAMSAP1	2	3	0	0.875688
chr1|CAMSAP2:200784772|CAMSAP2:200729966|rev|+	chr1	200784772	200729966	CAMSAP2	CAMSAP2	1	1	0	0.692349
chr1|CAMSAP2:200730226|CAMSAP2:200729966|dup|+	chr1	200730226	200729966	CAMSAP2	CAMSAP2	5	4	0	0.960212
chr1|CAMTA1:6885270|CAMTA1:6880240|rev|+	chr1	6885270	6880240	CAMTA1	CAMTA1	6	10	0	0.996455
chr17|CANT1:76991099|CANT1:76994045|rev|-	chr17	76991099	76994045	CANT1	CANT1	1	1	0	0.566514
chr5|CANX:179136060|CANX:179135239|rev|+	chr5	179136060	179135239	CANX	CANX	6	6	0	0.970928
chr5|CANX:179137066|CANX:179132679|rev|+	chr5	179137066	179132679	CANX	CANX	5	5	0	0.977926
chr5|CANX:179135381|CANX:179132679|rev|+	chr5	179135381	179132679	CANX	CANX	1	1	0	0.842561
chr5|CANX:179134191|CANX:179132679|rev|+	chr5	179134191	179132679	CANX	CANX	3	3	0	0.776397
chr1|CAP1:40530231|CAP1:40529898|rev|+	chr1	40530231	40529898	CAP1	CAP1	4	6	0	0.982695
chr1|CAP1:40527484|CAP1:40525008|rev|+	chr1	40527484	40525008	CAP1	CAP1	1	1	0	0.842561
chr6|CAP2:17551835|CAP2:17543067|rev|+	chr6	17551835	17543067	CAP2	CAP2	2	2	0	0.881882
chr6|CAP2:17543191|CAP2:17539499|rev|+	chr6	17543191	17539499	CAP2	CAP2	1	1	0	0.837622
chr2|CAPG:85625142|CAPG:85626408|rev|-	chr2	85625142	85626408	CAPG	CAPG	1	1	0	0.842561
chr3|CAPN7:15275480|CAPN7:15274025|rev|+	chr3	15275480	15274025	CAPN7	CAPN7	1	1	0	0.841345
chr11|CAPRIN1:34107960|CAPRIN1:34107610|rev|+	chr11	34107960	34107610	CAPRIN1	CAPRIN1	1	2	0	0.911235
chr11|CAPRIN1:34111003|CAPRIN1:34101174|rev|+	chr11	34111003	34101174	CAPRIN1	CAPRIN1	1	1	0	0.804748
chr11|CAPRIN1:34112225|CAPRIN1:34110941|rev|+	chr11	34112225	34110941	CAPRIN1	CAPRIN1	1	2	0	0.807672
chr11|CAPRIN1:34098189|CAPRIN1:34093272|rev|+	chr11	34098189	34093272	CAPRIN1	CAPRIN1	13	14	0	0.999824
chr11|CAPRIN1:34112225|CAPRIN1:34111725|rev|+	chr11	34112225	34111725	CAPRIN1	CAPRIN1	1	1	0	0.841345
chr11|CAPRIN1:34093534|CAPRIN1:34093272|rev|+	chr11	34093534	34093272	CAPRIN1	CAPRIN1	1	2	0	0.91243
chr12|CAPRIN2:30893953|CAPRIN2:30904067|rev|-	chr12	30893953	30904067	CAPRIN2	CAPRIN2	2	6	0	0.97441
chr1|CAPZA1:113202401|CAPZA1:113196219|rev|+	chr1	113202401	113196219	CAPZA1	CAPZA1	3	3	0	0.911554
chr1|CAPZB:19683128|CAPZB:19684057|rev|-	chr1	19683128	19684057	CAPZB	CAPZB	2	2	0	0.922391
chr16|CARHSP1:8952206|CARHSP1:8953192|rev|-	chr16	8952206	8953192	CARHSP1	CARHSP1	12	11	0	0.992551
chr13|CARKD:111279894|CARKD:111274562|rev|+	chr13	111279894	111274562	CARKD	CARKD	6	6	0	0.993049
chr13|CARKD:111276626|CARKD:111274562|rev|+	chr13	111276626	111274562	CARKD	CARKD	72	61	0	1
chr19|CARM1:11027453|CARM1:11024552|rev|+	chr19	11027453	11024552	CARM1	CARM1	7	6	0	0.992765
chr19|CARM1:11027453|CARM1:11022859|rev|+	chr19	11027453	11022859	CARM1	CARM1	2	2	0	0.922391
chr19|CARM1:11019883|CARM1:11015626|rev|+	chr19	11019883	11015626	CARM1	CARM1	4	4	0	0.922748
chr19|CARM1:11022970|CARM1:11015626|rev|+	chr19	11022970	11015626	CARM1	CARM1	1	1	0	0.842561
chr13|CARS2:111335397|CARS2:111357918|rev|-	chr13	111335397	111357918	CARS2	CARS2	1	2	0	0.914187
chr13|CARS2:111315797|CARS2:111357918|rev|-	chr13	111315797	111357918	CARS2	CARS2	2	2	0	0.856789
chr17|CASC3:38319154|CASC3:38318005|rev|+	chr17	38319154	38318005	CASC3	CASC3	1	1	0	0.841345
chr15|CASC5:40911209|CASC5:40901044|rev|+	chr15	40911209	40901044	CASC5	CASC5	2	2	0	0.921873
chr7|CASD1:94183887|CASD1:94146871|rev|+	chr7	94183887	94146871	CASD1	CASD1	1	1	0	0.841345
chr7|CASP2:142989791|CASP2:142989392|rev|+	chr7	142989791	142989392	CASP2	CASP2	3	7	0	0.988726
chr4|CASP6:110618777|CASP6:110619498|rev|-	chr4	110618777	110619498	CASP6	CASP6	1	1	0	0.840116
chr6|CASP8AP2:90566918|CASP8AP2:90556280|rev|+	chr6	90566918	90556280	CASP8AP2	CASP8AP2	1	1	0	0.842561
chr1|CASP9:15820386|CASP9:15821947|rev|-	chr1	15820386	15821947	CASP9	CASP9	1	1	0	0.621545
chr1|CASP9:15844604|CASP9:15844890|dup|-	chr1	15844604	15844890	CASP9	CASP9	2	2	0	0.921873
chr5|CATSPER3:134332202|CATSPER3:134331962|dup|+	chr5	134332202	134331962	CATSPER3	CATSPER3	1	1	0	0.842561
chr20|CBFA2T2:32211102|CBFA2T2:32207322|rev|+	chr20	32211102	32207322	CBFA2T2	CBFA2T2	31	31	0	1
chr16|CBFB:67116211|CBFB:67070541|rev|+	chr16	67116211	67070541	CBFB	CBFB	3	2	0	0.922391
chr16|CBFB:67100701|CBFB:67100584|dup|+	chr16	67100701	67100584	CBFB	CBFB	1	1	0	0.841345
chr16|CBFB:67100701|CBFB:67070541|rev|+	chr16	67100701	67070541	CBFB	CBFB	2	1	0	0.841345
chr11|CBL:119158656|CBL:119148466|rev|+	chr11	119158656	119148466	CBL	CBL	1	1	0	0.842561
chr11|CBL:119156276|CBL:119155678|rev|+	chr11	119156276	119155678	CBL	CBL	2	2	0	0.920824
chr11|CBL:119146844|CBL:119142444|rev|+	chr11	119146844	119142444	CBL	CBL	1	1	0	0.842561
chr11|CBL:119145663|CBL:119144577|rev|+	chr11	119145663	119144577	CBL	CBL	7	7	0	0.994272
chr11|CBL:119168191|CBL:119146706|rev|+	chr11	119168191	119146706	CBL	CBL	1	1	0	0.842561
chr11|CBL:119168191|CBL:119167627|rev|+	chr11	119168191	119167627	CBL	CBL	5	4	0	0.967105
chr11|CBL:119103405|CBL:119103157|dup|+	chr11	119103405	119103157	CBL	CBL	8	9	0	0.997891
chr3|CBLB:105404163|CBLB:105439094|rev|-	chr3	105404163	105439094	CBLB	CBLB	1	1	0	0.841345
chr19|CBLC:45297538|CBLC:45296730|rev|+	chr19	45297538	45296730	CBLC	CBLC	3	2	0	0.922391
chr21|CBS:44482420|CBS:44493451|rev|-	chr21	44482420	44493451	CBS	CBS	1	1	0	0.842561
chr21|CBS:44483062|CBS:44493451|rev|-	chr21	44483062	44493451	CBS	CBS	1	1	0	0.837622
chr21|CBS:44492094|CBS:44493451|rev|-	chr21	44492094	44493451	CBS	CBS	3	2	0	0.922391
chr12|CBX5:54639898|CBX5:54646011|rev|-	chr12	54639898	54646011	CBX5	CBX5	1	1	0	0.840116
chr19|CC2D1A:14039001|CC2D1A:14038705|rev|+	chr19	14039001	14038705	CC2D1A	CC2D1A	2	2	0	0.92135
chr10|CCAR1:70507323|CCAR1:70507130|dup|+	chr10	70507323	70507130	CCAR1	CCAR1	1	1	0	0.840116
chr10|CCAR1:70546449|CCAR1:70545892|rev|+	chr10	70546449	70545892	CCAR1	CCAR1	3	5	0	0.974543
chr16|CCDC102A:57554979|CCDC102A:57560039|rev|-	chr16	57554979	57560039	CCDC102A	CCDC102A	1	1	0	0.842561
chr4|CCDC109B:110581521|CCDC109B:110580166|rev|+	chr4	110581521	110580166	CCDC109B	CCDC109B	1	1	0	0.842561
chr4|CCDC111:185599548|CCDC111:185580493|rev|+	chr4	185599548	185580493	CCDC111	CCDC111	1	1	0	0.842561
chr4|CCDC111:185593614|CCDC111:185580493|rev|+	chr4	185593614	185580493	CCDC111	CCDC111	2	2	0	0.921873
chr16|CCDC113:58288063|CCDC113:58286630|rev|+	chr16	58288063	58286630	CCDC113	CCDC113	1	1	0	0.842561
chr7|CCDC126:23651172|CCDC126:23650789|dup|+	chr7	23651172	23650789	CCDC126	CCDC126	5	3	0	0.958368
chr7|CCDC132:92926555|CCDC132:92921014|rev|+	chr7	92926555	92921014	CCDC132	CCDC132	1	1	0	0.842561
chr7|CCDC132:92902045|CCDC132:92881965|rev|+	chr7	92902045	92881965	CCDC132	CCDC132	1	1	0	0.841345
chr22|CCDC134:42206004|CCDC134:42204878|rev|+	chr22	42206004	42204878	CCDC134	CCDC134	3	2	0	0.856789
chr22|CCDC134:42209826|CCDC134:42204878|rev|+	chr22	42209826	42204878	CCDC134	CCDC134	37	34	0	1
chr22|CCDC134:42206295|CCDC134:42204878|rev|+	chr22	42206295	42204878	CCDC134	CCDC134	87	74	0	1
chr2|CCDC138:109411177|CCDC138:109405307|rev|+	chr2	109411177	109405307	CCDC138	CCDC138	1	1	0	0.840116
chr2|CCDC138:109463386|CCDC138:109455640|rev|+	chr2	109463386	109455640	CCDC138	CCDC138	2	2	0	0.922391
chr2|CCDC138:109473426|CCDC138:109463193|rev|+	chr2	109473426	109463193	CCDC138	CCDC138	5	6	0	0.975644
chr2|CCDC138:109421464|CCDC138:109408130|rev|+	chr2	109421464	109408130	CCDC138	CCDC138	1	2	0	0.918133
chr2|CCDC148:159033032|CCDC148:159035508|rev|-	chr2	159033032	159035508	CCDC148	CCDC148	1	1	0	0.840116
chr2|CCDC150:197565904|CCDC150:197559769|rev|+	chr2	197565904	197559769	CCDC150	CCDC150	2	2	0	0.880229
chr13|CCDC169:36822742|CCDC169:36869994|rev|-	chr13	36822742	36869994	CCDC169	CCDC169	1	1	0	0.841345
chr13|CCDC169:36822742|CCDC169:36828280|rev|-	chr13	36822742	36828280	CCDC169	CCDC169	13	10	0	0.992217
chr9|CCDC171:15571757|CCDC171:15563975|rev|+	chr9	15571757	15563975	CCDC171	CCDC171	1	1	0	0.842561
chr1|CCDC30:43103049|CCDC30:43076648|rev|+	chr1	43103049	43076648	CCDC30	CCDC30	1	1	0	0.842561
chr17|CCDC40:78024082|CCDC40:78023704|rev|+	chr17	78024082	78023704	CCDC40	CCDC40	1	1	0	0.841345
chr3|CCDC50:191087825|CCDC50:191074876|rev|+	chr3	191087825	191074876	CCDC50	CCDC50	1	1	0	0.842561
chr3|CCDC50:191078948|CCDC50:191074876|rev|+	chr3	191078948	191074876	CCDC50	CCDC50	3	3	0	0.958883
chr17|CCDC57:80136349|CCDC57:80151706|rev|-	chr17	80136349	80151706	CCDC57	CCDC57	2	2	0	0.92135
chr12|CCDC77:539902|CCDC77:520912|rev|+	chr12	539902	520912	CCDC77	CCDC77	2	2	0	0.922391
chr2|CCDC85A:56420575|CCDC85A:56419611|dup|+	chr2	56420575	56419611	CCDC85A	CCDC85A	1	1	0	0.842561
chr2|CCDC88A:55599587|CCDC88A:55616022|rev|-	chr2	55599587	55616022	CCDC88A	CCDC88A	2	2	0	0.922391
chr14|CCDC88C:91792253|CCDC88C:91826055|rev|-	chr14	91792253	91826055	CCDC88C	CCDC88C	1	1	0	0.840116
chr12|CCDC91:28460682|CCDC91:28458581|rev|+	chr12	28460682	28458581	CCDC91	CCDC91	5	7	0	0.979805
chr12|CCDC91:28544344|CCDC91:28458581|rev|+	chr12	28544344	28458581	CCDC91	CCDC91	2	2	0	0.921873
chr5|CCNB1:68471364|CCNB1:68470703|rev|+	chr5	68471364	68470703	CCNB1	CCNB1	47	48	0	1
chr14|CCNB1IP1:20793697|CCNB1IP1:20797532|rev|-	chr14	20793697	20797532	CCNB1IP1	CCNB1IP1	4	5	0	0.974994
chr14|CCNB1IP1:20793697|CCNB1IP1:20794952|rev|-	chr14	20793697	20794952	CCNB1IP1	CCNB1IP1	23	31	0	1
chr6|CCNC:100006372|CCNC:100009557|rev|-	chr6	100006372	100009557	CCNC	CCNC	3	7	0	0.994042
chr16|CCNF:2495623|CCNF:2489353|rev|+	chr16	2495623	2489353	CCNF	CCNF	2	1	0	0.842561
chr16|CCNF:2498979|CCNF:2489749|rev|+	chr16	2498979	2489749	CCNF	CCNF	2	2	0	0.92135
chr16|CCNF:2499916|CCNF:2493649|rev|+	chr16	2499916	2493649	CCNF	CCNF	1	1	0	0.840116
chr16|CCNF:2499916|CCNF:2498855|rev|+	chr16	2499916	2498855	CCNF	CCNF	1	1	0	0.841345
chr16|CCNF:2489827|CCNF:2489353|rev|+	chr16	2489827	2489353	CCNF	CCNF	7	6	0	0.987561
chr16|CCNF:2495623|CCNF:2493649|rev|+	chr16	2495623	2493649	CCNF	CCNF	2	2	0	0.72315
chr4|CCNG2:78085632|CCNG2:78079685|rev|+	chr4	78085632	78079685	CCNG2	CCNG2	1	1	0	0.842561
chr4|CCNI:77977114|CCNI:77979788|rev|-	chr4	77977114	77979788	CCNI	CCNI	1	1	0	0.842561
chr4|CCNI:77979659|CCNI:77987558|rev|-	chr4	77979659	77987558	CCNI	CCNI	2	3	0	0.876291
chr4|CCNI:77976302|CCNI:77987558|rev|-	chr4	77976302	77987558	CCNI	CCNI	4	4	0	0.942846
chr4|CCNI:77977114|CCNI:77987558|rev|-	chr4	77977114	77987558	CCNI	CCNI	2	2	0	0.921873
chr4|CCNI:77977114|CCNI:77977476|rev|-	chr4	77977114	77977476	CCNI	CCNI	1	1	0	0.842561
chr4|CCNI:77977401|CCNI:77987558|rev|-	chr4	77977401	77987558	CCNI	CCNI	4	6	0	0.992928
chr2|CCNT2:135700244|CCNT2:135694410|rev|+	chr2	135700244	135694410	CCNT2	CCNT2	1	1	0	0.838876
chr2|CCNT2:135696632|CCNT2:135694410|rev|+	chr2	135696632	135694410	CCNT2	CCNT2	6	5	0	0.986642
chr2|CCNT2:135705469|CCNT2:135694410|rev|+	chr2	135705469	135694410	CCNT2	CCNT2	1	1	0	0.842561
chr10|CCNY:35790463|CCNY:35772331|rev|+	chr10	35790463	35772331	CCNY	CCNY	1	1	0	0.842561
chr2|CCNYL1:208598771|CCNYL1:208589523|rev|+	chr2	208598771	208589523	CCNYL1	CCNYL1	2	1	0	0.842561
chr2|CCNYL1:208607066|CCNYL1:208591565|rev|+	chr2	208607066	208591565	CCNYL1	CCNYL1	1	1	0	0.841345
chr2|CCNYL1:208615843|CCNYL1:208602134|rev|+	chr2	208615843	208602134	CCNYL1	CCNYL1	1	1	0	0.744256
chr4|CCRN4L:139964497|CCRN4L:139964227|dup|+	chr4	139964497	139964227	CCRN4L	CCRN4L	1	2	0	0.783179
chr10|CCSER2:86198463|CCSER2:86177526|rev|+	chr10	86198463	86177526	CCSER2	CCSER2	1	2	0	0.91243
chr10|CCSER2:86185649|CCSER2:86177526|rev|+	chr10	86185649	86177526	CCSER2	CCSER2	19	20	0	0.999984
chr12|CCT2:69987393|CCT2:69983264|rev|+	chr12	69987393	69983264	CCT2	CCT2	5	5	0	0.987619
chr12|CCT2:69985939|CCT2:69983264|rev|+	chr12	69985939	69983264	CCT2	CCT2	1	2	0	0.917027
chr1|CCT3:156303337|CCT3:156304709|rev|-	chr1	156303337	156304709	CCT3	CCT3	27	26	0	0.999999
chr1|CCT3:156294762|CCT3:156304709|rev|-	chr1	156294762	156304709	CCT3	CCT3	5	3	0	0.959139
chr1|CCT3:156286956|CCT3:156287338|rev|-	chr1	156286956	156287338	CCT3	CCT3	4	4	0	0.97725
chr2|CCT4:62110593|CCT4:62112207|rev|-	chr2	62110593	62112207	CCT4	CCT4	4	11	0	0.996867
chr2|CCT4:62100136|CCT4:62100428|rev|-	chr2	62100136	62100428	CCT4	CCT4	3	3	0	0.958883
chr2|CCT4:62103229|CCT4:62106146|rev|-	chr2	62103229	62106146	CCT4	CCT4	1	1	0	0.842561
chr5|CCT5:10261023|CCT5:10254256|rev|+	chr5	10261023	10254256	CCT5	CCT5	1	1	0	0.841345
chr7|CCT6A:56124107|CCT6A:56123316|rev|+	chr7	56124107	56123316	CCT6A	CCT6A	2	1	0	0.842561
chr7|CCZ1:5963593|CCZ1:5963017|rev|+	chr7	5963593	5963017	CCZ1	CCZ1	1	7	0	0.981025
chr7|CCZ1B:6840578|CCZ1B:6841154|rev|-	chr7	6840578	6841154	CCZ1B	CCZ1B	3	5	0	0.976438
chr7|CCZ1B:6863719|CCZ1B:6864368|rev|-	chr7	6863719	6864368	CCZ1B	CCZ1B	1	1	0	0.842561
chr15|CD276:73996813|CD276:73991926|rev|+	chr15	73996813	73991926	CD276	CD276	2	2	0	0.920824
chr6|CD2AP:47522502|CD2AP:47512341|rev|+	chr6	47522502	47512341	CD2AP	CD2AP	2	2	0	0.920294
chr6|CD2AP:47567179|CD2AP:47563596|rev|+	chr6	47567179	47563596	CD2AP	CD2AP	1	1	0	0.842561
chr1|CD46:207930987|CD46:207930358|rev|+	chr1	207930987	207930358	CD46	CD46	1	1	0	0.842561
chr1|CD46:207940540|CD46:207930358|rev|+	chr1	207940540	207930358	CD46	CD46	1	1	0	0.842561
chr10|CDC123:12259466|CDC123:12257738|rev|+	chr10	12259466	12257738	CDC123	CDC123	3	3	0	0.958883
chr10|CDC123:12279265|CDC123:12257738|rev|+	chr10	12279265	12257738	CDC123	CDC123	1	1	0	0.692349
chr9|CDC14B:99324974|CDC14B:99327765|rev|-	chr9	99324974	99327765	CDC14B	CDC14B	1	7	0	0.983873
chr9|CDC14B:99296208|CDC14B:99296824|rev|-	chr9	99296208	99296824	CDC14B	CDC14B	1	1	0	0.842561
chr9|CDC14B:99271954|CDC14B:99327765|rev|-	chr9	99271954	99327765	CDC14B	CDC14B	2	2	0	0.922391
chr9|CDC14B:99304107|CDC14B:99327765|rev|-	chr9	99304107	99327765	CDC14B	CDC14B	3	3	0	0.937536
chr9|CDC14B:99314077|CDC14B:99327765|rev|-	chr9	99314077	99327765	CDC14B	CDC14B	6	8	0	0.990774
chr9|CDC14B:99284787|CDC14B:99327765|rev|-	chr9	99284787	99327765	CDC14B	CDC14B	9	12	0	0.999105
chr13|CDC16:115022705|CDC16:115016023|rev|+	chr13	115022705	115016023	CDC16	CDC16	2	2	0	0.92135
chr13|CDC16:115022705|CDC16:115007595|rev|+	chr13	115022705	115007595	CDC16	CDC16	1	1	0	0.842561
chr3|CDC25A:48215773|CDC25A:48219478|rev|-	chr3	48215773	48219478	CDC25A	CDC25A	3	4	0	0.97725
chr3|CDC25A:48218860|CDC25A:48219478|rev|-	chr3	48218860	48219478	CDC25A	CDC25A	1	1	0	0.840116
chr3|CDC25A:48209335|CDC25A:48219478|rev|-	chr3	48209335	48219478	CDC25A	CDC25A	3	6	0	0.986114
chr5|CDC25C:137661503|CDC25C:137665336|rev|-	chr5	137661503	137665336	CDC25C	CDC25C	1	1	0	0.842561
chr5|CDC25C:137654907|CDC25C:137665336|rev|-	chr5	137654907	137665336	CDC25C	CDC25C	2	1	0	0.842561
chr17|CDC27:45247282|CDC27:45259003|rev|-	chr17	45247282	45259003	CDC27	CDC27	2	3	0	0.957845
chr1|CDC42:22413359|CDC42:22404921|rev|+	chr1	22413359	22404921	CDC42	CDC42	2	3	0	0.959139
chr1|CDC42BPA:227381486|CDC42BPA:227400920|rev|-	chr1	227381486	227400920	CDC42BPA	CDC42BPA	3	3	0	0.957845
chr1|CDC42BPA:227218108|CDC42BPA:227223308|rev|-	chr1	227218108	227223308	CDC42BPA	CDC42BPA	2	1	0	0.842561
chr1|CDC42BPA:227210963|CDC42BPA:227213853|rev|-	chr1	227210963	227213853	CDC42BPA	CDC42BPA	1	1	0	0.841345
chr14|CDC42BPB:103470264|CDC42BPB:103478525|rev|-	chr14	103470264	103478525	CDC42BPB	CDC42BPB	4	4	0	0.960455
chr14|CDC42BPB:103465901|CDC42BPB:103470360|rev|-	chr14	103465901	103470360	CDC42BPB	CDC42BPB	2	2	0	0.823416
chr14|CDC42BPB:103465901|CDC42BPB:103478525|rev|-	chr14	103465901	103478525	CDC42BPB	CDC42BPB	5	4	0	0.967304
chr14|CDC42BPB:103474808|CDC42BPB:103478525|rev|-	chr14	103474808	103478525	CDC42BPB	CDC42BPB	1	1	0	0.842561
chr17|CDC6:38450755|CDC6:38449707|rev|+	chr17	38450755	38449707	CDC6	CDC6	1	1	0	0.842561
chr17|CDC6:38451708|CDC6:38447309|rev|+	chr17	38451708	38447309	CDC6	CDC6	1	1	0	0.842561
chr1|CDC7:91973954|CDC7:91973410|rev|+	chr1	91973954	91973410	CDC7	CDC7	2	2	0	0.921873
chr1|CDC73:193181607|CDC73:193172924|rev|+	chr1	193181607	193172924	CDC73	CDC73	3	1	0	0.842561
chr1|CDC73:193111196|CDC73:193107214|rev|+	chr1	193111196	193107214	CDC73	CDC73	1	1	0	0.842561
chr8|CDCA2:25327496|CDCA2:25325732|rev|+	chr8	25327496	25325732	CDCA2	CDCA2	1	1	0	0.842561
chr8|CDCA2:25318070|CDCA2:25317899|dup|+	chr8	25318070	25317899	CDCA2	CDCA2	1	1	0	0.842561
chr8|CDCA2:25341726|CDCA2:25340914|rev|+	chr8	25341726	25340914	CDCA2	CDCA2	1	1	0	0.841345
chr2|CDCA7:174224219|CDCA7:174223439|rev|+	chr2	174224219	174223439	CDCA7	CDCA7	11	11	0	0.989781
chr2|CDCA7:174230320|CDCA7:174223439|rev|+	chr2	174230320	174223439	CDCA7	CDCA7	1	1	0	0.842561
chr3|CDCP1:45130545|CDCP1:45135149|rev|-	chr3	45130545	45135149	CDCP1	CDCP1	1	1	0	0.842561
chr3|CDCP1:45153574|CDCP1:45153937|dup|-	chr3	45153574	45153937	CDCP1	CDCP1	1	1	0	0.842561
chr3|CDCP1:45130545|CDCP1:45133030|rev|-	chr3	45130545	45133030	CDCP1	CDCP1	2	4	0	0.972579
chr18|CDH2:25582960|CDH2:25593873|rev|-	chr18	25582960	25593873	CDH2	CDH2	1	1	0	0.840116
chr16|CDH3:68725829|CDH3:68721414|rev|+	chr16	68725829	68721414	CDH3	CDH3	1	1	0	0.566514
chr20|CDH4:60427954|CDH4:60419723|rev|+	chr20	60427954	60419723	CDH4	CDH4	1	1	0	0.842561
chr16|CDIPT:29872426|CDIPT:29872580|dup|-	chr16	29872426	29872580	CDIPT	CDIPT	1	1	0	0.842561
chr10|CDK1:62552047|CDK1:62539898|rev|+	chr10	62552047	62539898	CDK1	CDK1	1	1	0	0.842561
chr16|CDK10:89759875|CDK10:89756960|rev|+	chr16	89759875	89756960	CDK10	CDK10	1	1	0	0.842561
chr17|CDK12:37646986|CDK12:37646809|dup|+	chr17	37646986	37646809	CDK12	CDK12	2	2	0	0.922391
chr7|CDK13:40118450|CDK13:40102424|rev|+	chr7	40118450	40102424	CDK13	CDK13	1	1	0	0.841345
chr7|CDK13:40041630|CDK13:40027197|rev|+	chr7	40041630	40027197	CDK13	CDK13	2	2	0	0.878548
chr7|CDK13:40127930|CDK13:40102424|rev|+	chr7	40127930	40102424	CDK13	CDK13	2	2	0	0.922391
chr7|CDK14:90356126|CDK14:90355880|dup|+	chr7	90356126	90355880	CDK14	CDK14	19	16	0	0.999287
chr7|CDK14:90419967|CDK14:90376995|rev|+	chr7	90419967	90376995	CDK14	CDK14	4	5	0	0.950328
chr7|CDK14:90675275|CDK14:90546915|rev|+	chr7	90675275	90546915	CDK14	CDK14	1	1	0	0.842561
chr7|CDK14:90585132|CDK14:90546915|rev|+	chr7	90585132	90546915	CDK14	CDK14	4	4	0	0.943887
chr7|CDK14:90613556|CDK14:90585011|rev|+	chr7	90613556	90585011	CDK14	CDK14	4	4	0	0.977386
chr7|CDK14:90492584|CDK14:90376995|rev|+	chr7	90492584	90376995	CDK14	CDK14	1	1	0	0.842561
chrX|CDK16:47088043|CDK16:47082950|rev|+	chrX	47088043	47082950	CDK16	CDK16	1	1	0	0.689682
chr12|CDK17:96717725|CDK17:96728643|rev|-	chr12	96717725	96728643	CDK17	CDK17	5	2	0	0.922391
chr6|CDK19:110988636|CDK19:111067404|rev|-	chr6	110988636	111067404	CDK19	CDK19	6	9	0	0.992509
chr6|CDK19:110988636|CDK19:110991744|rev|-	chr6	110988636	110991744	CDK19	CDK19	1	1	0	0.842561
chr12|CDK2AP1:123749742|CDK2AP1:123751829|rev|-	chr12	123749742	123751829	CDK2AP1	CDK2AP1	1	1	0	0.692349
chr12|CDK4:58142964|CDK4:58143287|rev|-	chr12	58142964	58143287	CDK4	CDK4	5	2	0	0.921873
chr20|CDK5RAP1:31954664|CDK5RAP1:31958435|rev|-	chr20	31954664	31958435	CDK5RAP1	CDK5RAP1	1	1	0	0.842561
chr20|CDK5RAP1:31948156|CDK5RAP1:31960503|rev|-	chr20	31948156	31960503	CDK5RAP1	CDK5RAP1	1	1	0	0.841345
chr9|CDK5RAP2:123199572|CDK5RAP2:123222945|rev|-	chr9	123199572	123222945	CDK5RAP2	CDK5RAP2	1	1	0	0.842561
chr9|CDK5RAP2:123298649|CDK5RAP2:123301442|rev|-	chr9	123298649	123301442	CDK5RAP2	CDK5RAP2	1	1	0	0.842561
chr9|CDK5RAP2:123230137|CDK5RAP2:123253755|rev|-	chr9	123230137	123253755	CDK5RAP2	CDK5RAP2	1	1	0	0.842561
chr9|CDK5RAP2:123280704|CDK5RAP2:123292418|rev|-	chr9	123280704	123292418	CDK5RAP2	CDK5RAP2	1	1	0	0.412748
chr5|CDK7:68558131|CDK7:68553869|rev|+	chr5	68558131	68553869	CDK7	CDK7	3	5	0	0.978315
chr5|CDK7:68555763|CDK7:68553869|rev|+	chr5	68555763	68553869	CDK7	CDK7	1	1	0	0.841345
chr13|CDK8:26928017|CDK8:26911703|rev|+	chr13	26928017	26911703	CDK8	CDK8	20	20	0	0.99969
chr13|CDK8:26975761|CDK8:26974589|rev|+	chr13	26975761	26974589	CDK8	CDK8	2	3	0	0.932097
chr6|CDKAL1:21108694|CDKAL1:20781375|rev|+	chr6	21108694	20781375	CDKAL1	CDKAL1	1	1	0	0.842561
chr6|CDKAL1:20781496|CDKAL1:20781375|dup|+	chr6	20781496	20781375	CDKAL1	CDKAL1	1	1	0	0.841345
chr6|CDKAL1:20548936|CDKAL1:20546576|rev|+	chr6	20548936	20546576	CDKAL1	CDKAL1	1	2	0	0.890823
chr6|CDKAL1:21000603|CDKAL1:20781375|rev|+	chr6	21000603	20781375	CDKAL1	CDKAL1	3	3	0	0.650562
chr6|CDKAL1:20846409|CDKAL1:20781375|rev|+	chr6	20846409	20781375	CDKAL1	CDKAL1	9	9	0	0.997761
chr6|CDKAL1:20955816|CDKAL1:20781375|rev|+	chr6	20955816	20781375	CDKAL1	CDKAL1	4	4	0	0.960212
chr6|CDKAL1:20548936|CDKAL1:20548823|dup|+	chr6	20548936	20548823	CDKAL1	CDKAL1	1	1	0	0.841345
chr11|CDON:125880235|CDON:125893432|rev|-	chr11	125880235	125893432	CDON	CDON	1	1	0	0.842561
chr11|CDON:125871613|CDON:125873971|rev|-	chr11	125871613	125873971	CDON	CDON	1	2	0	0.911835
chr16|CDR2:22360599|CDR2:22361170|rev|-	chr16	22360599	22361170	CDR2	CDR2	6	6	0	0.98943
chr4|CDS1:85556504|CDS1:85552971|rev|+	chr4	85556504	85552971	CDS1	CDS1	3	2	0	0.921873
chr4|CDS1:85566478|CDS1:85552971|rev|+	chr4	85566478	85552971	CDS1	CDS1	1	1	0	0.692349
chr4|CDS1:85540686|CDS1:85525395|rev|+	chr4	85540686	85525395	CDS1	CDS1	3	3	0	0.926561
chr4|CDS1:85562143|CDS1:85555009|rev|+	chr4	85562143	85555009	CDS1	CDS1	2	2	0	0.636494
chr3|CDV3:133302994|CDV3:133293882|rev|+	chr3	133302994	133293882	CDV3	CDV3	1	1	0	0.841345
chr6|CDYL:4892613|CDYL:4891946|dup|+	chr6	4892613	4891946	CDYL	CDYL	7	7	0	0.985436
chr16|CDYL2:80718434|CDYL2:80719026|dup|-	chr16	80718434	80719026	CDYL2	CDYL2	5	5	0	0.950035
chr22|CECR2:17984048|CECR2:17976434|rev|+	chr22	17984048	17976434	CECR2	CECR2	4	3	0	0.845826
chr22|CECR2:17979767|CECR2:17978441|rev|+	chr22	17979767	17978441	CECR2	CECR2	6	5	0	0.9874
chr22|CECR2:17984048|CECR2:17979662|rev|+	chr22	17984048	17979662	CECR2	CECR2	6	6	0	0.966637
chr22|CECR2:17984048|CECR2:17982113|rev|+	chr22	17984048	17982113	CECR2	CECR2	10	12	0	0.998749
chr22|CECR5:17625913|CECR5:17630635|rev|-	chr22	17625913	17630635	CECR5	CECR5	1	1	0	0.841345
chr11|CELF1:47505004|CELF1:47510576|rev|-	chr11	47505004	47510576	CELF1	CELF1	1	1	0	0.841345
chr11|CELF1:47521004|CELF1:47522484|rev|-	chr11	47521004	47522484	CELF1	CELF1	1	1	0	0.842561
chr11|CELF1:47505004|CELF1:47506075|rev|-	chr11	47505004	47506075	CELF1	CELF1	3	2	0	0.856789
chr11|CELF1:47504246|CELF1:47510576|rev|-	chr11	47504246	47510576	CELF1	CELF1	2	2	0	0.921873
chr11|CELF1:47505940|CELF1:47510576|rev|-	chr11	47505940	47510576	CELF1	CELF1	1	1	0	0.842561
chr11|CELF1:47508301|CELF1:47510576|rev|-	chr11	47508301	47510576	CELF1	CELF1	3	3	0	0.958626
chr11|CELF1:47498397|CELF1:47504408|rev|-	chr11	47498397	47504408	CELF1	CELF1	1	1	0	0.842561
chr11|CELF1:47504246|CELF1:47505084|rev|-	chr11	47504246	47505084	CELF1	CELF1	1	1	0	0.838876
chr10|CELF2:11367942|CELF2:11356101|rev|+	chr10	11367942	11356101	CELF2	CELF2	1	1	0	0.841345
chr22|CELSR1:46829289|CELSR1:46835308|rev|-	chr22	46829289	46835308	CELSR1	CELSR1	1	3	0	0.874871
chr22|CELSR1:46832070|CELSR1:46835308|rev|-	chr22	46832070	46835308	CELSR1	CELSR1	1	1	0	0.566514
chr22|CELSR1:46835085|CELSR1:46835308|dup|-	chr22	46835085	46835308	CELSR1	CELSR1	1	1	0	0.842561
chr22|CELSR1:46780439|CELSR1:46785396|rev|-	chr22	46780439	46785396	CELSR1	CELSR1	4	4	0	0.943196
chr4|CENPE:104104357|CENPE:104117409|rev|-	chr4	104104357	104117409	CENPE	CENPE	1	1	0	0.842561
chr16|CENPN:81047786|CENPN:81045534|rev|+	chr16	81047786	81045534	CENPN	CENPN	1	1	0	0.842561
chr2|CENPO:25022713|CENPO:25022543|dup|+	chr2	25022713	25022543	CENPO	CENPO	1	3	0	0.866364
chr17|CENPV:16247910|CENPV:16253343|rev|-	chr17	16247910	16253343	CENPV	CENPV	2	2	0	0.92135
chr1|CEP104:3750425|CEP104:3751656|rev|-	chr1	3750425	3751656	CEP104	CEP104	1	1	0	0.748579
chr17|CEP112:64125863|CEP112:64128881|rev|-	chr17	64125863	64128881	CEP112	CEP112	1	1	0	0.842561
chr17|CEP112:64092368|CEP112:64128881|rev|-	chr17	64092368	64128881	CEP112	CEP112	2	2	0	0.92135
chr17|CEP112:64171161|CEP112:64179425|rev|-	chr17	64171161	64179425	CEP112	CEP112	1	1	0	0.842561
chr17|CEP112:64125863|CEP112:64179425|rev|-	chr17	64125863	64179425	CEP112	CEP112	1	1	0	0.842561
chr14|CEP128:81209418|CEP128:81227957|rev|-	chr14	81209418	81227957	CEP128	CEP128	1	2	0	0.872246
chr14|CEP128:81209418|CEP128:81244390|rev|-	chr14	81209418	81244390	CEP128	CEP128	1	1	0	0.842561
chr1|CEP170:243385025|CEP170:243388623|rev|-	chr1	243385025	243388623	CEP170	CEP170	10	13	0	0.999842
chr18|CEP192:12999587|CEP192:12999419|dup|+	chr18	12999587	12999419	CEP192	CEP192	1	1	0	0.842561
chr18|CEP192:13001581|CEP192:12999419|rev|+	chr18	13001581	12999419	CEP192	CEP192	5	8	0	0.101439
chr18|CEP192:13030607|CEP192:12999419|rev|+	chr18	13030607	12999419	CEP192	CEP192	1	1	0	0.842561
chr18|CEP192:13019205|CEP192:12999419|rev|+	chr18	13019205	12999419	CEP192	CEP192	32	34	0	1
chr20|CEP250:34097883|CEP250:34096771|rev|+	chr20	34097883	34096771	CEP250	CEP250	1	1	0	0.842561
chr1|CEP350:180053313|CEP350:180044156|rev|+	chr1	180053313	180044156	CEP350	CEP350	1	1	0	0.841345
chr1|CEP350:180034407|CEP350:180010272|rev|+	chr1	180034407	180010272	CEP350	CEP350	1	1	0	0.841345
chr1|CEP350:179975702|CEP350:179972308|rev|+	chr1	179975702	179972308	CEP350	CEP350	2	2	0	0.922391
chr11|CEP57:95546753|CEP57:95546095|rev|+	chr11	95546753	95546095	CEP57	CEP57	4	4	0	0.966702
chr2|CEP68:65300114|CEP68:65296532|rev|+	chr2	65300114	65296532	CEP68	CEP68	1	1	0	0.842561
chr3|CEP70:138289159|CEP70:138290198|rev|-	chr3	138289159	138290198	CEP70	CEP70	7	8	0	0.945851
chr3|CEP70:138289159|CEP70:138291774|rev|-	chr3	138289159	138291774	CEP70	CEP70	6	10	0	0.983697
chr5|CEP72:624694|CEP72:619104|rev|+	chr5	624694	619104	CEP72	CEP72	3	3	0	0.959139
chr5|CEP72:620376|CEP72:619104|rev|+	chr5	620376	619104	CEP72	CEP72	31	30	0	0.999997
chr5|CEP72:648031|CEP72:619104|rev|+	chr5	648031	619104	CEP72	CEP72	1	1	0	0.836356
chr18|CEP76:12680660|CEP76:12680827|dup|-	chr18	12680660	12680827	CEP76	CEP76	2	2	0	0.922391
chr18|CEP76:12673386|CEP76:12701112|rev|-	chr18	12673386	12701112	CEP76	CEP76	1	1	0	0.841345
chr9|CEP78:80879232|CEP78:80869751|rev|+	chr9	80879232	80869751	CEP78	CEP78	6	3	0	0.958883
chr1|CEP85:26570809|CEP85:26570656|dup|+	chr1	26570809	26570656	CEP85	CEP85	1	1	0	0.842561
chr1|CEP85:26586293|CEP85:26584087|rev|+	chr1	26586293	26584087	CEP85	CEP85	8	10	0	0.998152
chr1|CEP85:26570809|CEP85:26566252|rev|+	chr1	26570809	26566252	CEP85	CEP85	1	1	0	0.842561
chr1|CEP85:26582356|CEP85:26581661|dup|+	chr1	26582356	26581661	CEP85	CEP85	3	1	0	0.840116
chr1|CEP85:26586293|CEP85:26566252|rev|+	chr1	26586293	26566252	CEP85	CEP85	5	5	0	0.978057
chr6|CEP85L:118832460|CEP85L:118887479|rev|-	chr6	118832460	118887479	CEP85L	CEP85L	1	1	0	0.841345
chr19|CEP89:33406242|CEP89:33409245|rev|-	chr19	33406242	33409245	CEP89	CEP89	1	1	0	0.842561
chr19|CEP89:33406242|CEP89:33417179|rev|-	chr19	33406242	33417179	CEP89	CEP89	2	2	0	0.921873
chr17|CEP95:62522318|CEP95:62515438|rev|+	chr17	62522318	62515438	CEP95	CEP95	6	8	0	0.938802
chr17|CEP95:62525545|CEP95:62515438|rev|+	chr17	62525545	62515438	CEP95	CEP95	2	2	0	0.917027
chr17|CEP95:62510476|CEP95:62504709|rev|+	chr17	62510476	62504709	CEP95	CEP95	1	1	0	0.842561
chr17|CEP95:62519013|CEP95:62515438|rev|+	chr17	62519013	62515438	CEP95	CEP95	4	5	0	0.960042
chr2|CERS6:169417832|CERS6:169404105|rev|+	chr2	169417832	169404105	CERS6	CERS6	3	3	0	0.958883
chr2|CERS6:169574488|CERS6:169547543|rev|+	chr2	169574488	169547543	CERS6	CERS6	1	1	0	0.841345
chr16|CES2:66977274|CES2:66974124|rev|+	chr16	66977274	66974124	CES2	CES2	1	1	0	0.841345
chr16|CES2:66973261|CES2:66971939|rev|+	chr16	66973261	66971939	CES2	CES2	5	5	0	0.967389
chr2|CFLAR:202014558|CFLAR:202010100|rev|+	chr2	202014558	202010100	CFLAR	CFLAR	2	2	0	0.922391
chr15|CGNL1:57754090|CGNL1:57753877|dup|+	chr15	57754090	57753877	CGNL1	CGNL1	4	4	0	0.952751
chr15|CGNL1:57746016|CGNL1:57743697|rev|+	chr15	57746016	57743697	CGNL1	CGNL1	2	2	0	0.79505
chr19|CHAF1A:4409756|CHAF1A:4405908|rev|+	chr19	4409756	4405908	CHAF1A	CHAF1A	6	7	0	0.993691
chr19|CHAF1A:4433536|CHAF1A:4430545|rev|+	chr19	4433536	4430545	CHAF1A	CHAF1A	1	1	0	0.842561
chr21|CHAF1B:37781763|CHAF1B:37775055|rev|+	chr21	37781763	37775055	CHAF1B	CHAF1B	1	2	0	0.92135
chr21|CHAF1B:37783902|CHAF1B:37775055|rev|+	chr21	37783902	37775055	CHAF1B	CHAF1B	23	24	0	0.999998
chr21|CHAF1B:37771903|CHAF1B:37766844|rev|+	chr21	37771903	37766844	CHAF1B	CHAF1B	1	1	0	0.842561
chr3|CHCHD6:126452065|CHCHD6:126445920|rev|+	chr3	126452065	126445920	CHCHD6	CHCHD6	6	4	0	0.952751
chr1|CHD1L:146731572|CHD1L:146727467|rev|+	chr1	146731572	146727467	CHD1L	CHD1L	3	4	0	0.977386
chr1|CHD1L:146759412|CHD1L:146757974|rev|+	chr1	146759412	146757974	CHD1L	CHD1L	3	4	0	0.974803
chr1|CHD1L:146757164|CHD1L:146747016|rev|+	chr1	146757164	146747016	CHD1L	CHD1L	2	2	0	0.921873
chr1|CHD1L:146731572|CHD1L:146724277|rev|+	chr1	146731572	146724277	CHD1L	CHD1L	15	12	0	0.999065
chr15|CHD2:93552553|CHD2:93547846|rev|+	chr15	93552553	93547846	CHD2	CHD2	1	1	0	0.692349
chr15|CHD2:93472321|CHD2:93467550|rev|+	chr15	93472321	93467550	CHD2	CHD2	2	2	0	0.922391
chr15|CHD2:93541851|CHD2:93540186|rev|+	chr15	93541851	93540186	CHD2	CHD2	5	5	0	0.9874
chr15|CHD2:93558139|CHD2:93555574|rev|+	chr15	93558139	93555574	CHD2	CHD2	1	1	0	0.842561
chr15|CHD2:93499879|CHD2:93496586|rev|+	chr15	93499879	93496586	CHD2	CHD2	1	1	0	0.566514
chr15|CHD2:93510743|CHD2:93510554|dup|+	chr15	93510743	93510554	CHD2	CHD2	3	3	0	0.894991
chr20|CHD6:40126023|CHD6:40127997|rev|-	chr20	40126023	40127997	CHD6	CHD6	2	2	0	0.856789
chr20|CHD6:40111948|CHD6:40113247|rev|-	chr20	40111948	40113247	CHD6	CHD6	1	1	0	0.831156
chr8|CHD7:61655656|CHD7:61653817|dup|+	chr8	61655656	61653817	CHD7	CHD7	7	6	0	0.982795
chr14|CHD8:21870115|CHD8:21871822|rev|-	chr14	21870115	21871822	CHD8	CHD8	1	1	0	0.842561
chr16|CHD9:53272498|CHD9:53261307|rev|+	chr16	53272498	53261307	CHD9	CHD9	1	1	0	0.841345
chr16|CHD9:53302038|CHD9:53301205|rev|+	chr16	53302038	53301205	CHD9	CHD9	1	1	0	0.842561
chr22|CHEK2:29105993|CHEK2:29130715|rev|-	chr22	29105993	29130715	CHEK2	CHEK2	2	2	0	0.92135
chr22|CHEK2:29090019|CHEK2:29095925|rev|-	chr22	29090019	29095925	CHEK2	CHEK2	3	3	0	0.959139
chr22|CHEK2:29115382|CHEK2:29121355|rev|-	chr22	29115382	29121355	CHEK2	CHEK2	1	1	0	0.836356
chr22|CHEK2:29090019|CHEK2:29092975|rev|-	chr22	29090019	29092975	CHEK2	CHEK2	2	2	0	0.92135
chr22|CHEK2:29090019|CHEK2:29091861|rev|-	chr22	29090019	29091861	CHEK2	CHEK2	2	4	0	0.974497
chr22|CHEK2:29120964|CHEK2:29121355|rev|-	chr22	29120964	29121355	CHEK2	CHEK2	3	3	0	0.959139
chr15|CHEK2P2:20488912|CHEK2P2:20488748|dup|+	chr15	20488912	20488748	CHEK2P2	CHEK2P2	1	2	0	0.92135
chr19|CHERP:16643408|CHERP:16646447|rev|-	chr19	16643408	16646447	CHERP	CHERP	1	1	0	0.841345
chr12|CHFR:133420612|CHFR:133428323|rev|-	chr12	133420612	133428323	CHFR	CHFR	1	1	0	0.836356
chr12|CHFR:133420612|CHFR:133425310|rev|-	chr12	133420612	133425310	CHFR	CHFR	2	2	0	0.92135
chr12|CHFR:133438052|CHFR:133447369|rev|-	chr12	133438052	133447369	CHFR	CHFR	2	3	0	0.925131
chrX|CHIC1:72804408|CHIC1:72797242|rev|+	chrX	72804408	72797242	CHIC1	CHIC1	2	2	0	0.92135
chr11|CHKA:67829419|CHKA:67842297|rev|-	chr11	67829419	67842297	CHKA	CHKA	1	1	0	0.842561
chr11|CHKA:67829419|CHKA:67838324|rev|-	chr11	67829419	67838324	CHKA	CHKA	1	1	0	0.837622
chrX|CHM:85233770|CHM:85282561|rev|-	chrX	85233770	85282561	CHM	CHM	1	1	0	0.842561
chrX|CHM:85133969|CHM:85149289|rev|-	chrX	85133969	85149289	CHM	CHM	1	1	0	0.842561
chr14|CHMP4A:24679553|CHMP4A:24679974|rev|-	chr14	24679553	24679974	CHMP4A	CHMP4A	3	3	0	0.959139
chr17|CHMP6:78969558|CHMP6:78968380|rev|+	chr17	78969558	78968380	CHMP6	CHMP6	1	1	0	0.842561
chr2|CHN1:175779785|CHN1:175816930|rev|-	chr2	175779785	175816930	CHN1	CHN1	12	12	0	0.997604
chr15|CHP1:41555081|CHP1:41549107|rev|+	chr15	41555081	41549107	CHP1	CHP1	1	1	0	0.842561
chr15|CHP1:41555081|CHP1:41535864|rev|+	chr15	41555081	41535864	CHP1	CHP1	1	1	0	0.82007
chr12|CHPT1:102114032|CHPT1:102107867|rev|+	chr12	102114032	102107867	CHPT1	CHPT1	2	2	0	0.922391
chr12|CHPT1:102110590|CHPT1:102107867|rev|+	chr12	102110590	102107867	CHPT1	CHPT1	3	3	0	0.958883
chr12|CHPT1:102108423|CHPT1:102107867|rev|+	chr12	102108423	102107867	CHPT1	CHPT1	1	1	0	0.841345
chr10|CHST15:125798030|CHST15:125801963|rev|-	chr10	125798030	125801963	CHST15	CHST15	1	1	0	0.842561
chr15|CHSY1:101775286|CHSY1:101775782|dup|-	chr15	101775286	101775782	CHSY1	CHSY1	30	41	0	1
chr14|CHURC1-FNTB:65482434|CHURC1-FNTB:65470966|rev|+	chr14	65482434	65470966	CHURC1-FNTB	CHURC1-FNTB	4	4	0	0.960212
chr19|CIRBP:1274439|CIRBP:1271327|rev|+	chr19	1274439	1271327	CIRBP	CIRBP	1	1	0	0.842561
chr19|CIRBP:1274439|CIRBP:1270926|rev|+	chr19	1274439	1270926	CIRBP	CIRBP	2	2	0	0.910631
chr16|CIRH1A:69177292|CIRH1A:69173727|rev|+	chr16	69177292	69173727	CIRH1A	CIRH1A	4	4	0	0.97725
chr16|CIRH1A:69188360|CIRH1A:69173727|rev|+	chr16	69188360	69173727	CIRH1A	CIRH1A	1	1	0	0.841345
chr16|CIRH1A:69184807|CIRH1A:69184439|rev|+	chr16	69184807	69184439	CIRH1A	CIRH1A	1	2	0	0.918679
chr12|CIT:120241009|CIT:120288079|rev|-	chr12	120241009	120288079	CIT	CIT	1	1	0	0.842561
chr12|CIT:120287977|CIT:120313985|rev|-	chr12	120287977	120313985	CIT	CIT	3	3	0	0.959139
chr12|CIT:120270574|CIT:120272032|rev|-	chr12	120270574	120272032	CIT	CIT	1	1	0	0.842561
chr12|CIT:120204890|CIT:120210714|rev|-	chr12	120204890	120210714	CIT	CIT	1	1	0	0.842561
chr12|CIT:120189854|CIT:120313985|rev|-	chr12	120189854	120313985	CIT	CIT	1	1	0	0.842561
chr12|CIT:120287977|CIT:120307005|rev|-	chr12	120287977	120307005	CIT	CIT	1	1	0	0.841345
chr9|CIZ1:130947825|CIZ1:130950213|rev|-	chr9	130947825	130950213	CIZ1	CIZ1	5	4	0	0.960455
chr11|CKAP5:46811625|CKAP5:46812133|rev|-	chr11	46811625	46812133	CKAP5	CKAP5	4	5	0	0.965388
chr11|CKAP5:46837748|CKAP5:46837955|dup|-	chr11	46837748	46837955	CKAP5	CKAP5	2	2	0	0.92135
chr11|CKAP5:46780472|CKAP5:46780992|rev|-	chr11	46780472	46780992	CKAP5	CKAP5	1	1	0	0.842561
chr11|CKAP5:46804823|CKAP5:46810323|rev|-	chr11	46804823	46810323	CKAP5	CKAP5	3	2	0	0.922391
chr2|CLASP1:122120747|CLASP1:122168545|rev|-	chr2	122120747	122168545	CLASP1	CLASP1	1	1	0	0.842561
chr2|CLASP1:122363276|CLASP1:122363756|dup|-	chr2	122363276	122363756	CLASP1	CLASP1	46	44	0	1
chr2|CLASP1:122144697|CLASP1:122165291|rev|-	chr2	122144697	122165291	CLASP1	CLASP1	1	1	0	0.842561
chr2|CLASP1:122215262|CLASP1:122216551|rev|-	chr2	122215262	122216551	CLASP1	CLASP1	2	1	0	0.842561
chr2|CLASP1:122260742|CLASP1:122287901|rev|-	chr2	122260742	122287901	CLASP1	CLASP1	12	12	0	0.995829
chr3|CLASP2:33623312|CLASP2:33626412|rev|-	chr3	33623312	33626412	CLASP2	CLASP2	3	3	0	0.958883
chr3|CLASP2:33661094|CLASP2:33738425|rev|-	chr3	33661094	33738425	CLASP2	CLASP2	1	1	0	0.842561
chr3|CLASP2:33725850|CLASP2:33738425|rev|-	chr3	33725850	33738425	CLASP2	CLASP2	18	20	0	0.999909
chr3|CLASP2:33661094|CLASP2:33686395|rev|-	chr3	33661094	33686395	CLASP2	CLASP2	1	2	0	0.851664
chr3|CLASP2:33661094|CLASP2:33673863|rev|-	chr3	33661094	33673863	CLASP2	CLASP2	2	3	0	0.953105
chr3|CLASP2:33725850|CLASP2:33731424|rev|-	chr3	33725850	33731424	CLASP2	CLASP2	2	2	0	0.902323
chr3|CLASP2:33614601|CLASP2:33626412|rev|-	chr3	33614601	33626412	CLASP2	CLASP2	1	1	0	0.842561
chr1|CLCN6:11894452|CLCN6:11894292|dup|+	chr1	11894452	11894292	CLCN6	CLCN6	1	1	0	0.842561
chr1|CLCN6:11887278|CLCN6:11883763|rev|+	chr1	11887278	11883763	CLCN6	CLCN6	1	1	0	0.842561
chr16|CLCN7:1511405|CLCN7:1515339|rev|-	chr16	1511405	1515339	CLCN7	CLCN7	1	1	0	0.842561
chr13|CLDN10:96212717|CLDN10:96212385|rev|+	chr13	96212717	96212385	CLDN10	CLDN10	2	2	0	0.721259
chr16|CLEC16A:11145498|CLEC16A:11114049|rev|+	chr16	11145498	11114049	CLEC16A	CLEC16A	1	1	0	0.842561
chr16|CLEC16A:11076848|CLEC16A:11063017|rev|+	chr16	11076848	11063017	CLEC16A	CLEC16A	1	1	0	0.842561
chr16|CLEC16A:11118778|CLEC16A:11114049|rev|+	chr16	11118778	11114049	CLEC16A	CLEC16A	2	2	0	0.92135
chr16|CLEC16A:11137929|CLEC16A:11114049|rev|+	chr16	11137929	11114049	CLEC16A	CLEC16A	1	1	0	0.842561
chr16|CLEC16A:11154879|CLEC16A:11114049|rev|+	chr16	11154879	11114049	CLEC16A	CLEC16A	3	2	0	0.715499
chr16|CLEC16A:11220003|CLEC16A:11114049|rev|+	chr16	11220003	11114049	CLEC16A	CLEC16A	3	3	0	0.926561
chr12|CLIP1:122838999|CLIP1:122839859|rev|-	chr12	122838999	122839859	CLIP1	CLIP1	1	1	0	0.842561
chr12|CLIP1:122837272|CLIP1:122839859|rev|-	chr12	122837272	122839859	CLIP1	CLIP1	2	2	0	0.922391
chr7|CLIP2:73803589|CLIP2:73800850|rev|+	chr7	73803589	73800850	CLIP2	CLIP2	1	1	0	0.842561
chr7|CLIP2:73753334|CLIP2:73752777|dup|+	chr7	73753334	73752777	CLIP2	CLIP2	4	3	0	0.958883
chr7|CLIP2:73771807|CLIP2:73770739|rev|+	chr7	73771807	73770739	CLIP2	CLIP2	5	3	0	0.958368
chr2|CLK1:201721404|CLK1:201721708|rev|-	chr2	201721404	201721708	CLK1	CLK1	5	5	0	0.978186
chr1|CLK2:155240598|CLK2:155240768|dup|-	chr1	155240598	155240768	CLK2	CLK2	1	1	0	0.842561
chr1|CLK2:155239278|CLK2:155240768|rev|-	chr1	155239278	155240768	CLK2	CLK2	1	1	0	0.842561
chr15|CLK3:74912566|CLK3:74911537|rev|+	chr15	74912566	74911537	CLK3	CLK3	1	2	0	0.920294
chr11|CLMP:122954387|CLMP:122968660|rev|-	chr11	122954387	122968660	CLMP	CLMP	2	2	0	0.922391
chr11|CLMP:122953792|CLMP:122955421|rev|-	chr11	122953792	122955421	CLMP	CLMP	1	1	0	0.842561
chr16|CLN3:28499911|CLN3:28500707|rev|-	chr16	28499911	28500707	CLN3	CLN3	4	4	0	0.960455
chr15|CLN6:68503600|CLN6:68510988|rev|-	chr15	68503600	68510988	CLN6	CLN6	1	1	0	0.841345
chr8|CLN8:1719763|CLN8:1719097|dup|+	chr8	1719763	1719097	CLN8	CLN8	1	1	0	0.574166
chr11|CLNS1A:77330650|CLNS1A:77340944|rev|-	chr11	77330650	77340944	CLNS1A	CLNS1A	9	11	0	0.998177
chr11|CLNS1A:77336007|CLNS1A:77336863|rev|-	chr11	77336007	77336863	CLNS1A	CLNS1A	21	19	0	0.999987
chr11|CLNS1A:77336007|CLNS1A:77340944|rev|-	chr11	77336007	77340944	CLNS1A	CLNS1A	1	1	0	0.842561
chr4|CLOCK:56314945|CLOCK:56376232|rev|-	chr4	56314945	56376232	CLOCK	CLOCK	1	1	0	0.842561
chr4|CLOCK:56355540|CLOCK:56376232|rev|-	chr4	56355540	56376232	CLOCK	CLOCK	4	4	0	0.960696
chr4|CLOCK:56342129|CLOCK:56376232|rev|-	chr4	56342129	56376232	CLOCK	CLOCK	1	1	0	0.841345
chr4|CLOCK:56348905|CLOCK:56376232|rev|-	chr4	56348905	56376232	CLOCK	CLOCK	4	4	0	0.960696
chr15|CLPX:65471271|CLPX:65472542|rev|-	chr15	65471271	65472542	CLPX	CLPX	7	7	0	0.989919
chr1|CLSPN:36212366|CLSPN:36212593|dup|-	chr1	36212366	36212593	CLSPN	CLSPN	2	2	0	0.848485
chr1|CLSPN:36208741|CLSPN:36212593|rev|-	chr1	36208741	36212593	CLSPN	CLSPN	3	2	0	0.79069
chr1|CLSPN:36213507|CLSPN:36214205|rev|-	chr1	36213507	36214205	CLSPN	CLSPN	3	6	0	0.954196
chr1|CLSPN:36211051|CLSPN:36212593|rev|-	chr1	36211051	36212593	CLSPN	CLSPN	3	3	0	0.958368
chr17|CLTC:57733388|CLTC:57728563|rev|+	chr17	57733388	57728563	CLTC	CLTC	1	1	0	0.831156
chr22|CLTCL1:19241481|CLTCL1:19241750|dup|-	chr22	19241481	19241750	CLTCL1	CLTCL1	1	1	0	0.840116
chr22|CLTCL1:19203620|CLTCL1:19220121|rev|-	chr22	19203620	19220121	CLTCL1	CLTCL1	1	1	0	0.840116
chr22|CLTCL1:19175069|CLTCL1:19187352|rev|-	chr22	19175069	19187352	CLTCL1	CLTCL1	1	1	0	0.840116
chr16|CLUAP1:3562478|CLUAP1:3554719|rev|+	chr16	3562478	3554719	CLUAP1	CLUAP1	1	1	0	0.842561
chr16|CLUAP1:3562478|CLUAP1:3556330|rev|+	chr16	3562478	3556330	CLUAP1	CLUAP1	2	2	0	0.921873
chr13|CLYBL:100523316|CLYBL:100425077|rev|+	chr13	100523316	100425077	CLYBL	CLYBL	1	1	0	0.841345
chr3|CMC1:28357914|CMC1:28304781|rev|+	chr3	28357914	28304781	CMC1	CMC1	1	2	0	0.604609
chr16|CMTM3:66643906|CMTM3:66642211|rev|+	chr16	66643906	66642211	CMTM3	CMTM3	4	4	0	0.977521
chr16|CMTM4:66655964|CMTM4:66670484|rev|-	chr16	66655964	66670484	CMTM4	CMTM4	2	2	0	0.79648
chr3|CMTM7:32493965|CMTM7:32483331|rev|+	chr3	32493965	32483331	CMTM7	CMTM7	1	1	0	0.841345
chr1|CNIH3:224922408|CNIH3:224918163|rev|+	chr1	224922408	224918163	CNIH3	CNIH3	8	6	0	0.992888
chr1|CNIH3:224922408|CNIH3:224868659|rev|+	chr1	224922408	224868659	CNIH3	CNIH3	1	1	0	0.840116
chr1|CNIH4:224559125|CNIH4:224553580|rev|+	chr1	224559125	224553580	CNIH4	CNIH4	8	8	0	0.994015
chr1|CNKSR1:26510632|CNKSR1:26509836|rev|+	chr1	26510632	26509836	CNKSR1	CNKSR1	1	1	0	0.842561
chrX|CNKSR2:21550185|CNKSR2:21534602|rev|+	chrX	21550185	21534602	CNKSR2	CNKSR2	1	1	0	0.842561
chr6|CNKSR3:154762425|CNKSR3:154763424|rev|-	chr6	154762425	154763424	CNKSR3	CNKSR3	1	1	0	0.841345
chr19|CNN1:11657784|CNN1:11657489|rev|+	chr19	11657784	11657489	CNN1	CNN1	3	3	0	0.958883
chr19|CNN2:1032695|CNN2:1032390|rev|+	chr19	1032695	1032390	CNN2	CNN2	41	48	0	1
chr2|CNNM3:97494871|CNNM3:97494303|rev|+	chr2	97494871	97494303	CNNM3	CNNM3	1	1	0	0.692349
chr16|CNOT1:58608512|CNOT1:58610486|rev|-	chr16	58608512	58610486	CNOT1	CNOT1	1	1	0	0.842561
chr16|CNOT1:58616696|CNOT1:58617086|rev|-	chr16	58616696	58617086	CNOT1	CNOT1	4	4	0	0.97725
chr16|CNOT1:58594115|CNOT1:58594266|dup|-	chr16	58594115	58594266	CNOT1	CNOT1	9	12	0	0.998311
chr16|CNOT1:58566135|CNOT1:58568299|rev|-	chr16	58566135	58568299	CNOT1	CNOT1	1	1	0	0.841345
chr16|CNOT1:58568050|CNOT1:58568299|dup|-	chr16	58568050	58568299	CNOT1	CNOT1	1	1	0	0.841345
chr16|CNOT1:58608512|CNOT1:58617086|rev|-	chr16	58608512	58617086	CNOT1	CNOT1	1	1	0	0.841345
chr16|CNOT1:58633139|CNOT1:58633415|dup|-	chr16	58633139	58633415	CNOT1	CNOT1	3	3	0	0.959139
chr3|CNOT10:32811454|CNOT10:32805946|rev|+	chr3	32811454	32805946	CNOT10	CNOT10	2	1	0	0.842561
chr3|CNOT10:32758729|CNOT10:32757716|rev|+	chr3	32758729	32757716	CNOT10	CNOT10	5	5	0	0.884011
chr2|CNOT11:101879153|CNOT11:101874252|rev|+	chr2	101879153	101874252	CNOT11	CNOT11	2	1	0	0.842561
chr2|CNOT11:101881509|CNOT11:101874252|rev|+	chr2	101881509	101874252	CNOT11	CNOT11	3	2	0	0.921873
chr12|CNOT2:70740104|CNOT2:70735886|rev|+	chr12	70740104	70735886	CNOT2	CNOT2	1	1	0	0.842561
chr12|CNOT2:70738008|CNOT2:70735886|rev|+	chr12	70738008	70735886	CNOT2	CNOT2	1	1	0	0.842561
chr12|CNOT2:70713144|CNOT2:70671911|rev|+	chr12	70713144	70671911	CNOT2	CNOT2	3	2	0	0.921873
chr12|CNOT2:70704797|CNOT2:70671911|rev|+	chr12	70704797	70671911	CNOT2	CNOT2	18	16	0	0.99986
chr7|CNOT4:135122905|CNOT4:135123171|dup|-	chr7	135122905	135123171	CNOT4	CNOT4	1	1	0	0.842561
chr5|CNOT6:179980471|CNOT6:179976930|rev|+	chr5	179980471	179976930	CNOT6	CNOT6	8	8	0	0.996435
chr5|CNOT6:179998432|CNOT6:179996109|rev|+	chr5	179998432	179996109	CNOT6	CNOT6	7	7	0	0.844466
chr5|CNOT6:179994242|CNOT6:179991488|rev|+	chr5	179994242	179991488	CNOT6	CNOT6	1	1	0	0.842561
chr4|CNOT6L:78694234|CNOT6L:78697546|rev|-	chr4	78694234	78697546	CNOT6L	CNOT6L	9	10	0	0.996579
chr8|CNOT7:17092224|CNOT7:17094882|rev|-	chr8	17092224	17094882	CNOT7	CNOT7	6	7	0	0.993089
chr2|CNPPD1:220038867|CNPPD1:220039830|rev|-	chr2	220038867	220039830	CNPPD1	CNPPD1	1	1	0	0.841345
chr9|CNTNAP3:39109156|CNTNAP3:39118256|rev|-	chr9	39109156	39118256	CNTNAP3	CNTNAP3	1	1	0	0.842561
chr9|CNTRL:123935787|CNTRL:123935520|dup|+	chr9	123935787	123935520	CNTRL	CNTRL	1	1	0	0.840116
chr17|CNTROB:7849304|CNTROB:7849045|dup|+	chr17	7849304	7849045	CNTROB	CNTROB	2	2	0	0.881882
chr17|CNTROB:7851040|CNTROB:7847793|rev|+	chr17	7851040	7847793	CNTROB	CNTROB	2	2	0	0.922391
chr7|COA1:43679047|COA1:43680248|rev|-	chr7	43679047	43680248	COA1	COA1	28	33	0	0.999986
chr7|COBL:51258546|COBL:51258775|dup|-	chr7	51258546	51258775	COBL	COBL	1	1	0	0.842561
chr7|COBL:51258546|COBL:51261286|rev|-	chr7	51258546	51261286	COBL	COBL	6	9	0	0.974083
chr2|COBLL1:165600196|COBLL1:165600385|dup|-	chr2	165600196	165600385	COBLL1	COBLL1	2	2	0	0.72315
chr14|COCH:31349940|COCH:31346777|rev|+	chr14	31349940	31346777	COCH	COCH	6	6	0	0.993088
chr1|COG2:230807386|COG2:230798886|rev|+	chr1	230807386	230798886	COG2	COG2	1	1	0	0.842561
chr1|COG2:230800333|COG2:230795209|rev|+	chr1	230800333	230795209	COG2	COG2	2	2	0	0.919222
chr1|COG2:230814798|COG2:230804421|rev|+	chr1	230814798	230804421	COG2	COG2	1	1	0	0.842561
chr13|COG3:46099186|COG3:46090277|rev|+	chr13	46099186	46090277	COG3	COG3	1	1	0	0.842561
chr13|COG3:46093229|COG3:46090277|rev|+	chr13	46093229	46090277	COG3	COG3	1	1	0	0.842561
chr7|COG5:106888840|COG5:106938791|rev|-	chr7	106888840	106938791	COG5	COG5	2	2	0	0.920824
chr7|COG5:106888840|COG5:106898828|rev|-	chr7	106888840	106898828	COG5	COG5	1	1	0	0.842561
chr7|COG5:107167681|COG5:107188777|rev|-	chr7	107167681	107188777	COG5	COG5	1	1	0	0.842561
chr7|COG5:106921744|COG5:106938791|rev|-	chr7	106921744	106938791	COG5	COG5	4	4	0	0.977113
chr16|COG7:23428287|COG7:23430148|rev|-	chr16	23428287	23430148	COG7	COG7	2	1	0	0.842561
chr16|COG7:23444865|COG7:23446039|rev|-	chr16	23444865	23446039	COG7	COG7	2	2	0	0.881882
chr1|COL11A1:103404590|COL11A1:103412512|rev|-	chr1	103404590	103412512	COL11A1	COL11A1	1	1	0	0.842561
chr1|COL11A1:103540173|COL11A1:103548528|rev|-	chr1	103540173	103548528	COL11A1	COL11A1	2	2	0	0.922391
chr6|COL12A1:75847152|COL12A1:75848677|rev|-	chr6	75847152	75848677	COL12A1	COL12A1	1	1	0	0.842561
chr6|COL21A1:56044375|COL21A1:56047454|rev|-	chr6	56044375	56047454	COL21A1	COL21A1	1	1	0	0.841345
chr1|COL24A1:86241356|COL24A1:86252144|rev|-	chr1	86241356	86252144	COL24A1	COL24A1	1	1	0	0.841345
chr4|COL25A1:109780811|COL25A1:109790306|rev|-	chr4	109780811	109790306	COL25A1	COL25A1	2	1	0	0.842561
chr7|COL26A1:101183330|COL26A1:101183173|dup|+	chr7	101183330	101183173	COL26A1	COL26A1	3	3	0	0.876291
chr5|COL4A3BP:74698796|COL4A3BP:74706928|rev|-	chr5	74698796	74706928	COL4A3BP	COL4A3BP	1	1	0	0.842561
chr5|COL4A3BP:74696029|COL4A3BP:74706928|rev|-	chr5	74696029	74706928	COL4A3BP	COL4A3BP	2	2	0	0.921873
chrX|COL4A5:107840798|COL4A5:107838738|rev|+	chrX	107840798	107838738	COL4A5	COL4A5	8	8	0	0.996313
chrX|COL4A5:107869579|COL4A5:107863488|rev|+	chrX	107869579	107863488	COL4A5	COL4A5	1	1	0	0.838876
chrX|COL4A5:107863656|COL4A5:107841931|rev|+	chrX	107863656	107841931	COL4A5	COL4A5	1	1	0	0.841345
chr2|COMMD1:62228117|COMMD1:62227835|dup|+	chr2	62228117	62227835	COMMD1	COMMD1	2	2	0	0.789212
chr20|COMMD7:31294384|COMMD7:31294562|rev|-	chr20	31294384	31294562	COMMD7	COMMD7	1	1	0	0.841345
chr1|COPA:160281657|COPA:160282957|rev|-	chr1	160281657	160282957	COPA	COPA	2	4	0	0.972909
chr1|COPA:160293220|COPA:160302347|rev|-	chr1	160293220	160302347	COPA	COPA	11	8	0	0.997499
chr11|COPB1:14490881|COPB1:14498561|rev|-	chr11	14490881	14498561	COPB1	COPB1	1	1	0	0.840116
chr19|COPE:19021779|COPE:19023855|rev|-	chr19	19021779	19023855	COPE	COPE	1	1	0	0.842561
chr3|COPG1:128985942|COPG1:128984391|rev|+	chr3	128985942	128984391	COPG1	COPG1	1	1	0	0.842561
chr7|COPG2:130295823|COPG2:130337788|rev|-	chr7	130295823	130337788	COPG2	COPG2	2	2	0	0.921873
chr2|COPS7B:232656518|COPS7B:232653264|rev|+	chr2	232656518	232653264	COPS7B	COPS7B	2	2	0	0.921873
chr12|COPZ1:54743442|COPZ1:54735989|rev|+	chr12	54743442	54735989	COPZ1	COPZ1	2	1	0	0.842561
chr4|COQ2:84193239|COQ2:84194770|rev|-	chr4	84193239	84194770	COQ2	COQ2	1	1	0	0.842561
chr6|COQ3:99823815|COQ3:99828217|rev|-	chr6	99823815	99828217	COQ3	COQ3	3	3	0	0.958626
chr12|COQ5:120947819|COQ5:120960166|rev|-	chr12	120947819	120960166	COQ5	COQ5	1	1	0	0.842561
chr14|COQ6:74422631|COQ6:74420137|rev|+	chr14	74422631	74420137	COQ6	COQ6	1	1	0	0.841345
chr16|COQ7:19085357|COQ7:19083249|rev|+	chr16	19085357	19083249	COQ7	COQ7	1	1	0	0.841345
chr4|CORIN:47663727|CORIN:47695100|rev|-	chr4	47663727	47695100	CORIN	CORIN	1	1	0	0.842561
chr12|CORO1C:109052513|CORO1C:109055934|rev|-	chr12	109052513	109055934	CORO1C	CORO1C	2	2	0	0.856789
chr12|CORO1C:109046047|CORO1C:109048186|rev|-	chr12	109046047	109048186	CORO1C	CORO1C	92	91	0	1
chr9|CORO2A:100897087|CORO2A:100899970|rev|-	chr9	100897087	100899970	CORO2A	CORO2A	2	2	0	0.79648
chr15|COX5A:75215988|COX5A:75221573|rev|-	chr15	75215988	75221573	COX5A	COX5A	3	6	0	0.983819
chr15|COX5A:75219106|COX5A:75221573|rev|-	chr15	75219106	75221573	COX5A	COX5A	10	13	0	0.999741
chr15|COX5A:75215988|COX5A:75219228|rev|-	chr15	75215988	75219228	COX5A	COX5A	9	9	0	0.99788
chr17|CPD:28778864|CPD:28776570|rev|+	chr17	28778864	28776570	CPD	CPD	5	5	0	0.987546
chr15|CPEB1:83221229|CPEB1:83226736|rev|-	chr15	83221229	83226736	CPEB1	CPEB1	3	2	0	0.638831
chr10|CPEB3:93902785|CPEB3:93904869|rev|-	chr10	93902785	93904869	CPEB3	CPEB3	5	4	0	0.934166
chr5|CPEB4:173380275|CPEB4:173371969|rev|+	chr5	173380275	173371969	CPEB4	CPEB4	3	2	0	0.856789
chr20|CPNE1:34218360|CPNE1:34220845|rev|-	chr20	34218360	34220845	CPNE1	CPNE1	2	1	0	0.841345
chr20|CPNE1:34243123|CPNE1:34246904|rev|-	chr20	34243123	34246904	CPNE1	CPNE1	2	2	0	0.922391
chr20|CPNE1:34243123|RBM12:34246936|rev|-	chr20	34243123	34246936	CPNE1	RBM12	4	3	0	0.855376
chr12|CPNE8:39087458|CPNE8:39124160|rev|-	chr12	39087458	39124160	CPNE8	CPNE8	1	1	0	0.842561
chr8|CPQ:97892233|CPQ:97847200|rev|+	chr8	97892233	97847200	CPQ	CPQ	2	2	0	0.759697
chr14|CPSF2:92604691|CPSF2:92600593|rev|+	chr14	92604691	92600593	CPSF2	CPSF2	3	3	0	0.958626
chr2|CPSF3:9576490|CPSF3:9568893|rev|+	chr2	9576490	9568893	CPSF3	CPSF3	1	1	0	0.835076
chr2|CPSF3:9582105|CPSF3:9568893|rev|+	chr2	9582105	9568893	CPSF3	CPSF3	1	1	0	0.842561
chr12|CPSF6:69656342|CPSF6:69644908|rev|+	chr12	69656342	69644908	CPSF6	CPSF6	11	8	0	0.994213
chr11|CPT1A:68571467|CPT1A:68575106|rev|-	chr11	68571467	68575106	CPT1A	CPT1A	6	7	0	0.985945
chr11|CPT1A:68560782|CPT1A:68564401|rev|-	chr11	68560782	68564401	CPT1A	CPT1A	1	1	0	0.842561
chr11|CPT1A:68527036|CPT1A:68529155|rev|-	chr11	68527036	68529155	CPT1A	CPT1A	1	1	0	0.841345
chr19|CPT1C:50213741|CPT1C:50208470|rev|+	chr19	50213741	50208470	CPT1C	CPT1C	1	1	0	0.842561
chr10|CPXM2:125557491|CPXM2:125558715|rev|-	chr10	125557491	125558715	CPXM2	CPXM2	2	1	0	0.686983
chr16|CRAMP1L:1682366|CRAMP1L:1675973|rev|+	chr16	1682366	1675973	CRAMP1L	CRAMP1L	3	2	0	0.922391
chr16|CRAMP1L:1691188|CRAMP1L:1675973|rev|+	chr16	1691188	1675973	CRAMP1L	CRAMP1L	2	1	0	0.842561
chr3|CRBN:3209317|CRBN:3216950|rev|-	chr3	3209317	3216950	CRBN	CRBN	1	1	0	0.841345
chr7|CRCP:65599361|CRCP:65595730|rev|+	chr7	65599361	65595730	CRCP	CRCP	3	3	0	0.925611
chr2|CREB1:208442379|CREB1:208432186|rev|+	chr2	208442379	208432186	CREB1	CREB1	2	1	0	0.841345
chr2|CREB1:208425096|CREB1:208420351|rev|+	chr2	208425096	208420351	CREB1	CREB1	1	1	0	0.842561
chr7|CREB3L2:137586099|CREB3L2:137600758|rev|-	chr7	137586099	137600758	CREB3L2	CREB3L2	1	1	0	0.842561
chr7|CREB3L2:137569740|CREB3L2:137570248|rev|-	chr7	137569740	137570248	CREB3L2	CREB3L2	1	1	0	0.842561
chr16|CREBBP:3788559|CREBBP:3795355|rev|-	chr16	3788559	3795355	CREBBP	CREBBP	1	1	0	0.841345
chr16|CREBBP:3900297|CREBBP:3901010|dup|-	chr16	3900297	3901010	CREBBP	CREBBP	16	18	0	0.999718
chr16|CREBBP:3789578|CREBBP:3790550|rev|-	chr16	3789578	3790550	CREBBP	CREBBP	1	1	0	0.842561
chr16|CREBBP:3789578|CREBBP:3795355|rev|-	chr16	3789578	3795355	CREBBP	CREBBP	2	1	0	0.842561
chr12|CREBL2:12788908|CREBL2:12788710|dup|+	chr12	12788908	12788710	CREBL2	CREBL2	2	2	0	0.922391
chr5|CREBRF:172518404|CREBRF:172507587|rev|+	chr5	172518404	172507587	CREBRF	CREBRF	1	1	0	0.842561
chr10|CREM:35495979|CREM:35477127|rev|+	chr10	35495979	35477127	CREM	CREM	1	1	0	0.842561
chr2|CRIM1:36623930|CRIM1:36623756|dup|+	chr2	36623930	36623756	CRIM1	CRIM1	3	5	0	0.98407
chr2|CRIM1:36669878|CRIM1:36623756|rev|+	chr2	36669878	36623756	CRIM1	CRIM1	25	23	0	0.999976
chr2|CRIM1:36669878|CRIM1:36668400|rev|+	chr2	36669878	36668400	CRIM1	CRIM1	38	39	0	1
chr2|CRIM1:36706837|CRIM1:36691676|rev|+	chr2	36706837	36691676	CRIM1	CRIM1	3	1	0	0.842561
chr2|CRIM1:36691798|CRIM1:36623756|rev|+	chr2	36691798	36623756	CRIM1	CRIM1	3	2	0	0.82589
chr2|CRIM1:36739537|CRIM1:36737125|rev|+	chr2	36739537	36737125	CRIM1	CRIM1	1	1	0	0.692349
chr2|CRIM1:36740908|CRIM1:36726361|rev|+	chr2	36740908	36726361	CRIM1	CRIM1	1	1	0	0.842561
chr2|CRIM1:36749456|CRIM1:36737125|rev|+	chr2	36749456	36737125	CRIM1	CRIM1	3	3	0	0.954556
chr16|CRISPLD2:84884289|CRISPLD2:84879391|rev|+	chr16	84884289	84879391	CRISPLD2	CRISPLD2	1	1	0	0.841345
chr17|CRK:1339913|CRK:1340449|rev|-	chr17	1339913	1340449	CRK	CRK	1	1	0	0.842561
chr17|CRK:1340083|CRK:1340449|dup|-	chr17	1340083	1340449	CRK	CRK	1	1	0	0.842561
chr22|CRKL:21288532|CRKL:21288066|dup|+	chr22	21288532	21288066	CRKL	CRKL	103	91	0	1
chr17|CRLF3:29130918|CRLF3:29131126|dup|-	chr17	29130918	29131126	CRLF3	CRLF3	4	3	0	0.959139
chr4|CRMP1:5844819|CRMP1:5862937|rev|-	chr4	5844819	5862937	CRMP1	CRMP1	1	1	0	0.842561
chr4|CRMP1:5857869|CRMP1:5862937|rev|-	chr4	5857869	5862937	CRMP1	CRMP1	3	3	0	0.938329
chr7|CROT:87022383|CROT:87020904|rev|+	chr7	87022383	87020904	CROT	CROT	7	7	0	0.989976
chr3|CRTAP:33175757|CRTAP:33161835|rev|+	chr3	33175757	33161835	CRTAP	CRTAP	1	1	0	0.842561
chr19|CRTC1:18864395|CRTC1:18860590|rev|+	chr19	18864395	18860590	CRTC1	CRTC1	1	2	0	0.834933
chr15|CRTC3:91147679|CRTC3:91136867|rev|+	chr15	91147679	91136867	CRTC3	CRTC3	1	1	0	0.804748
chr12|CRY1:107393328|CRY1:107393860|rev|-	chr12	107393328	107393860	CRY1	CRY1	2	2	0	0.921873
chr11|CRY2:45882583|CRY2:45880281|rev|+	chr11	45882583	45880281	CRY2	CRY2	1	1	0	0.692349
chr11|CRY2:45893784|CRY2:45883610|rev|+	chr11	45893784	45883610	CRY2	CRY2	2	2	0	0.761355
chr3|CRYBG3:97634580|CRYBG3:97631010|rev|+	chr3	97634580	97631010	CRYBG3	CRYBG3	1	1	0	0.842561
chr3|CRYBG3:97634580|CRYBG3:97607184|rev|+	chr3	97634580	97607184	CRYBG3	CRYBG3	1	1	0	0.841345
chr16|CRYM:21272574|CRYM:21273479|rev|-	chr16	21272574	21273479	CRYM	CRYM	3	3	0	0.803138
chr12|CS:56668560|CS:56676775|rev|-	chr12	56668560	56676775	CS	CS	2	1	0	0.842561
chr12|CSDA:10865809|CSDA:10868382|rev|-	chr12	10865809	10868382	CSDA	CSDA	4	4	0	0.943543
chr1|CSDE1:115275224|CSDE1:115275437|dup|-	chr1	115275224	115275437	CSDE1	CSDE1	1	1	0	0.842561
chr20|CSE1L:47706283|CSE1L:47691321|rev|+	chr20	47706283	47691321	CSE1L	CSE1L	4	4	0	0.97725
chr20|CSE1L:47683817|CSE1L:47682728|rev|+	chr20	47683817	47682728	CSE1L	CSE1L	3	3	0	0.958368
chr20|CSE1L:47707559|CSE1L:47691321|rev|+	chr20	47707559	47691321	CSE1L	CSE1L	2	2	0	0.922391
chr20|CSE1L:47683817|CSE1L:47682901|rev|+	chr20	47683817	47682901	CSE1L	CSE1L	2	3	0	0.955959
chr20|CSE1L:47695159|CSE1L:47691321|rev|+	chr20	47695159	47691321	CSE1L	CSE1L	1	1	0	0.842561
chr10|CSGALNACT2:43671480|CSGALNACT2:43662451|rev|+	chr10	43671480	43662451	CSGALNACT2	CSGALNACT2	1	1	0	0.842561
chr1|CSMD2:34383694|CSMD2:34401555|rev|-	chr1	34383694	34401555	CSMD2	CSMD2	1	1	0	0.689682
chr1|CSMD2:34204740|CSMD2:34209207|rev|-	chr1	34204740	34209207	CSMD2	CSMD2	1	1	0	0.842561
chr1|CSMD2:34254200|CSMD2:34276465|rev|-	chr1	34254200	34276465	CSMD2	CSMD2	3	3	0	0.934669
chr5|CSNK1A1:148899852|CSNK1A1:148904734|rev|-	chr5	148899852	148904734	CSNK1A1	CSNK1A1	1	1	0	0.842561
chr22|CSNK1E:38698865|CSNK1E:38699253|rev|-	chr22	38698865	38699253	CSNK1E	CSNK1E	3	2	0	0.922391
chr15|CSNK1G1:64495280|CSNK1G1:64592922|rev|-	chr15	64495280	64592922	CSNK1G1	CSNK1G1	1	1	0	0.842561
chr15|CSNK1G1:64496639|CSNK1G1:64497148|rev|-	chr15	64496639	64497148	CSNK1G1	CSNK1G1	1	1	0	0.841345
chr19|CSNK1G2:1979092|CSNK1G2:1978857|dup|+	chr19	1979092	1978857	CSNK1G2	CSNK1G2	1	1	0	0.842561
chr5|CSNK1G3:122893258|CSNK1G3:122881110|rev|+	chr5	122893258	122881110	CSNK1G3	CSNK1G3	3	3	0	0.958883
chr20|CSNK2A1:472897|CSNK2A1:476446|rev|-	chr20	472897	476446	CSNK2A1	CSNK2A1	1	3	0	0.958626
chr20|CSNK2A1:472897|CSNK2A1:478424|rev|-	chr20	472897	478424	CSNK2A1	CSNK2A1	1	2	0	0.920294
chr16|CSNK2A2:58218163|CSNK2A2:58230748|rev|-	chr16	58218163	58230748	CSNK2A2	CSNK2A2	1	1	0	0.841345
chr16|CSNK2A2:58208354|CSNK2A2:58220760|rev|-	chr16	58208354	58220760	CSNK2A2	CSNK2A2	2	3	0	0.950048
chr8|CSPP1:68018210|CSPP1:68015271|rev|+	chr8	68018210	68015271	CSPP1	CSPP1	3	4	0	0.960212
chr8|CSPP1:68007967|CSPP1:68007527|dup|+	chr8	68007967	68007527	CSPP1	CSPP1	1	1	0	0.842561
chr8|CSPP1:67988816|CSPP1:67986477|rev|+	chr8	67988816	67986477	CSPP1	CSPP1	1	1	0	0.842561
chr8|CSPP1:68031056|CSPP1:68026039|rev|+	chr8	68031056	68026039	CSPP1	CSPP1	2	3	0	0.807956
chr12|CSRNP2:51461455|CSRNP2:51461752|dup|-	chr12	51461455	51461752	CSRNP2	CSRNP2	1	1	0	0.842561
chr12|CSRNP2:51467605|CSRNP2:51467865|dup|-	chr12	51467605	51467865	CSRNP2	CSRNP2	10	9	0	0.99738
chr11|CSTF3:33163212|CSTF3:33163532|rev|-	chr11	33163212	33163532	CSTF3	CSTF3	7	6	0	0.97577
chr11|CSTF3:33127112|CSTF3:33127610|rev|-	chr11	33127112	33127610	CSTF3	CSTF3	4	2	0	0.921873
chr14|CTAGE5:39748741|CTAGE5:39746137|rev|+	chr14	39748741	39746137	CTAGE5	CTAGE5	12	20	0	0.999987
chr14|CTAGE5:39796226|CTAGE5:39782543|rev|+	chr14	39796226	39782543	CTAGE5	CTAGE5	1	1	0	0.842561
chr4|CTBP1:1231970|CTBP1:1235307|rev|-	chr4	1231970	1235307	CTBP1	CTBP1	1	1	0	0.840116
chr4|CTBP1:1221986|CTBP1:1235307|rev|-	chr4	1221986	1235307	CTBP1	CTBP1	7	8	0	0.995943
chr4|CTBP1:1219147|CTBP1:1235307|rev|-	chr4	1219147	1235307	CTBP1	CTBP1	11	14	0	0.999126
chr10|CTBP2:126799558|CTBP2:126799662|dup|-	chr10	126799558	126799662	CTBP2	CTBP2	7	7	0	0.986575
chr10|CTBP2:126727565|CTBP2:126799662|rev|-	chr10	126727565	126799662	CTBP2	CTBP2	34	120	0	1
chr10|CTBP2:126727565|CTBP2:126727724|dup|-	chr10	126727565	126727724	CTBP2	CTBP2	1	6	0	0.980955
chr16|CTCF:67663436|CTCF:67662272|rev|+	chr16	67663436	67662272	CTCF	CTCF	3	4	0	0.916886
chr16|CTCF:67646024|CTCF:67644726|rev|+	chr16	67646024	67644726	CTCF	CTCF	4	4	0	0.977655
chr18|CTDP1:77496521|CTDP1:77488906|rev|+	chr18	77496521	77488906	CTDP1	CTDP1	1	1	0	0.842561
chr18|CTDP1:77457988|CTDP1:77455224|rev|+	chr18	77457988	77455224	CTDP1	CTDP1	1	1	0	0.818615
chr15|CTDSPL2:44788656|CTDSPL2:44782981|rev|+	chr15	44788656	44782981	CTDSPL2	CTDSPL2	1	2	0	0.922391
chr15|CTDSPL2:44789336|CTDSPL2:44788577|rev|+	chr15	44789336	44788577	CTDSPL2	CTDSPL2	1	1	0	0.842561
chr1|CTH:70890099|CTH:70883619|rev|+	chr1	70890099	70883619	CTH	CTH	1	1	0	0.842561
chr18|CTIF:46197115|CTIF:46190122|rev|+	chr18	46197115	46190122	CTIF	CTIF	3	3	0	0.958883
chr5|CTNNA1:138147991|CTNNA1:138145726|rev|+	chr5	138147991	138145726	CTNNA1	CTNNA1	5	6	0	0.911465
chr5|CTNNA1:138223331|CTNNA1:138221900|rev|+	chr5	138223331	138221900	CTNNA1	CTNNA1	3	2	0	0.922391
chr5|CTNNA1:138163407|CTNNA1:138145726|rev|+	chr5	138163407	138145726	CTNNA1	CTNNA1	1	1	0	0.842561
chr3|CTNNB1:41279567|CTNNB1:41278078|rev|+	chr3	41279567	41278078	CTNNB1	CTNNB1	1	1	0	0.841345
chr3|CTNNB1:41267352|CTNNB1:41265511|rev|+	chr3	41267352	41265511	CTNNB1	CTNNB1	2	1	0	0.841345
chr3|CTNNB1:41280845|CTNNB1:41265511|rev|+	chr3	41280845	41265511	CTNNB1	CTNNB1	7	4	0	0.939597
chr3|CTNNB1:41268843|CTNNB1:41265511|rev|+	chr3	41268843	41265511	CTNNB1	CTNNB1	10	3	0	0.959139
chr1|CTNNBIP1:9931244|CTNNBIP1:9938047|rev|-	chr1	9931244	9938047	CTNNBIP1	CTNNBIP1	3	3	0	0.959139
chr20|CTNNBL1:36407737|CTNNBL1:36405746|rev|+	chr20	36407737	36405746	CTNNBL1	CTNNBL1	2	2	0	0.856789
chr11|CTNND1:57577695|CTNND1:57563048|rev|+	chr11	57577695	57563048	CTNND1	CTNND1	1	1	0	0.842561
chr1|CTPS1:41475926|CTPS1:41474465|rev|+	chr1	41475926	41474465	CTPS1	CTPS1	3	3	0	0.958883
chr1|CTPS1:41463198|CTPS1:41448949|rev|+	chr1	41463198	41448949	CTPS1	CTPS1	1	1	0	0.840116
chr1|CTPS1:41457517|CTPS1:41448949|rev|+	chr1	41457517	41448949	CTPS1	CTPS1	1	1	0	0.842561
chr1|CTPS1:41467926|CTPS1:41466700|rev|+	chr1	41467926	41466700	CTPS1	CTPS1	2	2	0	0.922391
chr1|CTPS1:41466789|CTPS1:41463065|rev|+	chr1	41466789	41463065	CTPS1	CTPS1	3	3	0	0.912122
chr1|CTPS1:41475261|CTPS1:41474465|rev|+	chr1	41475261	41474465	CTPS1	CTPS1	11	15	0	0.999561
chrX|CTPS2:16627663|CTPS2:16688797|rev|-	chrX	16627663	16688797	CTPS2	CTPS2	1	1	0	0.842561
chrX|CTPS2:16707572|CTPS2:16716459|rev|-	chrX	16707572	16716459	CTPS2	CTPS2	1	1	0	0.842561
chrX|CTPS2:16711263|CTPS2:16721064|rev|-	chrX	16711263	16721064	CTPS2	CTPS2	1	1	0	0.78931
chrX|CTPS2:16685636|CTPS2:16685847|rev|-	chrX	16685636	16685847	CTPS2	CTPS2	6	6	0	0.984933
chrX|CTPS2:16696484|CTPS2:16721064|rev|-	chrX	16696484	16721064	CTPS2	CTPS2	1	1	0	0.689682
chrX|CTPS2:16716358|CTPS2:16721064|rev|-	chrX	16716358	16721064	CTPS2	CTPS2	3	3	0	0.926561
chr11|CTSC:88029300|CTSC:88045722|rev|-	chr11	88029300	88045722	CTSC	CTSC	2	2	0	0.919222
chr9|CTSL2:99797007|CTSL2:99797975|rev|-	chr9	99797007	99797975	CTSL2	CTSL2	8	8	0	0.997687
chr11|CTTN:70260758|CTTN:70251370|rev|+	chr11	70260758	70251370	CTTN	CTTN	1	1	0	0.840116
chr11|CTTN:70260758|CTTN:70255936|rev|+	chr11	70260758	70255936	CTTN	CTTN	2	2	0	0.922391
chr11|CTTN:70253697|CTTN:70251370|rev|+	chr11	70253697	70251370	CTTN	CTTN	4	4	0	0.977788
chr7|CTTNBP2:117450818|CTTNBP2:117501370|rev|-	chr7	117450818	117501370	CTTNBP2	CTTNBP2	2	2	0	0.922391
chr7|CTTNBP2:117359557|CTTNBP2:117361184|rev|-	chr7	117359557	117361184	CTTNBP2	CTTNBP2	1	1	0	0.842561
chr7|CTTNBP2:117361120|CTTNBP2:117365311|rev|-	chr7	117361120	117365311	CTTNBP2	CTTNBP2	3	2	0	0.761355
chr1|CTTNBP2NL:112958886|CTTNBP2NL:112954815|rev|+	chr1	112958886	112954815	CTTNBP2NL	CTTNBP2NL	2	3	0	0.798399
chr7|CUL1:148464841|CUL1:148463652|rev|+	chr7	148464841	148463652	CUL1	CUL1	2	2	0	0.922391
chr10|CUL2:35349801|CUL2:35360267|rev|-	chr10	35349801	35360267	CUL2	CUL2	4	5	0	0.939645
chr10|CUL2:35320227|CUL2:35320547|rev|-	chr10	35320227	35320547	CUL2	CUL2	1	1	0	0.842561
chr2|CUL3:225400244|CUL3:225422573|rev|-	chr2	225400244	225422573	CUL3	CUL3	6	6	0	0.992765
chr2|CUL3:225422375|CUL3:225422573|dup|-	chr2	225422375	225422573	CUL3	CUL3	2	2	0	0.921873
chr13|CUL4A:113883833|CUL4A:113873258|rev|+	chr13	113883833	113873258	CUL4A	CUL4A	1	1	0	0.842561
chr13|CUL4A:113893865|CUL4A:113891136|rev|+	chr13	113893865	113891136	CUL4A	CUL4A	1	1	0	0.842561
chr6|CUL7:43010539|CUL7:43011368|rev|-	chr6	43010539	43011368	CUL7	CUL7	2	2	0	0.920824
chr7|CUX1:101843452|CUX1:101842081|rev|+	chr7	101843452	101842081	CUX1	CUX1	5	6	0	0.992554
chr7|CUX1:101821937|CUX1:101801839|rev|+	chr7	101821937	101801839	CUX1	CUX1	5	3	0	0.957845
chr7|CUX1:101821937|CUX1:101813725|rev|+	chr7	101821937	101813725	CUX1	CUX1	1	1	0	0.842561
chr7|CUX1:101870949|CUX1:101870646|dup|+	chr7	101870949	101870646	CUX1	CUX1	7	10	0	0.997293
chr7|CUX1:101713697|CUX1:101559394|rev|+	chr7	101713697	101559394	CUX1	CUX1	1	1	0	0.842561
chr7|CUX1:101877520|CUX1:101842081|rev|+	chr7	101877520	101842081	CUX1	CUX1	1	1	0	0.841345
chr7|CUX1:101758553|CUX1:101740643|rev|+	chr7	101758553	101740643	CUX1	CUX1	1	1	0	0.842561
chr12|CUX2:111746330|CUX2:111746088|rev|+	chr12	111746330	111746088	CUX2	CUX2	4	2	0	0.828323
chr10|CWF19L1:102003454|CWF19L1:102010089|rev|-	chr10	102003454	102010089	CWF19L1	CWF19L1	1	1	0	0.842561
chr10|CWF19L1:102003454|CWF19L1:102006692|rev|-	chr10	102003454	102006692	CWF19L1	CWF19L1	1	1	0	0.842561
chr22|CYB5R3:43023309|CYB5R3:43032852|rev|-	chr22	43023309	43032852	CYB5R3	CYB5R3	1	1	0	0.841345
chr8|CYHR1:145677741|CYHR1:145678843|rev|-	chr8	145677741	145678843	CYHR1	CYHR1	1	1	0	0.842561
chr2|CYP20A1:204111644|CYP20A1:204110568|rev|+	chr2	204111644	204110568	CYP20A1	CYP20A1	3	3	0	0.958626
chr2|CYP20A1:204161286|CYP20A1:204154487|rev|+	chr2	204161286	204154487	CYP20A1	CYP20A1	1	1	0	0.842561
chr2|CYP20A1:204131404|CYP20A1:204110568|rev|+	chr2	204131404	204110568	CYP20A1	CYP20A1	2	1	0	0.842561
chr19|CYP2S1:41704793|CYP2S1:41704366|rev|+	chr19	41704793	41704366	CYP2S1	CYP2S1	2	2	0	0.921873
chr17|CYTH1:76696412|CYTH1:76705814|rev|-	chr17	76696412	76705814	CYTH1	CYTH1	1	1	0	0.842561
chr6|DAAM2:39859498|DAAM2:39859116|rev|+	chr6	39859498	39859116	DAAM2	DAAM2	1	1	0	0.842561
chr3|DAG1:49548252|DAG1:49547851|dup|+	chr3	49548252	49547851	DAG1	DAG1	7	6	0	0.862397
chr7|DAGLB:6470110|DAGLB:6474651|rev|-	chr7	6470110	6474651	DAGLB	DAGLB	2	2	0	0.922391
chr7|DAGLB:6472467|DAGLB:6476164|rev|-	chr7	6472467	6476164	DAGLB	DAGLB	15	16	0	0.999137
chr7|DAGLB:6465618|DAGLB:6470238|rev|-	chr7	6465618	6470238	DAGLB	DAGLB	1	2	0	0.918679
chr7|DAGLB:6465618|DAGLB:6472590|rev|-	chr7	6465618	6472590	DAGLB	DAGLB	4	2	0	0.918679
chr7|DAGLB:6465618|DAGLB:6476164|rev|-	chr7	6465618	6476164	DAGLB	DAGLB	6	6	0	0.987121
chr7|DAGLB:6470110|DAGLB:6472590|rev|-	chr7	6470110	6472590	DAGLB	DAGLB	1	1	0	0.841345
chr7|DAGLB:6465618|DAGLB:6474651|rev|-	chr7	6465618	6474651	DAGLB	DAGLB	4	3	0	0.959139
chr7|DAGLB:6461357|DAGLB:6465745|rev|-	chr7	6461357	6465745	DAGLB	DAGLB	1	1	0	0.842561
chr7|DAGLB:6464382|DAGLB:6476164|rev|-	chr7	6464382	6476164	DAGLB	DAGLB	1	1	0	0.692349
chr7|DAGLB:6452441|DAGLB:6461435|rev|-	chr7	6452441	6461435	DAGLB	DAGLB	1	1	0	0.748579
chr7|DAGLB:6452441|DAGLB:6456552|rev|-	chr7	6452441	6456552	DAGLB	DAGLB	7	8	0	0.994246
chr11|DAK:61113418|DAK:61105412|rev|+	chr11	61113418	61105412	DAK	DAK	1	1	0	0.836356
chr1|DAP3:155691409|DAP3:155679563|rev|+	chr1	155691409	155679563	DAP3	DAP3	1	1	0	0.842561
chr1|DAP3:155695810|DAP3:155695172|rev|+	chr1	155695810	155695172	DAP3	DAP3	5	24	0	0.999998
chr1|DAP3:155695810|DAP3:155691307|rev|+	chr1	155695810	155691307	DAP3	DAP3	3	8	0	0.993116
chr1|DAP3:155697529|DAP3:155679563|rev|+	chr1	155697529	155679563	DAP3	DAP3	2	1	0	0.842561
chr9|DAPK1:90315152|DAPK1:90313570|rev|+	chr9	90315152	90313570	DAPK1	DAPK1	4	3	0	0.911554
chr1|DARS2:173814429|DARS2:173808504|rev|+	chr1	173814429	173808504	DARS2	DARS2	2	2	0	0.856789
chr1|DARS2:173814429|DARS2:173807327|rev|+	chr1	173814429	173807327	DARS2	DARS2	2	2	0	0.92135
chr9|DBC1:122075415|DBC1:122075683|dup|-	chr9	122075415	122075683	DBC1	DBC1	7	8	0	0.997385
chr9|DBC1:122000932|DBC1:122011428|rev|-	chr9	122000932	122011428	DBC1	DBC1	4	3	0	0.937934
chr17|DBF4B:42815792|DBF4B:42811457|rev|+	chr17	42815792	42811457	DBF4B	DBF4B	1	1	0	0.841345
chr5|DBN1:176899119|DBN1:176899398|dup|-	chr5	176899119	176899398	DBN1	DBN1	1	1	0	0.842561
chr19|DBP:49136700|DBP:49136912|dup|-	chr19	49136700	49136912	DBP	DBP	6	4	0	0.967105
chr1|DBT:100671785|DBT:100676327|rev|-	chr1	100671785	100676327	DBT	DBT	2	2	0	0.79648
chr9|DCAF10:37842283|DCAF10:37819284|rev|+	chr9	37842283	37819284	DCAF10	DCAF10	1	1	0	0.692349
chr9|DCAF12:34096713|DCAF12:34098515|rev|-	chr9	34096713	34098515	DCAF12	DCAF12	5	5	0	0.987252
chr8|DCAF13:104453846|DCAF13:104442839|rev|+	chr8	104453846	104442839	DCAF13	DCAF13	1	1	0	0.842561
chr8|DCAF13:104433310|DCAF13:104432491|rev|+	chr8	104433310	104432491	DCAF13	DCAF13	2	3	0	0.926088
chr2|DCAF17:172314987|DCAF17:172305190|rev|+	chr2	172314987	172305190	DCAF17	DCAF17	3	3	0	0.938722
chr2|DCAF17:172330485|DCAF17:172305190|rev|+	chr2	172330485	172305190	DCAF17	DCAF17	1	1	0	0.841345
chr2|DCAF17:172325540|DCAF17:172309633|rev|+	chr2	172325540	172309633	DCAF17	DCAF17	1	1	0	0.842561
chr2|DCAF17:172333460|DCAF17:172305190|rev|+	chr2	172333460	172305190	DCAF17	DCAF17	3	3	0	0.958368
chr2|DCAF17:172333460|DCAF17:172330375|rev|+	chr2	172333460	172330375	DCAF17	DCAF17	1	2	0	0.850613
chr14|DCAF5:69583082|DCAF5:69589077|rev|-	chr14	69583082	69589077	DCAF5	DCAF5	10	14	0	0.999027
chr1|DCAF6:167944253|DCAF6:167935866|rev|+	chr1	167944253	167935866	DCAF6	DCAF6	3	6	0	0.988866
chr1|DCAF6:167944253|DCAF6:167921037|rev|+	chr1	167944253	167921037	DCAF6	DCAF6	5	3	0	0.877081
chr17|DCAF7:61657304|DCAF7:61655830|rev|+	chr17	61657304	61655830	DCAF7	DCAF7	1	1	0	0.631192
chr1|DCAF8:160206924|DCAF8:160213824|rev|-	chr1	160206924	160213824	DCAF8	DCAF8	1	1	0	0.842561
chr17|DCAKD:43107459|DCAKD:43112367|rev|-	chr17	43107459	43112367	DCAKD	DCAKD	2	2	0	0.921873
chr6|DCBLD1:117866760|DCBLD1:117859782|rev|+	chr6	117866760	117859782	DCBLD1	DCBLD1	1	1	0	0.842561
chr3|DCBLD2:98600383|DCBLD2:98600611|dup|-	chr3	98600383	98600611	DCBLD2	DCBLD2	5	4	0	0.941724
chr3|DCBLD2:98568304|DCBLD2:98600611|rev|-	chr3	98568304	98600611	DCBLD2	DCBLD2	8	8	0	0.997471
chr13|DCLK1:36379835|DCLK1:36382457|rev|-	chr13	36379835	36382457	DCLK1	DCLK1	2	3	0	0.95221
chr5|DCP2:112337371|DCP2:112321531|rev|+	chr5	112337371	112321531	DCP2	DCP2	2	2	0	0.922391
chr5|DCP2:112339774|DCP2:112321531|rev|+	chr5	112339774	112321531	DCP2	DCP2	3	3	0	0.958626
chr5|DCP2:112327945|DCP2:112321531|rev|+	chr5	112327945	112321531	DCP2	DCP2	1	1	0	0.842561
chr4|DCTD:183836075|DCTD:183836728|rev|-	chr4	183836075	183836728	DCTD	DCTD	9	9	0	0.996779
chr12|DCTN2:57927735|DCTN2:57928235|rev|-	chr12	57927735	57928235	DCTN2	DCTN2	1	1	0	0.842561
chr5|DCTN4:150112929|DCTN4:150133219|rev|-	chr5	150112929	150133219	DCTN4	DCTN4	1	1	0	0.842561
chr8|DCTN6:30038146|DCTN6:30034641|rev|+	chr8	30038146	30034641	DCTN6	DCTN6	2	3	0	0.951296
chr3|DCUN1D1:182679013|DCUN1D1:182683541|rev|-	chr3	182679013	182683541	DCUN1D1	DCUN1D1	1	1	0	0.841345
chr13|DCUN1D2:114128438|DCUN1D2:114135058|rev|-	chr13	114128438	114135058	DCUN1D2	DCUN1D2	1	1	0	0.841345
chr4|DCUN1D4:52758017|DCUN1D4:52740436|rev|+	chr4	52758017	52740436	DCUN1D4	DCUN1D4	1	1	0	0.842561
chr4|DCUN1D4:52744020|DCUN1D4:52729602|rev|+	chr4	52744020	52729602	DCUN1D4	DCUN1D4	23	14	0	0.998389
chr4|DCUN1D4:52758017|DCUN1D4:52729602|rev|+	chr4	52758017	52729602	DCUN1D4	DCUN1D4	6	6	0	0.986971
chr19|DDA1:17426804|DDA1:17424831|rev|+	chr19	17426804	17424831	DDA1	DDA1	1	1	0	0.842561
chr11|DDB1:61094250|DDB1:61097546|rev|-	chr11	61094250	61097546	DDB1	DDB1	4	4	0	0.962601
chr11|DDB1:61093082|DDB1:61097546|rev|-	chr11	61093082	61097546	DDB1	DDB1	2	2	0	0.881059
chr14|DDHD1:53558502|DDHD1:53570574|rev|-	chr14	53558502	53570574	DDHD1	DDHD1	3	3	0	0.959139
chr14|DDHD1:53525194|DDHD1:53527919|rev|-	chr14	53525194	53527919	DDHD1	DDHD1	2	3	0	0.854454
chr8|DDHD2:38109805|DDHD2:38105230|rev|+	chr8	38109805	38105230	DDHD2	DDHD2	1	1	0	0.842561
chr1|DDI2:15970145|DDI2:15953163|rev|+	chr1	15970145	15953163	DDI2	DDI2	1	1	0	0.842561
chr1|DDI2:15970145|DDI2:15964801|rev|+	chr1	15970145	15964801	DDI2	DDI2	3	3	0	0.959139
chr1|DDI2:15978390|DDI2:15964801|rev|+	chr1	15978390	15964801	DDI2	DDI2	2	2	0	0.922391
chr1|DDI2:15976318|DDI2:15970016|rev|+	chr1	15976318	15970016	DDI2	DDI2	2	2	0	0.921873
chr1|DDI2:15978390|DDI2:15976214|rev|+	chr1	15978390	15976214	DDI2	DDI2	3	2	0	0.921873
chr11|DDX10:108577564|DDX10:108559662|rev|+	chr11	108577564	108559662	DDX10	DDX10	3	3	0	0.833252
chr22|DDX17:38890634|DDX17:38891051|rev|-	chr22	38890634	38891051	DDX17	DDX17	2	2	0	0.921873
chr22|DDX17:38895404|DDX17:38897285|rev|-	chr22	38895404	38897285	DDX17	DDX17	2	2	0	0.682171
chr22|DDX17:38890634|DDX17:38897285|rev|-	chr22	38890634	38897285	DDX17	DDX17	7	8	0	0.988945
chr22|DDX17:38894089|DDX17:38895504|rev|-	chr22	38894089	38895504	DDX17	DDX17	1	1	0	0.840116
chr22|DDX17:38894089|DDX17:38897285|rev|-	chr22	38894089	38897285	DDX17	DDX17	1	1	0	0.841345
chr16|DDX19B:70350007|DDX19B:70346511|rev|+	chr16	70350007	70346511	DDX19B	DDX19B	1	1	0	0.746431
chr16|DDX19B:70350007|DDX19B:70348804|rev|+	chr16	70350007	70348804	DDX19B	DDX19B	3	1	0	0.631192
chr10|DDX21:70726959|DDX21:70723046|rev|+	chr10	70726959	70723046	DDX21	DDX21	9	9	0	0.992833
chr12|DDX23:49227059|DDX23:49228280|rev|-	chr12	49227059	49228280	DDX23	DDX23	2	2	0	0.856789
chr20|DDX27:47853047|DDX27:47851471|rev|+	chr20	47853047	47851471	DDX27	DDX27	1	1	0	0.842561
chr9|DDX31:135487473|DDX31:135493828|rev|-	chr9	135487473	135493828	DDX31	DDX31	1	1	0	0.842561
chrX|DDX3X:41206265|DDX3X:41203282|rev|+	chrX	41206265	41203282	DDX3X	DDX3X	1	1	0	0.692349
chr17|DDX42:61884014|DDX42:61882430|rev|+	chr17	61884014	61882430	DDX42	DDX42	3	3	0	0.926561
chr5|DDX46:134118755|DDX46:134116822|rev|+	chr5	134118755	134116822	DDX46	DDX46	1	1	0	0.840116
chr5|DDX46:134117776|DDX46:134116822|rev|+	chr5	134117776	134116822	DDX46	DDX46	1	1	0	0.841345
chr10|DDX50:70670138|DDX50:70666466|rev|+	chr10	70670138	70666466	DDX50	DDX50	1	1	0	0.841345
chr10|DDX50:70694674|DDX50:70693954|rev|+	chr10	70694674	70693954	DDX50	DDX50	1	1	0	0.842561
chr10|DDX50:70673960|DDX50:70672917|rev|+	chr10	70673960	70672917	DDX50	DDX50	2	2	0	0.856789
chr12|DDX55:124099863|DDX55:124094485|rev|+	chr12	124099863	124094485	DDX55	DDX55	1	1	0	0.842561
chr12|DDX55:124090706|DDX55:124090477|rev|+	chr12	124090706	124090477	DDX55	DDX55	1	1	0	0.842561
chr9|DDX58:32480216|DDX58:32481495|rev|-	chr9	32480216	32481495	DDX58	DDX58	1	1	0	0.49597
chr11|DDX6:118656760|DDX6:118657227|dup|-	chr11	118656760	118657227	DDX6	DDX6	3	5	0	0.920876
chr11|DDX6:118638930|DDX6:118639060|dup|-	chr11	118638930	118639060	DDX6	DDX6	1	1	0	0.842561
chr11|DDX6:118625413|DDX6:118627996|rev|-	chr11	118625413	118627996	DDX6	DDX6	2	1	0	0.842561
chr11|DDX6:118629482|DDX6:118634015|rev|-	chr11	118629482	118634015	DDX6	DDX6	1	1	0	0.840116
chr4|DDX60:169157402|DDX60:169158946|rev|-	chr4	169157402	169158946	DDX60	DDX60	1	1	0	0.842561
chr1|DEDD:161093628|DEDD:161094316|rev|-	chr1	161093628	161094316	DEDD	DEDD	1	1	0	0.842561
chr6|DEF6:35280549|DEF6:35280078|rev|+	chr6	35280549	35280078	DEF6	DEF6	8	6	0	0.993088
chr6|DEK:18256591|DEK:18258636|rev|-	chr6	18256591	18258636	DEK	DEK	1	1	0	0.842561
chr9|DENND1A:126519981|DENND1A:126641300|rev|-	chr9	126519981	126641300	DENND1A	DENND1A	11	9	0	0.99862
chr9|DENND1A:126519981|DENND1A:126554909|rev|-	chr9	126519981	126554909	DENND1A	DENND1A	14	10	0	0.998111
chr9|DENND1A:126438998|DENND1A:126641300|rev|-	chr9	126438998	126641300	DENND1A	DENND1A	1	1	0	0.842561
chr9|DENND1A:126519981|DENND1A:126531842|rev|-	chr9	126519981	126531842	DENND1A	DENND1A	44	41	0	1
chr1|DENND1B:197621364|DENND1B:197627499|rev|-	chr1	197621364	197627499	DENND1B	DENND1B	1	2	0	0.910631
chr1|DENND1B:197611840|DENND1B:197684204|rev|-	chr1	197611840	197684204	DENND1B	DENND1B	1	1	0	0.842561
chr7|DENND2A:140285388|DENND2A:140302342|rev|-	chr7	140285388	140302342	DENND2A	DENND2A	1	1	0	0.841345
chr7|DENND2A:140266885|DENND2A:140268613|rev|-	chr7	140266885	140268613	DENND2A	DENND2A	1	1	0	0.842561
chr7|DENND2A:140244417|DENND2A:140302342|rev|-	chr7	140244417	140302342	DENND2A	DENND2A	1	1	0	0.838876
chr7|DENND2A:140255435|DENND2A:140259617|rev|-	chr7	140255435	140259617	DENND2A	DENND2A	1	1	0	0.841345
chr7|DENND2A:140301202|DENND2A:140302342|dup|-	chr7	140301202	140302342	DENND2A	DENND2A	2	4	0	0.969963
chr7|DENND2A:140255435|DENND2A:140258012|rev|-	chr7	140255435	140258012	DENND2A	DENND2A	1	1	0	0.5
chr7|DENND2A:140246598|DENND2A:140255513|rev|-	chr7	140246598	140255513	DENND2A	DENND2A	1	1	0	0.842561
chr8|DENND3:142161936|DENND3:142160932|rev|+	chr8	142161936	142160932	DENND3	DENND3	2	2	0	0.92135
chr1|DENND4B:153909963|DENND4B:153910339|rev|-	chr1	153909963	153910339	DENND4B	DENND4B	2	2	0	0.897477
chr9|DENND4C:19352663|DENND4C:19350699|rev|+	chr9	19352663	19350699	DENND4C	DENND4C	2	1	0	0.842561
chr9|DENND4C:19316837|DENND4C:19316414|rev|+	chr9	19316837	19316414	DENND4C	DENND4C	2	2	0	0.881059
chr9|DENND4C:19361961|DENND4C:19360241|rev|+	chr9	19361961	19360241	DENND4C	DENND4C	2	3	0	0.953105
chr9|DENND4C:19358158|DENND4C:19356969|rev|+	chr9	19358158	19356969	DENND4C	DENND4C	6	5	0	0.977663
chr9|DENND4C:19300329|DENND4C:19288593|rev|+	chr9	19300329	19288593	DENND4C	DENND4C	4	2	0	0.758025
chr11|DENND5A:9182259|DENND5A:9229179|rev|-	chr11	9182259	9229179	DENND5A	DENND5A	1	1	0	0.842561
chr11|DENND5A:9215040|DENND5A:9229179|rev|-	chr11	9215040	9229179	DENND5A	DENND5A	4	3	0	0.95251
chr11|DENND5A:9225206|DENND5A:9229179|rev|-	chr11	9225206	9229179	DENND5A	DENND5A	4	4	0	0.950374
chr11|DENND5A:9199678|DENND5A:9200620|rev|-	chr11	9199678	9200620	DENND5A	DENND5A	2	1	0	0.842561
chr12|DENND5B:31555431|DENND5B:31568382|rev|-	chr12	31555431	31568382	DENND5B	DENND5B	1	1	0	0.842561
chr12|DENND5B:31545200|DENND5B:31545630|rev|-	chr12	31545200	31545630	DENND5B	DENND5B	2	2	0	0.92135
chr3|DENND6A:57618991|DENND6A:57620496|rev|-	chr3	57618991	57620496	DENND6A	DENND6A	1	1	0	0.842561
chr1|DEPDC1:68960112|DEPDC1:68960378|dup|-	chr1	68960112	68960378	DEPDC1	DEPDC1	1	1	0	0.842561
chr5|DEPDC1B:59934576|DEPDC1B:59943360|rev|-	chr5	59934576	59943360	DEPDC1B	DEPDC1B	4	4	0	0.977521
chr22|DEPDC5:32218776|DEPDC5:32217487|rev|+	chr22	32218776	32217487	DEPDC5	DEPDC5	1	1	0	0.842561
chr22|DEPDC5:32161046|DEPDC5:32154531|rev|+	chr22	32161046	32154531	DEPDC5	DEPDC5	2	2	0	0.921873
chr22|DEPDC5:32211198|DEPDC5:32206506|rev|+	chr22	32211198	32206506	DEPDC5	DEPDC5	2	2	0	0.92135
chr22|DEPDC5:32164849|DEPDC5:32154531|rev|+	chr22	32164849	32154531	DEPDC5	DEPDC5	1	1	0	0.842561
chr8|DERL1:124035952|DERL1:124042956|rev|-	chr8	124035952	124042956	DERL1	DERL1	1	3	0	0.959139
chr8|DERL1:124031434|DERL1:124035019|rev|-	chr8	124031434	124035019	DERL1	DERL1	1	1	0	0.368808
chr1|DFFA:10527246|DFFA:10529395|rev|-	chr1	10527246	10529395	DFFA	DFFA	1	2	0	0.90562
chr22|DGCR2:19044498|DGCR2:19050791|rev|-	chr22	19044498	19050791	DGCR2	DGCR2	1	1	0	0.842561
chr22|DGCR2:19035952|DGCR2:19077003|rev|-	chr22	19035952	19077003	DGCR2	DGCR2	1	1	0	0.842561
chr22|DGCR2:19050714|DGCR2:19077003|rev|-	chr22	19050714	19077003	DGCR2	DGCR2	3	3	0	0.958626
chr7|DGKB:14647058|DGKB:14712652|rev|-	chr7	14647058	14712652	DGKB	DGKB	1	1	0	0.842561
chr2|DGKD:234299129|DGKD:234296902|rev|+	chr2	234299129	234296902	DGKD	DGKD	19	19	0	0.999966
chr17|DGKE:54923170|DGKE:54921379|rev|+	chr17	54923170	54921379	DGKE	DGKE	1	2	0	0.63414
chr17|DGKE:54933986|DGKE:54926056|rev|+	chr17	54933986	54926056	DGKE	DGKE	2	2	0	0.92135
chr13|DGKH:42734272|DGKH:42733401|rev|+	chr13	42734272	42733401	DGKH	DGKH	3	3	0	0.959139
chr7|DGKI:137284568|DGKI:137304686|rev|-	chr7	137284568	137304686	DGKI	DGKI	1	1	0	0.836356
chr2|DGUOK:74177859|DGUOK:74173845|rev|+	chr2	74177859	74173845	DGUOK	DGUOK	1	1	0	0.842561
chr1|DHCR24:55340765|DHCR24:55341720|rev|-	chr1	55340765	55341720	DHCR24	DHCR24	3	3	0	0.911554
chr11|DHCR7:71148857|DHCR7:71153399|rev|-	chr11	71148857	71153399	DHCR7	DHCR7	1	1	0	0.842561
chr1|DHDDS:26786635|DHDDS:26784281|rev|+	chr1	26786635	26784281	DHDDS	DHDDS	8	8	0	0.86793
chr1|DHDDS:26774151|DHDDS:26772806|rev|+	chr1	26774151	26772806	DHDDS	DHDDS	15	17	0	0.999512
chr1|DHDDS:26764775|DHDDS:26759381|rev|+	chr1	26764775	26759381	DHDDS	DHDDS	1	1	0	0.842561
chr19|DHPS:12790270|DHPS:12791139|rev|-	chr19	12790270	12791139	DHPS	DHPS	1	1	0	0.840116
chr13|DHRS12:52345956|DHRS12:52365393|rev|-	chr13	52345956	52365393	DHRS12	DHRS12	1	1	0	0.842561
chr1|DHRS3:12638745|DHRS3:12640694|rev|-	chr1	12638745	12640694	DHRS3	DHRS3	2	2	0	0.726779
chr1|DHRS3:12638745|DHRS3:12639440|rev|-	chr1	12638745	12639440	DHRS3	DHRS3	7	5	0	0.974121
chrX|DHRSX:2161063|DHRSX:2161271|dup|-	chrX	2161063	2161271	DHRSX	DHRSX	1	6	0	0.983457
chrY|DHRSX:2111063|DHRSX:2111271|dup|-	chrY	2111063	2111271	DHRSX	DHRSX	4	4	0	0.950641
chrY|DHRSX:2134780|DHRSX:2159644|rev|-	chrY	2134780	2159644	DHRSX	DHRSX	2	3	0	0.868081
chr10|DHTKD1:12162266|DHTKD1:12159671|rev|+	chr10	12162266	12159671	DHTKD1	DHTKD1	7	7	0	0.984324
chr10|DHTKD1:12162266|DHTKD1:12136071|rev|+	chr10	12162266	12136071	DHTKD1	DHTKD1	1	1	0	0.842561
chr10|DHTKD1:12129728|DHTKD1:12123470|rev|+	chr10	12129728	12123470	DHTKD1	DHTKD1	3	3	0	0.926088
chr10|DHTKD1:12133683|DHTKD1:12123470|rev|+	chr10	12133683	12123470	DHTKD1	DHTKD1	7	8	0	0.983843
chr10|DHTKD1:12160917|DHTKD1:12160747|dup|+	chr10	12160917	12160747	DHTKD1	DHTKD1	4	7	0	0.981022
chr10|DHTKD1:12162266|DHTKD1:12123470|rev|+	chr10	12162266	12123470	DHTKD1	DHTKD1	2	2	0	0.921873
[truncated: 7,282 more rows]

## Sheet: detected in Zhang 2014
chr	coord1	coord2	gene1	gene2	their count
chr4	77916933	77917692	SEPT10	SEPT10	2
chr2	111721200	111753581	ACOXL	ACOXL	1
chr2	111721200	111744794	ACOXL	ACOXL	1
chr3	140978964	140981182	ACPL2	ACPL2	1
chr19	1510148	1510916	ADAMTSL5	ADAMTSL5	1
chr20	49518553	49521386	ADNP	ADNP	1
chr1	244586136	244601070	ADSS	ADSS	1
chr1	36411292	36439112	AGO3	AGO3	1
chr6	161586608	161587449	AGPAT4	AGPAT4	2
chr2	61406115	61413632	AHSA2	AHSA2	5
chr2	61406115	61412753	AHSA2	AHSA2	1
chr6	143382083	143486320	AIG1	AIG1	2
chr7	98628217	98630662	AK001533	AK001533	1
chrX	117979203	117981092	AK057519	AK057519	1
chr6	142221459	142231148	AK097143	AK097143	6
chr15	28881632	28882776	AK309255	AK309255	1
chr12	112229864	112237867	ALDH2	ALDH2	1
chr4	114284493	114296102	ANK2	ANK2	1
chr5	139825326	139851880	ANKHD1	ANKHD1	1
chr4	73950965	73958017	ANKRD17	ANKRD17	1
chr8	42013496	42019936	AP3M2	AP3M2	2
chr15	30922905	30931023	ARHGAP11B	ARHGAP11B	1
chr15	30936841	30938498	ARHGAP11B	ARHGAP11B	3
chr18	6824760	6837413	ARHGAP28	ARHGAP28	1
chr6	157357968	157431695	ARID1B	ARID1B	3
chr6	157357968	157406039	ARID1B	ARID1B	35
chrY	1490550	1497014	ASMTL	ASMTL	1
chrX	1544417	1547014	ASMTL	ASMTL	1
chr16	29917108	29917448	ASPHD1	ASPHD1	25
chr16	29916172	29917448	ASPHD1	ASPHD1	2
chr16	29916172	29917280	ASPHD1	ASPHD1	13
chr19	19762497	19764883	ATP13A1	ATP13A1	1
chr1	95144980	95197993	BC030750	BC030750	1
chr6	114313056	114317224	BC042098	BC042098	2
chr6	114313056	114314651	BC042098	BC042098	1
chr21	15456270	15456465	BC048201	BC048201	1
chr3	162631869	162744286	BC073807	BC073807	2
chr8	145318733	145319045	BOP1	BOP1	1
chr22	50197851	50217979	BRD1	BRD1	2
chrX	79999530	80001679	BRWD3	BRWD3	1
chrX	80064511	80064803	BRWD3	BRWD3	2
chr12	22659644	22672173	C2CD5	C2CD5	1
chr6_cox_hap2	2130821	2131294	C6orf136	C6orf136	1
chr6	49522589	49522870	C6orf141	C6orf141	1
chr9	72499968	72501811	C9orf135	C9orf135	1
chr9	74533340	74562028	C9orf85	C9orf85	3
chr22	24487536	24494068	CABIN1	CABIN1	1
chr10	120445494	120450915	CACUL1	CACUL1	2
chr10	120445494	120489922	CACUL1	CACUL1	2
chr6	17539499	17543374	CAP2	CAP2	1
chr17	38318005	38324670	CASC3	CASC3	1
chr10	35744284	35772406	CCNY	CCNY	1
chr7	65220766	65221561	CCT6P1	CCT6P1	4
chr7	65222969	65224258	CCT6P1	CCT6P1	1
chr7	65217150	65221561	CCT6P1	CCT6P1	4
chr7	64526630	64527428	CCT6P3	CCT6P3	2
chr7	5942291	5963593	CCZ1	CCZ1	1
chr9	99277930	99327765	CDC14B	CDC14B	3
chr7	105551462	105553084	CDHR3	CDHR3	2
chr6	110988636	111095140	CDK19	CDK19	6
chr22	17978441	18003297	CECR2	CECR2	1
chr22	17956629	18003297	CECR2	CECR2	1
chr2	27014998	27016761	CENPA	CENPA	1
chr14	80963811	80997230	CEP128	CEP128	4
chr3	138289159	138291826	CEP70	CEP70	6
chr14	102814615	102822234	CINP	CINP	1
chr6	42903149	42903408	CNPY3	CNPY3	1
chr9	39102493	39109284	CNTNAP3	CNTNAP3	1
chr12	109094899	109095099	CORO1C	CORO1C	1
chrX	79544404	79565732	CR627394	CR627394	3
chrX	79545162	79565732	CR627394	CR627394	2
chr6	43173744	43174248	CUL9	CUL9	1
chr3	98600383	98609300	DCBLD2	DCBLD2	1
chr12	31648743	31652605	DENND5B	DENND5B	4
chr22	18975269	19002019	DGCR5	DGCR5	2
chrX	2184780	2209644	DHRSX	DHRSX	1
chr14	95606995	95608085	DICER1	DICER1	5
chr1	223101771	223116674	DISP1	DISP1	2
chr15	32498464	32500399	DKFZp434L187	DKFZp434L187	1
chr20	62559687	62562535	DNAJC5	DNAJC5	1
chr6	56716194	56765419	DST	DST	8
chr7	76629625	76673095	DTX2P1-UPK3BP1-PMS2P11	DTX2P1-UPK3BP1-PMS2P11	1
chr21	38792600	38794168	DYRK1A	DYRK1A	115
chr4	140046317	140060651	ELF2	ELF2	19
chr4	140058783	140060651	ELF2	ELF2	17
chr1	205585605	205593019	ELK4	ELK4	2
chr18	19119880	19120661	ESCO1	ESCO1	2
chr15	76576097	76588078	ETFA	ETFA	1
chr7	148533913	148544397	EZH2	EZH2	1
chr7	148516069	148516779	EZH2	EZH2	1
chr10	14572330	14595386	FAM107B	FAM107B	1
chr4	89912123	89930229	FAM13A	FAM13A	1
chr4	2626988	2648559	FAM193A	FAM193A	2
chr4	2626988	2641586	FAM193A	FAM193A	2
chr4	2626988	2628304	FAM193A	FAM193A	5
chr4	2626988	2632896	FAM193A	FAM193A	2
chr10	120867459	120892121	FAM45B	FAM45B	3
chr10	126448954	126478907	FAM53B	FAM53B	2
chr7	102462486	102462887	FBXL13	FBXL13	1
chr14	55821218	55821940	FBXO34	FBXO34	4
chr5	108134024	108171508	FER	FER	1
chr20	34183398	34183676	FER1L4	FER1L4	1
chr19	18648410	18649243	FKBP8	FKBP8	4
chr14	58758352	58759856	FLJ31306	FLJ31306	3
chr6_mann_hap4	894068	894788	GABBR1	GABBR1	1
chr3	15981016	15988362	GALNT15	GALNT15	1
chr10	5827104	5853919	GDI2	GDI2	1
chr12	110426767	110429565	GIT2	GIT2	1
chr3	33114035	33118729	GLB1	GLB1	2
chr3	33065742	33118729	GLB1	GLB1	1
chr2	121732550	121744190	GLI2	GLI2	1
chr19	48250223	48260435	GLTSCR2	GLTSCR2	1
chr18	11868541	11876687	GNAL	GNAL	1
chr15	34683323	34699071	GOLGA8A	GOLGA8A	1
chr22	47022647	47033857	GRAMD4	GRAMD4	6
chr7	50771517	50778687	GRB10	GRB10	5
chr7	50737418	50773020	GRB10	GRB10	3
chr7	50737418	50848433	GRB10	GRB10	1
chr7	50771517	50773020	GRB10	GRB10	5
chr7	50737418	50800065	GRB10	GRB10	2
chr7	50742132	50778687	GRB10	GRB10	1
chr7	50737418	50778687	GRB10	GRB10	3
chr5	70337348	70338111	GTF2H2	GTF2H2	3
chr5	69729696	69730849	GTF2H2B	GTF2H2B	1
chr5	69730005	69730849	GTF2H2B	GTF2H2B	1
chr5	68874538	68881524	GTF2H2C	GTF2H2C	1
chr5	68881420	68882183	GTF2H2C	GTF2H2C	2
chr7	65444372	65445396	GUSB	GUSB	1
chr22	24025911	24029182	GUSBP11	GUSBP11	2
chr6	26853137	26856976	GUSBP2	GUSBP2	2
chr5	68936018	68938116	GUSBP3	GUSBP3	1
chr5	70500092	70503957	GUSBP9	GUSBP9	1
chr15	28515840	28520151	HERC2	HERC2	1
chr15	23356105	23377526	HERC2P2	HERC2P2	1
chr16	1733509	1735588	HN1L	HN1L	1
chr1	21076215	21076468	HP1BP3	HP1BP3	4
chr6	114489514	114549942	HS3ST5	HS3ST5	2
chrX	130498722	130503026	IGSF1	IGSF1	6
chrX	130498722	130533678	IGSF1	IGSF1	3
chr12	2931959	2933418	ITFG2	ITFG2	6
chr17_ctg5_hap1	693693	724155	KANSL1	KANSL1	5
chr17_ctg5_hap1	616744	705913	KANSL1	KANSL1	1
chr17_ctg5_hap1	723024	724155	KANSL1	KANSL1	2
chr17_ctg5_hap1	705811	740072	KANSL1	KANSL1	1
chr17_ctg5_hap1	616744	618122	KANSL1	KANSL1	1
chr17_ctg5_hap1	616744	693835	KANSL1	KANSL1	1
chr17_ctg5_hap1	693693	705913	KANSL1	KANSL1	12
chr12	49056342	49061572	KANSL2	KANSL2	1
chr7	32919046	32919554	KBTBD2	KBTBD2	1
chr1	196274363	196286399	KCNT2	KCNT2	1
chr9	114206657	114235280	KIAA0368	KIAA0368	1
chr9	114202651	114235280	KIAA0368	KIAA0368	1
chr2	30775358	30791042	LCLAT1	LCLAT1	3
chr19	11210898	11213462	LDLR	LDLR	3
chr12	51447594	51450285	LETMD1	LETMD1	1
chr2	109288780	109289485	LIMS1	LIMS1	1
chr6	21668877	21743273	LINC00340	LINC00340	2
chr6	21909700	22194345	LINC00340	LINC00340	3
chr6	22020567	22063469	LINC00340	LINC00340	3
chr6	22056774	22063469	LINC00340	LINC00340	8
chr16	984189	1004666	LMF1	LMF1	8
chr7	72604105	72607065	LOC100093631	LOC100093631	2
chr16	21469282	21471256	LOC100271836	LOC100271836	1
chr16	21468331	21469193	LOC100271836	LOC100271836	1
chr18	55398645	55399255	LOC100505549	LOC100505549	2
chr7	102038066	102045130	LOC100630923	LOC100630923	1
chr22	38765990	38776995	LOC400927	LOC400927	1
chr7	30590251	30601744	LOC401320	LOC401320	5
chr16	30304419	30306012	LOC440354	LOC440354	3
chr16	29564406	29566313	LOC440354	LOC440354	1
chr16	29572835	29577570	LOC440354	LOC440354	1
chr17	36351935	36359042	LOC440434	LOC440434	1
chr7	65191743	65192081	LOC441242	LOC441242	1
chr7	66038371	66041919	LOC493754	LOC493754	2
chr4	68586139	68595888	LOC550112	LOC550112	1
chr4	68594257	68595888	LOC550112	LOC550112	2
chr4	62383032	62453158	LPHN3	LPHN3	1
chr3	197597030	197598333	LRCH3	LRCH3	1
chr3	197592982	197598333	LRCH3	LRCH3	4
chr3	197592293	197602646	LRCH3	LRCH3	10
chr17	43616528	43623042	LRRC37A3	LRRC37A3	1
chr17	30344990	30362658	LRRC37B	LRRC37B	1
chr11	63918710	63919865	MACROD1	MACROD1	1
chr10	49609654	49613024	MAPK8	MAPK8	4
chr10	49609654	49618211	MAPK8	MAPK8	3
chr13	113730279	113732750	MCF2L	MCF2L	1
chr10	74468040	74475660	MCU	MCU	23
chr1	207989273	207990759	mir-29b-2	mir-29b-2	1
chr6	33669122	33678628	MNF1	MNF1	3
chr17	17049349	17057729	MPRIP	MPRIP	1
chr2	42909540	42936236	MTA3	MTA3	1
chr2	42946127	42950175	MTA3	MTA3	9
chr2	42935042	42936236	MTA3	MTA3	1
chr4	75040222	75047508	MTHFD2L	MTHFD2L	1
chr12	112485468	112487415	NAA25	NAA25	1
chrX	5947320	5950791	NLGN4X	NLGN4X	4
chr19	55481366	55481663	NLRP2	NLRP2	1
chr1	145227040	145248894	NOTCH2NL	NOTCH2NL	1
chr17	45662865	45668247	NPEPPS	NPEPPS	1
chr16	15029016	15029254	NPIP	NPIP	3
chr2	50847159	50850753	NRXN1	NRXN1	2
chr7	44465498	44467302	NUDCD3	NUDCD3	1
chr1	224418927	224424284	NVL	NVL	1
chr1	149931602	149943179	OTUD7B	OTUD7B	1
chr3	16327848	16345099	OXNAD1	OXNAD1	3
chr4	20711305	20729020	PACRGL	PACRGL	1
chr11	117023156	117046835	PAFAH1B2	PAFAH1B2	1
chr3	136035782	136048826	PCCB	PCCB	2
chr14	71479716	71502874	PCNX	PCNX	1
chr14	71455283	71462560	PCNX	PCNX	1
chr1	233248544	233297109	PCNXL2	PCNXL2	1
chr2	173429230	173460751	PDK1	PDK1	2
chr2	173435453	173460751	PDK1	PDK1	8
chr2	173433468	173460751	PDK1	PDK1	2
chr4	95561426	95578698	PDLIM5	PDLIM5	1
chr16	70176136	70177561	PDPR	PDPR	1
chr2	216903913	216916268	PECR	PECR	1
chr2	216903913	216914096	PECR	PECR	1
chr2	197777605	197786910	PGAP1	PGAP1	6
chr17	76411032	76415756	PGS1	PGS1	1
chr17	76388594	76394432	PGS1	PGS1	1
chr17	76410959	76415806	PGS1	PGS1	1
chr20	58348333	58349545	PHACTR3	PHACTR3	1
chr1	28784342	28785769	PHACTR4	PHACTR4	2
chr6	64356431	64356700	PHF3	PHF3	8
chr16	47497809	47581459	PHKB	PHKB	4
chr16	47497809	47549512	PHKB	PHKB	11
chr16	47497809	47533805	PHKB	PHKB	2
chr22	21837308	21838423	PI4KAP2	PI4KAP2	1
chr15	65110455	65112218	PIF1	PIF1	1
chr9	131479025	131479202	PKN3	PKN3	1
chr17_ctg5_hap1	167528	168155	PLEKHM1	PLEKHM1	5
chr11	65034052	65036200	POLA2	POLA2	1
chr2	130865581	130869674	POTEF	POTEF	1
chrY	272139	273067	PPP2R3B	PPP2R3B	2
chrX	322139	323067	PPP2R3B	PPP2R3B	1
chr20	56846418	56847931	PPP4R1L	PPP4R1L	2
chr22	50810448	50827540	PPP6R2	PPP6R2	1
chrX	23689645	23697404	PRDX4	PRDX4	1
chr2	45925083	45928630	PRKCE	PRKCE	1
chr19	47184906	47188778	PRKD2	PRKD2	1
chr4	82125740	82126214	PRKG2	PRKG2	1
chr2	54135646	54147487	PSME4	PSME4	1
chr19	50360231	50363593	PTOV1	PTOV1	1
chr4	87593517	87638270	PTPN13	PTPN13	1
chr2	20507738	20527139	PUM2	PUM2	12
chr7	105121498	105148967	PUS7	PUS7	1
chr7	105148561	105148967	PUS7	PUS7	1
chr8	128902834	128951922	PVT1	PVT1	2
chr8	128902834	128903244	PVT1	PVT1	208
chr5	130775273	130775921	RAPGEF6	RAPGEF6	1
chr13	114817526	114822949	RASA3	RASA3	4
chr17	73647265	73662700	RECQL5	RECQL5	2
chr2	111302645	111303208	RGPD6	RGPD6	1
chr8	105160834	105161076	RIMS2	RIMS2	2
chr8	105105698	105161076	RIMS2	RIMS2	3
chr8	105080739	105161076	RIMS2	RIMS2	1
chr6	3076997	3078169	RIPK1	RIPK1	6
chr16	21809070	21812158	RRN3P1	RRN3P1	1
chr7	6799856	6803732	RSPH10B	RSPH10B	1
chr7	6004132	6006832	RSPH10B	RSPH10B	1
chr12	56151166	56151337	SARNP	SARNP	1
chr6	155063089	155099179	SCAF8	SCAF8	2
chr11	70858165	70935842	SHANK2	SHANK2	1
chr3	170077486	170079217	SKIL	SKIL	3
chr12	46622935	46648719	SLC38A1	SLC38A1	4
chr12	46633461	46648719	SLC38A1	SLC38A1	3
chr4	103952856	103968383	SLC9B2	SLC9B2	1
chr15	59179173	59179739	SLTM	SLTM	1
chr16	30208294	30208678	SLX1A	SLX1A	1
chr16	30212045	30212614	SLX1A-SULT1A3	SLX1A-SULT1A3	1
chr16	29472702	29473271	SLX1B-SULT1A4	SLX1B-SULT1A4	2
chr5	70081264	70085119	SMA4	SMA4	1
chr5	69206201	69216694	SMA4	SMA4	1
chr5	69517757	69521622	SMA4	SMA4	1
chr5	69812134	69814232	SMA5	SMA5	1
chr5	69814147	69818015	SMA5	SMA5	2
chr5	69365061	69366578	SMN1	SMN1	1
chr5	69362760	69363273	SMN2	SMN2	1
chr15	25207260	25225231	SNRPN	SNRPN	1
chr15	25324008	25336866	SNURF-SNRPN	SNURF-SNRPN	1
chr15	25327735	25328674	SNURF-SNRPN	SNURF-SNRPN	1
chr15	25328542	25328674	SNURF-SNRPN	SNURF-SNRPN	1
chr15	25320881	25328674	SNURF-SNRPN	SNURF-SNRPN	1
chr15	25324008	25328674	SNURF-SNRPN	SNURF-SNRPN	1
chr15	25330336	25332746	SNURF-SNRPN	SNURF-SNRPN	11
chr15	25332613	25335013	SNURF-SNRPN	SNURF-SNRPN	1
chr15	25328542	25330469	SNURF-SNRPN	SNURF-SNRPN	1
chr15	25336736	25336866	SNURF-SNRPN	SNURF-SNRPN	1
chr15	25304301	25310002	SNURF-SNRPN	SNURF-SNRPN	1
chr15	25312558	25315406	SNURF-SNRPN	SNURF-SNRPN	2
chr15	25328542	25339121	SNURF-SNRPN	SNURF-SNRPN	2
chr15	25264173	25265016	SNURF-SNRPN	SNURF-SNRPN	2
chr2	231222519	231261513	SP140L	SP140L	1
chr9	4604178	4635399	SPATA6L	SPATA6L	1
chr9	4629090	4646528	SPATA6L	SPATA6L	1
chr1	24989150	24989715	SRRM1	SRRM1	2
chr1_gl000191_random	41405	41845	SRSF10	SRSF10	1
chr1	44257772	44267216	ST3GAL3	ST3GAL3	1
chr7	74993901	74995707	STAG3L1	STAG3L1	1
chr8	74581215	74601048	STAU2	STAU2	2
chr17	27023861	27024100	SUPT6H	SUPT6H	1
chr17	29061914	29070387	SUZ12P1	SUZ12P1	1
chr11	85468667	85469157	SYTL2	SYTL2	1
chr11	93466515	93469917	TAF1D	TAF1D	2
chr3	11849306	11851156	TAMM41	TAMM41	3
chrX	153641543	153641904	TAZ	TAZ	1
chr17	36351935	36353765	TBC1D3	TBC1D3	1
chr1	235582731	235597595	TBCE	TBCE	4
chr4	183245098	183268082	TENM3	TENM3	2
chr2	74273404	74275538	TET3	TET3	3
chr17	62248459	62265775	TEX2	TEX2	24
chr2	105924070	105924772	TGFBRAP1	TGFBRAP1	1
chr2	43783483	43783694	THADA	THADA	3
chr10	51381438	51387763	TIMM23	TIMM23	1
chr10	51374369	51387763	TIMM23	TIMM23	4
chr9	84267098	84268951	TLE1	TLE1	12
chr12	29812812	29813818	TMTC1	TMTC1	1
chr13	103286299	103288742	TPP2	TPP2	1
chr17	18607931	18608477	TRIM16L	TRIM16L	13
chr4	189022209	189026744	TRIML2	TRIML2	2
chr2	230723487	230725247	TRIP12	TRIP12	1
chr2	230683079	230695555	TRIP12	TRIP12	1
chr3	12571260	12574272	TSEN2	TSEN2	1
chr17	57963443	57968289	TUBD1	TUBD1	2
chr16	10867895	10869404	TVP23A	TVP23A	1
chr17	15443746	15450462	TVP23C-CDRT4	TVP23C-CDRT4	2
chr17	15443746	15458678	TVP23C-CDRT4	TVP23C-CDRT4	2
chr2	238881733	238882389	UBE2F	UBE2F	7
chr1	46775568	46775988	UQCRH	UQCRH	3
chr11	113704141	113706049	USP28	USP28	2
chr10	75335269	75336119	USP54	USP54	1
chr10	75331178	75336119	USP54	USP54	4
chr16	9023225	9024254	USP7	USP7	5
chr17	49340634	49350811	UTP18	UTP18	1
chr12	122716872	122717515	VPS33A	VPS33A	3
chr17	534789	536081	VPS53	VPS53	1
chr7	70853220	70886091	WBSCR17	WBSCR17	1
chr3	167277851	167284682	WDR49	WDR49	1
chr17	44949882	44953914	WNT9B	WNT9B	1
chr1	155638417	155640255	YY1AP1	YY1AP1	1
chr1	155642350	155649303	YY1AP1	YY1AP1	1
chr1	155640110	155644887	YY1AP1	YY1AP1	2
chr1	155646338	155650247	YY1AP1	YY1AP1	3
chr12	77214837	77216311	ZDHHC17	ZDHHC17	4
chr10	31661946	31791437	ZEB1	ZEB1	1
chr10	31661946	31676195	ZEB1	ZEB1	2
chr10	46158027	46159290	ZFAND4	ZFAND4	1
chr6_mcf_hap5	946339	947013	ZFP57	ZFP57	1
chr11	6962801	6977013	ZNF215	ZNF215	9
chr19	44531174	44531642	ZNF222	ZNF222	1
chr19	9641660	9644642	ZNF426	ZNF426	1
chr2	71575882	71577401	ZNF638	ZNF638	2
chr19	23316881	23318845	ZNF730	ZNF730	2
chr10	126631025	126631876	ZRANB1	ZRANB1	43
chr10	126631025	126655350	ZRANB1	ZRANB1	1
chr19	13923810	13925679	ZSWIM4	ZSWIM4	1
chr17	15881113	15890682	ZSWIM7	ZSWIM7	1

## Sheet: detected by annot. alg. only 
junction	chr	coord1	coord2	gene1	gene2	their count	circ_count	decoy_count	p-value
chr5|MARCH3:126250621|MARCH3:126253919|rev|-	chr5	126250621	126253919	MARCH3	MARCH3	0	3	0	0.898647
chr5|MARCH6:10394897|MARCH6:10387105|rev|+	chr5	10394897	10387105	MARCH6	MARCH6	0	2	0	0.906264
chr2|MARCH7:160585686|MARCH7:160585519|dup|+	chr2	160585686	160585519	MARCH7	MARCH7	0	1	0	0.840116
chr2|SEPT2:242265528|SEPT2:242263630|rev|+	chr2	242265528	242263630	SEPT2	SEPT2	0	1	0	0.837622
chr2|SEPT2:242287606|SEPT2:242282406|rev|+	chr2	242287606	242282406	SEPT2	SEPT2	0	1	0	0.842561
chr2|SEPT2:242283312|SEPT2:242274540|rev|+	chr2	242283312	242274540	SEPT2	SEPT2	0	1	0	0.812629
chr2|SEPT2:242282508|SEPT2:242263630|rev|+	chr2	242282508	242263630	SEPT2	SEPT2	0	1	0	0.842561
chr2|SEPT2:242275513|SEPT2:242265407|rev|+	chr2	242275513	242265407	SEPT2	SEPT2	0	2	0	0.920294
chr2|SEPT2:242285664|SEPT2:242282406|rev|+	chr2	242285664	242282406	SEPT2	SEPT2	0	3	0	0.939111
chrX|SEPT6:118774654|SEPT6:118809631|rev|-	chrX	118774654	118809631	SEPT6	SEPT6	0	1	0	0.842561
chr2|SEPT10:110310663|SEPT10:110350696|rev|-	chr2	110310663	110350696	SEPT10	SEPT10	0	1	0	0.835076
chr2|SEPT10:110321942|SEPT10:110323436|rev|-	chr2	110321942	110323436	SEPT10	SEPT10	0	5	0	0.943879
chr12|AAAS:53708081|AAAS:53709566|rev|-	chr12	53708081	53709566	AAAS	AAAS	0	2	0	0.919222
chr12|AACS:125587627|AACS:125587224|rev|+	chr12	125587627	125587224	AACS	AACS	0	2	0	0.921873
chr12|AACS:125591814|AACS:125575971|rev|+	chr12	125591814	125575971	AACS	AACS	0	1	0	0.833783
chr3|AADACL2:151458656|MED12L:150911276|rev|+	chr3	151458656	150911276	AADACL2	MED12L	0	1	0	0.532189
chr4|AADAT:170994286|AADAT:170999734|rev|-	chr4	170994286	170999734	AADAT	AADAT	0	1	0	0.692349
chr15|AAGAB:67528316|AAGAB:67529158|rev|-	chr15	67528316	67529158	AAGAB	AAGAB	0	1	0	0.841345
chr2|AAK1:69769654|AAK1:69784110|rev|-	chr2	69769654	69784110	AAK1	AAK1	0	1	0	0.842561
chr16|AARS:70298860|AARS:70299565|rev|-	chr16	70298860	70299565	AARS	AARS	0	1	0	0.840116
chr16|AARS:70289630|AARS:70296427|rev|-	chr16	70289630	70296427	AARS	AARS	0	1	0	0.842561
chr16|AARS:70289630|AARS:70295060|rev|-	chr16	70289630	70295060	AARS	AARS	0	1	0	0.842561
chr16|AARS:70294946|AARS:70301712|rev|-	chr16	70294946	70301712	AARS	AARS	0	1	0	0.835076
chr6|AARS2:44268892|AARS2:44269907|rev|-	chr6	44268892	44269907	AARS2	AARS2	0	1	0	0.841345
chr4|AASDH:57237616|AASDH:57244630|rev|-	chr4	57237616	57244630	AASDH	AASDH	0	1	0	0.799791
chr17|AATF:35348156|AATF:35345817|rev|+	chr17	35348156	35345817	AATF	AATF	0	1	0	0.842561
chr16|ABAT:8851663|ABAT:8844278|rev|+	chr16	8851663	8844278	ABAT	ABAT	0	1	0	0.841345
chr16|ABAT:8858687|ABAT:8857925|rev|+	chr16	8858687	8857925	ABAT	ABAT	0	1	0	0.833783
chr9|ABCA1:107574854|ABCA1:107589450|rev|-	chr9	107574854	107589450	ABCA1	ABCA1	0	1	0	0.841345
chr16|ABCA3:2378453|ABCA3:2379855|rev|-	chr16	2378453	2379855	ABCA3	ABCA3	0	2	0	0.921873
chr1|ABCB10:229677983|ABCB10:229683448|rev|-	chr1	229677983	229683448	ABCB10	ABCB10	0	1	0	0.840116
chr1|ABCB10:229661682|ABCB10:229663055|rev|-	chr1	229661682	229663055	ABCB10	ABCB10	0	2	0	0.922391
chr1|ABCB10:229661682|ABCB10:229678118|rev|-	chr1	229661682	229678118	ABCB10	ABCB10	0	1	0	0.748579
chrX|ABCB7:74318776|ABCB7:74334669|rev|-	chrX	74318776	74334669	ABCB7	ABCB7	0	2	0	0.91976
chrX|ABCB7:74318776|ABCB7:74334666|rev|-	chrX	74318776	74334666	ABCB7	ABCB7	0	1	0	0.841345
chr16|ABCC1:16205439|ABCC1:16200594|rev|+	chr16	16205439	16200594	ABCC1	ABCC1	0	4	0	0.976698
chr16|ABCC1:16165586|ABCC1:16162012|rev|+	chr16	16165586	16162012	ABCC1	ABCC1	0	1	0	0.836356
chr16|ABCC1:16130460|ABCC1:16101672|rev|+	chr16	16130460	16101672	ABCC1	ABCC1	0	2	0	0.910022
chr16|ABCC1:16150152|ABCC1:16138306|rev|+	chr16	16150152	16138306	ABCC1	ABCC1	0	1	0	0.566514
chr13|ABCC4:95813442|ABCC4:95816772|rev|-	chr13	95813442	95816772	ABCC4	ABCC4	0	1	0	0.840116
chr13|ABCC4:95861687|UGGT2:96547558|rev|-	chr13	95861687	96547558	ABCC4	UGGT2	0	1	0	0.00428891
chr13|ABCC4:95860053|ABCC4:95887088|rev|-	chr13	95860053	95887088	ABCC4	ABCC4	0	1	0	0.842561
chr13|ABCC4:95858785|ABCC4:95863035|rev|-	chr13	95858785	95863035	ABCC4	ABCC4	0	1	0	0.748579
chr13|ABCC4:95813442|ABCC4:95840796|rev|-	chr13	95813442	95840796	ABCC4	ABCC4	0	1	0	0.841345
chr13|ABCC4:95858785|ABCC4:95887088|rev|-	chr13	95858785	95887088	ABCC4	ABCC4	0	1	0	0.842561
chr3|ABCC5:183705557|ABCC5:183732235|rev|-	chr3	183705557	183732235	ABCC5	ABCC5	0	1	0	0.842561
chr16|ABCC6:16295857|ABCC6:16297470|rev|-	chr16	16295857	16297470	ABCC6	ABCC6	0	1	0	0.692349
chr7|ABCF2:150912689|ABCF2:150923586|rev|-	chr7	150912689	150923586	ABCF2	ABCF2	0	2	0	0.890823
chr20|ABHD12:25288601|ABHD12:25290211|rev|-	chr20	25288601	25290211	ABHD12	ABHD12	0	1	0	0.833783
chr15|ABHD2:89728747|ABHD2:89719042|rev|+	chr15	89728747	89719042	ABHD2	ABHD2	0	1	0	0.728259
chr19|ABHD8:17411664|ABHD8:17412433|dup|-	chr19	17411664	17412433	ABHD8	ABHD8	0	1	0	0.201147
chr10|ABI1:27054146|ABI1:27059274|rev|-	chr10	27054146	27059274	ABI1	ABI1	0	1	0	0.566514
chr10|ABLIM1:116304763|ABLIM1:116307535|rev|-	chr10	116304763	116307535	ABLIM1	ABLIM1	0	1	0	0.5
chr17|ABR:982569|ABR:1003975|rev|-	chr17	982569	1003975	ABR	ABR	0	1	0	0.831156
chr17|ABR:970316|ABR:973330|rev|-	chr17	970316	973330	ABR	ABR	0	1	0	0.842561
chr11|ABTB2:34189449|ABTB2:34192618|rev|-	chr11	34189449	34192618	ABTB2	ABTB2	0	1	0	0.631192
chr17|ACACA:35641738|ACACA:35646430|rev|-	chr17	35641738	35646430	ACACA	ACACA	0	1	0	0.842561
chr17|ACACA:35562678|ACACA:35620797|rev|-	chr17	35562678	35620797	ACACA	ACACA	0	2	0	0.922391
chr17|ACACA:35548060|ACACA:35548216|dup|-	chr17	35548060	35548216	ACACA	ACACA	0	1	0	0.841345
chr17|ACACA:35601503|ACACA:35603892|rev|-	chr17	35601503	35603892	ACACA	ACACA	0	1	0	0.829822
chr12|ACAD10:112171872|ACAD10:112171726|dup|+	chr12	112171872	112171726	ACAD10	ACAD10	0	2	0	0.830096
chr12|ACAD10:112147488|ACAD10:112130500|rev|+	chr12	112147488	112130500	ACAD10	ACAD10	0	2	0	0.914764
chr3|ACAD11:132358335|NPHP3-ACAD11:132363735|rev|-	chr3	132358335	132363735	ACAD11	NPHP3-ACAD11	0	1	0	0.51597
chr3|ACAD11:132358335|ACAD11:132363740|rev|-	chr3	132358335	132363740	ACAD11	ACAD11	0	1	0	0.842561
chr3|ACAD11:132322072|ACAD11:132350323|rev|-	chr3	132322072	132350323	ACAD11	ACAD11	0	1	0	0.82434
chr11|ACAT1:108005043|ACAT1:108002633|rev|+	chr11	108005043	108002633	ACAT1	ACAT1	0	3	0	0.958626
chr1|ACBD6:180366650|ACBD6:180464660|rev|-	chr1	180366650	180464660	ACBD6	ACBD6	0	1	0	0.842561
chr17|ACLY:40054883|ACLY:40066537|rev|-	chr17	40054883	40066537	ACLY	ACLY	0	1	0	0.763541
chr20|ACOT8:44477088|ACOT8:44483931|rev|-	chr20	44477088	44483931	ACOT8	ACOT8	0	2	0	0.922391
chr20|ACOT8:44477088|ACOT8:44477314|dup|-	chr20	44477088	44477314	ACOT8	ACOT8	0	1	0	0.842561
chrX|ACOT9:23739997|ACOT9:23740870|rev|-	chrX	23739997	23740870	ACOT9	ACOT9	0	1	0	0.841345
chrX|ACOT9:23740786|ACOT9:23751334|rev|-	chrX	23740786	23751334	ACOT9	ACOT9	0	1	0	0.840116
chrX|ACOT9:23748643|ACOT9:23751334|rev|-	chrX	23748643	23751334	ACOT9	ACOT9	0	2	0	0.901647
chrX|ACOT9:23748643|ACOT9:23754133|rev|-	chrX	23748643	23754133	ACOT9	ACOT9	0	1	0	0.801463
chr2|ACOXL:111789291|ACOXL:111744684|rev|+	chr2	111789291	111744684	ACOXL	ACOXL	0	1	0	0.842561
chr2|ACOXL:111598982|ACOXL:111562839|rev|+	chr2	111598982	111562839	ACOXL	ACOXL	0	8	0	0.996854
chr2|ACOXL:111551751|ACOXL:111542308|rev|+	chr2	111551751	111542308	ACOXL	ACOXL	0	1	0	0.828474
chr1|ACP6:147121945|ACP6:147131890|rev|-	chr1	147121945	147131890	ACP6	ACP6	0	1	0	0.540123
chr1|ACP6:147120047|ACP6:147131890|rev|-	chr1	147120047	147131890	ACP6	ACP6	0	2	0	0.79648
chr3|ACPL2:141006295|ACPL2:140997183|rev|+	chr3	141006295	140997183	ACPL2	ACPL2	0	1	0	0.841345
chr16|ACSF3:89199670|ACSF3:89164998|rev|+	chr16	89199670	89164998	ACSF3	ACSF3	0	1	0	0.566514
chr16|ACSF3:89180895|ACSF3:89164998|rev|+	chr16	89180895	89164998	ACSF3	ACSF3	0	1	0	0.559185
chr2|ACSL3:223789313|ACSL3:223781036|rev|+	chr2	223789313	223781036	ACSL3	ACSL3	0	1	0	0.689682
chr2|ACSL3:223799405|ACSL3:223791734|rev|+	chr2	223799405	223791734	ACSL3	ACSL3	0	1	0	0.631192
chr2|ACSL3:223783920|ACSL3:223752547|rev|+	chr2	223783920	223752547	ACSL3	ACSL3	0	1	0	0.842561
chrX|ACSL4:108917630|ACSL4:108926895|rev|-	chrX	108917630	108926895	ACSL4	ACSL4	0	1	0	0.840116
chr12|ACSS3:81545875|ACSS3:81528594|rev|+	chr12	81545875	81528594	ACSS3	ACSS3	0	1	0	0.828474
chr19|ACTN4:39200982|ACTN4:39191239|rev|+	chr19	39200982	39191239	ACTN4	ACTN4	0	1	0	0.814151
chr10|ACTR1A:104247906|ACTR1A:104248895|rev|-	chr10	104247906	104248895	ACTR1A	ACTR1A	0	1	0	0.837622
chr10|ACTR1A:104243916|ACTR1A:104244133|dup|-	chr10	104243916	104244133	ACTR1A	ACTR1A	0	1	0	0.718458
chr2|ACTR3:114674585|ACTR3:114670748|rev|+	chr2	114674585	114670748	ACTR3	ACTR3	0	1	0	0.748579
chr7|ACTR3B:152522207|ACTR3B:152480271|rev|+	chr7	152522207	152480271	ACTR3B	ACTR3B	0	1	0	0.841345
chr7|ACTR3B:152520600|ACTR3B:152497615|rev|+	chr7	152520600	152497615	ACTR3B	ACTR3B	0	1	0	0.837622
chr12|ACTR6:100599522|ACTR6:100598717|rev|+	chr12	100599522	100598717	ACTR6	ACTR6	0	1	0	0.628514
chr2|ACVR1:158617391|ACVR1:158630699|rev|-	chr2	158617391	158630699	ACVR1	ACVR1	0	2	0	0.922391
chr2|ACVR1:158617391|ACVR1:158637112|rev|-	chr2	158617391	158637112	ACVR1	ACVR1	0	1	0	0.525185
chr2|ACVR1:158617391|ACVR1:158675071|rev|-	chr2	158617391	158675071	ACVR1	ACVR1	0	1	0	0.842561
chr2|ACVR2A:148683730|ACVR2A:148653869|rev|+	chr2	148683730	148653869	ACVR2A	ACVR2A	0	1	0	0.842561
chr15|ADAL:43628024|ADAL:43627142|rev|+	chr15	43628024	43627142	ADAL	ADAL	0	1	0	0.832477
chr2|ADAM17:9675962|ADAM17:9683414|rev|-	chr2	9675962	9683414	ADAM17	ADAM17	0	1	0	0.56287
chr7|ADAM22:87780635|ADAM22:87772340|rev|+	chr7	87780635	87772340	ADAM22	ADAM22	0	2	0	0.856789
chr9|ADAMTS13:136303486|ADAMTS13:136302868|rev|+	chr9	136303486	136302868	ADAMTS13	ADAMTS13	0	1	0	0.828474
chr5|ADAMTS16:5262896|ADAMTS16:5232480|rev|+	chr5	5262896	5232480	ADAMTS16	ADAMTS16	0	1	0	0.692349
chr5|ADAMTS16:5306841|ADAMTS16:5303380|rev|+	chr5	5306841	5303380	ADAMTS16	ADAMTS16	0	1	0	0.814151
chr15|ADAMTS17:100672211|ADAMTS17:100673520|rev|-	chr15	100672211	100673520	ADAMTS17	ADAMTS17	0	1	0	0.842561
chr5|ADAMTS19:129030548|ADAMTS19:129015456|rev|+	chr5	129030548	129015456	ADAMTS19	ADAMTS19	0	2	0	0.922391
chr5|ADAMTS19:129001272|ADAMTS19:128977551|rev|+	chr5	129001272	128977551	ADAMTS19	ADAMTS19	0	1	0	0.692349
chr5|ADAMTS2:178579142|ADAMTS2:178585880|rev|-	chr5	178579142	178585880	ADAMTS2	ADAMTS2	0	1	0	0.842561
chr12|ADAMTS20:43925838|ADAMTS20:43925998|dup|-	chr12	43925838	43925998	ADAMTS20	ADAMTS20	0	1	0	0.835076
chr12|ADAMTS20:43884197|ADAMTS20:43896208|rev|-	chr12	43884197	43896208	ADAMTS20	ADAMTS20	0	1	0	0.842561
chr12|ADAMTS20:43886307|ADAMTS20:43896208|rev|-	chr12	43886307	43896208	ADAMTS20	ADAMTS20	0	1	0	0.842561
chr15|ADAMTS7:79080572|ADAMTS7:79092889|rev|-	chr15	79080572	79092889	ADAMTS7	ADAMTS7	0	2	0	0.829541
chr11|ADAMTS8:130278358|ADAMTS8:130281495|rev|-	chr11	130278358	130281495	ADAMTS8	ADAMTS8	0	1	0	0.559185
chr9|ADAMTSL1:18662071|ADAMTSL1:18657636|rev|+	chr9	18662071	18657636	ADAMTSL1	ADAMTSL1	0	1	0	0.471087
chr7|ADAP1:959604|ADAP1:966280|rev|-	chr7	959604	966280	ADAP1	ADAP1	0	1	0	0.842561
chr21|ADARB1:46596579|ADARB1:46548316|rev|+	chr21	46596579	46548316	ADARB1	ADARB1	0	1	0	0.791112
chr21|ADARB1:46605006|ADARB1:46600244|rev|+	chr21	46605006	46600244	ADARB1	ADARB1	0	1	0	0.631192
chr21|ADARB1:46624651|ADARB1:46595644|rev|+	chr21	46624651	46595644	ADARB1	ADARB1	0	1	0	0.5
chr16|ADAT1:75651039|ADAT1:75654718|rev|-	chr16	75651039	75654718	ADAT1	ADAT1	0	1	0	0.842561
chr16|ADAT1:75651039|ADAT1:75656362|rev|-	chr16	75651039	75656362	ADAT1	ADAT1	0	2	0	0.910631
chr19|ADCK4:41205971|ADCK4:41206356|rev|-	chr19	41205971	41206356	ADCK4	ADCK4	0	1	0	0.842561
chr7|ADCY1:45701813|ADCY1:45697325|rev|+	chr7	45701813	45697325	ADCY1	ADCY1	0	1	0	0.842561
chr5|ADCY2:7743865|ADCY2:7706856|rev|+	chr5	7743865	7706856	ADCY2	ADCY2	0	1	0	0.433486
chr5|ADCY2:7727374|ADCY2:7712968|rev|+	chr5	7727374	7712968	ADCY2	ADCY2	0	3	0	0.894313
chr16|ADCY7:50322261|ADCY7:50321822|dup|+	chr16	50322261	50321822	ADCY7	ADCY7	0	1	0	0.831156
chr8|ADCY8:131949318|ADCY8:132002788|rev|-	chr8	131949318	132002788	ADCY8	ADCY8	0	1	0	0.5
chr10|ADD3:111892158|ADD3:111883774|rev|+	chr10	111892158	111883774	ADD3	ADD3	0	2	0	0.846321
chr10|ADK:76158337|ADK:76153898|rev|+	chr10	76158337	76153898	ADK	ADK	0	2	0	0.92135
chr10|ADK:75984349|ADK:75960521|rev|+	chr10	75984349	75960521	ADK	ADK	0	1	0	0.692349
chr22|ADRBK2:26081215|ADRBK2:26059596|rev|+	chr22	26081215	26059596	ADRBK2	ADRBK2	0	1	0	0.794649
chr22|ADRBK2:26040632|ADRBK2:26000343|rev|+	chr22	26040632	26000343	ADRBK2	ADRBK2	0	2	0	0.880276
chr22|ADSL:40756496|ADSL:40745835|rev|+	chr22	40756496	40745835	ADSL	ADSL	0	1	0	0.746431
chr22|ADSL:40750331|ADSL:40749076|rev|+	chr22	40750331	40749076	ADSL	ADSL	0	2	0	0.851806
chr22|ADSL:40750331|ADSL:40745835|rev|+	chr22	40750331	40745835	ADSL	ADSL	0	1	0	0.842561
chr22|ADSL:40759075|ADSL:40754867|rev|+	chr22	40759075	40754867	ADSL	ADSL	0	1	0	0.355405
chr1|ADSS:244574588|ADSS:244601070|rev|-	chr1	244574588	244601070	ADSS	ADSS	0	1	0	0.842561
chr1|ADSS:244582061|ADSS:244587689|rev|-	chr1	244582061	244587689	ADSS	ADSS	0	1	0	0.832477
chr1|ADSS:244582061|ADSS:244583598|rev|-	chr1	244582061	244583598	ADSS	ADSS	0	1	0	0.692349
chr12|AEBP2:19665399|AEBP2:19626181|rev|+	chr12	19665399	19626181	AEBP2	AEBP2	0	1	0	0.692349
chr12|AEBP2:19615651|AEBP2:19615443|dup|+	chr12	19615651	19615443	AEBP2	AEBP2	0	1	0	0.842561
chr10|AFAP1L2:116091561|AFAP1L2:116100490|rev|-	chr10	116091561	116100490	AFAP1L2	AFAP1L2	0	1	0	0.631192
chr4|AFF1:88012981|AFF1:88005271|rev|+	chr4	88012981	88005271	AFF1	AFF1	0	1	0	0.841345
chr5|AFF4:132262812|AFF4:132267914|rev|-	chr5	132262812	132267914	AFF4	AFF4	0	1	0	0.82434
chr5|AFF4:132224770|AFF4:132228810|rev|-	chr5	132224770	132228810	AFF4	AFF4	0	1	0	0.566514
chr18|AFG3L2:12356692|AFG3L2:12371690|rev|-	chr18	12356692	12371690	AFG3L2	AFG3L2	0	1	0	0.638766
chr18|AFG3L2:12358668|AFG3L2:12360050|rev|-	chr18	12358668	12360050	AFG3L2	AFG3L2	0	1	0	0.5
chr2|AFTPH:64800202|AFTPH:64796225|rev|+	chr2	64800202	64796225	AFTPH	AFTPH	0	1	0	0.787485
chr2|AGAP1:236817550|AGAP1:236791988|rev|+	chr2	236817550	236791988	AGAP1	AGAP1	0	1	0	0.681483
chr2|AGAP1:236708166|AGAP1:236706402|rev|+	chr2	236708166	236706402	AGAP1	AGAP1	0	1	0	0.842561
chr2|AGAP1:236877267|AGAP1:236839408|rev|+	chr2	236877267	236839408	AGAP1	AGAP1	0	1	0	0.631192
chr2|AGAP1:236715975|AGAP1:236617822|rev|+	chr2	236715975	236617822	AGAP1	AGAP1	0	1	0	0.822933
chr2|AGAP1:236626288|AGAP1:236617822|rev|+	chr2	236626288	236617822	AGAP1	AGAP1	0	1	0	0.842561
chr2|AGAP1:236715975|AGAP1:236658997|rev|+	chr2	236715975	236658997	AGAP1	AGAP1	0	4	0	0.393787
chr2|AGAP1:236957925|AGAP1:236945204|rev|+	chr2	236957925	236945204	AGAP1	AGAP1	0	1	0	0.746431
chr10|AGAP5:75436476|AGAP5:75442552|rev|-	chr10	75436476	75442552	AGAP5	AGAP5	0	1	0	0.841345
chr10|AGAP9:48235173|AGAP9:48229090|rev|+	chr10	48235173	48229090	AGAP9	AGAP9	0	1	0	0.841345
chr2|AGBL5:27278121|AGBL5:27275780|rev|+	chr2	27278121	27275780	AGBL5	AGBL5	0	1	0	0.842561
chr7|AGK:141341708|AGK:141333700|rev|+	chr7	141341708	141333700	AGK	AGK	0	1	0	0.841345
chr7|AGK:141313978|AGK:141292945|rev|+	chr7	141313978	141292945	AGK	AGK	0	1	0	0.103392
chr1|AGO4:36307351|AGO4:36306765|rev|+	chr1	36307351	36306765	AGO4	AGO4	0	1	0	0.566514
chr6|AGPAT1:32137742|AGPAT1:32139282|rev|-	chr6	32137742	32139282	AGPAT1	AGPAT1	0	1	0	0.692349
chr8|AGPAT5:6599272|AGPAT5:6588231|rev|+	chr8	6599272	6588231	AGPAT5	AGPAT5	0	1	0	0.833783
chr8|AGPAT5:6605349|AGPAT5:6588231|rev|+	chr8	6605349	6588231	AGPAT5	AGPAT5	0	2	0	0.922391
chr8|AGPAT6:41456823|AGPAT6:41455810|dup|+	chr8	41456823	41455810	AGPAT6	AGPAT6	0	1	0	0.841345
chr8|AGPAT6:41470479|AGPAT6:41466934|rev|+	chr8	41470479	41466934	AGPAT6	AGPAT6	0	1	0	0.835076
chr9|AGTPBP1:88211276|AGTPBP1:88248289|rev|-	chr9	88211276	88248289	AGTPBP1	AGTPBP1	0	1	0	0.803116
chr9|AGTPBP1:88287464|AGTPBP1:88327481|rev|-	chr9	88287464	88327481	AGTPBP1	AGTPBP1	0	1	0	0.689682
chr9|AGTPBP1:88292350|AGTPBP1:88327481|rev|-	chr9	88292350	88327481	AGTPBP1	AGTPBP1	0	2	0	0.904317
chr9|AGTPBP1:88292350|AGTPBP1:88307728|rev|-	chr9	88292350	88307728	AGTPBP1	AGTPBP1	0	1	0	0.833783
chr9|AGTPBP1:88200377|AGTPBP1:88211364|rev|-	chr9	88200377	88211364	AGTPBP1	AGTPBP1	0	1	0	0.842561
chr9|AGTPBP1:88284399|AGTPBP1:88287596|rev|-	chr9	88284399	88287596	AGTPBP1	AGTPBP1	0	1	0	0.841345
chr9|AGTPBP1:88284399|AGTPBP1:88296250|rev|-	chr9	88284399	88296250	AGTPBP1	AGTPBP1	0	2	0	0.831321
chr4|AGXT2L1:109675775|AGXT2L1:109677648|rev|-	chr4	109675775	109677648	AGXT2L1	AGXT2L1	0	1	0	0.806362
chr5|AGXT2L2:177638890|AGXT2L2:177641886|rev|-	chr5	177638890	177641886	AGXT2L2	AGXT2L2	0	1	0	0.840116
chr1|AHCTF1:247039338|AHCTF1:247040604|rev|-	chr1	247039338	247040604	AHCTF1	AHCTF1	0	2	0	0.922391
chr1|AHCTF1:247039338|AHCTF1:247051819|rev|-	chr1	247039338	247051819	AHCTF1	AHCTF1	0	1	0	0.842561
chr1|AHCTF1:247048794|AHCTF1:247051819|rev|-	chr1	247048794	247051819	AHCTF1	AHCTF1	0	1	0	0.841345
chr1|AHCTF1:247063638|AHCTF1:247081679|rev|-	chr1	247063638	247081679	AHCTF1	AHCTF1	0	1	0	0.818615
chr1|AHCTF1:247039338|AHCTF1:247059227|rev|-	chr1	247039338	247059227	AHCTF1	AHCTF1	0	1	0	0.841345
chr1|AHCTF1:247039338|AHCTF1:247081679|rev|-	chr1	247039338	247081679	AHCTF1	AHCTF1	0	1	0	0.837622
chr7|AHCYL2:129029575|AHCYL2:129019478|rev|+	chr7	129029575	129019478	AHCYL2	AHCYL2	0	2	0	0.92135
chr6|AHI1:135774478|AHI1:135777064|rev|-	chr6	135774478	135777064	AHI1	AHI1	0	2	0	0.780086
chr14|AHSA1:77934527|AHSA1:77928502|rev|+	chr14	77934527	77928502	AHSA1	AHSA1	0	1	0	0.368808
chr1|AIDA:222860271|AIDA:222876559|rev|-	chr1	222860271	222876559	AIDA	AIDA	0	2	0	0.920824
chr6|AIG1:143605362|AIG1:143486218|rev|+	chr6	143605362	143486218	AIG1	AIG1	0	1	0	0.840116
chr1|AIM1L:26654699|AIM1L:26655364|rev|-	chr1	26654699	26655364	AIM1L	AIM1L	0	1	0	0.842561
chr1|AK2:33478807|AK2:33480195|rev|-	chr1	33478807	33480195	AK2	AK2	0	1	0	0.82007
chr17|AKAP10:19843025|AKAP10:19850818|rev|-	chr17	19843025	19850818	AKAP10	AKAP10	0	1	0	0.566514
chr17|AKAP10:19843025|AKAP10:19845223|rev|-	chr17	19843025	19845223	AKAP10	AKAP10	0	2	0	0.922391
chr17|AKAP10:19823348|AKAP10:19835291|rev|-	chr17	19823348	19835291	AKAP10	AKAP10	0	1	0	0.841345
chr17|AKAP10:19812493|AKAP10:19813291|rev|-	chr17	19812493	19813291	AKAP10	AKAP10	0	2	0	0.827111
chr17|AKAP10:19823348|AKAP10:19827830|rev|-	chr17	19823348	19827830	AKAP10	AKAP10	0	1	0	0.842561
chr15|AKAP13:86228104|AKAP13:86225388|rev|+	chr15	86228104	86225388	AKAP13	AKAP13	0	1	0	0.841345
chr15|AKAP13:86189185|AKAP13:86182604|rev|+	chr15	86189185	86182604	AKAP13	AKAP13	0	4	0	0.964996
chr15|AKAP13:86213061|AKAP13:86198647|rev|+	chr15	86213061	86198647	AKAP13	AKAP13	0	1	0	0.838876
chr15|AKAP13:86213061|AKAP13:86207793|rev|+	chr15	86213061	86207793	AKAP13	AKAP13	0	2	0	0.919222
chr15|AKAP13:86077111|AKAP13:86076814|dup|+	chr15	86077111	86076814	AKAP13	AKAP13	0	1	0	0.792892
chr19|AKAP8:15469777|AKAP8:15471789|rev|-	chr19	15469777	15471789	AKAP8	AKAP8	0	1	0	0.842561
chr7|AKAP9:91736736|AKAP9:91734991|rev|+	chr7	91736736	91734991	AKAP9	AKAP9	0	1	0	0.746431
chr1|AKR1A1:46027550|AKR1A1:46018107|rev|+	chr1	46027550	46018107	AKR1A1	AKR1A1	0	1	0	0.842561
chr19|AKT2:40747844|AKT2:40771258|rev|-	chr19	40747844	40771258	AKT2	AKT2	0	2	0	0.79648
chr1|AKT3:243809194|AKT3:244006584|rev|-	chr1	243809194	244006584	AKT3	AKT3	0	1	0	0.822933
chr1|AKT3:243708811|AKT3:243736350|rev|-	chr1	243708811	243736350	AKT3	AKT3	0	4	0	0.950678
chr1|AKT3:244006426|AKT3:244006584|dup|-	chr1	244006426	244006584	AKT3	AKT3	0	1	0	0.811089
chr12|ALDH2:112230586|ALDH2:112229864|rev|+	chr12	112230586	112229864	ALDH2	ALDH2	0	1	0	0.540123
chr17|ALDH3A2:19561175|ALDH3A2:19554859|rev|+	chr17	19561175	19554859	ALDH3A2	ALDH3A2	0	1	0	0.692349
chr6|ALDH5A1:24523153|ALDH5A1:24502750|rev|+	chr6	24523153	24502750	ALDH5A1	ALDH5A1	0	1	0	0.806362
chr5|ALDH7A1:125896774|ALDH7A1:125919704|rev|-	chr5	125896774	125919704	ALDH7A1	ALDH7A1	0	1	0	0.818615
chr5|ALDH7A1:125887712|ALDH7A1:125896816|rev|-	chr5	125887712	125896816	ALDH7A1	ALDH7A1	0	1	0	0.842561
chr5|ALDH7A1:125906473|ALDH7A1:125919704|rev|-	chr5	125906473	125919704	ALDH7A1	ALDH7A1	0	1	0	0.836356
chr5|ALDH7A1:125911111|ALDH7A1:125929096|rev|-	chr5	125911111	125929096	ALDH7A1	ALDH7A1	0	2	0	0.919222
chr5|ALDH7A1:125894931|ALDH7A1:125896816|rev|-	chr5	125894931	125896816	ALDH7A1	ALDH7A1	0	1	0	0.837622
chr5|ALDH7A1:125894931|ALDH7A1:125911156|rev|-	chr5	125894931	125911156	ALDH7A1	ALDH7A1	0	1	0	0.631192
chr5|ALDH7A1:125885620|ALDH7A1:125890085|rev|-	chr5	125885620	125890085	ALDH7A1	ALDH7A1	0	1	0	0.842561
chr1|ALDH9A1:165648678|ALDH9A1:165664634|rev|-	chr1	165648678	165664634	ALDH9A1	ALDH9A1	0	2	0	0.856789
chr16|ALG1:5131057|ALG1:5129748|rev|+	chr16	5131057	5129748	ALG1	ALG1	0	4	0	0.959237
chr16|ALG1:5129808|ALG1:5122951|rev|+	chr16	5129808	5122951	ALG1	ALG1	0	1	0	0.840116
chr13|ALG5:37539711|ALG5:37569172|rev|-	chr13	37539711	37569172	ALG5	ALG5	0	1	0	0.841345
chr11|ALG8:77823695|ALG8:77832220|rev|-	chr11	77823695	77832220	ALG8	ALG8	0	1	0	0.841345
chr11|ALG8:77815025|ALG8:77820627|rev|-	chr11	77815025	77820627	ALG8	ALG8	0	1	0	0.828474
chr11|ALG9:111706887|ALG9:111728460|rev|-	chr11	111706887	111728460	ALG9	ALG9	0	1	0	0.831156
chr2|ALMS1:73830431|ALMS1:73746901|rev|+	chr2	73830431	73746901	ALMS1	ALMS1	0	1	0	0.842561
chr17|ALOX15:4539053|ALOX15:4540553|rev|-	chr17	4539053	4540553	ALOX15	ALOX15	0	1	0	0.247145
chr1|ALPL:21887705|ALPL:21887118|rev|+	chr1	21887705	21887118	ALPL	ALPL	0	1	0	0.841345
chr2|ALS2CR12:202212976|ALS2CR12:202216174|rev|-	chr2	202212976	202216174	ALS2CR12	ALS2CR12	0	1	0	0.841345
chr2|ALS2CR8:203820481|ALS2CR8:203818727|rev|+	chr2	203820481	203818727	ALS2CR8	ALS2CR8	0	1	0	0.807956
chr11|AMBRA1:46529740|AMBRA1:46570050|rev|-	chr11	46529740	46570050	AMBRA1	AMBRA1	0	2	0	0.893841
chr11|AMBRA1:46455023|AMBRA1:46456587|rev|-	chr11	46455023	46456587	AMBRA1	AMBRA1	0	1	0	0.787485
chr11|AMBRA1:46455023|AMBRA1:46465148|rev|-	chr11	46455023	46465148	AMBRA1	AMBRA1	0	1	0	0.842561
chr16|AMFR:56443335|AMFR:56448256|rev|-	chr16	56443335	56448256	AMFR	AMFR	0	1	0	0.82007
chr2|AMMECR1L:128627027|AMMECR1L:128628502|rev|-	chr2	128627027	128628502	AMMECR1L	AMMECR1L	0	1	0	0.806362
chr2|AMMECR1L:128627027|AMMECR1L:128631846|rev|-	chr2	128627027	128631846	AMMECR1L	AMMECR1L	0	1	0	0.841345
chr7|AMPH:38429404|AMPH:38433814|rev|-	chr7	38429404	38433814	AMPH	AMPH	0	1	0	0.841345
chr2|ANAPC1:112596014|ANAPC1:112601176|rev|-	chr2	112596014	112601176	ANAPC1	ANAPC1	0	1	0	0.00561669
chr2|ANAPC1:112551654|ANAPC1:112552471|rev|-	chr2	112551654	112552471	ANAPC1	ANAPC1	0	1	0	0.841345
chr2|ANAPC1:112621251|ANAPC1:112621472|dup|-	chr2	112621251	112621472	ANAPC1	ANAPC1	0	2	0	0.91976
chr2|ANAPC1:112630206|ANAPC1:112638426|rev|-	chr2	112630206	112638426	ANAPC1	ANAPC1	0	1	0	0.841345
chr2|ANAPC1:112558373|ANAPC1:112561416|rev|-	chr2	112558373	112561416	ANAPC1	ANAPC1	0	1	0	0.744256
chr9|ANAPC2:140074632|ANAPC2:140074836|dup|-	chr9	140074632	140074836	ANAPC2	ANAPC2	0	1	0	0.624799
chr9|ANAPC2:140070159|ANAPC2:140070289|dup|-	chr9	140070159	140070289	ANAPC2	ANAPC2	0	1	0	0.832477
chr12|ANAPC5:121756079|ANAPC5:121756227|dup|-	chr12	121756079	121756227	ANAPC5	ANAPC5	0	1	0	0.842561
chr12|ANAPC7:110819556|ANAPC7:110820765|rev|-	chr12	110819556	110820765	ANAPC7	ANAPC7	0	1	0	0.833783
chr12|ANAPC7:110825543|ANAPC7:110826428|rev|-	chr12	110825543	110826428	ANAPC7	ANAPC7	0	1	0	0.692349
chr8|ANK1:41561558|ANK1:41563759|rev|-	chr8	41561558	41563759	ANK1	ANK1	0	1	0	0.842561
chr4|ANK2:114163365|ANK2:114153316|rev|+	chr4	114163365	114153316	ANK2	ANK2	0	1	0	0.822933
chr15|ANKDD1A:65223783|ANKDD1A:65214119|rev|+	chr15	65223783	65214119	ANKDD1A	ANKDD1A	0	1	0	0.748579
chr17|ANKFY1:4087106|ANKFY1:4100872|rev|-	chr17	4087106	4100872	ANKFY1	ANKFY1	0	1	0	0.842561
chr17|ANKFY1:4109615|ANKFY1:4113242|rev|-	chr17	4109615	4113242	ANKFY1	ANKFY1	0	1	0	0.842561
chr17|ANKFY1:4120277|ANKFY1:4139185|rev|-	chr17	4120277	4139185	ANKFY1	ANKFY1	0	2	0	0.91243
chr17|ANKFY1:4109615|ANKFY1:4139185|rev|-	chr17	4109615	4139185	ANKFY1	ANKFY1	0	1	0	0.828474
chr17|ANKFY1:4086692|ANKFY1:4088341|rev|-	chr17	4086692	4088341	ANKFY1	ANKFY1	0	1	0	0.5
chr5|ANKH:14741935|ANKH:14758707|rev|-	chr5	14741935	14758707	ANKH	ANKH	0	2	0	0.72315
chr5|ANKHD1:139825560|ANKHD1:139815688|rev|+	chr5	139825560	139815688	ANKHD1	ANKHD1	0	1	0	0.842561
chr5|ANKHD1:139815842|ANKHD1:139815688|dup|+	chr5	139815842	139815688	ANKHD1	ANKHD1	0	1	0	0.831156
chr5|ANKHD1:139866645|ANKHD1:139851823|rev|+	chr5	139866645	139851823	ANKHD1	ANKHD1	0	2	0	0.899587
chr5|ANKHD1:139889766|ANKHD1:139884405|rev|+	chr5	139889766	139884405	ANKHD1	ANKHD1	0	1	0	0.841345
chr7|ANKIB1:91981956|ANKIB1:91948643|rev|+	chr7	91981956	91948643	ANKIB1	ANKIB1	0	1	0	0.692349
chr7|ANKIB1:91957214|ANKIB1:91924202|rev|+	chr7	91957214	91924202	ANKIB1	ANKIB1	0	1	0	0.842561
chr2|ANKMY1:241463301|ANKMY1:241465266|rev|-	chr2	241463301	241465266	ANKMY1	ANKMY1	0	1	0	0.746431
chr5|ANKRA2:72850146|ANKRA2:72857113|rev|-	chr5	72850146	72857113	ANKRA2	ANKRA2	0	1	0	0.631192
chr18|ANKRD12:9221997|ANKRD12:9195548|rev|+	chr18	9221997	9195548	ANKRD12	ANKRD12	0	1	0	0.841345
chr1|ANKRD13C:70790535|ANKRD13C:70801782|rev|-	chr1	70790535	70801782	ANKRD13C	ANKRD13C	0	1	0	0.817144
chr1|ANKRD13C:70758070|ANKRD13C:70771973|rev|-	chr1	70758070	70771973	ANKRD13C	ANKRD13C	0	2	0	0.852706
chr1|ANKRD13C:70766446|ANKRD13C:70781249|rev|-	chr1	70766446	70781249	ANKRD13C	ANKRD13C	0	1	0	0.82434
chr4|ANKRD17:73984404|ANKRD17:73991029|rev|-	chr4	73984404	73991029	ANKRD17	ANKRD17	0	1	0	0.435056
chr9|ANKRD18A:38615590|ANKRD18A:38616041|rev|-	chr9	38615590	38616041	ANKRD18A	ANKRD18A	0	1	0	0.841345
chr19|ANKRD27:33134028|ANKRD27:33134537|rev|-	chr19	33134028	33134537	ANKRD27	ANKRD27	0	1	0	0.842561
chr19|ANKRD27:33106563|ANKRD27:33134537|rev|-	chr19	33106563	33134537	ANKRD27	ANKRD27	0	1	0	0.614141
chr19|ANKRD27:33135230|ANKRD27:33140698|rev|-	chr19	33135230	33140698	ANKRD27	ANKRD27	0	1	0	0.748579
chr19|ANKRD27:33116779|ANKRD27:33117733|rev|-	chr19	33116779	33117733	ANKRD27	ANKRD27	0	2	0	0.76551
chr19|ANKRD27:33135230|ANKRD27:33137521|rev|-	chr19	33135230	33137521	ANKRD27	ANKRD27	0	1	0	0.628015
chr3|ANKRD28:15749430|ANKRD28:15755148|rev|-	chr3	15749430	15755148	ANKRD28	ANKRD28	0	1	0	0.842561
chr3|ANKRD28:15762421|ANKRD28:15778740|rev|-	chr3	15762421	15778740	ANKRD28	ANKRD28	0	1	0	0.807956
chr3|ANKRD28:15720807|ANKRD28:15721070|rev|-	chr3	15720807	15721070	ANKRD28	ANKRD28	0	1	0	0.842561
chr2|ANKRD36:97851247|ANKRD36:97808376|rev|+	chr2	97851247	97808376	ANKRD36	ANKRD36	0	1	0	0.840116
chr12|ANKS1B:99192711|ANKS1B:99194903|rev|-	chr12	99192711	99194903	ANKS1B	ANKS1B	0	1	0	0.645366
chr16|ANKS3:4747017|ANKS3:4749177|rev|-	chr16	4747017	4749177	ANKS3	ANKS3	0	1	0	0.806362
chr7|ANLN:36450775|ANLN:36450122|rev|+	chr7	36450775	36450122	ANLN	ANLN	0	1	0	0.841345
chr3|ANO10:43591211|ANO10:43621964|rev|-	chr3	43591211	43621964	ANO10	ANO10	0	1	0	0.842561
chr3|ANO10:43640023|ANO10:43647355|rev|-	chr3	43640023	43647355	ANO10	ANO10	0	1	0	0.621545
chr3|ANO10:43591211|ANO10:43616356|rev|-	chr3	43591211	43616356	ANO10	ANO10	0	1	0	0.841345
chr12|ANO4:101381448|ANO4:101365083|rev|+	chr12	101381448	101365083	ANO4	ANO4	0	1	0	0.842561
chr11|ANO5:22249132|ANO5:22225349|rev|+	chr11	22249132	22225349	ANO5	ANO5	0	4	0	0.967105
chr11|ANO5:22261230|ANO5:22225349|rev|+	chr11	22261230	22225349	ANO5	ANO5	0	2	0	0.91976
chr11|ANO5:22284589|ANO5:22261114|rev|+	chr11	22284589	22261114	ANO5	ANO5	0	1	0	0.842561
chr12|ANO6:45761576|ANO6:45725077|rev|+	chr12	45761576	45725077	ANO6	ANO6	0	2	0	0.881059
chr12|ANO6:45815056|ANO6:45814853|dup|+	chr12	45815056	45814853	ANO6	ANO6	0	1	0	0.841345
chr12|ANO6:45784281|ANO6:45771835|rev|+	chr12	45784281	45771835	ANO6	ANO6	0	1	0	0.821509
chr15|ANXA2:60653139|ANXA2:60656722|rev|-	chr15	60653139	60656722	ANXA2	ANXA2	0	1	0	0.821509
chr15|ANXA2:60641273|ANXA2:60674640|rev|-	chr15	60641273	60674640	ANXA2	ANXA2	0	1	0	0.833783
chr4|ANXA3:79507504|ANXA3:79494333|rev|+	chr4	79507504	79494333	ANXA3	ANXA3	0	1	0	0.774005
chr10|ANXA7:75148069|ANXA7:75158143|rev|-	chr10	75148069	75158143	ANXA7	ANXA7	0	1	0	0.842561
chr10|ANXA7:75148069|ANXA7:75160615|rev|-	chr10	75148069	75160615	ANXA7	ANXA7	0	1	0	0.384095
chr10|ANXA7:75147446|ANXA7:75160615|rev|-	chr10	75147446	75160615	ANXA7	ANXA7	0	3	0	0.931657
chr10|ANXA7:75142932|ANXA7:75160615|rev|-	chr10	75142932	75160615	ANXA7	ANXA7	0	1	0	0.841345
chr10|ANXA7:75157938|ANXA7:75160615|rev|-	chr10	75157938	75160615	ANXA7	ANXA7	0	1	0	0.842561
chr10|ANXA7:75138668|ANXA7:75139959|rev|-	chr10	75138668	75139959	ANXA7	ANXA7	0	1	0	0.842561
chr2|AOX1:201462228|AOX1:201457868|rev|+	chr2	201462228	201457868	AOX1	AOX1	0	1	0	0.842561
chr16|AP1G1:71779046|AP1G1:71779517|rev|-	chr16	71779046	71779517	AP1G1	AP1G1	0	1	0	0.269483
chr16|AP1G1:71807123|AP1G1:71808495|rev|-	chr16	71807123	71808495	AP1G1	AP1G1	0	2	0	0.922391
chr16|AP1G1:71783796|AP1G1:71784235|rev|-	chr16	71783796	71784235	AP1G1	AP1G1	0	1	0	0.842561
chr14|AP1G2:24031496|AP1G2:24032711|rev|-	chr14	24031496	24032711	AP1G2	AP1G2	0	1	0	0.771972
chr11|AP2A2:994245|AP2A2:992502|rev|+	chr11	994245	992502	AP2A2	AP2A2	0	1	0	0.841345
chr17|AP2B1:34001340|AP2B1:33977548|rev|+	chr17	34001340	33977548	AP2B1	AP2B1	0	1	0	0.818615
chr5|AP3B1:77452081|AP3B1:77461496|rev|-	chr5	77452081	77461496	AP3B1	AP3B1	0	2	0	0.91243
chr5|AP3B1:77385216|AP3B1:77461496|rev|-	chr5	77385216	77461496	AP3B1	AP3B1	0	2	0	0.908789
chr15|AP4E1:51242366|AP4E1:51240216|rev|+	chr15	51242366	51240216	AP4E1	AP4E1	0	1	0	0.686983
chr14|AP4S1:31539135|AP4S1:31535331|rev|+	chr14	31539135	31535331	AP4S1	AP4S1	0	1	0	0.841345
chr7|AP5Z1:4825315|AP5Z1:4825152|dup|+	chr7	4825315	4825152	AP5Z1	AP5Z1	0	1	0	0.748579
chr4|APBB2:40892380|APBB2:40937156|rev|-	chr4	40892380	40937156	APBB2	APBB2	0	1	0	0.829822
chr4|APBB2:40936472|APBB2:40947090|rev|-	chr4	40936472	40947090	APBB2	APBB2	0	1	0	0.842561
chr4|APBB2:40829148|APBB2:40832594|rev|-	chr4	40829148	40832594	APBB2	APBB2	0	4	0	0.967105
chr5|APC:112137080|APC:112111325|rev|+	chr5	112137080	112111325	APC	APC	0	1	0	0.842561
chr3|APEH:49714457|APEH:49713126|rev|+	chr3	49714457	49713126	APEH	APEH	0	1	0	0.842561
chr2|APLF:68772444|APLF:68717321|rev|+	chr2	68772444	68717321	APLF	APLF	0	2	0	0.856789
chr21|APP:27326903|APP:27372497|rev|-	chr21	27326903	27372497	APP	APP	0	2	0	0.902323
chr21|APP:27347382|APP:27372497|rev|-	chr21	27347382	27372497	APP	APP	0	5	0	0.979037
chr21|APP:27277335|APP:27284274|rev|-	chr21	27277335	27284274	APP	APP	0	2	0	0.892345
chr17|APPBP2:58538023|APPBP2:58539422|rev|-	chr17	58538023	58539422	APPBP2	APPBP2	0	1	0	0.832477
chr17|APPBP2:58556508|APPBP2:58571978|rev|-	chr17	58556508	58571978	APPBP2	APPBP2	0	4	0	0.976416
chr3|APPL1:57282379|APPL1:57276883|rev|+	chr3	57282379	57276883	APPL1	APPL1	0	1	0	0.841345
chr9|APTX:32984628|APTX:32988127|rev|-	chr9	32984628	32988127	APTX	APTX	0	1	0	0.842561
chr9|AQP7P3:42883294|AQP7P3:42883123|dup|+	chr9	42883294	42883123	AQP7P3	AQP7P3	0	1	0	0.840116
chr15|AQR:35182415|AQR:35185974|rev|-	chr15	35182415	35185974	AQR	AQR	0	2	0	0.908789
chr15|AQR:35219235|AQR:35234281|rev|-	chr15	35219235	35234281	AQR	AQR	0	1	0	0.842561
chr15|AQR:35174702|AQR:35178862|rev|-	chr15	35174702	35178862	AQR	AQR	0	1	0	0.748579
chr15|AQR:35155067|AQR:35159810|rev|-	chr15	35155067	35159810	AQR	AQR	0	1	0	0.78931
chr3|ARF4:57561274|ARF4:57563114|rev|-	chr3	57561274	57563114	ARF4	ARF4	0	2	0	0.92135
chr8|ARFGEF1:68211443|ARFGEF1:68214701|rev|-	chr8	68211443	68214701	ARFGEF1	ARFGEF1	0	1	0	0.842561
chr20|ARFGEF2:47587891|ARFGEF2:47570092|rev|+	chr20	47587891	47570092	ARFGEF2	ARFGEF2	0	1	0	0.841345
chr4|ARHGAP10:148834290|ARHGAP10:148800382|rev|+	chr4	148834290	148800382	ARHGAP10	ARHGAP10	0	1	0	0.842561
chr15|ARHGAP11A:32921003|ARHGAP11A:32912308|rev|+	chr15	32921003	32912308	ARHGAP11A	ARHGAP11A	0	1	0	0.49597
chr10|ARHGAP12:32128232|ARHGAP12:32141525|rev|-	chr10	32128232	32141525	ARHGAP12	ARHGAP12	0	2	0	0.919222
chr10|ARHGAP12:32150322|ARHGAP12:32199491|rev|-	chr10	32150322	32199491	ARHGAP12	ARHGAP12	0	1	0	0.835076
chr10|ARHGAP12:32141444|ARHGAP12:32143134|rev|-	chr10	32141444	32143134	ARHGAP12	ARHGAP12	0	1	0	0.5
chr16|ARHGAP17:24942104|LOC100506655:25152179|rev|-	chr16	24942104	25152179	ARHGAP17	LOC100506655	0	1	0	0.00951129
chr10|ARHGAP19:99006028|ARHGAP19:99023386|rev|-	chr10	99006028	99023386	ARHGAP19	ARHGAP19	0	1	0	0.807956
chr10|ARHGAP19-SLIT1:99016074|ARHGAP19:99024663|rev|-	chr10	99016074	99024663	ARHGAP19-SLIT1	ARHGAP19	0	1	0	0.841345
chr10|ARHGAP21:24955913|ARHGAP21:25011208|rev|-	chr10	24955913	25011208	ARHGAP21	ARHGAP21	0	1	0	0.827111
chr17|ARHGAP23:36619437|ARHGAP23:36614345|rev|+	chr17	36619437	36614345	ARHGAP23	ARHGAP23	0	1	0	0.82434
chr5|ARHGAP26:142283234|ARHGAP26:142273802|rev|+	chr5	142283234	142273802	ARHGAP26	ARHGAP26	0	1	0	0.838876
chr5|ARHGAP26:142292858|ARHGAP26:142281499|rev|+	chr5	142292858	142281499	ARHGAP26	ARHGAP26	0	1	0	0.838876
chr5|ARHGAP26:142526946|ARHGAP26:142434003|rev|+	chr5	142526946	142434003	ARHGAP26	ARHGAP26	0	1	0	0.840116
chr11|ARHGAP32:128963515|ARHGAP32:128994789|rev|-	chr11	128963515	128994789	ARHGAP32	ARHGAP32	0	1	0	0.822933
chr11|ARHGAP32:128932174|ARHGAP32:128936763|rev|-	chr11	128932174	128936763	ARHGAP32	ARHGAP32	0	2	0	0.906903
chrX|ARHGAP4:153176582|ARHGAP4:153178505|rev|-	chrX	153176582	153178505	ARHGAP4	ARHGAP4	0	1	0	0.692349
chr11|ARHGAP42:100807063|ARHGAP42:100784182|rev|+	chr11	100807063	100784182	ARHGAP42	ARHGAP42	0	1	0	0.842561
chr17|ARHGAP44:12823148|ARHGAP44:12819216|rev|+	chr17	12823148	12819216	ARHGAP44	ARHGAP44	0	1	0	0.842561
chr17|ARHGAP44:12847513|ARHGAP44:12846904|rev|+	chr17	12847513	12846904	ARHGAP44	ARHGAP44	0	1	0	0.836356
chr8|ARHGEF10:1833873|ARHGEF10:1791518|rev|+	chr8	1833873	1791518	ARHGEF10	ARHGEF10	0	1	0	0.82007
chr1|ARHGEF10L:17930086|ARHGEF10L:17928621|rev|+	chr1	17930086	17928621	ARHGEF10L	ARHGEF10L	0	1	0	0.82007
chr1|ARHGEF11:156921364|ARHGEF11:156925591|rev|-	chr1	156921364	156925591	ARHGEF11	ARHGEF11	0	1	0	0.748579
chr11|ARHGEF12:120280159|ARHGEF12:120276826|rev|+	chr11	120280159	120276826	ARHGEF12	ARHGEF12	0	2	0	0.920294
chr11|ARHGEF12:120278532|ARHGEF12:120276826|rev|+	chr11	120278532	120276826	ARHGEF12	ARHGEF12	0	6	0	0.987546
chr11|ARHGEF12:120295124|ARHGEF12:120276826|rev|+	chr11	120295124	120276826	ARHGEF12	ARHGEF12	0	1	0	0.842561
chr19|ARHGEF18:7512054|ARHGEF18:7509089|rev|+	chr19	7512054	7509089	ARHGEF18	ARHGEF18	0	2	0	0.268728
chr5|ARHGEF28:73045809|ARHGEF28:72980665|rev|+	chr5	73045809	72980665	ARHGEF28	ARHGEF28	0	1	0	0.842561
chr3|ARHGEF3:56992850|ARHGEF3:57069204|rev|-	chr3	56992850	57069204	ARHGEF3	ARHGEF3	0	1	0	0.837622
chr2|ARHGEF4:131704208|ARHGEF4:131688524|rev|+	chr2	131704208	131688524	ARHGEF4	ARHGEF4	0	1	0	0.774005
chrX|ARHGEF9:62885765|ARHGEF9:62898452|rev|-	chrX	62885765	62898452	ARHGEF9	ARHGEF9	0	1	0	0.803116
chr6|ARID1B:157222659|ARID1B:157150360|rev|+	chr6	157222659	157150360	ARID1B	ARID1B	0	1	0	0.470922
chr6|ARID1B:157488319|ARID1B:157150360|rev|+	chr6	157488319	157150360	ARID1B	ARID1B	0	1	0	0.00460022
chr6|ARID1B:157454341|ARID1B:157405795|rev|+	chr6	157454341	157405795	ARID1B	ARID1B	0	1	0	0.00896638
chr6|ARID1B:157470085|ARID1B:157431605|rev|+	chr6	157470085	157431605	ARID1B	ARID1B	0	1	0	0.694378
chr12|ARID2:46215270|ARID2:46205200|rev|+	chr12	46215270	46205200	ARID2	ARID2	0	1	0	0.841345
chr12|ARID2:46230774|ARID2:46230523|dup|+	chr12	46230774	46230523	ARID2	ARID2	0	1	0	0.841345
chr12|ARID2:46125097|ARID2:46123826|rev|+	chr12	46125097	46123826	ARID2	ARID2	0	1	0	0.835076
chr15|ARID3B:74865545|ARID3B:74836200|rev|+	chr15	74865545	74836200	ARID3B	ARID3B	0	1	0	0.841345
chr15|ARID3B:74885577|ARID3B:74882160|rev|+	chr15	74885577	74882160	ARID3B	ARID3B	0	1	0	0.5
chr1|ARID4B:235338498|ARID4B:235338714|dup|-	chr1	235338498	235338714	ARID4B	ARID4B	0	1	0	0.748579
chr1|ARID4B:235392545|ARID4B:235394504|rev|-	chr1	235392545	235394504	ARID4B	ARID4B	0	1	0	0.411093
chr3|ARL13B:93722752|ARL13B:93714717|rev|+	chr3	93722752	93714717	ARL13B	ARL13B	0	4	0	0.970686
chr3|ARL8B:5216099|ARL8B:5215701|rev|+	chr3	5216099	5215701	ARL8B	ARL8B	0	2	0	0.869715
chr6|ARMC2:109286343|ARMC2:109274235|rev|+	chr6	109286343	109274235	ARMC2	ARMC2	0	1	0	0.748579
chr3|ARMC8:137947852|ARMC8:137928658|rev|+	chr3	137947852	137928658	ARMC8	ARMC8	0	1	0	0.794649
chr3|ARMC8:138009481|ARMC8:138003272|rev|+	chr3	138009481	138003272	ARMC8	ARMC8	0	1	0	0.783761
chr2|ARMC9:232127111|ARMC9:232121298|rev|+	chr2	232127111	232121298	ARMC9	ARMC9	0	2	0	0.922391
chr2|ARMC9:232081506|ARMC9:232079543|rev|+	chr2	232081506	232079543	ARMC9	ARMC9	0	2	0	0.854764
chr2|ARMC9:232100094|ARMC9:232099936|dup|+	chr2	232100094	232099936	ARMC9	ARMC9	0	1	0	0.840116
chr2|ARMC9:232160966|ARMC9:232070910|rev|+	chr2	232160966	232070910	ARMC9	ARMC9	0	1	0	0.785635
chr2|ARMC9:232160966|ARMC9:232121298|rev|+	chr2	232160966	232121298	ARMC9	ARMC9	0	1	0	0.842561
chr2|ARMC9:232209802|ARMC9:232070910|rev|+	chr2	232209802	232070910	ARMC9	ARMC9	0	1	0	0.735287
chr15|ARNT2:80806746|ARNT2:80750269|rev|+	chr15	80806746	80750269	ARNT2	ARNT2	0	1	0	0.732974
chr12|ARNTL2:27543172|ARNTL2:27533179|rev|+	chr12	27543172	27533179	ARNTL2	ARNTL2	0	1	0	0.835076
chr7|ARPC1A:98951744|ARPC1A:98930947|rev|+	chr7	98951744	98930947	ARPC1A	ARPC1A	0	1	0	0.842561
chr2|ARPC2:219104207|ARPC2:219093460|rev|+	chr2	219104207	219093460	ARPC2	ARPC2	0	1	0	0.840116
chrX|ARSE:2871183|ARSE:2876476|rev|-	chrX	2871183	2876476	ARSE	ARSE	0	5	0	0.973023
chr17|ARSG:66397591|ARSG:66381204|rev|+	chr17	66397591	66381204	ARSG	ARSG	0	1	0	0.840116
chr17|ARSG:66343313|ARSG:66339744|rev|+	chr17	66343313	66339744	ARSG	ARSG	0	1	0	0.842561
chr17|ARSG:66366665|ARSG:66364688|rev|+	chr17	66366665	66364688	ARSG	ARSG	0	1	0	0.842561
chr8|ASAH1:17927300|ASAH1:17928899|rev|-	chr8	17927300	17928899	ASAH1	ASAH1	0	1	0	0.364709
chr8|ASAP1:131191509|ASAP1:131193126|rev|-	chr8	131191509	131193126	ASAP1	ASAP1	0	1	0	0.36437
chr2|ASB3:53921020|ASB3:53978078|rev|-	chr2	53921020	53978078	ASB3	ASB3	0	1	0	0.566514
chr10|ASCC1:73956568|ASCC1:73956747|dup|-	chr10	73956568	73956747	ASCC1	ASCC1	0	2	0	0.758025
chr19|ASF1B:14232343|ASF1B:14237049|rev|-	chr19	14232343	14237049	ASF1B	ASF1B	0	2	0	0.914187
chr1|ASH1L:155408117|ASH1L:155408859|dup|-	chr1	155408117	155408859	ASH1L	ASH1L	0	5	0	0.987691
chr1|ASH1L:155385534|ASH1L:155385714|dup|-	chr1	155385534	155385714	ASH1L	ASH1L	0	2	0	0.744158
chr1|ASH1L:155385534|ASH1L:155408859|rev|-	chr1	155385534	155408859	ASH1L	ASH1L	0	1	0	0.842561
chr8|ASH2L:37972518|ASH2L:37971709|rev|+	chr8	37972518	37971709	ASH2L	ASH2L	0	1	0	0.811089
chrY|ASMTL:1494417|ASMTL:1497014|rev|-	chrY	1494417	1497014	ASMTL	ASMTL	0	1	0	0.842561
chr8|ASPH:62460629|ASPH:62465679|rev|-	chr8	62460629	62465679	ASPH	ASPH	0	1	0	0.5
chr8|ASPH:62531536|ASPH:62550922|rev|-	chr8	62531536	62550922	ASPH	ASPH	0	1	0	0.842561
chr17|ASPSCR1:79943483|ASPSCR1:79941429|rev|+	chr17	79943483	79941429	ASPSCR1	ASPSCR1	0	1	0	0.827111
chr9|ASS1:133355836|ASS1:133352257|rev|+	chr9	133355836	133352257	ASS1	ASS1	0	1	0	0.154074
chr9|ASS1:133339554|ASS1:133333787|rev|+	chr9	133339554	133333787	ASS1	ASS1	0	1	0	0.842561
chr9|ASTN2:119380602|ASTN2:119382722|rev|-	chr9	119380602	119382722	ASTN2	ASTN2	0	4	0	0.759859
chr12|ASUN:27078693|ASUN:27081838|rev|-	chr12	27078693	27081838	ASUN	ASUN	0	1	0	0.838876
chr2|ASXL2:25990451|ASXL2:25994409|rev|-	chr2	25990451	25994409	ASXL2	ASXL2	0	1	0	0.842561
chr18|ASXL3:31226317|ASXL3:31187557|rev|+	chr18	31226317	31187557	ASXL3	ASXL3	0	1	0	0.601167
chr10|ATAD1:89527429|ATAD1:89536184|rev|-	chr10	89527429	89536184	ATAD1	ATAD1	0	4	0	0.94423
chr2|ATAD2B:24090704|ATAD2B:24092631|rev|-	chr2	24090704	24092631	ATAD2B	ATAD2B	0	1	0	0.631979
chr1|ATAD3A:1464711|ATAD3B:1424583|rev|+	chr1	1464711	1424583	ATAD3A	ATAD3B	0	1	0	0.566514
chr6|ATAT1:30608199|ATAT1:30595236|rev|+	chr6	30608199	30595236	ATAT1	ATAT1	0	2	0	0.904971
chr6|ATAT1:30596207|ATAT1:30595236|rev|+	chr6	30596207	30595236	ATAT1	ATAT1	0	1	0	0.842561
chr10|ATE1:123658355|ATE1:123681926|rev|-	chr10	123658355	123681926	ATE1	ATE1	0	1	0	0.842561
chr10|ATE1:123681863|ATE1:123683844|rev|-	chr10	123681863	123683844	ATE1	ATE1	0	1	0	0.82007
chr10|ATE1:123596232|ATE1:123683844|rev|-	chr10	123596232	123683844	ATE1	ATE1	0	1	0	0.5
chr12|ATF1:51203372|ATF1:51173922|rev|+	chr12	51203372	51173922	ATF1	ATF1	0	1	0	0.686983
chr12|ATF1:51189792|ATF1:51173922|rev|+	chr12	51189792	51173922	ATF1	ATF1	0	2	0	0.922391
chr12|ATF1:51208222|ATF1:51207792|rev|+	chr12	51208222	51207792	ATF1	ATF1	0	2	0	0.918679
chr2|ATF2:175945387|ATF2:175986268|rev|-	chr2	175945387	175986268	ATF2	ATF2	0	1	0	0.835076
chr2|ATF2:175976295|ATF2:175986268|rev|-	chr2	175976295	175986268	ATF2	ATF2	0	1	0	0.842561
chr6|ATF6B:32088547|ATF6B:32094029|rev|-	chr6	32088547	32094029	ATF6B	ATF6B	0	1	0	0.842561
chr12|ATF7:53917059|ATF7:53918545|rev|-	chr12	53917059	53918545	ATF7	ATF7	0	1	0	0.842561
chr12|ATF7IP:14610229|ATF7IP:14609494|rev|+	chr12	14610229	14609494	ATF7IP	ATF7IP	0	1	0	0.842561
chr11|ATG13:46671867|ATG13:46651594|rev|+	chr11	46671867	46651594	ATG13	ATG13	0	1	0	0.748579
chr11|ATG13:46681035|ATG13:46651594|rev|+	chr11	46681035	46651594	ATG13	ATG13	0	1	0	0.628015
chr1|ATG4C:63307218|ATG4C:63299708|rev|+	chr1	63307218	63299708	ATG4C	ATG4C	0	1	0	0.746431
chr6|ATG5:106696024|ATG5:106740981|rev|-	chr6	106696024	106740981	ATG5	ATG5	0	1	0	0.841345
chr6|ATG5:106740902|ATG5:106756366|rev|-	chr6	106740902	106756366	ATG5	ATG5	0	1	0	0.56287
chr3|ATG7:11374567|ATG7:11372813|rev|+	chr3	11374567	11372813	ATG7	ATG7	0	1	0	0.748579
chr3|ATG7:11406208|ATG7:11399891|rev|+	chr3	11406208	11399891	ATG7	ATG7	0	1	0	0.842561
chr3|ATG7:11406208|ATG7:11402054|rev|+	chr3	11406208	11402054	ATG7	ATG7	0	1	0	0.841345
chr3|ATG7:11340890|ATG7:11340159|rev|+	chr3	11340890	11340159	ATG7	ATG7	0	1	0	0.814151
chr3|ATG7:11468400|ATG7:11389350|rev|+	chr3	11468400	11389350	ATG7	ATG7	0	1	0	0.638766
chr2|ATIC:216190861|ATIC:216189963|rev|+	chr2	216190861	216189963	ATIC	ATIC	0	1	0	0.842561
chr2|ATIC:216184454|ATIC:216177220|rev|+	chr2	216184454	216177220	ATIC	ATIC	0	2	0	0.909408
chr14|ATL1:51062350|ATL1:51054548|rev|+	chr14	51062350	51054548	ATL1	ATL1	0	1	0	0.842561
chr11|ATL3:63419407|ATL3:63420047|rev|-	chr11	63419407	63420047	ATL3	ATL3	0	1	0	0.822933
chr11|ATL3:63398511|ATL3:63411733|rev|-	chr11	63398511	63411733	ATL3	ATL3	0	1	0	0.841345
chr11|ATL3:63410828|ATL3:63426724|rev|-	chr11	63410828	63426724	ATL3	ATL3	0	1	0	0.836356
chr11|ATL3:63413978|ATL3:63426724|rev|-	chr11	63413978	63426724	ATL3	ATL3	0	1	0	0.840116
chr11|ATM:108190785|ATM:108190680|dup|+	chr11	108190785	108190680	ATM	ATM	0	1	0	0.842561
chr11|ATM:108199965|ATM:108178623|rev|+	chr11	108199965	108178623	ATM	ATM	0	1	0	0.842561
chr11|ATM:108175579|ATM:108170440|rev|+	chr11	108175579	108170440	ATM	ATM	0	1	0	0.841345
chr11|ATM:108202764|ATM:108199747|rev|+	chr11	108202764	108199747	ATM	ATM	0	1	0	0.686983
chr4|ATP10D:47565782|ATP10D:47562965|rev|+	chr4	47565782	47562965	ATP10D	ATP10D	0	1	0	0.842561
chr13|ATP11A:113460607|ATP11A:113459270|rev|+	chr13	113460607	113459270	ATP11A	ATP11A	0	1	0	0.631192
chr3|ATP11B:182605501|ATP11B:182602540|rev|+	chr3	182605501	182602540	ATP11B	ATP11B	0	2	0	0.920294
chrX|ATP11C:138884394|ATP11C:138908982|rev|-	chrX	138884394	138908982	ATP11C	ATP11C	0	1	0	0.842561
chrX|ATP11C:138901496|ATP11C:138908982|rev|-	chrX	138901496	138908982	ATP11C	ATP11C	0	1	0	0.811089
chr19|ATP13A1:19766336|ATP13A1:19767575|rev|-	chr19	19766336	19767575	ATP13A1	ATP13A1	0	1	0	0.842561
chr3|ATP13A3:194180199|ATP13A3:194182965|rev|-	chr3	194180199	194182965	ATP13A3	ATP13A3	0	1	0	0.783761
chr19|ATP1A3:42480567|ATP1A3:42489575|rev|-	chr19	42480567	42489575	ATP1A3	ATP1A3	0	1	0	0.831156
chr3|ATP1B3:141634862|ATP1B3:141622461|rev|+	chr3	141634862	141622461	ATP1B3	ATP1B3	0	1	0	0.841345
chr16|ATP2A1:28906274|ATP2A1:28905475|rev|+	chr16	28906274	28905475	ATP2A1	ATP2A1	0	2	0	0.91976
chr16|ATP2A1:28899043|ATP2A1:28898509|rev|+	chr16	28899043	28898509	ATP2A1	ATP2A1	0	1	0	0.842561
chr12|ATP2A2:110734542|ATP2A2:110729824|rev|+	chr12	110734542	110729824	ATP2A2	ATP2A2	0	1	0	0.842561
chr12|ATP2A2:110777526|ATP2A2:110777085|rev|+	chr12	110777526	110777085	ATP2A2	ATP2A2	0	1	0	0.832477
chr1|ATP2B4:203677232|ATP2B4:203676989|dup|+	chr1	203677232	203676989	ATP2B4	ATP2B4	0	1	0	0.841345
chr18|ATP5A1:43666973|ATP5A1:43667198|dup|-	chr18	43666973	43667198	ATP5A1	ATP5A1	0	1	0	0.614917
chr10|ATP5C1:7844817|ATP5C1:7838083|rev|+	chr10	7844817	7838083	ATP5C1	ATP5C1	0	1	0	0.842561
chr10|ATP5C1:7848973|ATP5C1:7839009|rev|+	chr10	7848973	7839009	ATP5C1	ATP5C1	0	1	0	0.842561
chr12|ATP5G2:54062931|ATP5G2:54063732|rev|-	chr12	54062931	54063732	ATP5G2	ATP5G2	0	1	0	0.676519
chrX|ATP6AP2:40460133|ATP6AP2:40448237|rev|+	chrX	40460133	40448237	ATP6AP2	ATP6AP2	0	1	0	0.842561
chr12|ATP6V0A2:124209338|ATP6V0A2:124203169|rev|+	chr12	124209338	124203169	ATP6V0A2	ATP6V0A2	0	1	0	0.841345
chr12|ATP6V0A2:124212456|ATP6V0A2:124203169|rev|+	chr12	124212456	124203169	ATP6V0A2	ATP6V0A2	0	1	0	0.606632
chr12|ATP6V0A2:124236949|ATP6V0A2:124232153|rev|+	chr12	124236949	124232153	ATP6V0A2	ATP6V0A2	0	1	0	0.807956
chr12|ATP6V0A2:124239084|ATP6V0A2:124236829|rev|+	chr12	124239084	124236829	ATP6V0A2	ATP6V0A2	0	1	0	0.681483
chr3|ATP6V1A:113505230|ATP6V1A:113497587|rev|+	chr3	113505230	113497587	ATP6V1A	ATP6V1A	0	1	0	0.799791
chr14|ATP6V1D:67812484|ATP6V1D:67814170|rev|-	chr14	67812484	67814170	ATP6V1D	ATP6V1D	0	4	0	0.954736
chr8|ATP6V1H:54708206|ATP6V1H:54714456|rev|-	chr8	54708206	54714456	ATP6V1H	ATP6V1H	0	1	0	0.832477
chr13|ATP7B:52531651|ATP7B:52549304|rev|-	chr13	52531651	52549304	ATP7B	ATP7B	0	1	0	0.216997
chr4|ATP8A1:42545933|ATP8A1:42558057|rev|-	chr4	42545933	42558057	ATP8A1	ATP8A1	0	1	0	0.689682
chr4|ATP8A1:42626552|ATP8A1:42629126|rev|-	chr4	42626552	42629126	ATP8A1	ATP8A1	0	1	0	0.833783
chr13|ATP8A2:26163837|ATP8A2:26129128|rev|+	chr13	26163837	26129128	ATP8A2	ATP8A2	0	1	0	0.842561
chr1|ATP8B2:154313538|ATP8B2:154309823|rev|+	chr1	154313538	154309823	ATP8B2	ATP8B2	0	1	0	0.841345
chr20|ATP9A:50305602|ATP9A:50307358|rev|-	chr20	50305602	50307358	ATP9A	ATP9A	0	2	0	0.917027
chr20|ATP9A:50290691|ATP9A:50292747|rev|-	chr20	50290691	50292747	ATP9A	ATP9A	0	3	0	0.959139
chr20|ATP9A:50234028|ATP9A:50307358|rev|-	chr20	50234028	50307358	ATP9A	ATP9A	0	1	0	0.842561
chr18|ATP9B:76953263|ATP9B:76886266|rev|+	chr18	76953263	76886266	ATP9B	ATP9B	0	1	0	0.841345
chr18|ATP9B:76974038|ATP9B:76914503|rev|+	chr18	76974038	76914503	ATP9B	ATP9B	0	1	0	0.842561
chr18|ATP9B:76903860|ATP9B:76886266|rev|+	chr18	76903860	76886266	ATP9B	ATP9B	0	1	0	0.5
chr18|ATP9B:76967012|ATP9B:76936812|rev|+	chr18	76967012	76936812	ATP9B	ATP9B	0	1	0	0.842561
chr18|ATP9B:76873354|ATP9B:76856475|rev|+	chr18	76873354	76856475	ATP9B	ATP9B	0	1	0	0.0201438
chr17|ATPAF2:17927937|ATPAF2:17929730|rev|-	chr17	17927937	17929730	ATPAF2	ATPAF2	0	1	0	0.614917
chr10|ATRNL1:117075246|ATRNL1:117059543|rev|+	chr10	117075246	117059543	ATRNL1	ATRNL1	0	1	0	0.798098
chr10|ATRNL1:117027921|ATRNL1:116879948|rev|+	chr10	117027921	116879948	ATRNL1	ATRNL1	0	1	0	0.842561
chr10|ATRNL1:117075246|ATRNL1:116879948|rev|+	chr10	117075246	116879948	ATRNL1	ATRNL1	0	1	0	0.56287
chr10|ATRNL1:117001514|ATRNL1:116879948|rev|+	chr10	117001514	116879948	ATRNL1	ATRNL1	0	2	0	0.921873
chr10|ATRNL1:117228839|ATRNL1:117221450|rev|+	chr10	117228839	117221450	ATRNL1	ATRNL1	0	2	0	0.906264
chr6|ATXN1:16658006|ATXN1:16753578|rev|-	chr6	16658006	16753578	ATXN1	ATXN1	0	1	0	0.737571
chr6|ATXN1:16326624|ATXN1:16328701|dup|-	chr6	16326624	16328701	ATXN1	ATXN1	0	2	0	0.904971
chr12|ATXN2:111990083|ATXN2:111993723|rev|-	chr12	111990083	111993723	ATXN2	ATXN2	0	5	0	0.950635
chr12|ATXN2:111991961|ATXN2:111993723|rev|-	chr12	111991961	111993723	ATXN2	ATXN2	0	1	0	0.692349
chr14|ATXN3:92549469|ATXN3:92562481|rev|-	chr14	92549469	92562481	ATXN3	ATXN3	0	1	0	0.842561
chr14|ATXN3:92562436|ATXN3:92563182|rev|-	chr14	92562436	92563182	ATXN3	ATXN3	0	4	0	0.907679
chr16|AXIN1:347055|AXIN1:348251|rev|-	chr16	347055	348251	AXIN1	AXIN1	0	1	0	0.744256
chr16|AXIN1:354303|AXIN1:364683|rev|-	chr16	354303	364683	AXIN1	AXIN1	0	6	0	0.970314
chr16|AXIN1:364542|AXIN1:397106|rev|-	chr16	364542	397106	AXIN1	AXIN1	0	1	0	0.628514
chr8|AZIN1:103850971|AZIN1:103855975|rev|-	chr8	103850971	103855975	AZIN1	AZIN1	0	2	0	0.79648
chr1|B3GALNT2:235628952|B3GALNT2:235647831|rev|-	chr1	235628952	235647831	B3GALNT2	B3GALNT2	0	1	0	0.841345
chr1|B3GALNT2:235657990|LYST:235894243|rev|-	chr1	235657990	235894243	B3GALNT2	LYST	0	1	0	0.00188482
chr13|B3GALTL:31835219|B3GALTL:31821159|rev|+	chr13	31835219	31821159	B3GALTL	B3GALTL	0	1	0	0.841345
chr3|B4GALT4:118935086|B4GALT4:118955917|rev|-	chr3	118935086	118955917	B4GALT4	B4GALT4	0	2	0	0.832071
chr18|B4GALT6:29210921|B4GALT6:29218723|rev|-	chr18	29210921	29218723	B4GALT6	B4GALT6	0	1	0	0.78931
chr19|BABAM1:17386634|BABAM1:17384712|rev|+	chr19	17386634	17384712	BABAM1	BABAM1	0	2	0	0.921873
chr21|BACE2:42629253|BACE2:42622678|rev|+	chr21	42629253	42622678	BACE2	BACE2	0	1	0	0.814151
chr21|BACE2:42617990|BACE2:42609439|rev|+	chr21	42617990	42609439	BACE2	BACE2	0	1	0	0.842561
chr21|BACH1:30702014|BACH1:30701807|dup|+	chr21	30702014	30701807	BACH1	BACH1	0	1	0	0.842561
chr6|BAG6:31608421|BAG6:31608715|rev|-	chr6	31608421	31608715	BAG6	BAG6	0	1	0	0.842561
chr6|BAG6:31616453|BAG6:31617404|rev|-	chr6	31616453	31617404	BAG6	BAG6	0	3	0	0.910407
chr15|BAHD1:40752095|BAHD1:40750649|dup|+	chr15	40752095	40750649	BAHD1	BAHD1	0	1	0	0.842561
chr17|BAIAP2:79060380|RPTOR:78829263|rev|+	chr17	79060380	78829263	BAIAP2	RPTOR	0	1	0	0.0469609
chr17|BAIAP2:79060380|BAIAP2:79027467|rev|+	chr17	79060380	79027467	BAIAP2	BAIAP2	0	1	0	0.842561
chr7|BAIAP2L1:97984353|BAIAP2L1:97991744|rev|-	chr7	97984353	97991744	BAIAP2L1	BAIAP2L1	0	1	0	0.362963
chr16|BANP:88052273|BANP:88008653|rev|+	chr16	88052273	88008653	BANP	BANP	0	1	0	0.803116
chr16|BANP:88071617|BANP:88037900|rev|+	chr16	88071617	88037900	BANP	BANP	0	1	0	0.841345
chr16|BANP:88071617|BANP:88066714|rev|+	chr16	88071617	88066714	BANP	BANP	0	1	0	0.5
chr16|BANP:88017865|BANP:88014641|rev|+	chr16	88017865	88014641	BANP	BANP	0	1	0	0.838876
chr16|BANP:88014733|BANP:88008653|rev|+	chr16	88014733	88008653	BANP	BANP	0	1	0	0.841345
chr2|BARD1:215609790|BARD1:215661841|rev|-	chr2	215609790	215661841	BARD1	BARD1	0	1	0	0.794649
chr2|BARD1:215609790|BARD1:215634036|rev|-	chr2	215609790	215634036	BARD1	BARD1	0	4	0	0.948028
chr2|BARD1:215617170|BARD1:215634036|rev|-	chr2	215617170	215634036	BARD1	BARD1	0	1	0	0.679608
chr19|BAX:49459090|BAX:49458804|rev|+	chr19	49459090	49458804	BAX	BAX	0	1	0	0.841345
chr14|BAZ1A:35227909|BAZ1A:35231429|rev|-	chr14	35227909	35231429	BAZ1A	BAZ1A	0	1	0	0.831156
chr7|BAZ1B:72879768|BAZ1B:72880731|rev|-	chr7	72879768	72880731	BAZ1B	BAZ1B	0	1	0	0.628015
chr7|BAZ1B:72879768|BAZ1B:72884813|rev|-	chr7	72879768	72884813	BAZ1B	BAZ1B	0	1	0	0.841345
chr7|BAZ1B:72877251|BAZ1B:72880731|rev|-	chr7	72877251	72880731	BAZ1B	BAZ1B	0	1	0	0.821509
chr7|BAZ1B:72873865|BAZ1B:72884813|rev|-	chr7	72873865	72884813	BAZ1B	BAZ1B	0	1	0	0.842561
chr12|BAZ2A:56997142|BAZ2A:56999111|rev|-	chr12	56997142	56999111	BAZ2A	BAZ2A	0	1	0	0.842561
chr2|BAZ2B:160303292|BAZ2B:160304920|rev|-	chr2	160303292	160304920	BAZ2B	BAZ2B	0	1	0	0.799791
chr2|BAZ2B:160261359|BAZ2B:160289874|rev|-	chr2	160261359	160289874	BAZ2B	BAZ2B	0	1	0	0.692349
chr15|BBS4:73009191|BBS4:72987517|rev|+	chr15	73009191	72987517	BBS4	BBS4	0	4	0	0.96768
chr15|BBS4:73020335|BBS4:72987517|rev|+	chr15	73020335	72987517	BBS4	BBS4	0	1	0	0.801463
chr15|BBS4:73002120|BBS4:72987517|rev|+	chr15	73002120	72987517	BBS4	BBS4	0	2	0	0.922391
chr7|BBS9:33427756|BBS9:33397466|rev|+	chr7	33427756	33397466	BBS9	BBS9	0	1	0	0.735287
chr7|BBS9:33217203|BBS9:33185853|rev|+	chr7	33217203	33185853	BBS9	BBS9	0	1	0	0.842561
chr7|BBS9:33388782|BBS9:33376052|rev|+	chr7	33388782	33376052	BBS9	BBS9	0	1	0	0.566514
chr3|BBX:107474525|BBX:107463476|rev|+	chr3	107474525	107463476	BBX	BBX	0	1	0	0.5
chr16|BCAR1:75276367|BCAR1:75276988|rev|-	chr16	75276367	75276988	BCAR1	BCAR1	0	2	0	0.845226
chr17|BCAS3:59001861|BCAS3:58979980|rev|+	chr17	59001861	58979980	BCAS3	BCAS3	0	1	0	0.841345
chr12|BCAT1:24989444|BCAT1:25034345|rev|-	chr12	24989444	25034345	BCAT1	BCAT1	0	1	0	0.828474
chr6|BCKDHB:80877528|BCKDHB:80837263|rev|+	chr6	80877528	80837263	BCKDHB	BCKDHB	0	1	0	0.840116
chr22|BCL2L13:18167472|BCL2L13:18165979|rev|+	chr22	18167472	18165979	BCL2L13	BCL2L13	0	1	0	0.840116
chr22|BCL2L13:18138598|BCL2L13:18138427|dup|+	chr22	18138598	18138427	BCL2L13	BCL2L13	0	1	0	0.742055
chr14|BCL2L2-PABPN1:23793498|BCL2L2-PABPN1:23793346|dup|+	chr14	23793498	23793346	BCL2L2-PABPN1	BCL2L2-PABPN1	0	1	0	0.829822
chr12|BCL7A:122481959|BCL7A:122468605|rev|+	chr12	122481959	122468605	BCL7A	BCL7A	0	2	0	0.922391
chr22|BCR:23637342|BCR:23637210|dup|+	chr22	23637342	23637210	BCR	BCR	0	1	0	0.831156
chr22|BCR:23656901|BCR:23656154|rev|+	chr22	23656901	23656154	BCR	BCR	0	1	0	0.821509
chr22|BCR:23615961|BCR:23603136|rev|+	chr22	23615961	23603136	BCR	BCR	0	1	0	0.841345
chr6|BEND3:107419754|BEND3:107420500|rev|-	chr6	107419754	107420500	BEND3	BEND3	0	1	0	0.827111
chr4|BEND4:42145444|BEND4:42146011|dup|-	chr4	42145444	42146011	BEND4	BEND4	0	1	0	0.842561
chr16|BFAR:14742449|BFAR:14738130|rev|+	chr16	14742449	14738130	BFAR	BFAR	0	1	0	0.494097
chr16|BFAR:14758928|BFAR:14758725|dup|+	chr16	14758928	14758725	BFAR	BFAR	0	1	0	0.842561
chr20|BFSP1:17489533|BFSP1:17495461|rev|-	chr20	17489533	17495461	BFSP1	BFSP1	0	1	0	0.842561
chrX|BHLHB9:101975955|GPRASP2:101968709|rev|+	chrX	101975955	101968709	BHLHB9	GPRASP2	0	1	0	0.842561
chr12|BICD1:32369393|BICD1:32369180|dup|+	chr12	32369393	32369180	BICD1	BICD1	0	1	0	0.748579
chr9|BICD2:95482581|BICD2:95485090|rev|-	chr9	95482581	95485090	BICD2	BICD2	0	1	0	0.796384
chr2|BIRC6:32744013|BIRC6:32740056|rev|+	chr2	32744013	32740056	BIRC6	BIRC6	0	2	0	0.758025
chr2|BIRC6:32626691|BIRC6:32626230|rev|+	chr2	32626691	32626230	BIRC6	BIRC6	0	1	0	0.624799
chr2|BIRC6:32626453|BIRC6:32626230|dup|+	chr2	32626453	32626230	BIRC6	BIRC6	0	1	0	0.842561
chr2|BIRC6:32614011|BIRC6:32602655|rev|+	chr2	32614011	32602655	BIRC6	BIRC6	0	1	0	0.842561
chr2|BIRC6:32832710|BIRC6:32832521|dup|+	chr2	32832710	32832521	BIRC6	BIRC6	0	1	0	0.842561
chr10|BMPR1A:88679226|BMPR1A:88676890|rev|+	chr10	88679226	88676890	BMPR1A	BMPR1A	0	1	0	0.842561
chr10|BMPR1A:88659883|BMPR1A:88635623|rev|+	chr10	88659883	88635623	BMPR1A	BMPR1A	0	4	0	0.966293
chr10|BMPR1A:88681452|BMPR1A:88635623|rev|+	chr10	88681452	88635623	BMPR1A	BMPR1A	0	1	0	0.841345
chr2|BMPR2:203383775|BMPR2:203378441|rev|+	chr2	203383775	203378441	BMPR2	BMPR2	0	1	0	0.842561
chr2|BMPR2:203379702|BMPR2:203378441|rev|+	chr2	203379702	203378441	BMPR2	BMPR2	0	1	0	0.831156
chr2|BMPR2:203407170|BMPR2:203378441|rev|+	chr2	203407170	203378441	BMPR2	BMPR2	0	1	0	0.835076
chr10|BMS1:43316136|BMS1:43315955|dup|+	chr10	43316136	43315955	BMS1	BMS1	0	1	0	0.842561
chr10|BMS1:43285959|BMS1:43282615|rev|+	chr10	43285959	43282615	BMS1	BMS1	0	1	0	0.544022
chr9|BNC2:16435552|BNC2:16437522|dup|-	chr9	16435552	16437522	BNC2	BNC2	0	1	0	0.621545
chr9|BNC2:16582980|BNC2:16738483|rev|-	chr9	16582980	16738483	BNC2	BNC2	0	1	0	0.842561
chr8|BOP1:145487819|BOP1:145488131|rev|-	chr8	145487819	145488131	BOP1	BOP1	0	1	0	0.828474
chr8|BOP1:145487969|BOP1:145488131|dup|-	chr8	145487969	145488131	BOP1	BOP1	0	5	0	0.930987
chr6|BPHL:3127642|BPHL:3123890|rev|+	chr6	3127642	3123890	BPHL	BPHL	0	1	0	0.841345
chr17|BPTF:65944422|BPTF:65941524|rev|+	chr17	65944422	65941524	BPTF	BPTF	0	1	0	0.689682
chr17|BPTF:65890281|BPTF:65882243|rev|+	chr17	65890281	65882243	BPTF	BPTF	0	1	0	0.689682
chr17|BPTF:65850878|BPTF:65850055|dup|+	chr17	65850878	65850055	BPTF	BPTF	0	2	0	0.653367
chr17|BPTF:65890281|BPTF:65890149|dup|+	chr17	65890281	65890149	BPTF	BPTF	0	1	0	0.842561
chr17|BPTF:65920705|BPTF:65914829|rev|+	chr17	65920705	65914829	BPTF	BPTF	0	1	0	0.841345
chr7|BRAF:140481375|BRAF:140494267|rev|-	chr7	140481375	140494267	BRAF	BRAF	0	1	0	0.842561
chr7|BRAF:140439611|BRAF:140454033|rev|-	chr7	140439611	140454033	BRAF	BRAF	0	1	0	0.842561
chr7|BRAF:140476711|BRAF:140508795|rev|-	chr7	140476711	140508795	BRAF	BRAF	0	1	0	0.841345
chr12|BRAP:112096539|BRAP:112098479|rev|-	chr12	112096539	112098479	BRAP	BRAP	0	1	0	0.779938
chr17|BRCA1:41256138|BRCA1:41256973|rev|-	chr17	41256138	41256973	BRCA1	BRCA1	0	1	0	0.842561
chr17|BRCA1:41251791|BRCA1:41256973|rev|-	chr17	41251791	41256973	BRCA1	BRCA1	0	1	0	0.838876
chr17|BRCA1:41215349|BRCA1:41215968|rev|-	chr17	41215349	41215968	BRCA1	BRCA1	0	1	0	0.842561
chr6|BRD2:32943298|BRD2:32942797|rev|+	chr6	32943298	32942797	BRD2	BRD2	0	1	0	0.842561
chr14|BRF1:105692405|BRF1:105693097|rev|-	chr14	105692405	105693097	BRF1	BRF1	0	2	0	0.922391
chr17|BRIP1:59858200|BRIP1:59861785|rev|-	chr17	59858200	59861785	BRIP1	BRIP1	0	1	0	0.746431
chr17|BRIP1:59793311|BRIP1:59857762|rev|-	chr17	59793311	59857762	BRIP1	BRIP1	0	1	0	0.631192
chr17|BRIP1:59853761|BRIP1:59878835|rev|-	chr17	59853761	59878835	BRIP1	BRIP1	0	2	0	0.887701
chr5|BRIX1:34923339|BRIX1:34922321|rev|+	chr5	34923339	34922321	BRIX1	BRIX1	0	1	0	0.842561
chr1|BROX:222903519|BROX:222889025|rev|+	chr1	222903519	222889025	BROX	BROX	0	1	0	0.842561
chr21|BRWD1:40596333|BRWD1:40604424|rev|-	chr21	40596333	40604424	BRWD1	BRWD1	0	1	0	0.748579
chr21|BRWD1:40650668|BRWD1:40652174|rev|-	chr21	40650668	40652174	BRWD1	BRWD1	0	1	0	0.631979
chr21|BRWD1:40587162|BRWD1:40597123|rev|-	chr21	40587162	40597123	BRWD1	BRWD1	0	1	0	0.842561
chr21|BRWD1:40604102|BRWD1:40622815|rev|-	chr21	40604102	40622815	BRWD1	BRWD1	0	2	0	0.917027
chr21|BRWD1:40641824|BRWD1:40642359|rev|-	chr21	40641824	40642359	BRWD1	BRWD1	0	1	0	0.841345
chrX|BRWD3:79988954|BRWD3:79991587|rev|-	chrX	79988954	79991587	BRWD3	BRWD3	0	1	0	0.692349
chr10|BTAF1:93768032|BTAF1:93751875|rev|+	chr10	93768032	93751875	BTAF1	BTAF1	0	2	0	0.808943
chr10|BTAF1:93768032|BTAF1:93754291|rev|+	chr10	93768032	93754291	BTAF1	BTAF1	0	4	0	0.96373
chr15|BTBD1:83710479|BTBD1:83718930|rev|-	chr15	83710479	83718930	BTBD1	BTBD1	0	2	0	0.921873
chr15|BTBD1:83710479|BTBD1:83710677|dup|-	chr15	83710479	83710677	BTBD1	BTBD1	0	1	0	0.842561
chr11|BTBD10:13438704|BTBD10:13443385|rev|-	chr11	13438704	13443385	BTBD10	BTBD10	0	1	0	0.842561
chr11|BTBD10:13435076|BTBD10:13443385|rev|-	chr11	13435076	13443385	BTBD10	BTBD10	0	1	0	0.82434
chr12|BTBD11:107914413|BTBD11:107914263|dup|+	chr12	107914413	107914263	BTBD11	BTBD11	0	1	0	0.798098
chr14|BTBD7:93727947|BTBD7:93762503|rev|-	chr14	93727947	93762503	BTBD7	BTBD7	0	1	0	0.368808
chr6|BTBD9:38545375|BTBD9:38580809|rev|-	chr6	38545375	38580809	BTBD9	BTBD9	0	1	0	0.842561
chr6|BTBD9:38256047|BTBD9:38256237|dup|-	chr6	38256047	38256237	BTBD9	BTBD9	0	1	0	0.837622
chr6|BTBD9:38560351|BTBD9:38580809|rev|-	chr6	38560351	38580809	BTBD9	BTBD9	0	1	0	0.748579
chr6|BTN2A3P:26429013|BTN2A3P:26426469|rev|+	chr6	26429013	26426469	BTN2A3P	BTN2A3P	0	1	0	0.49597
chr2|BUB1:111423839|BUB1:111428145|rev|-	chr2	111423839	111428145	BUB1	BUB1	0	2	0	0.922391
chr15|BUB1B:40462882|BUB1B:40457253|rev|+	chr15	40462882	40457253	BUB1B	BUB1B	0	1	0	0.842561
chr15|BUB1B:40477843|BUB1B:40477365|rev|+	chr15	40477843	40477365	BUB1B	BUB1B	0	1	0	0.842561
chr15|BUB1B:40462882|BUB1B:40462262|rev|+	chr15	40462882	40462262	BUB1B	BUB1B	0	1	0	0.829822
chr11|BUD13:116627861|BUD13:116629123|rev|-	chr11	116627861	116629123	BUD13	BUD13	0	3	0	0.937536
chr6|BVES:105572421|BVES:105581463|rev|-	chr6	105572421	105581463	BVES	BVES	0	1	0	0.744256
chr7|BZW2:16729531|BZW2:16722404|rev|+	chr7	16729531	16722404	BZW2	BZW2	0	1	0	0.841345
chr7|BZW2:16736686|BZW2:16725529|rev|+	chr7	16736686	16725529	BZW2	BZW2	0	1	0	0.631192
chr10|C10orf76:103784912|C10orf76:103789502|rev|-	chr10	103784912	103789502	C10orf76	C10orf76	0	3	0	0.958107
chr10|C10orf76:103789394|C10orf76:103793096|rev|-	chr10	103789394	103793096	C10orf76	C10orf76	0	1	0	0.836356
chr10|C10orf76:103751725|C10orf76:103766390|rev|-	chr10	103751725	103766390	C10orf76	C10orf76	0	1	0	0.842561
chr11|C11orf30:76183884|C11orf30:76174864|rev|+	chr11	76183884	76174864	C11orf30	C11orf30	0	1	0	0.842561
chr11|C11orf30:76183884|C11orf30:76183607|dup|+	chr11	76183884	76183607	C11orf30	C11orf30	0	1	0	0.841345
chr11|C11orf54:93493024|C11orf54:93480462|rev|+	chr11	93493024	93480462	C11orf54	C11orf54	0	1	0	0.82007
chr11|C11orf80:66526567|C11orf80:66523823|rev|+	chr11	66526567	66523823	C11orf80	C11orf80	0	5	0	0.88206
chr11|C11orf80:66590145|C11orf80:66571465|rev|+	chr11	66590145	66571465	C11orf80	C11orf80	0	1	0	0.842561
chr11|C11orf80:66583670|C11orf80:66523823|rev|+	chr11	66583670	66523823	C11orf80	C11orf80	0	1	0	0.5
chr11|C11orf80:66595835|C11orf80:66515849|rev|+	chr11	66595835	66515849	C11orf80	C11orf80	0	1	0	0.78931
chr14|C14orf101:57103316|C14orf101:57051718|rev|+	chr14	57103316	57051718	C14orf101	C14orf101	0	1	0	0.840116
chr15|C15orf38-AP3S2:90431752|AP3S2:90432368|rev|-	chr15	90431752	90432368	C15orf38-AP3S2	AP3S2	0	1	0	0.840116
chr15|C15orf41:37002162|C15orf41:37001423|rev|+	chr15	37002162	37001423	C15orf41	C15orf41	0	1	0	0.436375
chr16|C16orf62:19603196|C16orf62:19586419|rev|+	chr16	19603196	19586419	C16orf62	C16orf62	0	1	0	0.842561
chr16|C16orf62:19693712|C16orf62:19663297|rev|+	chr16	19693712	19663297	C16orf62	C16orf62	0	1	0	0.70274
chr16|C16orf62:19659204|C16orf62:19639958|rev|+	chr16	19659204	19639958	C16orf62	C16orf62	0	1	0	0.689682
chr16|C16orf62:19603196|C16orf62:19590373|rev|+	chr16	19603196	19590373	C16orf62	C16orf62	0	2	0	0.908165
chr17|C17orf53:42232779|C17orf53:42231920|rev|+	chr17	42232779	42231920	C17orf53	C17orf53	0	1	0	0.841345
chr17|C17orf53:42226395|C17orf53:42222570|rev|+	chr17	42226395	42222570	C17orf53	C17orf53	0	1	0	0.833783
chr17|C17orf75:30664915|C17orf75:30665370|rev|-	chr17	30664915	30665370	C17orf75	C17orf75	0	1	0	0.840116
chr17|C17orf76-AS1:16343017|C17orf76-AS1:16342640|rev|+	chr17	16343017	16342640	C17orf76-AS1	C17orf76-AS1	0	1	0	0.842561
chr18|C18orf8:21096387|C18orf8:21095819|rev|+	chr18	21096387	21095819	C18orf8	C18orf8	0	1	0	0.842561
chr19|C19orf40:33464468|C19orf40:33464089|rev|+	chr19	33464468	33464089	C19orf40	C19orf40	0	1	0	0.837622
chr19|C19orf47:40842016|C19orf47:40842314|rev|-	chr19	40842016	40842314	C19orf47	C19orf47	0	1	0	0.832477
chr19|C19orf55:36259138|C19orf55:36257668|rev|+	chr19	36259138	36257668	C19orf55	C19orf55	0	1	0	0.836356
chr19|C19orf55:36253257|C19orf55:36252919|rev|+	chr19	36253257	36252919	C19orf55	C19orf55	0	2	0	0.922391
chr2|C1D:68273119|C1D:68274451|rev|-	chr2	68273119	68274451	C1D	C1D	0	2	0	0.881882
chr1|C1orf101:244643086|C1orf101:244640842|rev|+	chr1	244643086	244640842	C1orf101	C1orf101	0	1	0	0.842561
chr1|C1orf101:244724447|C1orf101:244715623|rev|+	chr1	244724447	244715623	C1orf101	C1orf101	0	1	0	0.818615
chr1|C1orf112:169796340|C1orf112:169796191|dup|+	chr1	169796340	169796191	C1orf112	C1orf112	0	1	0	0.835076
chr1|C1orf27:186375400|C1orf27:186375214|dup|+	chr1	186375400	186375214	C1orf27	C1orf27	0	2	0	0.79648
chr1|C1orf27:186375400|C1orf27:186359842|rev|+	chr1	186375400	186359842	C1orf27	C1orf27	0	1	0	0.692349
chr1|C1orf43:154184795|C1orf43:154185100|rev|-	chr1	154184795	154185100	C1orf43	C1orf43	0	1	0	0.842561
chr5|C1QTNF3-AMACR:34024013|C1QTNF3-AMACR:34035863|rev|-	chr5	34024013	34035863	C1QTNF3-AMACR	C1QTNF3-AMACR	0	1	0	0.00951129
chr22|C22orf28:32802648|C22orf28:32804820|rev|-	chr22	32802648	32804820	C22orf28	C22orf28	0	1	0	0.842561
chr11|C2CD2L:118982339|C2CD2L:118981972|rev|+	chr11	118982339	118981972	C2CD2L	C2CD2L	0	1	0	0.692349
chr2|C2orf43:20974569|C2orf43:20990158|rev|-	chr2	20974569	20990158	C2orf43	C2orf43	0	1	0	0.631192
chr2|C2orf48:10282502|C2orf48:10281980|rev|+	chr2	10282502	10281980	C2orf48	C2orf48	0	9	0	0.994695
chr4|C4orf21:113544972|C4orf21:113554398|rev|-	chr4	113544972	113554398	C4orf21	C4orf21	0	1	0	0.201147
chr5|C5orf28:43453759|C5orf28:43454145|dup|-	chr5	43453759	43454145	C5orf28	C5orf28	0	1	0	0.841345
chr5|C5orf42:37115061|C5orf42:37120442|rev|-	chr5	37115061	37120442	C5orf42	C5orf42	0	1	0	0.806362
chr5|C5orf42:37244476|C5orf42:37247847|rev|-	chr5	37244476	37247847	C5orf42	C5orf42	0	1	0	0.841345
chr6|C6orf106:34614377|C6orf106:34622556|rev|-	chr6	34614377	34622556	C6orf106	C6orf106	0	1	0	0.840116
chr6|C6orf136:30619243|C6orf136:30618770|rev|+	chr6	30619243	30618770	C6orf136	C6orf136	0	11	0	0.999557
chr6|C6orf136:30619243|C6orf136:30617334|rev|+	chr6	30619243	30617334	C6orf136	C6orf136	0	1	0	0.842561
chr6|C6orf170:121481155|C6orf170:121482202|rev|-	chr6	121481155	121482202	C6orf170	C6orf170	0	1	0	0.842561
chr7|C7orf10:40234659|C7orf10:40229142|rev|+	chr7	40234659	40229142	C7orf10	C7orf10	0	1	0	0.842561
chr7|C7orf26:6631498|C7orf26:6631276|dup|+	chr7	6631498	6631276	C7orf26	C7orf26	0	1	0	0.831156
chr8|C8orf76:124243539|C8orf76:124243997|dup|-	chr8	124243539	124243997	C8orf76	C8orf76	0	2	0	0.881882
chr22|CABIN1:24515665|CABIN1:24515333|dup|+	chr22	24515665	24515333	CABIN1	CABIN1	0	1	0	0.134179
chr22|CABIN1:24434909|CABIN1:24431891|rev|+	chr22	24434909	24431891	CABIN1	CABIN1	0	3	0	0.894585
chr22|CABIN1:24515665|CABIN1:24509532|rev|+	chr22	24515665	24509532	CABIN1	CABIN1	0	1	0	0.840116
chr22|CABIN1:24509715|CABIN1:24491893|rev|+	chr22	24509715	24491893	CABIN1	CABIN1	0	1	0	0.744256
chr22|CABIN1:24515665|CABIN1:24491893|rev|+	chr22	24515665	24491893	CABIN1	CABIN1	0	1	0	0.842561
chr18|CABLES1:20833030|CABLES1:20814571|rev|+	chr18	20833030	20814571	CABLES1	CABLES1	0	2	0	0.822516
chr18|CABLES1:20816015|CABLES1:20814571|rev|+	chr18	20816015	20814571	CABLES1	CABLES1	0	1	0	0.842561
chr18|CABYR:21723377|CABYR:21723054|rev|+	chr18	21723377	21723054	CABYR	CABYR	0	2	0	0.787722
chr1|CACHD1:65068595|CACHD1:65047838|rev|+	chr1	65068595	65047838	CACHD1	CACHD1	0	2	0	0.79505
chr1|CACHD1:65130362|CACHD1:65129377|rev|+	chr1	65130362	65129377	CACHD1	CACHD1	0	2	0	0.89889
chr19|CACNA1A:13441057|CACNA1A:13446723|rev|-	chr19	13441057	13446723	CACNA1A	CACNA1A	0	1	0	0.840116
chr9|CACNA1B:140881306|CACNA1B:140807631|rev|+	chr9	140881306	140807631	CACNA1B	CACNA1B	0	1	0	0.631192
chr7|CACNA2D1:81620500|CACNA2D1:81626566|rev|-	chr7	81620500	81626566	CACNA2D1	CACNA2D1	0	1	0	0.841345
chr7|CACNA2D1:81964450|CACNA2D1:81978965|rev|-	chr7	81964450	81978965	CACNA2D1	CACNA2D1	0	1	0	0.841345
chr3|CACNA2D3:54798378|CACNA2D3:54786625|rev|+	chr3	54798378	54786625	CACNA2D3	CACNA2D3	0	1	0	0.676519
chr3|CACNA2D3:54905649|CACNA2D3:54872594|rev|+	chr3	54905649	54872594	CACNA2D3	CACNA2D3	0	1	0	0.842561
chr10|CACUL1:120467003|CACUL1:120489922|rev|-	chr10	120467003	120489922	CACUL1	CACUL1	0	1	0	0.840116
chr2|CAD:27457094|CAD:27456875|dup|+	chr2	27457094	27456875	CAD	CAD	0	1	0	0.692349
chr7|CADPS2:122047593|CADPS2:122056218|rev|-	chr7	122047593	122056218	CADPS2	CADPS2	0	1	0	0.842561
chr7|CADPS2:122111428|CADPS2:122114571|rev|-	chr7	122111428	122114571	CADPS2	CADPS2	0	1	0	0.838876
chr7|CALN1:71743670|CALN1:71743795|dup|-	chr7	71743670	71743795	CALN1	CALN1	0	1	0	0.621432
chr7|CALN1:71743670|NSUN5P2:72425018|rev|-	chr7	71743670	72425018	CALN1	NSUN5P2	0	1	0	0.00896638
chr19|CALR:13051468|CALR:13051056|rev|+	chr19	13051468	13051056	CALR	CALR	0	1	0	0.0147186
chr4|CAMK2D:114452371|CAMK2D:114469885|rev|-	chr4	114452371	114469885	CAMK2D	CAMK2D	0	1	0	0.536179
chr10|CAMK2G:75597225|CAMK2G:75632841|rev|-	chr10	75597225	75632841	CAMK2G	CAMK2G	0	1	0	0.831156
chr5|CAMK4:110730480|CAMK4:110710547|rev|+	chr5	110730480	110710547	CAMK4	CAMK4	0	1	0	0.842561
chr12|CAMKK2:121706440|CAMKK2:121708748|rev|-	chr12	121706440	121708748	CAMKK2	CAMKK2	0	4	0	0.97465
chr12|CAMKK2:121701608|CAMKK2:121708748|rev|-	chr12	121701608	121708748	CAMKK2	CAMKK2	0	1	0	0.842561
chr9|CAMSAP1:138754312|CAMSAP1:138754454|dup|-	chr9	138754312	138754454	CAMSAP1	CAMSAP1	0	1	0	0.818615
chr1|CAMTA1:7151431|CAMTA1:6931816|rev|+	chr1	7151431	6931816	CAMTA1	CAMTA1	0	1	0	0.842561
chr12|CAND1:67692875|CAND1:67686401|rev|+	chr12	67692875	67686401	CAND1	CAND1	0	1	0	0.842561
chr12|CAND1:67692875|CAND1:67688812|rev|+	chr12	67692875	67688812	CAND1	CAND1	0	1	0	0.466312
chr5|CANX:179133332|CANX:179132679|rev|+	chr5	179133332	179132679	CANX	CANX	0	2	0	0.827111
chr5|CANX:179143295|CANX:179132679|rev|+	chr5	179143295	179132679	CANX	CANX	0	2	0	0.837289
chr5|CANX:179136060|CANX:179134132|rev|+	chr5	179136060	179134132	CANX	CANX	0	1	0	0.730631
chr5|CANX:179134191|CANX:179133258|rev|+	chr5	179134191	179133258	CANX	CANX	0	1	0	0.831156
chr5|CANX:179150020|CANX:179132679|rev|+	chr5	179150020	179132679	CANX	CANX	0	1	0	0.842561
chr6|CAP2:17463304|CAP2:17421785|rev|+	chr6	17463304	17421785	CAP2	CAP2	0	1	0	0.628015
chr6|CAP2:17514185|CAP2:17507399|rev|+	chr6	17514185	17507399	CAP2	CAP2	0	1	0	0.842561
chr11|CAPN1:64975733|CAPN1:64975525|rev|+	chr11	64975733	64975525	CAPN1	CAPN1	0	4	0	0.966878
chr11|CAPRIN1:34104588|CAPRIN1:34101174|rev|+	chr11	34104588	34101174	CAPRIN1	CAPRIN1	0	1	0	0.841345
chr12|CAPRIN2:30873744|CAPRIN2:30877385|rev|-	chr12	30873744	30877385	CAPRIN2	CAPRIN2	0	2	0	0.906264
chr1|CAPZB:19670851|CAPZB:19684057|rev|-	chr1	19670851	19684057	CAPZB	CAPZB	0	2	0	0.917027
chr22|CARD10:37891523|CARD10:37893185|rev|-	chr22	37891523	37893185	CARD10	CARD10	0	1	0	0.746431
chr13|CARS2:111335397|CARS2:111340365|rev|-	chr13	111335397	111340365	CARS2	CARS2	0	1	0	0.5
chr13|CARS2:111319686|CARS2:111357918|rev|-	chr13	111319686	111357918	CARS2	CARS2	0	2	0	0.92135
chr13|CARS2:111329320|CARS2:111340365|rev|-	chr13	111329320	111340365	CARS2	CARS2	0	1	0	0.614141
chr13|CARS2:111353784|CARS2:111357918|rev|-	chr13	111353784	111357918	CARS2	CARS2	0	1	0	0.327795
chr13|CARS2:111329320|CARS2:111357918|rev|-	chr13	111329320	111357918	CARS2	CARS2	0	1	0	0.842561
chr13|CARS2:111329320|CARS2:111335481|rev|-	chr13	111329320	111335481	CARS2	CARS2	0	1	0	0.818615
chr17|CASC3:38325915|CASC3:38325576|rev|+	chr17	38325915	38325576	CASC3	CASC3	0	1	0	0.841345
chr7|CASD1:94183887|CASD1:94162990|rev|+	chr7	94183887	94162990	CASD1	CASD1	0	1	0	0.825733
chrX|CASK:41519691|CASK:41530783|rev|-	chrX	41519691	41530783	CASK	CASK	0	2	0	0.547142
chr7|CASP2:142989791|CASP2:142988632|rev|+	chr7	142989791	142988632	CASP2	CASP2	0	1	0	0.842561
chr6|CASP8AP2:90562953|CASP8AP2:90556280|rev|+	chr6	90562953	90556280	CASP8AP2	CASP8AP2	0	4	0	0.960878
chr6|CASP8AP2:90565263|CASP8AP2:90562884|rev|+	chr6	90565263	90562884	CASP8AP2	CASP8AP2	0	1	0	0.475802
chr5|CAST:96066564|CAST:96058342|rev|+	chr5	96066564	96058342	CAST	CAST	0	1	0	0.842561
chr19|CATSPERD:5737216|CATSPERD:5727278|rev|+	chr19	5737216	5727278	CATSPERD	CATSPERD	0	1	0	0.829822
chr20|CBFA2T2:32217720|CBFA2T2:32207322|rev|+	chr20	32217720	32207322	CBFA2T2	CBFA2T2	0	1	0	0.76991
chr20|CBFA2T2:32216241|CBFA2T2:32207322|rev|+	chr20	32216241	32207322	CBFA2T2	CBFA2T2	0	1	0	0.529694
chr3|CBLB:105412337|CBLB:105439094|rev|-	chr3	105412337	105439094	CBLB	CBLB	0	1	0	0.828474
chr9|CBWD3:70873485|CBWD3:70863721|rev|+	chr9	70873485	70863721	CBWD3	CBWD3	0	1	0	0.837622
chr9|CBWD3:70889854|CBWD3:70863721|rev|+	chr9	70889854	70863721	CBWD3	CBWD3	0	1	0	0.748579
chr9|CBWD6:69218509|CBWD6:69255695|rev|-	chr9	69218509	69255695	CBWD6	CBWD6	0	1	0	0.748579
chr4|CC2D2A:15504546|CC2D2A:15504051|rev|+	chr4	15504546	15504051	CC2D2A	CC2D2A	0	2	0	0.690032
chr10|CCAR1:70502326|CCAR1:70497601|rev|+	chr10	70502326	70497601	CCAR1	CCAR1	0	4	0	0.93291
chr10|CCAR1:70502326|CCAR1:70496632|rev|+	chr10	70502326	70496632	CCAR1	CCAR1	0	1	0	0.566514
chr10|CCAR1:70517134|CCAR1:70514470|rev|+	chr10	70517134	70514470	CCAR1	CCAR1	0	1	0	0.692349
chr4|CCDC111:185606838|CCDC111:185606562|rev|+	chr4	185606838	185606562	CCDC111	CCDC111	0	1	0	0.6886
chr4|CCDC111:185599548|CCDC111:185578235|rev|+	chr4	185599548	185578235	CCDC111	CCDC111	0	1	0	0.71336
chrX|CCDC120:48922195|CCDC120:48919489|rev|+	chrX	48922195	48919489	CCDC120	CCDC120	0	1	0	0.841345
chr7|CCDC129:31622805|CCDC129:31592619|rev|+	chr7	31622805	31592619	CCDC129	CCDC129	0	1	0	0.842561
chr7|CCDC129:31622805|CCDC129:31609371|rev|+	chr7	31622805	31609371	CCDC129	CCDC129	0	1	0	0.794649
chr7|CCDC132:92926555|CCDC132:92881965|rev|+	chr7	92926555	92881965	CCDC132	CCDC132	0	1	0	0.812629
chr2|CCDC138:109473426|CCDC138:109455640|rev|+	chr2	109473426	109455640	CCDC138	CCDC138	0	2	0	0.673599
chr4|CCDC149:24875302|CCDC149:24878319|rev|-	chr4	24875302	24878319	CCDC149	CCDC149	0	1	0	0.812629
chr11|CCDC15:124847496|CCDC15:124844991|rev|+	chr11	124847496	124844991	CCDC15	CCDC15	0	1	0	0.841345
chr2|CCDC150:197542085|CCDC150:197537068|rev|+	chr2	197542085	197537068	CCDC150	CCDC150	0	1	0	0.840116
chr2|CCDC150:197559883|CCDC150:197537068|rev|+	chr2	197559883	197537068	CCDC150	CCDC150	0	1	0	0.842561
chr19|CCDC159:11460875|CCDC159:11460329|rev|+	chr19	11460875	11460329	CCDC159	CCDC159	0	1	0	0.842561
chr13|CCDC169:36857605|CCDC169:36869994|rev|-	chr13	36857605	36869994	CCDC169	CCDC169	0	5	0	0.969269
chr13|CCDC169:36857605|CCDC169:36857839|rev|-	chr13	36857605	36857839	CCDC169	CCDC169	0	1	0	0.551689
chr1|CCDC18:93682303|CCDC18:93677657|rev|+	chr1	93682303	93677657	CCDC18	CCDC18	0	1	0	0.628015
chr17|CCDC40:78024082|CCDC40:78022381|rev|+	chr17	78024082	78022381	CCDC40	CCDC40	0	1	0	0.658041
chr3|CCDC50:191100614|CCDC50:191078857|rev|+	chr3	191100614	191078857	CCDC50	CCDC50	0	2	0	0.922391
chr17|CCDC57:80141649|CCDC57:80146295|rev|-	chr17	80141649	80146295	CCDC57	CCDC57	0	1	0	0.748579
chr12|CCDC64:120510533|CCDC64:120509425|rev|+	chr12	120510533	120509425	CCDC64	CCDC64	0	1	0	0.631192
chr3|CCDC66:56601081|CCDC66:56600621|rev|+	chr3	56601081	56600621	CCDC66	CCDC66	0	1	0	0.842561
chr12|CCDC77:542488|CCDC77:518533|rev|+	chr12	542488	518533	CCDC77	CCDC77	0	3	0	0.959139
chr12|CCDC77:527802|CCDC77:514676|rev|+	chr12	527802	514676	CCDC77	CCDC77	0	2	0	0.916468
chr16|CCDC79:66824497|CCDC79:66830733|rev|-	chr16	66824497	66830733	CCDC79	CCDC79	0	1	0	0.842561
chr2|CCDC88A:55576653|CCDC88A:55591169|rev|-	chr2	55576653	55591169	CCDC88A	CCDC88A	0	1	0	0.842561
chr2|CCDC88A:55582714|CCDC88A:55591169|rev|-	chr2	55582714	55591169	CCDC88A	CCDC88A	0	1	0	0.842561
chr14|CCDC88C:91808723|CCDC88C:91810001|rev|-	chr14	91808723	91810001	CCDC88C	CCDC88C	0	1	0	0.748579
chr14|CCDC88C:91804348|CCDC88C:91810001|rev|-	chr14	91804348	91810001	CCDC88C	CCDC88C	0	1	0	0.692349
chr14|CCDC88C:91744265|CCDC88C:91747869|rev|-	chr14	91744265	91747869	CCDC88C	CCDC88C	0	1	0	0.841345
chr6|CCDC90A:13800572|CCDC90A:13802578|rev|-	chr6	13800572	13802578	CCDC90A	CCDC90A	0	1	0	0.815656
chr7|CCM2:45104245|CCM2:45103516|rev|+	chr7	45104245	45103516	CCM2	CCM2	0	2	0	0.763821
chr7|CCM2:45104245|CCM2:45077851|rev|+	chr7	45104245	45077851	CCM2	CCM2	0	2	0	0.922391
chr5|CCNB1:68470236|CCNB1:68467096|rev|+	chr5	68470236	68467096	CCNB1	CCNB1	0	1	0	0.433486
chr6|CCNC:99994270|CCNC:99999771|rev|-	chr6	99994270	99999771	CCNC	CCNC	0	1	0	0.841345
chr6|CCNC:100006372|CCNC:100010824|rev|-	chr6	100006372	100010824	CCNC	CCNC	0	1	0	0.836356
chr12|CCND2:4398156|CCND2:4398007|dup|+	chr12	4398156	4398007	CCND2	CCND2	0	1	0	0.842561
chr4|CCNI:77987401|CCNI:77987558|dup|-	chr4	77987401	77987558	CCNI	CCNI	0	2	0	0.857063
chr2|CCNT2:135705469|CCNT2:135705305|dup|+	chr2	135705469	135705305	CCNT2	CCNT2	0	1	0	0.840116
chr2|CCNT2:135705469|CCNT2:135703670|rev|+	chr2	135705469	135703670	CCNT2	CCNT2	0	1	0	0.842561
chr2|CCNT2:135705469|CCNT2:135700181|rev|+	chr2	135705469	135700181	CCNT2	CCNT2	0	1	0	0.842561
chr10|CCNY:35819171|CCNY:35805450|rev|+	chr10	35819171	35805450	CCNY	CCNY	0	1	0	0.71336
chr10|CCNY:35772406|CREM:35467816|rev|+	chr10	35772406	35467816	CCNY	CREM	0	1	0	0.841345
chr2|CCNYL1:208605430|CCNYL1:208591565|rev|+	chr2	208605430	208591565	CCNYL1	CCNYL1	0	1	0	0.842561
chr2|CCNYL1:208607066|CCNYL1:208589523|rev|+	chr2	208607066	208589523	CCNYL1	CCNYL1	0	1	0	0.692349
chr11|CCS:66373063|CCS:66372959|dup|+	chr11	66373063	66372959	CCS	CCS	0	2	0	0.882815
chr1|CCT3:156280348|CCT3:156282012|rev|-	chr1	156280348	156282012	CCT3	CCT3	0	1	0	0.433486
chr1|CCT3:156294762|CCT3:156305679|rev|-	chr1	156294762	156305679	CCT3	CCT3	0	1	0	0.628015
chr7|CCT6A:56125796|CCT6A:56124003|rev|+	chr7	56125796	56124003	CCT6A	CCT6A	0	1	0	0.842561
chr7|CCT6A:56122196|CCT6A:56120114|rev|+	chr7	56122196	56120114	CCT6A	CCT6A	0	1	0	0.842561
chr21|CCT8:30437288|CCT8:30442658|rev|-	chr21	30437288	30442658	CCT8	CCT8	0	2	0	0.907536
chr21|CCT8:30434648|CCT8:30434736|dup|-	chr21	30434648	30434736	CCT8	CCT8	0	3	0	0.955959
chr7|CCZ1:5949747|CCZ1:5941287|rev|+	chr7	5949747	5941287	CCZ1	CCZ1	0	1	0	0.840116
chr7|CCZ1:5944900|CCZ1:5941287|rev|+	chr7	5944900	5941287	CCZ1	CCZ1	0	3	0	0.938329
chr7|CCZ1:5949747|CCZ1:5939914|rev|+	chr7	5949747	5939914	CCZ1	CCZ1	0	2	0	0.884472
chr7|CCZ1:5944900|CCZ1:5942291|rev|+	chr7	5944900	5942291	CCZ1	CCZ1	0	2	0	0.914764
chr7|CCZ1B:6840578|CCZ1B:6861995|rev|-	chr7	6840578	6861995	CCZ1B	CCZ1B	0	1	0	0.838876
chr7|CCZ1B:6854394|CCZ1B:6861995|rev|-	chr7	6854394	6861995	CCZ1B	CCZ1B	0	1	0	0.803116
chr7|CCZ1B:6854394|CCZ1B:6862991|rev|-	chr7	6854394	6862991	CCZ1B	CCZ1B	0	1	0	0.842561
chr7|CCZ1B:6859396|CCZ1B:6861995|rev|-	chr7	6859396	6861995	CCZ1B	CCZ1B	0	1	0	0.842561
chr7|CCZ1B:6840578|CCZ1B:6844686|rev|-	chr7	6840578	6844686	CCZ1B	CCZ1B	0	1	0	0.446607
chr6|CD164:109697276|CD164:109700865|rev|-	chr6	109697276	109700865	CD164	CD164	0	1	0	0.841345
chr3|CD200:112064135|CD200:112054789|rev|+	chr3	112064135	112054789	CD200	CD200	0	1	0	0.628015
chr3|CD200:112059830|CD200:112054789|rev|+	chr3	112059830	112054789	CD200	CD200	0	1	0	0.818615
chr3|CD200:112068666|CD200:112063808|rev|+	chr3	112068666	112063808	CD200	CD200	0	2	0	0.79648
chr1|CD46:207933069|CD46:207930358|rev|+	chr1	207933069	207930358	CD46	CD46	0	2	0	0.761355
chr19|CD97:14515374|CD97:14513408|rev|+	chr19	14515374	14513408	CD97	CD97	0	1	0	0.841345
chrX|CD99:2656297|CD99:2637701|rev|+	chrX	2656297	2637701	CD99	CD99	0	1	0	0.842561
chrX|CD99L2:149983334|CD99L2:149984551|rev|-	chrX	149983334	149984551	CD99L2	CD99L2	0	1	0	0.815656
chrY|CD99P1:2494683|CD99P1:2486780|rev|+	chrY	2494683	2486780	CD99P1	CD99P1	0	1	0	0.842561
chrY|CD99P1:2491494|CD99P1:2487469|rev|+	chrY	2491494	2487469	CD99P1	CD99P1	0	1	0	0.746431
chr15|CDAN1:43023122|CDAN1:43023529|rev|-	chr15	43023122	43023529	CDAN1	CDAN1	0	1	0	0.27449
chr10|CDC123:12280484|CDC123:12259359|rev|+	chr10	12280484	12259359	CDC123	CDC123	0	1	0	0.842561
chr13|CDC16:115030715|CDC16:115007595|rev|+	chr13	115030715	115007595	CDC16	CDC16	0	1	0	0.5
chr13|CDC16:115002371|CDC16:115002119|rev|+	chr13	115002371	115002119	CDC16	CDC16	0	1	0	0.837622
chr13|CDC16:115016149|CDC16:115002119|rev|+	chr13	115016149	115002119	CDC16	CDC16	0	1	0	0.842561
chr13|CDC16:115037956|CDC16:115002273|rev|+	chr13	115037956	115002273	CDC16	CDC16	0	1	0	0.842561
chr5|CDC23:137525321|CDC23:137534471|rev|-	chr5	137525321	137534471	CDC23	CDC23	0	1	0	0.840116
chr5|CDC23:137533887|CDC23:137537844|rev|-	chr5	137533887	137537844	CDC23	CDC23	0	2	0	0.921873
chr3|CDC25A:48215773|CDC25A:48224520|rev|-	chr3	48215773	48224520	CDC25A	CDC25A	0	1	0	0.842561
chr5|CDC25C:137654907|CDC25C:137664218|rev|-	chr5	137654907	137664218	CDC25C	CDC25C	0	1	0	0.812629
chr17|CDC27:45247282|CDC27:45249430|rev|-	chr17	45247282	45249430	CDC27	CDC27	0	1	0	0.744256
chr1|CDC42BPA:227182523|CDC42BPA:227223308|rev|-	chr1	227182523	227223308	CDC42BPA	CDC42BPA	0	1	0	0.829822
chr1|CDC42BPA:227213755|CDC42BPA:227223308|rev|-	chr1	227213755	227223308	CDC42BPA	CDC42BPA	0	1	0	0.842561
chr14|CDC42BPB:103438255|CDC42BPB:103442386|rev|-	chr14	103438255	103442386	CDC42BPB	CDC42BPB	0	1	0	0.837622
chr14|CDC42BPB:103465901|CDC42BPB:103474892|rev|-	chr14	103465901	103474892	CDC42BPB	CDC42BPB	0	1	0	0.842561
chr14|CDC42BPB:103404440|CDC42BPB:103406661|rev|-	chr14	103404440	103406661	CDC42BPB	CDC42BPB	0	1	0	0.842561
chr5|CDC42SE2:130651837|CDC42SE2:130651668|dup|+	chr5	130651837	130651668	CDC42SE2	CDC42SE2	0	1	0	0.842561
chr6|CDC5L:44364177|HSP90AB1:44218784|rev|+	chr6	44364177	44218784	CDC5L	HSP90AB1	0	1	0	0.00128442
chr1|CDC73:193121574|CDC73:193110979|rev|+	chr1	193121574	193110979	CDC73	CDC73	0	1	0	0.842561
chr8|CDCA2:25327496|CDCA2:25317755|rev|+	chr8	25327496	25317755	CDCA2	CDCA2	0	1	0	0.842561
chr2|CDCA7:174230320|CDCA7:174227953|rev|+	chr2	174230320	174227953	CDCA7	CDCA7	0	3	0	0.950363
chr3|CDCP1:45151964|CDCP1:45160113|rev|-	chr3	45151964	45160113	CDCP1	CDCP1	0	1	0	0.842561
chr16|CDH1:68849662|CDH1:68835572|rev|+	chr16	68849662	68835572	CDH1	CDH1	0	1	0	0.692349
chr16|CDH1:68849662|CDH1:68847215|rev|+	chr16	68849662	68847215	CDH1	CDH1	0	2	0	0.922391
chr18|CDH2:25562907|CDH2:25593873|rev|-	chr18	25562907	25593873	CDH2	CDH2	0	1	0	0.828474
chr16|CDH3:68729826|CDH3:68729157|rev|+	chr16	68729826	68729157	CDH3	CDH3	0	1	0	0.566514
chr16|CDH3:68713877|CDH3:68712036|rev|+	chr16	68713877	68712036	CDH3	CDH3	0	1	0	0.555458
chr16|CDK10:89760640|CDK10:89759805|rev|+	chr16	89760640	89759805	CDK10	CDK10	0	1	0	0.837622
chr1|CDK11B:1653034|CDK11A:1654270|rev|-	chr1	1653034	1654270	CDK11B	CDK11A	0	1	0	0.251421
chr7|CDK13:40127930|CDK13:40118318|rev|+	chr7	40127930	40118318	CDK13	CDK13	0	2	0	0.922391
chr7|CDK13:40102699|CDK13:40102424|rev|+	chr7	40102699	40102424	CDK13	CDK13	0	1	0	0.748579
chr7|CDK14:90747523|CDK14:90585011|rev|+	chr7	90747523	90585011	CDK14	CDK14	0	1	0	0.840116
chr7|CDK14:90747523|CDK14:90708746|rev|+	chr7	90747523	90708746	CDK14	CDK14	0	1	0	0.842561
chr7|CDK14:90377090|CDK14:90376995|dup|+	chr7	90377090	90376995	CDK14	CDK14	0	1	0	0.838876
chr7|CDK14:90747523|CDK14:90675211|rev|+	chr7	90747523	90675211	CDK14	CDK14	0	1	0	0.841345
chr12|CDK17:96692646|CDK17:96694138|rev|-	chr12	96692646	96694138	CDK17	CDK17	0	1	0	0.842561
chr1|CDK18:205494323|CDK18:205493359|rev|+	chr1	205494323	205493359	CDK18	CDK18	0	1	0	0.832477
chr6|CDK19:110953232|CDK19:110959909|rev|-	chr6	110953232	110959909	CDK19	CDK19	0	1	0	0.842561
chr20|CDK5RAP1:31967266|CDK5RAP1:31967497|dup|-	chr20	31967266	31967497	CDK5RAP1	CDK5RAP1	0	1	0	0.842561
chr20|CDK5RAP1:31979947|CDK5RAP1:31981872|rev|-	chr20	31979947	31981872	CDK5RAP1	CDK5RAP1	0	2	0	0.374505
chr20|CDK5RAP1:31982818|CDK5RAP1:31984890|rev|-	chr20	31982818	31984890	CDK5RAP1	CDK5RAP1	0	1	0	0.547877
chr20|CDK5RAP1:31954664|CDK5RAP1:31967497|rev|-	chr20	31954664	31967497	CDK5RAP1	CDK5RAP1	0	1	0	0.836356
chr9|CDK5RAP2:123249571|CDK5RAP2:123280923|rev|-	chr9	123249571	123280923	CDK5RAP2	CDK5RAP2	0	1	0	0.815656
chr9|CDK5RAP2:123342197|FBXW2:123555535|rev|-	chr9	123342197	123555535	CDK5RAP2	FBXW2	0	1	0	0.511528
chr9|CDK5RAP2:123199572|CDK5RAP2:123202250|rev|-	chr9	123199572	123202250	CDK5RAP2	CDK5RAP2	0	1	0	0.837622
chr9|CDK5RAP2:123182065|CDK5RAP2:123185019|rev|-	chr9	123182065	123185019	CDK5RAP2	CDK5RAP2	0	1	0	0.842561
chr17|CDK5RAP3:46051814|CDK5RAP3:46048727|rev|+	chr17	46051814	46048727	CDK5RAP3	CDK5RAP3	0	1	0	0.842561
chr7|CDK6:92354939|CDK6:92463004|rev|-	chr7	92354939	92463004	CDK6	CDK6	0	1	0	0.68425
chr7|CDK6:92300739|CDK6:92463004|rev|-	chr7	92300739	92463004	CDK6	CDK6	0	1	0	0.783761
chr5|CDK7:68553980|CDK7:68550428|rev|+	chr5	68553980	68550428	CDK7	CDK7	0	1	0	0.842561
chr5|CDK7:68558131|CDK7:68548244|rev|+	chr5	68558131	68548244	CDK7	CDK7	0	1	0	0.811089
chr6|CDKAL1:20955816|CDKAL1:20546576|rev|+	chr6	20955816	20546576	CDKAL1	CDKAL1	0	1	0	0.00844252
chr6|CDKAL1:21000603|CDKAL1:20535581|rev|+	chr6	21000603	20535581	CDKAL1	CDKAL1	0	1	0	0.748579
chr5|CDKL3:133657481|CDKL3:133686118|rev|-	chr5	133657481	133686118	CDKL3	CDKL3	0	2	0	0.922391
chrX|CDKL5:18606263|CDKL5:18593473|rev|+	chrX	18606263	18593473	CDKL5	CDKL5	0	1	0	0.748579
chrX|CDKL5:18638086|CDKL5:18631271|rev|+	chrX	18638086	18631271	CDKL5	CDKL5	0	1	0	0.842561
chrX|CDKL5:18582642|CDKL5:18525054|rev|+	chrX	18582642	18525054	CDKL5	CDKL5	0	2	0	0.793608
chrX|CDKL5:18616733|CDKL5:18613467|rev|+	chrX	18616733	18613467	CDKL5	CDKL5	0	1	0	0.831156
chrX|CDKL5:18528974|CDKL5:18525054|rev|+	chrX	18528974	18525054	CDKL5	CDKL5	0	3	0	0.958626
chr9|CDKN2B-AS1:22092468|CDKN2B-AS1:22092306|dup|+	chr9	22092468	22092306	CDKN2B-AS1	CDKN2B-AS1	0	1	0	0.00599235
chr11|CDON:125885135|CDON:125891415|rev|-	chr11	125885135	125891415	CDON	CDON	0	1	0	0.842561
chr11|CDON:125848198|CDON:125885405|rev|-	chr11	125848198	125885405	CDON	CDON	0	1	0	0.842561
chr11|CDON:125889513|CDON:125893432|rev|-	chr11	125889513	125893432	CDON	CDON	0	1	0	0.842561
chr4|CDS1:85564296|CDS1:85552971|rev|+	chr4	85564296	85552971	CDS1	CDS1	0	1	0	0.692349
chr20|CDS2:5163789|CDS2:5163032|rev|+	chr20	5163789	5163032	CDS2	CDS2	0	1	0	0.837622
chr20|CDS2:5155925|CDS2:5154168|rev|+	chr20	5155925	5154168	CDS2	CDS2	0	1	0	0.82007
chr20|CDS2:5159602|CDS2:5157293|rev|+	chr20	5159602	5157293	CDS2	CDS2	0	1	0	0.783761
chr20|CDS2:5165591|CDS2:5154168|rev|+	chr20	5165591	5154168	CDS2	CDS2	0	1	0	0.832477
chr20|CDS2:5167485|CDS2:5163032|rev|+	chr20	5167485	5163032	CDS2	CDS2	0	1	0	0.842561
chr6|CDYL:4937971|CDYL:4935748|rev|+	chr6	4937971	4935748	CDYL	CDYL	0	1	0	0.748579
chr22|CECR2:17984048|CECR2:17983878|dup|+	chr22	17984048	17983878	CECR2	CECR2	0	1	0	0.5
chr22|CECR2:17982163|CECR2:17978441|rev|+	chr22	17982163	17978441	CECR2	CECR2	0	1	0	0.699992
chr22|CECR2:18022692|CECR2:18020100|rev|+	chr22	18022692	18020100	CECR2	CECR2	0	1	0	0.842561
chr22|CECR5:17621948|CECR5:17630635|rev|-	chr22	17621948	17630635	CECR5	CECR5	0	1	0	0.803116
chr5|CENPH:68492936|CENPH:68487621|rev|+	chr5	68492936	68487621	CENPH	CENPH	0	1	0	0.842561
chr1|CENPL:173772100|CENPL:173772643|dup|-	chr1	173772100	173772643	CENPL	CENPL	0	1	0	0.814151
chr14|CEP128:80971254|CEP128:80997230|rev|-	chr14	80971254	80997230	CEP128	CEP128	0	1	0	0.631192
chr14|CEP128:81362061|CEP128:81372425|rev|-	chr14	81362061	81372425	CEP128	CEP128	0	1	0	0.832477
chr14|CEP128:81329100|CEP128:81366373|rev|-	chr14	81329100	81366373	CEP128	CEP128	0	3	0	0.895664
chr11|CEP164:117209384|CEP164:117206320|rev|+	chr11	117209384	117206320	CEP164	CEP164	0	1	0	0.748579
chr18|CEP192:13040955|CEP192:13037235|rev|+	chr18	13040955	13037235	CEP192	CEP192	0	1	0	0.822933
chr18|CEP192:13103587|CEP192:13099474|rev|+	chr18	13103587	13099474	CEP192	CEP192	0	1	0	0.842561
chr18|CEP192:13114250|CEP192:13113584|rev|+	chr18	13114250	13113584	CEP192	CEP192	0	1	0	0.836356
chr18|CEP192:13117642|CEP192:13099474|rev|+	chr18	13117642	13099474	CEP192	CEP192	0	1	0	0.841345
chr18|CEP192:13008630|CEP192:13001455|rev|+	chr18	13008630	13001455	CEP192	CEP192	0	1	0	0.157439
chr18|CEP192:13008630|CEP192:12999419|rev|+	chr18	13008630	12999419	CEP192	CEP192	0	9	0	0.995602
chr20|CEP250:34086545|CEP250:34082350|rev|+	chr20	34086545	34082350	CEP250	CEP250	0	1	0	0.804748
chr3|CEP63:134226128|CEP63:134206860|rev|+	chr3	134226128	134206860	CEP63	CEP63	0	1	0	0.842561
chr1|CEP85:26586293|CEP85:26581661|rev|+	chr1	26586293	26581661	CEP85	CEP85	0	1	0	0.841345
chr1|CEP85:26584751|CEP85:26584087|rev|+	chr1	26584751	26584087	CEP85	CEP85	0	1	0	0.842561
chr1|CEP85:26596105|CEP85:26594973|rev|+	chr1	26596105	26594973	CEP85	CEP85	0	1	0	0.842561
chr6|CEP85L:118832460|CEP85L:118845083|rev|-	chr6	118832460	118845083	CEP85L	CEP85L	0	1	0	0.56287
chr17|CEP95:62525545|CEP95:62518819|rev|+	chr17	62525545	62518819	CEP95	CEP95	0	1	0	0.828474
chr3|CEP97:101451498|CEP97:101450683|rev|+	chr3	101451498	101450683	CEP97	CEP97	0	1	0	0.842561
chr1|CEPT1:111717585|CEPT1:111690263|rev|+	chr1	111717585	111690263	CEPT1	CEPT1	0	1	0	0.748579
chr22|CERK:47095209|CERK:47116912|rev|-	chr22	47095209	47116912	CERK	CERK	0	1	0	0.842561
chr1|CERS2:150939231|CERS2:150941567|rev|-	chr1	150939231	150941567	CERS2	CERS2	0	1	0	0.815656
chr1|CERS2:150939549|CERS2:150941607|rev|-	chr1	150939549	150941607	CERS2	CERS2	0	1	0	0.748579
chr2|CERS6:169574488|CERS6:169404105|rev|+	chr2	169574488	169404105	CERS6	CERS6	0	1	0	0.798098
chr2|CERS6:169551561|CERS6:169547543|rev|+	chr2	169551561	169547543	CERS6	CERS6	0	1	0	0.838876
chr19|CHAF1A:4409756|CHAF1A:4408899|dup|+	chr19	4409756	4408899	CHAF1A	CHAF1A	0	1	0	0.631192
chr21|CHAF1B:37775149|CHAF1B:37769712|rev|+	chr21	37775149	37769712	CHAF1B	CHAF1B	0	2	0	0.854764
chr21|CHAF1B:37775149|CHAF1B:37771818|rev|+	chr21	37775149	37771818	CHAF1B	CHAF1B	0	2	0	0.91976
chr5|CHD1:98204198|CHD1:98208259|rev|-	chr5	98204198	98208259	CHD1	CHD1	0	1	0	0.842561
chr1|CHD1L:146728216|CHD1L:146726524|rev|+	chr1	146728216	146726524	CHD1L	CHD1L	0	1	0	0.842561
chr1|CHD1L:146740537|CHD1L:146727467|rev|+	chr1	146740537	146727467	CHD1L	CHD1L	0	2	0	0.922391
chr1|CHD1L:146731572|CHD1L:146726524|rev|+	chr1	146731572	146726524	CHD1L	CHD1L	0	1	0	0.840116
chr15|CHD2:93522513|CHD2:93521463|rev|+	chr15	93522513	93521463	CHD2	CHD2	0	1	0	0.842561
chr16|CHD9:53276928|CHD9:53269096|rev|+	chr16	53276928	53269096	CHD9	CHD9	0	1	0	0.842561
chr16|CHD9:53340309|CHD9:53337631|rev|+	chr16	53340309	53337631	CHD9	CHD9	0	1	0	0.842561
chr16|CHD9:53276928|CHD9:53265330|rev|+	chr16	53276928	53265330	CHD9	CHD9	0	1	0	0.692349
chr16|CHD9:53308214|CHD9:53288349|rev|+	chr16	53308214	53288349	CHD9	CHD9	0	1	0	0.742055
chr11|CHEK1:125503246|CHEK1:125499126|rev|+	chr11	125503246	125499126	CHEK1	CHEK1	0	1	0	0.821509
chr22|CHEK2:29091697|CHEK2:29091861|dup|-	chr22	29091697	29091861	CHEK2	CHEK2	0	1	0	0.806362
chr12|CHFR:133433053|CHFR:133435813|rev|-	chr12	133433053	133435813	CHFR	CHFR	0	1	0	0.689682
chr9|CHMP5:33278223|CHMP5:33271149|rev|+	chr9	33278223	33271149	CHMP5	CHMP5	0	1	0	0.842561
chr2|CHN1:175779785|CHN1:175869808|rev|-	chr2	175779785	175869808	CHN1	CHN1	0	1	0	0.6886
chr10|CHST15:125798030|CHST15:125806240|rev|-	chr10	125798030	125806240	CHST15	CHST15	0	1	0	0.792892
chr15|CIB2:78401576|CIB2:78403618|rev|-	chr15	78401576	78403618	CIB2	CIB2	0	1	0	0.842561
chr19|CIRBP:1272050|CIRBP:1271327|rev|+	chr19	1272050	1271327	CIRBP	CIRBP	0	7	0	0.492728
chr16|CIRH1A:69197081|CIRH1A:69194258|rev|+	chr16	69197081	69194258	CIRH1A	CIRH1A	0	1	0	0.748579
chr16|CIRH1A:69177292|CIRH1A:69170598|rev|+	chr16	69177292	69170598	CIRH1A	CIRH1A	0	1	0	0.692349
chr16|CIRH1A:69201088|CIRH1A:69189773|rev|+	chr16	69201088	69189773	CIRH1A	CIRH1A	0	2	0	0.838452
chr12|CIT:120260623|CIT:120313985|rev|-	chr12	120260623	120313985	CIT	CIT	0	1	0	0.842561
chr12|CIT:120213589|CIT:120214646|rev|-	chr12	120213589	120214646	CIT	CIT	0	1	0	0.842561
chr12|CIT:120260623|CIT:120288079|rev|-	chr12	120260623	120288079	CIT	CIT	0	1	0	0.82007
chr11|CKAP5:46832556|CKAP5:46837955|rev|-	chr11	46832556	46837955	CKAP5	CKAP5	0	1	0	0.842561
chr2|CLASP1:122144697|CLASP1:122145482|rev|-	chr2	122144697	122145482	CLASP1	CLASP1	0	2	0	0.46964
chr2|CLASP1:122187648|CLASP1:122216551|rev|-	chr2	122187648	122216551	CLASP1	CLASP1	0	1	0	0.811089
chr2|CLASP1:122273240|CLASP1:122287901|rev|-	chr2	122273240	122287901	CLASP1	CLASP1	0	1	0	0.748579
chr2|CLASP1:122260742|CLASP1:122273338|rev|-	chr2	122260742	122273338	CLASP1	CLASP1	0	1	0	0.833783
chr2|CLASP1:122283420|CLASP1:122287901|rev|-	chr2	122283420	122287901	CLASP1	CLASP1	0	1	0	0.842561
chr3|CLASP2:33623312|CLASP2:33645701|rev|-	chr3	33623312	33645701	CLASP2	CLASP2	0	4	0	0.977788
chr3|CLASP2:33592743|CLASP2:33626412|rev|-	chr3	33592743	33626412	CLASP2	CLASP2	0	1	0	0.812629
chr3|CLASP2:33668479|CLASP2:33705007|rev|-	chr3	33668479	33705007	CLASP2	CLASP2	0	1	0	0.792892
chr3|CLASP2:33614601|CLASP2:33623420|rev|-	chr3	33614601	33623420	CLASP2	CLASP2	0	1	0	0.842561
chr1|CLCC1:109482257|CLCC1:109493070|rev|-	chr1	109482257	109493070	CLCC1	CLCC1	0	1	0	0.832477
chr3|CLCN2:184075407|CLCN2:184075644|rev|-	chr3	184075407	184075644	CLCN2	CLCN2	0	1	0	0.654936
chr16|CLEC16A:11154879|CLEC16A:11145369|rev|+	chr16	11154879	11145369	CLEC16A	CLEC16A	0	1	0	0.555457
chr16|CLEC16A:11076848|CLEC16A:11073185|rev|+	chr16	11076848	11073185	CLEC16A	CLEC16A	0	2	0	0.793608
chr16|CLEC16A:11220003|CLEC16A:11214471|rev|+	chr16	11220003	11214471	CLEC16A	CLEC16A	0	1	0	0.748579
chr1|CLIC4:25140710|CLIC4:25124232|rev|+	chr1	25140710	25124232	CLIC4	CLIC4	0	1	0	0.841345
chr5|CLINT1:157218710|CLINT1:157219003|dup|-	chr5	157218710	157219003	CLINT1	CLINT1	0	1	0	0.842561
chr7|CLIP2:73815897|CLIP2:73800850|rev|+	chr7	73815897	73800850	CLIP2	CLIP2	0	1	0	0.798098
chr7|CLIP2:73771807|CLIP2:73768209|rev|+	chr7	73771807	73768209	CLIP2	CLIP2	0	1	0	0.639087
chr1|CLK2:155235650|CLK2:155236686|rev|-	chr1	155235650	155236686	CLK2	CLK2	0	3	0	0.939111
chr15|CLK3:74921024|CLK3:74911537|rev|+	chr15	74921024	74911537	CLK3	CLK3	0	1	0	0.828474
chr16|CLN3:28493425|CLN3:28493993|rev|-	chr16	28493425	28493993	CLN3	CLN3	0	2	0	0.834555
chr4|CLOCK:56376078|CLOCK:56376232|dup|-	chr4	56376078	56376232	CLOCK	CLOCK	0	1	0	0.82007
chr1|CLSTN1:9803941|CLSTN1:9804701|rev|-	chr1	9803941	9804701	CLSTN1	CLSTN1	0	1	0	0.842561
chr9|CLTA:36199093|CLTA:36197547|rev|+	chr9	36199093	36197547	CLTA	CLTA	0	1	0	0.842561
chr9|CLTA:36204176|CLTA:36197547|rev|+	chr9	36204176	36197547	CLTA	CLTA	0	2	0	0.903658
chr17|CLTC:57728677|CLTC:57721636|rev|+	chr17	57728677	57721636	CLTC	CLTC	0	1	0	0.566514
chr17|CLTC:57744338|CLTC:57743463|rev|+	chr17	57744338	57743463	CLTC	CLTC	0	1	0	0.837622
chr17|CLTC:57760897|CLTC:57760455|rev|+	chr17	57760897	57760455	CLTC	CLTC	0	1	0	0.838876
chr16|CLUAP1:3558468|CLUAP1:3554719|rev|+	chr16	3558468	3554719	CLUAP1	CLUAP1	0	3	0	0.958883
chr12|CMAS:22213860|CMAS:22208082|rev|+	chr12	22213860	22208082	CMAS	CMAS	0	1	0	0.631192
chr16|CMTM4:66657306|CMTM4:66670484|rev|-	chr16	66657306	66670484	CMTM4	CMTM4	0	1	0	0.840116
chr3|CMTM8:32409480|CMTM8:32398864|rev|+	chr3	32409480	32398864	CMTM8	CMTM8	0	1	0	0.838876
chr18|CNDP2:72176163|CNDP2:72173083|rev|+	chr18	72176163	72173083	CNDP2	CNDP2	0	1	0	0.840116
chr1|CNIH3:224872545|CNIH3:224868659|rev|+	chr1	224872545	224868659	CNIH3	CNIH3	0	1	0	0.842561
chr6|CNKSR3:154762425|CNKSR3:154771392|rev|-	chr6	154762425	154771392	CNKSR3	CNKSR3	0	2	0	0.781639
chr19|CNN1:11660284|CNN1:11660137|dup|+	chr19	11660284	11660137	CNN1	CNN1	0	1	0	0.838876
chr19|CNN2:1036561|CNN2:1036128|rev|+	chr19	1036561	1036128	CNN2	CNN2	0	1	0	0.251421
chr10|CNNM2:104836027|CNNM2:104828385|rev|+	chr10	104836027	104828385	CNNM2	CNNM2	0	1	0	0.842561
chr2|CNNM3:97494871|CNNM3:97492569|rev|+	chr2	97494871	97492569	CNNM3	CNNM3	0	1	0	0.838876
chr2|CNNM3:97493932|CNNM3:97493835|dup|+	chr2	97493932	97493835	CNNM3	CNNM3	0	1	0	0.566514
chr16|CNOT1:58621683|CNOT1:58622810|rev|-	chr16	58621683	58622810	CNOT1	CNOT1	0	1	0	0.247145
chr16|CNOT1:58619241|CNOT1:58622810|rev|-	chr16	58619241	58622810	CNOT1	CNOT1	0	1	0	0.840116
chr3|CNOT10:32776468|CNOT10:32774914|rev|+	chr3	32776468	32774914	CNOT10	CNOT10	0	3	0	0.959139
chr3|CNOT10:32769362|CNOT10:32750161|rev|+	chr3	32769362	32750161	CNOT10	CNOT10	0	1	0	0.835076
chr3|CNOT10:32806669|CNOT10:32805946|rev|+	chr3	32806669	32805946	CNOT10	CNOT10	0	1	0	0.842561
chr2|CNOT11:101881509|CNOT11:101879000|rev|+	chr2	101881509	101879000	CNOT11	CNOT11	0	1	0	0.836356
chr12|CNOT2:70724249|CNOT2:70671911|rev|+	chr12	70724249	70671911	CNOT2	CNOT2	0	1	0	0.841345
chr19|CNOT3:54650393|CNOT3:54646664|rev|+	chr19	54650393	54646664	CNOT3	CNOT3	0	1	0	0.420827
chr19|CNOT3:54657577|CNOT3:54646664|rev|+	chr19	54657577	54646664	CNOT3	CNOT3	0	2	0	0.547142
chr5|CNOT6:179980471|CNOT6:179956274|rev|+	chr5	179980471	179956274	CNOT6	CNOT6	0	2	0	0.880229
chr5|CNOT8:154252211|CNOT8:154244751|rev|+	chr5	154252211	154244751	CNOT8	CNOT8	0	1	0	0.685647
chr5|CNOT8:154252211|CNOT8:154251289|rev|+	chr5	154252211	154251289	CNOT8	CNOT8	0	1	0	0.817144
chr6|CNPY3:42903408|CNPY3:42902212|rev|+	chr6	42903408	42902212	CNPY3	CNPY3	0	1	0	0.842561
chr1|CNST:246755243|CNST:246754813|dup|+	chr1	246755243	246754813	CNST	CNST	0	2	0	0.881882
chr9|CNTLN:17342442|CNTLN:17298187|rev|+	chr9	17342442	17298187	CNTLN	CNTLN	0	3	0	0.648648
chr9|CNTNAP3:39165929|CNTNAP3:39178357|rev|-	chr9	39165929	39178357	CNTNAP3	CNTNAP3	0	1	0	0.842561
chr9|CNTNAP3:39144236|CNTNAP3:39149974|rev|-	chr9	39144236	39149974	CNTNAP3	CNTNAP3	0	1	0	0.842561
chr1|COG2:230800333|COG2:230798886|rev|+	chr1	230800333	230798886	COG2	COG2	0	1	0	0.840116
chr1|COG2:230810870|COG2:230798886|rev|+	chr1	230810870	230798886	COG2	COG2	0	1	0	0.822933
chr13|COG3:46104915|COG3:46090277|rev|+	chr13	46104915	46090277	COG3	COG3	0	1	0	0.841345
chr13|COG3:46085989|COG3:46077378|rev|+	chr13	46085989	46077378	COG3	COG3	0	2	0	0.544437
chr16|COG4:70551528|COG4:70553634|rev|-	chr16	70551528	70553634	COG4	COG4	0	1	0	0.804748
chr7|COG5:106871059|COG5:106898828|rev|-	chr7	106871059	106898828	COG5	COG5	0	1	0	0.692349
chr16|COG7:23424768|COG7:23428442|rev|-	chr16	23424768	23428442	COG7	COG7	0	1	0	0.82434
chr21|COL18A1:46902735|COL18A1:46893808|rev|+	chr21	46902735	46893808	COL18A1	COL18A1	0	1	0	0.841345
chr21|COL18A1:46896394|COL18A1:46893808|rev|+	chr21	46896394	46893808	COL18A1	COL18A1	0	1	0	0.833783
chr4|COL25A1:109858963|COL25A1:109895715|rev|-	chr4	109858963	109895715	COL25A1	COL25A1	0	1	0	0.781863
chr4|COL25A1:109839327|COL25A1:109895715|rev|-	chr4	109839327	109895715	COL25A1	COL25A1	0	1	0	0.812629
chr5|COL4A3BP:74675161|COL4A3BP:74677026|rev|-	chr5	74675161	74677026	COL4A3BP	COL4A3BP	0	1	0	0.78931
chr5|COL4A3BP:74676896|COL4A3BP:74695212|rev|-	chr5	74676896	74695212	COL4A3BP	COL4A3BP	0	1	0	0.829822
chrX|COL4A5:107840298|COL4A5:107834790|rev|+	chrX	107840298	107834790	COL4A5	COL4A5	0	1	0	0.801463
chr9|COL5A1:137593179|COL5A1:137591754|rev|+	chr9	137593179	137591754	COL5A1	COL5A1	0	1	0	0.842561
chr20|COMMD7:31291824|COMMD7:31294562|rev|-	chr20	31291824	31294562	COMMD7	COMMD7	0	2	0	0.921873
chr20|COMMD7:31291824|COMMD7:31315949|rev|-	chr20	31291824	31315949	COMMD7	COMMD7	0	1	0	0.842561
chr20|COMMD7:31315699|COMMD7:31315949|rev|-	chr20	31315699	31315949	COMMD7	COMMD7	0	3	0	0.959139
chr1|COPA:160275222|COPA:160283915|rev|-	chr1	160275222	160283915	COPA	COPA	0	1	0	0.746431
chr1|COPA:160262955|COPA:160264647|rev|-	chr1	160262955	160264647	COPA	COPA	0	1	0	0.699992
chr1|COPA:160275222|COPA:160278966|rev|-	chr1	160275222	160278966	COPA	COPA	0	1	0	0.785635
chr3|COPG1:128973920|COPG1:128973510|rev|+	chr3	128973920	128973510	COPG1	COPG1	0	2	0	0.865014
chr17|COPS3:17165279|COPS3:17168295|rev|-	chr17	17165279	17168295	COPS3	COPS3	0	1	0	0.841345
chr4|COPS4:83978561|COPS4:83978078|rev|+	chr4	83978561	83978078	COPS4	COPS4	0	1	0	0.812629
chr7|COPS6:99688775|COPS6:99688524|rev|+	chr7	99688775	99688524	COPS6	COPS6	0	1	0	0.841345
chr12|COPZ1:54739299|COPZ1:54737008|rev|+	chr12	54739299	54737008	COPZ1	COPZ1	0	2	0	0.868465
chr2|COQ10B:198334895|COQ10B:198324655|rev|+	chr2	198334895	198324655	COQ10B	COQ10B	0	2	0	0.92135
chr12|CORO1C:109051079|CORO1C:109055934|rev|-	chr12	109051079	109055934	CORO1C	CORO1C	0	1	0	0.807956
chr9|CORO2A:100890451|CORO2A:100895499|rev|-	chr9	100890451	100895499	CORO2A	CORO2A	0	1	0	0.631192
chr16|CORO7:4414276|CORO7:4415546|rev|-	chr16	4414276	4415546	CORO7	CORO7	0	1	0	0.814151
chr10|COX15:101478102|COX15:101486911|rev|-	chr10	101478102	101486911	COX15	COX15	0	1	0	0.842561
chr8|COX6C:100899717|COX6C:100904280|rev|-	chr8	100899717	100904280	COX6C	COX6C	0	1	0	0.840116
chr6|COX7A2:75950016|COX7A2:75950981|rev|-	chr6	75950016	75950981	COX7A2	COX7A2	0	1	0	0.803116
chr19|CPAMD8:17081700|CPAMD8:17081843|dup|-	chr19	17081700	17081843	CPAMD8	CPAMD8	0	1	0	0.836356
chr10|CPEB3:93902785|CPEB3:93940776|rev|-	chr10	93902785	93940776	CPEB3	CPEB3	0	1	0	0.748579
chr16|CPNE2:57153562|CPNE2:57153106|rev|+	chr16	57153562	57153106	CPNE2	CPNE2	0	1	0	0.807956
chr12|CPNE8:39223180|CPNE8:39242464|rev|-	chr12	39223180	39242464	CPNE8	CPNE8	0	1	0	0.838876
chr12|CPNE8:39154648|CPNE8:39170103|rev|-	chr12	39154648	39170103	CPNE8	CPNE8	0	1	0	0.798098
chr8|CPQ:97892233|CPQ:97892025|dup|+	chr8	97892233	97892025	CPQ	CPQ	0	1	0	0.842561
chr2|CPSF3:9599747|CPSF3:9588326|rev|+	chr2	9599747	9588326	CPSF3	CPSF3	0	1	0	0.5
chr2|CPSF3:9574089|CPSF3:9568893|rev|+	chr2	9574089	9568893	CPSF3	CPSF3	0	1	0	0.841345
chr1|CPSF3L:1254675|CPSF3L:1256473|rev|-	chr1	1254675	1256473	CPSF3L	CPSF3L	0	1	0	0.746431
chr12|CPSF6:69653977|CPSF6:69644908|rev|+	chr12	69653977	69644908	CPSF6	CPSF6	0	1	0	0.842561
chr11|CPT1A:68562271|CPT1A:68564401|rev|-	chr11	68562271	68564401	CPT1A	CPT1A	0	2	0	0.922391
chr11|CPT1A:68564323|CPT1A:68580044|rev|-	chr11	68564323	68580044	CPT1A	CPT1A	0	1	0	0.807956
chr11|CPT1A:68549238|CPT1A:68580044|rev|-	chr11	68549238	68580044	CPT1A	CPT1A	0	1	0	0.842561
chr19|CPT1C:50212096|CPT1C:50210774|rev|+	chr19	50212096	50210774	CPT1C	CPT1C	0	2	0	0.922391
chr7|CPVL:29070192|CPVL:29112039|rev|-	chr7	29070192	29112039	CPVL	CPVL	0	1	0	0.566514
chr16|CRAMP1L:1687908|CRAMP1L:1675973|rev|+	chr16	1687908	1675973	CRAMP1L	CRAMP1L	0	1	0	0.840116
chr16|CRAMP1L:1691188|CRAMP1L:1682212|rev|+	chr16	1691188	1682212	CRAMP1L	CRAMP1L	0	1	0	0.842561
chr3|CRBN:3209317|CRBN:3216953|rev|-	chr3	3209317	3216953	CRBN	CRBN	0	3	0	0.938702
chr7|CRCP:65599361|CRCP:65592690|rev|+	chr7	65599361	65592690	CRCP	CRCP	0	3	0	0.881244
chr2|CREB1:208425884|CREB1:208420351|rev|+	chr2	208425884	208420351	CREB1	CREB1	0	1	0	0.842561
chr7|CREB3L2:137586099|CREB3L2:137593182|rev|-	chr7	137586099	137593182	CREB3L2	CREB3L2	0	1	0	0.832477
chr16|CREBBP:3828700|CREBBP:3832927|rev|-	chr16	3828700	3832927	CREBBP	CREBBP	0	1	0	0.842561
chr16|CREBBP:3786036|CREBBP:3795355|rev|-	chr16	3786036	3795355	CREBBP	CREBBP	0	1	0	0.842561
chr2|CRIM1:36706837|CRIM1:36623756|rev|+	chr2	36706837	36623756	CRIM1	CRIM1	0	1	0	0.842561
chr16|CRISPLD2:84914190|CRISPLD2:84911043|rev|+	chr16	84914190	84911043	CRISPLD2	CRISPLD2	0	1	0	0.838876
chr16|CRISPLD2:84888435|CRISPLD2:84879391|rev|+	chr16	84888435	84879391	CRISPLD2	CRISPLD2	0	1	0	0.842561
chr17|CRLF3:29119457|CRLF3:29120690|rev|-	chr17	29119457	29120690	CRLF3	CRLF3	0	2	0	0.922391
chr20|CRLS1:6015201|CRLS1:6011930|rev|+	chr20	6015201	6011930	CRLS1	CRLS1	0	1	0	0.624799
chr1|CROCCP3:16812920|CROCCP3:16813156|dup|-	chr1	16812920	16813156	CROCCP3	CROCCP3	0	1	0	0.842561
chr3|CRTAP:33175757|CRTAP:33174046|rev|+	chr3	33175757	33174046	CRTAP	CRTAP	0	1	0	0.748579
chr3|CRTAP:33166071|CRTAP:33165899|dup|+	chr3	33166071	33165899	CRTAP	CRTAP	0	1	0	0.841345
chr3|CRTAP:33175757|TRIM71:32915309|rev|+	chr3	33175757	32915309	CRTAP	TRIM71	0	1	0	0.00896638
chr15|CRTC3:91145617|CRTC3:91136867|rev|+	chr15	91145617	91136867	CRTC3	CRTC3	0	1	0	0.828474
chr11|CRY2:45882583|CRY2:45877532|rev|+	chr11	45882583	45877532	CRY2	CRY2	0	1	0	0.818615
chr22|CRYBB2P1:25855482|CRYBB2P1:25851678|rev|+	chr22	25855482	25851678	CRYBB2P1	CRYBB2P1	0	1	0	0.841345
chr21|CRYZL1:34974539|CRYZL1:34975843|rev|-	chr21	34974539	34975843	CRYZL1	CRYZL1	0	1	0	0.78931
chr21|CRYZL1:34971455|CRYZL1:35003863|rev|-	chr21	34971455	35003863	CRYZL1	CRYZL1	0	1	0	0.841345
chr1|CSDE1:115262199|CSDE1:115263338|rev|-	chr1	115262199	115263338	CSDE1	CSDE1	0	1	0	0.842561
chr20|CSE1L:47704643|CSE1L:47701819|rev|+	chr20	47704643	47701819	CSE1L	CSE1L	0	1	0	0.829822
chr20|CSE1L:47686834|CSE1L:47682728|rev|+	chr20	47686834	47682728	CSE1L	CSE1L	0	1	0	0.837622
chr20|CSE1L:47683047|CSE1L:47682728|rev|+	chr20	47683047	47682728	CSE1L	CSE1L	0	6	0	0.955832
chrY|CSF2RA:1359402|CSF2RA:1357411|rev|+	chrY	1359402	1357411	CSF2RA	CSF2RA	0	1	0	0.842561
chrY|CSF2RA:1359402|CSF2RA:1351570|rev|+	chrY	1359402	1351570	CSF2RA	CSF2RA	0	2	0	0.922391
chr5|CSNK1A1:148889441|CSNK1A1:148892772|rev|-	chr5	148889441	148892772	CSNK1A1	CSNK1A1	0	1	0	0.842561
chr5|CSNK1A1:148897356|CSNK1A1:148899951|rev|-	chr5	148897356	148899951	CSNK1A1	CSNK1A1	0	1	0	0.832477
chr15|CSNK1G1:64592517|CSNK1G1:64592922|dup|-	chr15	64592517	64592922	CSNK1G1	CSNK1G1	0	1	0	0.748579
chr5|CSNK1G3:122923847|CSNK1G3:122911422|rev|+	chr5	122923847	122911422	CSNK1G3	CSNK1G3	0	1	0	0.840116
chr16|CSNK2A2:58197957|CSNK2A2:58208414|rev|-	chr16	58197957	58208414	CSNK2A2	CSNK2A2	0	1	0	0.689682
chr8|CSPP1:68044315|CSPP1:68028148|rev|+	chr8	68044315	68028148	CSPP1	CSPP1	0	1	0	0.841345
chr8|CSPP1:68007967|CSPP1:68005777|rev|+	chr8	68007967	68005777	CSPP1	CSPP1	0	1	0	0.842561
chr20|CSRP2BP:18143589|CSRP2BP:18139727|rev|+	chr20	18143589	18139727	CSRP2BP	CSRP2BP	0	1	0	0.244089
chr14|CTAGE5:39763275|CTAGE5:39762474|rev|+	chr14	39763275	39762474	CTAGE5	CTAGE5	0	1	0	0.836356
chr14|CTAGE5:39764233|CTAGE5:39746137|rev|+	chr14	39764233	39746137	CTAGE5	CTAGE5	0	2	0	0.79648
chr4|CTBP1:1219147|CTBP1:1232125|rev|-	chr4	1219147	1232125	CTBP1	CTBP1	0	2	0	0.922391
chr10|CTBP2:126681263|CTBP2:126683252|rev|-	chr10	126681263	126683252	CTBP2	CTBP2	0	1	0	0.841345
chr17|CTC1:8141348|CTC1:8141947|rev|-	chr17	8141348	8141947	CTC1	CTC1	0	2	0	0.904971
chr16|CTCF:67655494|CTCF:67654599|rev|+	chr16	67655494	67654599	CTCF	CTCF	0	1	0	0.832477
chr18|CTDP1:77456070|CTDP1:77455224|rev|+	chr18	77456070	77455224	CTDP1	CTDP1	0	1	0	0.842561
chr18|CTDP1:77464917|CTDP1:77455224|rev|+	chr18	77464917	77455224	CTDP1	CTDP1	0	1	0	0.842561
chr15|CTDSPL2:44789336|CTDSPL2:44776421|rev|+	chr15	44789336	44776421	CTDSPL2	CTDSPL2	0	1	0	0.842561
chr18|CTIF:46288060|CTIF:46284289|rev|+	chr18	46288060	46284289	CTIF	CTIF	0	1	0	0.804748
chr10|CTNNA3:68526021|CTNNA3:68535282|rev|-	chr10	68526021	68535282	CTNNA3	CTNNA3	0	2	0	0.830096
chr9|CTNNAL1:111710465|CTNNAL1:111718107|rev|-	chr9	111710465	111718107	CTNNAL1	CTNNAL1	0	1	0	0.842561
chr3|CTNNB1:41275788|ENTPD3:40428672|rev|+	chr3	41275788	40428672	CTNNB1	ENTPD3	0	1	0	0.0222116
chr3|CTNNB1:41266244|CTNNB1:41265511|rev|+	chr3	41266244	41265511	CTNNB1	CTNNB1	0	1	0	0.692349
chr20|CTNNBL1:36396446|CTNNBL1:36393598|rev|+	chr20	36396446	36393598	CTNNBL1	CTNNBL1	0	3	0	0.894313
chr11|CTNND1:57569668|CTNND1:57569204|dup|+	chr11	57569668	57569204	CTNND1	CTNND1	0	1	0	0.815656
chr11|CTNND1:57569668|CTNND1:57563048|rev|+	chr11	57569668	57563048	CTNND1	CTNND1	0	2	0	0.920294
chr5|CTNND2:11364807|CTNND2:11397315|rev|-	chr5	11364807	11397315	CTNND2	CTNND2	0	1	0	0.689682
chr1|CTPS1:41474562|CTPS1:41474465|dup|+	chr1	41474562	41474465	CTPS1	CTPS1	0	1	0	0.841345
chr1|CTPS1:41475261|CTPS1:41463065|rev|+	chr1	41475261	41463065	CTPS1	CTPS1	0	1	0	0.842561
chr1|CTPS1:41468848|CTPS1:41466700|rev|+	chr1	41468848	41466700	CTPS1	CTPS1	0	1	0	0.679608
chrX|CTPS2:16711263|CTPS2:16711610|rev|-	chrX	16711263	16711610	CTPS2	CTPS2	0	1	0	0.829822
chrX|CTPS2:16685636|CTPS2:16696573|rev|-	chrX	16685636	16696573	CTPS2	CTPS2	0	1	0	0.842561
chrX|CTPS2:16685636|CTPS2:16688797|rev|-	chrX	16685636	16688797	CTPS2	CTPS2	0	1	0	0.624799
chrX|CTPS2:16657269|CTPS2:16709743|rev|-	chrX	16657269	16709743	CTPS2	CTPS2	0	1	0	0.842561
chrX|CTPS2:16685636|CTPS2:16721064|rev|-	chrX	16685636	16721064	CTPS2	CTPS2	0	1	0	0.511261
chrX|CTPS2:16707572|CTPS2:16721064|rev|-	chrX	16707572	16721064	CTPS2	CTPS2	0	1	0	0.56287
chrX|CTPS2:16685636|CTPS2:16709743|rev|-	chrX	16685636	16709743	CTPS2	CTPS2	0	3	0	0.939111
chr8|CTSB:11710118|CTSB:11718988|rev|-	chr8	11710118	11718988	CTSB	CTSB	0	1	0	0.748579
chr9|CTSL1P8:90459861|CTSL1:90342941|rev|+	chr9	90459861	90342941	CTSL1P8	CTSL1	0	1	0	0.00220246
chr11|CTTN:70261823|CTTN:70251370|rev|+	chr11	70261823	70251370	CTTN	CTTN	0	1	0	0.590394
chr11|CTTN:70271507|CTTN:70251370|rev|+	chr11	70271507	70251370	CTTN	CTTN	0	1	0	0.831156
chr17|CUEDC1:55956971|CUEDC1:55963240|rev|-	chr17	55956971	55963240	CUEDC1	CUEDC1	0	1	0	0.566514
chr10|CUL2:35314059|CUL2:35322201|rev|-	chr10	35314059	35322201	CUL2	CUL2	0	1	0	0.829822
chr7|CUX1:101821937|COL26A1:101194388|rev|+	chr7	101821937	101194388	CUX1	COL26A1	0	1	0	0.032696
chr7|CUX1:101758553|CUX1:101559394|rev|+	chr7	101758553	101559394	CUX1	CUX1	0	1	0	0.737571
chr7|CUX1:101671425|CUX1:101559394|rev|+	chr7	101671425	101559394	CUX1	CUX1	0	1	0	0.792892
chr12|CUX2:111655741|CUX2:111652003|rev|+	chr12	111655741	111652003	CUX2	CUX2	0	2	0	0.921873
chr12|CUX2:111779857|CUX2:111776089|rev|+	chr12	111779857	111776089	CUX2	CUX2	0	1	0	0.842561
chr2|CWC22:180837919|CWC22:180838529|rev|-	chr2	180837919	180838529	CWC22	CWC22	0	1	0	0.842561
chr10|CWF19L1:102019974|CWF19L1:102021820|rev|-	chr10	102019974	102021820	CWF19L1	CWF19L1	0	4	0	0.946566
chr10|CWF19L1:102013177|CWF19L1:102016233|rev|-	chr10	102013177	102016233	CWF19L1	CWF19L1	0	1	0	0.77601
chr10|CWF19L1:102016018|CWF19L1:102020076|rev|-	chr10	102016018	102020076	CWF19L1	CWF19L1	0	2	0	0.918679
chr11|CWF19L2:107260799|CWF19L2:107263621|rev|-	chr11	107260799	107263621	CWF19L2	CWF19L2	0	2	0	0.591094
chr21|CXADR:18931449|CXADR:18924066|rev|+	chr21	18931449	18924066	CXADR	CXADR	0	1	0	0.842561
chr16|CYB5B:69493024|CYB5B:69481052|rev|+	chr16	69493024	69481052	CYB5B	CYB5B	0	1	0	0.670063
chr5|CYFIP2:156788606|CYFIP2:156786012|rev|+	chr5	156788606	156786012	CYFIP2	CYFIP2	0	2	0	0.922391
chr5|CYFIP2:156714117|CYFIP2:156712348|rev|+	chr5	156714117	156712348	CYFIP2	CYFIP2	0	3	0	0.918042
chr2|CYP20A1:204143411|CYP20A1:204137392|rev|+	chr2	204143411	204137392	CYP20A1	CYP20A1	0	1	0	0.842561
chr2|CYP20A1:204150455|CYP20A1:204143295|rev|+	chr2	204150455	204143295	CYP20A1	CYP20A1	0	1	0	0.842561
chr2|CYP20A1:204131404|CYP20A1:204116689|rev|+	chr2	204131404	204116689	CYP20A1	CYP20A1	0	1	0	0.566514
chr11|CYP2R1:14907321|CYP2R1:14907463|dup|-	chr11	14907321	14907463	CYP2R1	CYP2R1	0	1	0	0.811089
chr19|CYP2S1:41709542|CYP2S1:41707135|rev|+	chr19	41709542	41707135	CYP2S1	CYP2S1	0	1	0	0.829822
chr7|CYP51A1:91752433|CYP51A1:91761186|rev|-	chr7	91752433	91761186	CYP51A1	CYP51A1	0	1	0	0.411093
chr5|CYSTM1:139574237|CYSTM1:139574030|dup|+	chr5	139574237	139574030	CYSTM1	CYSTM1	0	2	0	0.880229
chr21|D21S2088E:24736359|D21S2088E:24745406|rev|-	chr21	24736359	24745406	D21S2088E	D21S2088E	0	1	0	0.806362
chr14|DACT1:59108465|DACT1:59107453|rev|+	chr14	59108465	59107453	DACT1	DACT1	0	1	0	0.842561
chr3|DAG1:49548252|DAG1:49526058|rev|+	chr3	49548252	49526058	DAG1	DAG1	0	1	0	0.840116
chr7|DAGLB:6464382|DAGLB:6465745|rev|-	chr7	6464382	6465745	DAGLB	DAGLB	0	1	0	0.515758
chr7|DAGLB:6456257|DAGLB:6456552|rev|-	chr7	6456257	6456552	DAGLB	DAGLB	0	1	0	0.831156
chr11|DAK:61113418|DAK:61102091|rev|+	chr11	61113418	61102091	DAK	DAK	0	1	0	0.842561
chr11|DAK:61110316|DAK:61108907|rev|+	chr11	61110316	61108907	DAK	DAK	0	1	0	0.814151
chr3|DALRD3:49054660|DALRD3:49054946|rev|-	chr3	49054660	49054946	DALRD3	DALRD3	0	1	0	0.842561
chr1|DAP3:155697529|DAP3:155695172|rev|+	chr1	155697529	155695172	DAP3	DAP3	0	1	0	0.829822
chr1|DAP3:155695810|DAP3:155686796|rev|+	chr1	155695810	155686796	DAP3	DAP3	0	1	0	0.842561
chr1|DAP3:155686919|DAP3:155679563|rev|+	chr1	155686919	155679563	DAP3	DAP3	0	1	0	0.842561
chr1|DAP3:155686919|DAP3:155678823|rev|+	chr1	155686919	155678823	DAP3	DAP3	0	2	0	0.921873
chr1|DARS2:173810111|DARS2:173807327|rev|+	chr1	173810111	173807327	DARS2	DARS2	0	1	0	0.433486
chr1|DARS2:173823043|DARS2:173819464|rev|+	chr1	173823043	173819464	DARS2	DARS2	0	1	0	0.842561
chr19|DAZAP1:1432689|DAZAP1:1417498|rev|+	chr19	1432689	1417498	DAZAP1	DAZAP1	0	1	0	0.842561
chr9|DBC1:121970996|DBC1:121976433|rev|-	chr9	121970996	121976433	DBC1	DBC1	0	1	0	0.842561
chr14|DCAF11:24584958|DCAF11:24584590|rev|+	chr14	24584958	24584590	DCAF11	DCAF11	0	1	0	0.842561
chr9|DCAF12:34089409|DCAF12:34093446|rev|-	chr9	34089409	34093446	DCAF12	DCAF12	0	1	0	0.842561
chr19|DCAF15:14067334|DCAF15:14066723|rev|+	chr19	14067334	14066723	DCAF15	DCAF15	0	2	0	0.896762
chr2|DCAF17:172314987|DCAF17:172309633|rev|+	chr2	172314987	172309633	DCAF17	DCAF17	0	1	0	0.842561
chr2|DCAF17:172325540|DCAF17:172291592|rev|+	chr2	172325540	172291592	DCAF17	DCAF17	0	2	0	0.729363
chr2|DCAF17:172309723|DCAF17:172291592|rev|+	chr2	172309723	172291592	DCAF17	DCAF17	0	1	0	0.841345
chr1|DCAF6:167974031|DCAF6:167971719|rev|+	chr1	167974031	167971719	DCAF6	DCAF6	0	1	0	0.842561
chr1|DCAF8:160201086|DCAF8:160231148|rev|-	chr1	160201086	160231148	DCAF8	DCAF8	0	1	0	0.835076
chr6|DCBLD1:117866760|DCBLD1:117864286|rev|+	chr6	117866760	117864286	DCBLD1	DCBLD1	0	1	0	0.842561
chr3|DCP1A:53338206|DCP1A:53353500|rev|-	chr3	53338206	53353500	DCP1A	DCP1A	0	2	0	0.845226
chr12|DCP1B:2102429|DCP1B:2107141|rev|-	chr12	2102429	2107141	DCP1B	DCP1B	0	1	0	0.842561
chr12|DCTN2:57925797|DCTN2:57929628|rev|-	chr12	57925797	57929628	DCTN2	DCTN2	0	1	0	0.841345
chr13|DCUN1D2:114128438|DCUN1D2:114138371|rev|-	chr13	114128438	114138371	DCUN1D2	DCUN1D2	0	4	0	0.958724
chr4|DCUN1D4:52740551|DCUN1D4:52729602|rev|+	chr4	52740551	52729602	DCUN1D4	DCUN1D4	0	1	0	0.842561
chr4|DCUN1D4:52752804|DCUN1D4:52729602|rev|+	chr4	52752804	52729602	DCUN1D4	DCUN1D4	0	1	0	0.842561
chr4|DCUN1D4:52765544|DCUN1D4:52729602|rev|+	chr4	52765544	52729602	DCUN1D4	DCUN1D4	0	2	0	0.92135
chr11|DDB1:61096834|DDB1:61097546|rev|-	chr11	61096834	61097546	DDB1	DDB1	0	1	0	0.842561
chr11|DDB2:47238600|DDB2:47237886|rev|+	chr11	47238600	47237886	DDB2	DDB2	0	2	0	0.828323
chr2|DDX1:15735677|DDX1:15735268|rev|+	chr2	15735677	15735268	DDX1	DDX1	0	2	0	0.903658
chr2|DDX1:15761240|DDX1:15753347|rev|+	chr2	15761240	15753347	DDX1	DDX1	0	1	0	0.842561
chr12|DDX11:31246258|DDX11:31242819|rev|+	chr12	31246258	31242819	DDX11	DDX11	0	1	0	0.840116
chr12|DDX11:31256665|DDX11:31249570|rev|+	chr12	31256665	31249570	DDX11	DDX11	0	1	0	0.815656
chr12|DDX11:31249924|DDX11:31249570|rev|+	chr12	31249924	31249570	DDX11	DDX11	0	1	0	0.746431
chr22|DDX17:38891800|DDX17:38897285|rev|-	chr22	38891800	38897285	DDX17	DDX17	0	3	0	0.958626
chr22|DDX17:38891800|DDX17:38895504|rev|-	chr22	38891800	38895504	DDX17	DDX17	0	1	0	0.842561
chr22|DDX17:38889714|DDX17:38897285|rev|-	chr22	38889714	38897285	DDX17	DDX17	0	1	0	0.842561
chr2|DDX18:118579837|DDX18:118579722|dup|+	chr2	118579837	118579722	DDX18	DDX18	0	1	0	0.833783
chr16|DDX19B:70359591|DDX19B:70358487|rev|+	chr16	70359591	70358487	DDX19B	DDX19B	0	2	0	0.914187
chr10|DDX21:70741337|DDX21:70738597|rev|+	chr10	70741337	70738597	DDX21	DDX21	0	1	0	0.835076
chr20|DDX27:47853047|DDX27:47849842|rev|+	chr20	47853047	47849842	DDX27	DDX27	0	1	0	0.761355
chr9|DDX31:135517390|DDX31:135527879|rev|-	chr9	135517390	135527879	DDX31	DDX31	0	1	0	0.842561
chr6|DDX39B:31504276|DDX39B:31508441|rev|-	chr6	31504276	31508441	DDX39B	DDX39B	0	1	0	0.559185
chr5|DDX46:134121276|DDX46:134118634|rev|+	chr5	134121276	134118634	DDX46	DDX46	0	1	0	0.748579
chr10|DDX50:70703013|DDX50:70696691|rev|+	chr10	70703013	70696691	DDX50	DDX50	0	5	0	0.283927
chr10|DDX50:70700950|DDX50:70696691|rev|+	chr10	70700950	70696691	DDX50	DDX50	0	1	0	0.201147
chr12|DDX54:113614644|DDX54:113618863|rev|-	chr12	113614644	113618863	DDX54	DDX54	0	2	0	0.856789
chr12|DDX55:124102419|DDX55:124101057|rev|+	chr12	124102419	124101057	DDX55	DDX55	0	4	0	0.958217
chr11|DDX6:118635916|DDX6:118639060|rev|-	chr11	118635916	118639060	DDX6	DDX6	0	1	0	0.746431
chr11|DDX6:118650340|DDX6:118651893|rev|-	chr11	118650340	118651893	DDX6	DDX6	0	3	0	0.894991
chr11|DDX6:118650340|DDX6:118657227|rev|-	chr11	118650340	118657227	DDX6	DDX6	0	1	0	0.842561
chr11|DDX6:118630630|DDX6:118634015|rev|-	chr11	118630630	118634015	DDX6	DDX6	0	1	0	0.842561
chr11|DDX6:118627879|DDX6:118634015|rev|-	chr11	118627879	118634015	DDX6	DDX6	0	1	0	0.818615
chr11|DEAF1:687910|DEAF1:688460|rev|-	chr11	687910	688460	DEAF1	DEAF1	0	1	0	0.566514
chr16|DEF8:90029851|TCF25:89962397|rev|+	chr16	90029851	89962397	DEF8	TCF25	0	1	0	0.56287
chr9|DENND1A:126531792|DENND1A:126641300|rev|-	chr9	126531792	126641300	DENND1A	DENND1A	0	1	0	0.692349
chr9|DENND1A:126319848|DENND1A:126371760|rev|-	chr9	126319848	126371760	DENND1A	DENND1A	0	2	0	0.922391
chr9|DENND1A:126429304|DENND1A:126554909|rev|-	chr9	126429304	126554909	DENND1A	DENND1A	0	2	0	0.922391
chr9|DENND1A:126414291|DENND1A:126554909|rev|-	chr9	126414291	126554909	DENND1A	DENND1A	0	2	0	0.922391
chr9|DENND1A:126554865|DENND1A:126641300|rev|-	chr9	126554865	126641300	DENND1A	DENND1A	0	1	0	0.804748
chr1|DENND1B:197552281|DENND1B:197616244|rev|-	chr1	197552281	197616244	DENND1B	DENND1B	0	1	0	0.748579
chr1|DENND1B:197621364|DENND1B:197643299|rev|-	chr1	197621364	197643299	DENND1B	DENND1B	0	1	0	0.842561
chr1|DENND1B:197586788|DENND1B:197627499|rev|-	chr1	197586788	197627499	DENND1B	DENND1B	0	1	0	0.748579
chr1|DENND1B:197611840|DENND1B:197627499|rev|-	chr1	197611840	197627499	DENND1B	DENND1B	0	1	0	0.832477
chr1|DENND1B:197552281|DENND1B:197614873|rev|-	chr1	197552281	197614873	DENND1B	DENND1B	0	1	0	0.842561
chr7|DENND2A:140255435|DENND2A:140269538|rev|-	chr7	140255435	140269538	DENND2A	DENND2A	0	1	0	0.842561
chr1|DENND2C:115130007|DENND2C:115137199|rev|-	chr1	115130007	115137199	DENND2C	DENND2C	0	1	0	0.842561
chr15|DENND4A:65988703|DENND4A:65998562|rev|-	chr15	65988703	65998562	DENND4A	DENND4A	0	1	0	0.840116
chr9|DENND4C:19305525|DENND4C:19286766|rev|+	chr9	19305525	19286766	DENND4C	DENND4C	0	1	0	0.692349
chr9|DENND4C:19316837|DENND4C:19305349|rev|+	chr9	19316837	19305349	DENND4C	DENND4C	0	1	0	0.841345
chr11|DENND5A:9228219|DENND5A:9229179|rev|-	chr11	9228219	9229179	DENND5A	DENND5A	0	1	0	0.831156
chr11|DENND5A:9182259|DENND5A:9200620|rev|-	chr11	9182259	9200620	DENND5A	DENND5A	0	2	0	0.638831
chr12|DENND5B:31562196|DENND5B:31600703|rev|-	chr12	31562196	31600703	DENND5B	DENND5B	0	1	0	0.829822
chr12|DENND5B:31604873|DENND5B:31648853|rev|-	chr12	31604873	31648853	DENND5B	DENND5B	0	1	0	0.841345
chr3|DENND6A:57627379|DENND6A:57632165|rev|-	chr3	57627379	57632165	DENND6A	DENND6A	0	2	0	0.917027
chr3|DENND6A:57649362|DENND6A:57658165|rev|-	chr3	57649362	57658165	DENND6A	DENND6A	0	1	0	0.842561
chr5|DEPDC1B:59938638|DEPDC1B:59943360|rev|-	chr5	59938638	59943360	DEPDC1B	DEPDC1B	0	2	0	0.921873
chr5|DEPDC1B:59982788|DEPDC1B:59983054|dup|-	chr5	59982788	59983054	DEPDC1B	DEPDC1B	0	1	0	0.794649
chr22|DEPDC5:32193689|RNF185:31583032|rev|+	chr22	32193689	31583032	DEPDC5	RNF185	0	1	0	0.0027135
chr22|DEPDC5:32188803|DEPDC5:32180799|rev|+	chr22	32188803	32180799	DEPDC5	DEPDC5	0	3	0	0.939111
chr22|DEPDC5:32242953|DEPDC5:32241003|rev|+	chr22	32242953	32241003	DEPDC5	DEPDC5	0	1	0	0.841345
chr1|DFFA:10523114|DFFA:10523677|rev|-	chr1	10523114	10523677	DFFA	DFFA	0	1	0	0.825733
chr7|DFNA5:24784180|DFNA5:24789412|rev|-	chr7	24784180	24789412	DFNA5	DFNA5	0	1	0	0.794649
chr22|DGCR2:19050714|DGCR2:19055738|rev|-	chr22	19050714	19055738	DGCR2	DGCR2	0	1	0	0.5
chr22|DGCR8:20082318|DGCR8:20078957|rev|+	chr22	20082318	20078957	DGCR8	DGCR8	0	1	0	0.303224
chr2|DGKD:234350641|DGKD:234343025|rev|+	chr2	234350641	234343025	DGKD	DGKD	0	1	0	0.841345
chr13|DGKH:42703768|DGKH:42701598|rev|+	chr13	42703768	42701598	DGKH	DGKH	0	2	0	0.887701
chr1|DHCR24:55330975|DHCR24:55337286|rev|-	chr1	55330975	55337286	DHCR24	DHCR24	0	1	0	0.840116
chr1|DHDDS:26786635|DHDDS:26772806|rev|+	chr1	26786635	26772806	DHDDS	DHDDS	0	2	0	0.79648
chr1|DHDDS:26786635|DHDDS:26774049|rev|+	chr1	26786635	26774049	DHDDS	DHDDS	0	3	0	0.483608
chr5|DHFR:79929695|DHFR:79933828|rev|-	chr5	79929695	79933828	DHFR	DHFR	0	2	0	0.922391
chr19|DHPS:12788104|DHPS:12790357|rev|-	chr19	12788104	12790357	DHPS	DHPS	0	1	0	0.828474
chr14|DHRS7:60616070|DHRS7:60622870|rev|-	chr14	60616070	60622870	DHRS7	DHRS7	0	1	0	0.840116
chrX|DHRSX:2184780|DHRSX:2343345|rev|-	chrX	2184780	2343345	DHRSX	DHRSX	0	1	0	0.842561
chr10|DHTKD1:12143180|DHTKD1:12123470|rev|+	chr10	12143180	12123470	DHTKD1	DHTKD1	0	1	0	0.796384
chr10|DHTKD1:12139995|DHTKD1:12129533|rev|+	chr10	12139995	12129533	DHTKD1	DHTKD1	0	1	0	0.744256
chr10|DHTKD1:12150014|DHTKD1:12148244|rev|+	chr10	12150014	12148244	DHTKD1	DHTKD1	0	1	0	0.307651
chr5|DHX29:54562965|DHX29:54568003|rev|-	chr5	54562965	54568003	DHX29	DHX29	0	1	0	0.818615
chr10|DHX32:127569111|ADAM12:127787069|rev|-	chr10	127569111	127787069	DHX32	ADAM12	0	1	0	0.199666
chr17|DHX33:5352128|DHX33:5365866|rev|-	chr17	5352128	5365866	DHX33	DHX33	0	1	0	0.692349
chr19|DHX34:47884249|DHX34:47884072|dup|+	chr19	47884249	47884072	DHX34	DHX34	0	1	0	0.566514
chr19|DHX34:47858607|DHX34:47858295|dup|+	chr19	47858607	47858295	DHX34	DHX34	0	1	0	0.555458
chr20|DHX35:37623523|DHX35:37617435|rev|+	chr20	37623523	37617435	DHX35	DHX35	0	2	0	0.911235
chr20|DHX35:37623523|DHX35:37620096|rev|+	chr20	37623523	37620096	DHX35	DHX35	0	1	0	0.841345
chr20|DHX35:37623523|DHX35:37601201|rev|+	chr20	37623523	37601201	DHX35	DHX35	0	2	0	0.922391
chr12|DHX37:125436943|DHX37:125438757|rev|-	chr12	125436943	125438757	DHX37	DHX37	0	3	0	0.945046
chr12|DHX37:125441236|DHX37:125444969|rev|-	chr12	125441236	125444969	DHX37	DHX37	0	1	0	0.842561
chr17|DHX8:41582193|DHX8:41576229|rev|+	chr17	41582193	41576229	DHX8	DHX8	0	1	0	0.842561
chr17|DHX8:41585888|DHX8:41576229|rev|+	chr17	41585888	41576229	DHX8	DHX8	0	1	0	0.842561
chr1|DHX9:182852770|DHX9:182843988|rev|+	chr1	182852770	182843988	DHX9	DHX9	0	1	0	0.842561
chr5|DIAPH1:140913901|DIAPH1:140963182|rev|-	chr5	140913901	140963182	DIAPH1	DIAPH1	0	1	0	0.794649
chr13|DIAPH3:60616823|DIAPH3:60667866|rev|-	chr13	60616823	60667866	DIAPH3	DIAPH3	0	1	0	0.689682
chr13|DIAPH3:60435540|DIAPH3:60453602|rev|-	chr13	60435540	60453602	DIAPH3	DIAPH3	0	1	0	0.614141
chr5|DIMT1:61689781|DIMT1:61690434|rev|-	chr5	61689781	61690434	DIMT1	DIMT1	0	2	0	0.92135
chr21|DIP2A:47931527|DIP2A:47924273|rev|+	chr21	47931527	47924273	DIP2A	DIP2A	0	2	0	0.911835
chr21|DIP2A:47910632|DIP2A:47904669|rev|+	chr21	47910632	47904669	DIP2A	DIP2A	0	1	0	0.842561
chr12|DIP2B:51080465|DIP2B:51079615|rev|+	chr12	51080465	51079615	DIP2B	DIP2B	0	1	0	0.833783
chr12|DIP2B:51054102|DIP2B:51034506|rev|+	chr12	51054102	51034506	DIP2B	DIP2B	0	1	0	0.831156
chr2|DIRC3:218343103|DIRC3:218343281|dup|-	chr2	218343103	218343281	DIRC3	DIRC3	0	2	0	0.919222
chr2|DIS3L2:232894790|DIS3L2:232879544|rev|+	chr2	232894790	232879544	DIS3L2	DIS3L2	0	1	0	0.828474
chr2|DIS3L2:233028342|DIS3L2:233001181|rev|+	chr2	233028342	233001181	DIS3L2	DIS3L2	0	2	0	0.922391
chr2|DIS3L2:232889040|DIS3L2:232879544|rev|+	chr2	232889040	232879544	DIS3L2	DIS3L2	0	2	0	0.910022
chrX|DKC1:153999154|DKC1:153997441|rev|+	chrX	153999154	153997441	DKC1	DKC1	0	4	0	0.960455
chr3|DLG1:197009549|DLG1:197009716|dup|-	chr3	197009549	197009716	DLG1	DLG1	0	1	0	0.842561
chr3|DLG1:196812450|DLG1:196842954|rev|-	chr3	196812450	196842954	DLG1	DLG1	0	1	0	0.798098
chr14|DLST:75356052|DLST:75355797|rev|+	chr14	75356052	75355797	DLST	DLST	0	1	0	0.827111
chr22|DMC1:38933596|DMC1:38958374|rev|-	chr22	38933596	38958374	DMC1	DMC1	0	1	0	0.465535
chr22|DMC1:38948670|DMC1:38964294|rev|-	chr22	38948670	38964294	DMC1	DMC1	0	1	0	0.739827
chr7|DMTF1:86803985|DMTF1:86800310|rev|+	chr7	86803985	86800310	DMTF1	DMTF1	0	1	0	0.475802
chr7|DMTF1:86820343|DMTF1:86792810|rev|+	chr7	86820343	86792810	DMTF1	DMTF1	0	1	0	0.841345
chr5|DMXL1:118437701|DMXL1:118433673|rev|+	chr5	118437701	118433673	DMXL1	DMXL1	0	1	0	0.827111
chr5|DMXL1:118533651|DMXL1:118532065|rev|+	chr5	118533651	118532065	DMXL1	DMXL1	0	1	0	0.832477
chr15|DMXL2:51855577|DMXL2:51868378|rev|-	chr15	51855577	51868378	DMXL2	DMXL2	0	2	0	0.902323
chr10|DNA2:70206052|DNA2:70229920|rev|-	chr10	70206052	70229920	DNA2	DNA2	0	1	0	0.748579
chr1|DNAH14:225284941|DNAH14:225270250|rev|+	chr1	225284941	225270250	DNAH14	DNAH14	0	2	0	0.852706
chr2|DNAH7:196891483|PGAP1:197784874|rev|-	chr2	196891483	197784874	DNAH7	PGAP1	0	1	0	0.00896638
chr9|DNAJA1:33037113|DNAJA1:33036571|rev|+	chr9	33037113	33036571	DNAJA1	DNAJA1	0	2	0	0.890823
chr16|DNAJA2:47001424|DNAJA2:47002076|rev|-	chr16	47001424	47002076	DNAJA2	DNAJA2	0	4	0	0.959722
chr16|DNAJA3:4487486|DNAJA3:4484384|rev|+	chr16	4487486	4484384	DNAJA3	DNAJA3	0	1	0	0.566514
chr7|DNAJB6:157160177|DNAJB6:157155854|rev|+	chr7	157160177	157155854	DNAJB6	DNAJB6	0	3	0	0.939111
chr7|DNAJB6:157160177|DNAJB6:157151240|rev|+	chr7	157160177	157151240	DNAJB6	DNAJB6	0	6	0	0.971591
chr2|DNAJC10:183608439|DNAJC10:183597225|rev|+	chr2	183608439	183597225	DNAJC10	DNAJC10	0	1	0	0.838876
chr2|DNAJC10:183601113|DNAJC10:183597225|rev|+	chr2	183601113	183597225	DNAJC10	DNAJC10	0	1	0	0.825733
chr3|DNAJC13:132219757|DNAJC13:132217969|rev|+	chr3	132219757	132217969	DNAJC13	DNAJC13	0	1	0	0.831156
chr1|DNAJC16:15863309|DNAJC16:15862969|dup|+	chr1	15863309	15862969	DNAJC16	DNAJC16	0	1	0	0.631979
chr7|DNAJC2:102960202|DNAJC2:102960291|dup|-	chr7	102960202	102960291	DNAJC2	DNAJC2	0	1	0	0.327795
chr7|DNAJC2:102960055|DNAJC2:102960291|rev|-	chr7	102960055	102960291	DNAJC2	DNAJC2	0	1	0	0.748579
chr12|DNM1L:32871697|DNM1L:32863862|rev|+	chr12	32871697	32863862	DNM1L	DNM1L	0	2	0	0.922391
chr12|DNM1L:32875567|DNM1L:32873597|rev|+	chr12	32875567	32873597	DNM1L	DNM1L	0	1	0	0.841345
chr19|DNM2:10934575|DNM2:10922939|rev|+	chr19	10934575	10922939	DNM2	DNM2	0	1	0	0.842561
chr19|DNM2:10909248|DNM2:10906047|rev|+	chr19	10909248	10906047	DNM2	DNM2	0	1	0	0.748579
chr19|DNM2:10930765|DNM2:10916591|rev|+	chr19	10930765	10916591	DNM2	DNM2	0	1	0	0.744256
chr19|DNMT1:10264968|DNMT1:10265732|rev|-	chr19	10264968	10265732	DNMT1	DNMT1	0	1	0	0.411093
chr2|DNMT3A:25463508|DNMT3A:25464576|rev|-	chr2	25463508	25464576	DNMT3A	DNMT3A	0	1	0	0.811089
chr20|DNMT3B:31390276|DNMT3B:31383214|rev|+	chr20	31390276	31383214	DNMT3B	DNMT3B	0	1	0	0.649979
chr20|DNMT3B:31376818|DNMT3B:31368123|rev|+	chr20	31376818	31368123	DNMT3B	DNMT3B	0	1	0	0.56287
chr20|DNMT3B:31369220|DNMT3B:31368123|rev|+	chr20	31369220	31368123	DNMT3B	DNMT3B	0	1	0	0.833783
chr20|DNMT3B:31380576|DNMT3B:31372563|rev|+	chr20	31380576	31372563	DNMT3B	DNMT3B	0	5	0	0.980244
chr20|DNTTIP1:44439579|DNTTIP1:44437752|rev|+	chr20	44439579	44437752	DNTTIP1	DNTTIP1	0	1	0	0.82007
chr20|DNTTIP1:44424082|DBNDD2:44034654|rev|+	chr20	44424082	44034654	DNTTIP1	DBNDD2	0	1	0	0.13371
chr10|DOCK1:128926028|DOCK1:128859931|rev|+	chr10	128926028	128859931	DOCK1	DOCK1	0	2	0	0.0861235
chr10|DOCK1:128795147|DOCK1:128776211|rev|+	chr10	128795147	128776211	DOCK1	DOCK1	0	1	0	0.842561
chr10|DOCK1:128860040|DOCK1:128840888|rev|+	chr10	128860040	128840888	DOCK1	DOCK1	0	1	0	0.748579
chr10|DOCK1:128926028|DOCK1:128923737|rev|+	chr10	128926028	128923737	DOCK1	DOCK1	0	7	0	0.527901
chr10|DOCK1:128785881|DOCK1:128768965|rev|+	chr10	128785881	128768965	DOCK1	DOCK1	0	1	0	0.825733
chr10|DOCK1:128817099|DOCK1:128810558|rev|+	chr10	128817099	128810558	DOCK1	DOCK1	0	1	0	0.842561
chr10|DOCK1:128821588|DOCK1:128806995|rev|+	chr10	128821588	128806995	DOCK1	DOCK1	0	1	0	0.842561
chrX|DOCK11:117788924|DOCK11:117788564|rev|+	chrX	117788924	117788564	DOCK11	DOCK11	0	2	0	0.429003
chr3|DOCK3:51198133|DOCK3:51196674|rev|+	chr3	51198133	51196674	DOCK3	DOCK3	0	1	0	0.822933
chr3|DOCK3:51284238|DOCK3:51246204|rev|+	chr3	51284238	51246204	DOCK3	DOCK3	0	1	0	0.566514
chr3|DOCK3:51112871|DOCK3:51101878|rev|+	chr3	51112871	51101878	DOCK3	DOCK3	0	2	0	0.777529
chr3|DOCK3:51127815|DOCK3:51101878|rev|+	chr3	51127815	51101878	DOCK3	DOCK3	0	1	0	0.794649
chr3|DOCK3:50971508|DOCK3:50816105|rev|+	chr3	50971508	50816105	DOCK3	DOCK3	0	1	0	0.842561
chr3|DOCK3:51127815|DOCK3:51126673|rev|+	chr3	51127815	51126673	DOCK3	DOCK3	0	1	0	0.364709
chr3|DOCK3:51275021|DOCK3:51266942|rev|+	chr3	51275021	51266942	DOCK3	DOCK3	0	1	0	0.689682
chr3|DOCK3:50971508|DOCK3:50971411|dup|+	chr3	50971508	50971411	DOCK3	DOCK3	0	1	0	0.841345
chr7|DOCK4:111448876|DOCK4:111452005|rev|-	chr7	111448876	111452005	DOCK4	DOCK4	0	1	0	0.842561
chr8|DOCK5:25183063|DOCK5:25177093|rev|+	chr8	25183063	25177093	DOCK5	DOCK5	0	1	0	0.748579
chr8|DOCK5:25136181|DOCK5:25101189|rev|+	chr8	25136181	25101189	DOCK5	DOCK5	0	2	0	0.92135
chr19|DOCK6:11358741|DOCK6:11361762|rev|-	chr19	11358741	11361762	DOCK6	DOCK6	0	1	0	0.841345
chr19|DOCK6:11356238|DOCK6:11356554|rev|-	chr19	11356238	11356554	DOCK6	DOCK6	0	2	0	0.910631
chr1|DOCK7:63003561|DOCK7:63018572|rev|-	chr1	63003561	63018572	DOCK7	DOCK7	0	1	0	0.828474
chr1|DOCK7:63119395|DOCK7:63128801|rev|-	chr1	63119395	63128801	DOCK7	DOCK7	0	1	0	0.748579
chr1|DOCK7:63021495|DOCK7:63085664|rev|-	chr1	63021495	63085664	DOCK7	DOCK7	0	1	0	0.812629
chr9|DOCK8:289581|DOCK8:271626|rev|+	chr9	289581	271626	DOCK8	DOCK8	0	1	0	0.842561
chr13|DOCK9:99575555|DOCK9:99607805|rev|-	chr13	99575555	99607805	DOCK9	DOCK9	0	2	0	0.915904
chr13|DOCK9:99549741|DOCK9:99556960|rev|-	chr13	99549741	99556960	DOCK9	DOCK9	0	1	0	0.842561
chr20|DOK5:53260117|DOK5:53226926|rev|+	chr20	53260117	53226926	DOK5	DOK5	0	2	0	0.817233
chr6|DOPEY1:83810605|DOPEY1:83806643|rev|+	chr6	83810605	83806643	DOPEY1	DOPEY1	0	1	0	0.842561
chr6|DOPEY1:83863960|DOPEY1:83861311|rev|+	chr6	83863960	83861311	DOPEY1	DOPEY1	0	1	0	0.801463
chr6|DOPEY1:83818799|DOPEY1:83806643|rev|+	chr6	83818799	83806643	DOPEY1	DOPEY1	0	1	0	0.835076
chr21|DOPEY2:37610999|DOPEY2:37609559|rev|+	chr21	37610999	37609559	DOPEY2	DOPEY2	0	1	0	0.5
chr21|DOPEY2:37581202|DOPEY2:37581012|dup|+	chr21	37581202	37581012	DOPEY2	DOPEY2	0	1	0	0.842561
chr21|DOPEY2:37612253|DOPEY2:37610898|rev|+	chr21	37612253	37610898	DOPEY2	DOPEY2	0	1	0	0.82434
chr21|DOPEY2:37636112|DOPEY2:37635843|rev|+	chr21	37636112	37635843	DOPEY2	DOPEY2	0	1	0	0.842561
chr19|DOT1L:2194576|DOT1L:2189730|rev|+	chr19	2194576	2189730	DOT1L	DOT1L	0	1	0	0.303224
chr11|DPAGT1:118967851|DPAGT1:118968261|rev|-	chr11	118967851	118968261	DPAGT1	DPAGT1	0	2	0	0.780789
chr20|DPM1:49557401|DPM1:49558663|rev|-	chr20	49557401	49558663	DPM1	DPM1	0	2	0	0.839387
chr7|DPP6:154172122|DPP6:154143298|rev|+	chr7	154172122	154143298	DPP6	DPP6	0	1	0	0.842561
chr15|DPP8:65746600|DPP8:65759561|rev|-	chr15	65746600	65759561	DPP8	DPP8	0	1	0	0.825733
chr3|DPPA2:109023321|DPPA2:109027140|rev|-	chr3	109023321	109027140	DPPA2	DPPA2	0	1	0	0.842561
chr3|DPPA2:109019217|DPPA2:109027140|rev|-	chr3	109019217	109027140	DPPA2	DPPA2	0	1	0	0.842561
chr7|DPY19L1:35050079|DPY19L1:35058208|rev|-	chr7	35050079	35058208	DPY19L1	DPY19L1	0	2	0	0.92135
chr7|DPY19L1:35009044|DPY19L1:35029553|rev|-	chr7	35009044	35029553	DPY19L1	DPY19L1	0	1	0	0.842561
chr7|DPY19L1P1:32672154|DPY19L1P1:32678977|rev|-	chr7	32672154	32678977	DPY19L1P1	DPY19L1P1	0	3	0	0.89363
chr12|DPY19L2:64038182|DPY19L2:64057625|rev|-	chr12	64038182	64057625	DPY19L2	DPY19L2	0	4	0	0.959968
chr12|DPY19L2:64038182|DPY19L2:64059639|rev|-	chr12	64038182	64059639	DPY19L2	DPY19L2	0	1	0	0.648599
chr8|DPY19L4:95774062|DPY19L4:95768263|rev|+	chr8	95774062	95768263	DPY19L4	DPY19L4	0	2	0	0.72315
chr1|DPYD:97981281|DPYD:98015300|rev|-	chr1	97981281	98015300	DPYD	DPYD	0	1	0	0.842561
chr8|DPYSL2:26492416|DPYSL2:26439484|rev|+	chr8	26492416	26439484	DPYSL2	DPYSL2	0	1	0	0.842561
chr5|DPYSL3:146788290|DPYSL3:146804526|rev|-	chr5	146788290	146804526	DPYSL3	DPYSL3	0	1	0	0.832477
chr11|DRAP1:65688443|DRAP1:65688039|rev|+	chr11	65688443	65688039	DRAP1	DRAP1	0	1	0	0.842561
chr1|DRAXIN:11775265|DRAXIN:11771907|rev|+	chr1	11775265	11771907	DRAXIN	DRAXIN	0	3	0	0.959139
chr17|DRG2:18004904|DRG2:18002946|rev|+	chr17	18004904	18002946	DRG2	DRG2	0	1	0	0.841345
chr5|DROSHA:31405783|DROSHA:31410994|rev|-	chr5	31405783	31410994	DROSHA	DROSHA	0	1	0	0.842561
chr18|DSG2:29111215|DSG2:29110949|dup|+	chr18	29111215	29110949	DSG2	DSG2	0	1	0	0.822933
chr20|DSN1:35390863|DSN1:35396445|rev|-	chr20	35390863	35396445	DSN1	DSN1	0	1	0	0.832477
chr6|DSP:7558497|DSP:7555950|rev|+	chr6	7558497	7555950	DSP	DSP	0	1	0	0.841345
chr6|DST:56347480|DST:56352071|rev|-	chr6	56347480	56352071	DST	DST	0	1	0	0.818615
chr1|DSTYK:205132850|DSTYK:205138960|rev|-	chr1	205132850	205138960	DSTYK	DSTYK	0	1	0	0.631192
chr20|DTD1:18724915|DTD1:18608770|rev|+	chr20	18724915	18608770	DTD1	DTD1	0	2	0	0.761355
chr18|DTNA:32438362|DTNA:32395872|rev|+	chr18	32438362	32395872	DTNA	DTNA	0	1	0	0.748579
chr18|DTNA:32407640|DTNA:32400754|rev|+	chr18	32407640	32400754	DTNA	DTNA	0	1	0	0.559185
chr2|DTNB:25830104|DTNB:25851253|rev|-	chr2	25830104	25851253	DTNB	DTNB	0	1	0	0.822933
chr5|DTWD2:118274890|DTWD2:118280344|rev|-	chr5	118274890	118280344	DTWD2	DTWD2	0	1	0	0.631192
chr7|DTX2:76121570|DTX2:76092861|rev|+	chr7	76121570	76092861	DTX2	DTX2	0	3	0	0.64579
chr7|DTX2:76121570|DTX2:76109737|rev|+	chr7	76121570	76109737	DTX2	DTX2	0	1	0	0.842561
chr7|DTX2:76110094|DTX2:76092861|rev|+	chr7	76110094	76092861	DTX2	DTX2	0	1	0	0.842561
chr7|DTX2P1-UPK3BP1-PMS2P11:76645172|DTX2P1-UPK3BP1-PMS2P11:76629625|rev|+	chr7	76645172	76629625	DTX2P1-UPK3BP1-PMS2P11	DTX2P1-UPK3BP1-PMS2P11	0	1	0	0.842561
chr7|DTX2P1-UPK3BP1-PMS2P11:76645172|DTX2:76133672|rev|+	chr7	76645172	76133672	DTX2P1-UPK3BP1-PMS2P11	DTX2	0	1	0	0.807956
chr7|DTX2P1-UPK3BP1-PMS2P11:76619686|DTX2:76092861|rev|+	chr7	76619686	76092861	DTX2P1-UPK3BP1-PMS2P11	DTX2	0	2	0	0.792155
chr3|DTX3L:122284917|DTX3L:122284705|dup|+	chr3	122284917	122284705	DTX3L	DTX3L	0	1	0	0.842561
chr16|DUS2L:68072052|DUS2L:68071908|dup|+	chr16	68072052	68071908	DUS2L	DUS2L	0	1	0	0.841345
chr16|DUS2L:68090327|DUS2L:68071908|rev|+	chr16	68090327	68071908	DUS2L	DUS2L	0	1	0	0.692349
chr16|DUS2L:68088520|DUS2L:68059317|rev|+	chr16	68088520	68059317	DUS2L	DUS2L	0	1	0	0.748579
chr7|DUS4L:107217037|DUS4L:107215632|rev|+	chr7	107217037	107215632	DUS4L	DUS4L	0	1	0	0.831156
chr1|DUSP12:161723051|DUSP12:161721655|rev|+	chr1	161723051	161721655	DUSP12	DUSP12	0	1	0	0.197148
chr12|DUSP16:12653452|DUSP16:12674397|rev|-	chr12	12653452	12674397	DUSP16	DUSP16	0	1	0	0.555458
chr1|DVL1:1273356|DVL1:1278138|rev|-	chr1	1273356	1278138	DVL1	DVL1	0	1	0	0.774005
chr17|DVL2:7131295|DVL2:7132766|rev|-	chr17	7131295	7132766	DVL2	DVL2	0	1	0	0.842561
chr14|DYNC1H1:102511035|DYNC1H1:102506572|rev|+	chr14	102511035	102506572	DYNC1H1	DYNC1H1	0	2	0	0.922391
chr14|DYNC1H1:102493881|DYNC1H1:102493510|rev|+	chr14	102493881	102493510	DYNC1H1	DYNC1H1	0	1	0	0.270987
chr14|DYNC1H1:102469302|DYNC1H1:102468873|rev|+	chr14	102469302	102468873	DYNC1H1	DYNC1H1	0	2	0	0.922391
chr11|DYNC2H1:103194718|DYNC2H1:103173821|rev|+	chr11	103194718	103173821	DYNC2H1	DYNC2H1	0	2	0	0.855781
chr11|DYNC2H1:103158334|DYNC2H1:103151076|rev|+	chr11	103158334	103151076	DYNC2H1	DYNC2H1	0	4	0	0.960717
chr11|DYNC2H1:103178560|DYNC2H1:103173821|rev|+	chr11	103178560	103173821	DYNC2H1	DYNC2H1	0	1	0	0.748579
chr11|DYNC2H1:103229087|DYNC2H1:103182606|rev|+	chr11	103229087	103182606	DYNC2H1	DYNC2H1	0	1	0	0.686983
chr21|DYRK1A:38853128|DYRK1A:38844985|rev|+	chr21	38853128	38844985	DYRK1A	DYRK1A	0	1	0	0.841345
chr20|DZANK1:18393289|DZANK1:18395156|rev|-	chr20	18393289	18395156	DZANK1	DZANK1	0	1	0	0.566514
chr13|DZIP1:96263698|DZIP1:96264431|rev|-	chr13	96263698	96264431	DZIP1	DZIP1	0	2	0	0.922391
chr13|DZIP1:96258256|DZIP1:96261767|rev|-	chr13	96258256	96261767	DZIP1	DZIP1	0	1	0	0.803116
chr20|E2F1:32264910|E2F1:32268222|rev|-	chr20	32264910	32268222	E2F1	E2F1	0	1	0	0.748579
chr20|E2F1:32264910|E2F1:32267780|rev|-	chr20	32264910	32267780	E2F1	E2F1	0	1	0	0.794649
chr16|E4F1:2285144|E4F1:2283882|rev|+	chr16	2285144	2283882	E4F1	E4F1	0	1	0	0.742055
chr6|ECI2:4125483|ECI2:4128065|rev|-	chr6	4125483	4128065	ECI2	ECI2	0	1	0	0.065834
chr3|ECT2:172504364|ECT2:172499952|rev|+	chr3	172504364	172499952	ECT2	ECT2	0	4	0	0.960455
chr3|ECT2:172504364|ECT2:172486796|rev|+	chr3	172504364	172486796	ECT2	ECT2	0	2	0	0.920294
chr15|EDC3:74948073|EDC3:74985359|rev|-	chr15	74948073	74985359	EDC3	EDC3	0	1	0	0.82434
chr15|EDC3:74963795|EDC3:74979520|rev|-	chr15	74963795	74979520	EDC3	EDC3	0	1	0	0.842561
chr15|EDC3:74948073|EDC3:74948409|dup|-	chr15	74948073	74948409	EDC3	EDC3	0	1	0	0.631192
chr3|EDEM1:5249948|EDEM1:5236893|rev|+	chr3	5249948	5236893	EDEM1	EDEM1	0	1	0	0.842561
chr20|EDEM2:33706400|EDEM2:33714178|rev|-	chr20	33706400	33714178	EDEM2	EDEM2	0	2	0	0.92135
chr11|EED:85977258|EED:85961337|rev|+	chr11	85977258	85961337	EED	EED	0	1	0	0.841345
chr6|EEF1A1:74228420|EEF1A1:74229239|rev|-	chr6	74228420	74229239	EEF1A1	EEF1A1	0	1	0	0.624799
chr6|EEF1A1:74227752|EEF1A1:74228333|rev|-	chr6	74227752	74228333	EEF1A1	EEF1A1	0	1	0	0.689682
chr6|EEF1A1:74228076|EEF1A1:74228333|dup|-	chr6	74228076	74228333	EEF1A1	EEF1A1	0	1	0	0.842561
chr16|EEF2K:22278197|EEF2K:22277710|rev|+	chr16	22278197	22277710	EEF2K	EEF2K	0	2	0	0.889275
chr7|EEPD1:36336796|EEPD1:36320723|rev|+	chr7	36336796	36320723	EEPD1	EEPD1	0	2	0	0.922391
chr17|EFCAB13:45422464|EFCAB13:45405634|rev|+	chr17	45422464	45405634	EFCAB13	EFCAB13	0	2	0	0.849554
chr17|EFCAB13:45419398|EFCAB13:45403591|rev|+	chr17	45419398	45403591	EFCAB13	EFCAB13	0	1	0	0.832477
chr1|EFCAB2:245222760|EFCAB2:245180543|rev|+	chr1	245222760	245180543	EFCAB2	EFCAB2	0	2	0	0.906264
chr1|EFCAB2:245222760|EFCAB2:245165422|rev|+	chr1	245222760	245165422	EFCAB2	EFCAB2	0	1	0	0.842561
chr1|EFCAB2:245180628|EFCAB2:245165422|rev|+	chr1	245180628	245165422	EFCAB2	EFCAB2	0	1	0	0.842561
chr13|EFHA1:22113440|EFHA1:22141083|rev|-	chr13	22113440	22141083	EFHA1	EFHA1	0	1	0	0.842561
chr8|EFR3A:132989339|EFR3A:132952745|rev|+	chr8	132989339	132952745	EFR3A	EFR3A	0	1	0	0.842561
chr8|EFR3A:132968152|EFR3A:132962215|rev|+	chr8	132968152	132962215	EFR3A	EFR3A	0	1	0	0.689682
chr2|EFR3B:25359467|EFR3B:25358335|rev|+	chr2	25359467	25358335	EFR3B	EFR3B	0	1	0	0.748579
chr15|EFTUD1P1:84770916|EFTUD1P1:84758960|rev|+	chr15	84770916	84758960	EFTUD1P1	EFTUD1P1	0	1	0	0.841345
chr17|EFTUD2:42953301|EFTUD2:42959090|rev|-	chr17	42953301	42959090	EFTUD2	EFTUD2	0	1	0	0.842561
chr17|EFTUD2:42940080|EFTUD2:42942433|rev|-	chr17	42940080	42942433	EFTUD2	EFTUD2	0	2	0	0.900966
chr2|EHBP1:63206470|EHBP1:63206322|dup|+	chr2	63206470	63206322	EHBP1	EHBP1	0	1	0	0.827111
chr2|EHBP1:63217975|EHBP1:63206322|rev|+	chr2	63217975	63206322	EHBP1	EHBP1	0	1	0	0.842561
chr2|EHBP1:62998527|EHBP1:62974529|rev|+	chr2	62998527	62974529	EHBP1	EHBP1	0	2	0	0.922391
chr19|EHD2:48229481|EHD2:48229068|dup|+	chr19	48229481	48229068	EHD2	EHD2	0	1	0	0.82007
chr3|EHHADH:184935923|EHHADH:184966305|rev|-	chr3	184935923	184966305	EHHADH	EHHADH	0	1	0	0.842561
chr9|EHMT1:140671296|EHMT1:140669560|rev|+	chr9	140671296	140669560	EHMT1	EHMT1	0	1	0	0.555457
chr9|EHMT1:140695436|EHMT1:140685299|rev|+	chr9	140695436	140685299	EHMT1	EHMT1	0	2	0	0.91976
chr9|EHMT1:140712590|EHMT1:140637822|rev|+	chr9	140712590	140637822	EHMT1	EHMT1	0	1	0	0.601167
chr9|EHMT1:140676849|EHMT1:140669560|rev|+	chr9	140676849	140669560	EHMT1	EHMT1	0	1	0	0.748579
chr9|EHMT1:140695436|EHMT1:140676742|rev|+	chr9	140695436	140676742	EHMT1	EHMT1	0	1	0	0.838876
chr9|EHMT1:140646860|EHMT1:140611077|rev|+	chr9	140646860	140611077	EHMT1	EHMT1	0	1	0	0.842561
chr9|EHMT1:140712590|EHMT1:140707457|rev|+	chr9	140712590	140707457	EHMT1	EHMT1	0	1	0	0.257893
chr6|EHMT2:31860183|EHMT2:31860511|rev|-	chr6	31860183	31860511	EHMT2	EHMT2	0	1	0	0.842561
chr6|EHMT2:31860183|EHMT2:31860687|rev|-	chr6	31860183	31860687	EHMT2	EHMT2	0	2	0	0.921873
chr7|EIF2AK1:6068245|EIF2AK1:6068663|rev|-	chr7	6068245	6068663	EIF2AK1	EIF2AK1	0	1	0	0.842561
chr7|EIF2AK1:6085701|EIF2AK1:6089676|rev|-	chr7	6085701	6089676	EIF2AK1	EIF2AK1	0	4	0	0.972968
chr15|EIF2AK4:40322657|EIF2AK4:40321606|rev|+	chr15	40322657	40321606	EIF2AK4	EIF2AK4	0	1	0	0.833783
chr15|EIF2AK4:40322657|EIF2AK4:40313099|rev|+	chr15	40322657	40313099	EIF2AK4	EIF2AK4	0	1	0	0.841345
chr1|EIF2B3:45340349|EIF2B3:45341367|rev|-	chr1	45340349	45341367	EIF2B3	EIF2B3	0	1	0	0.842561
chr1|EIF2B3:45345489|EIF2B3:45345680|dup|-	chr1	45345489	45345680	EIF2B3	EIF2B3	0	1	0	0.842561
chr1|EIF2D:206770449|EIF2D:206773662|rev|-	chr1	206770449	206773662	EIF2D	EIF2D	0	1	0	0.524069
chrX|EIF2S3:24089844|EIF2S3:24084114|rev|+	chrX	24089844	24084114	EIF2S3	EIF2S3	0	1	0	0.842561
chrX|EIF2S3:24091380|EIF2S3:24084114|rev|+	chrX	24091380	24084114	EIF2S3	EIF2S3	0	1	0	0.842561
chrX|EIF2S3:24084209|EIF2S3:24080532|rev|+	chrX	24084209	24080532	EIF2S3	EIF2S3	0	1	0	0.5
chr7|EIF3B:2406083|EIF3B:2405951|dup|+	chr7	2406083	2405951	EIF3B	EIF3B	0	1	0	0.821509
chr7|EIF3B:2402762|EIF3B:2402279|rev|+	chr7	2402762	2402279	EIF3B	EIF3B	0	2	0	0.86405
chr8|EIF3E:109247226|EIF3E:109248432|rev|-	chr8	109247226	109248432	EIF3E	EIF3E	0	1	0	0.827111
chr8|EIF3E:109228640|EIF3E:109229689|rev|-	chr8	109228640	109229689	EIF3E	EIF3E	0	1	0	0.841345
chr8|EIF3E:109226835|EIF3E:109241424|rev|-	chr8	109226835	109241424	EIF3E	EIF3E	0	1	0	0.836356
chr1|EIF3I:32692131|EIF3I:32691771|rev|+	chr1	32692131	32691771	EIF3I	EIF3I	0	2	0	0.426459
chr1|EIF3I:32691921|EIF3I:32689634|rev|+	chr1	32691921	32689634	EIF3I	EIF3I	0	1	0	0.368808
chr19|EIF3K:39116742|EIF3K:39114716|rev|+	chr19	39116742	39114716	EIF3K	EIF3K	0	1	0	0.807956
chr22|EIF3L:38251651|EIF3L:38247286|rev|+	chr22	38251651	38247286	EIF3L	EIF3L	0	1	0	0.5
chr22|EIF3L:38274178|EIF3L:38266182|rev|+	chr22	38274178	38266182	EIF3L	EIF3L	0	1	0	0.841345
chr17|EIF4A1:7481234|EIF4A1:7480886|rev|+	chr17	7481234	7480886	EIF4A1	EIF4A1	0	1	0	0.842561
chr3|EIF4A2:186503840|EIF4A2:186502352|rev|+	chr3	186503840	186502352	EIF4A2	EIF4A2	0	1	0	0.842561
chr3|EIF4A2:186505373|EIF4A2:186504290|rev|+	chr3	186505373	186504290	EIF4A2	EIF4A2	0	1	0	0.842561
chr3|EIF4A2:186502890|EIF4A2:186502352|rev|+	chr3	186502890	186502352	EIF4A2	EIF4A2	0	2	0	0.827111
chr3|EIF4A2:186504062|EIF4A2:186502750|rev|+	chr3	186504062	186502750	EIF4A2	EIF4A2	0	1	0	0.842561
chr12|EIF4B:53421972|EIF4B:53415589|rev|+	chr12	53421972	53415589	EIF4B	EIF4B	0	2	0	0.917582
chr12|EIF4B:53421972|EIF4B:53413693|rev|+	chr12	53421972	53413693	EIF4B	EIF4B	0	1	0	0.842561
chr12|EIF4B:53416411|EIF4B:53415589|rev|+	chr12	53416411	53415589	EIF4B	EIF4B	0	4	0	0.977521
chr12|EIF4B:53416411|EIF4B:53413693|rev|+	chr12	53416411	53413693	EIF4B	EIF4B	0	5	0	0.987619
chr12|EIF4B:53421972|EIF4B:53410256|rev|+	chr12	53421972	53410256	EIF4B	EIF4B	0	1	0	0.833783
chr4|EIF4E:99808229|EIF4E:99812483|rev|-	chr4	99808229	99812483	EIF4E	EIF4E	0	1	0	0.842561
chr22|EIF4ENIF1:31850129|EIF4ENIF1:31859953|rev|-	chr22	31850129	31859953	EIF4ENIF1	EIF4ENIF1	0	1	0	0.566514
chr22|EIF4ENIF1:31859666|EIF4ENIF1:31864288|rev|-	chr22	31859666	31864288	EIF4ENIF1	EIF4ENIF1	0	2	0	0.903658
chr3|EIF4G1:184041765|EIF2B5:183859712|rev|+	chr3	184041765	183859712	EIF4G1	EIF2B5	0	1	0	0.00188482
chr11|EIF4G2:10823207|EIF4G2:10823756|rev|-	chr11	10823207	10823756	EIF4G2	EIF4G2	0	1	0	0.715926
chr11|EIF4G2:10824757|EIF4G2:10825597|rev|-	chr11	10824757	10825597	EIF4G2	EIF4G2	0	1	0	0.842561
chr11|EIF4G2:10821978|EIF4G2:10822194|dup|-	chr11	10821978	10822194	EIF4G2	EIF4G2	0	1	0	0.842561
chr1|EIF4G3:21329205|EIF4G3:21437876|rev|-	chr1	21329205	21437876	EIF4G3	EIF4G3	0	2	0	0.856789
chr1|EIF4G3:21151592|EIF4G3:21167521|rev|-	chr1	21151592	21167521	EIF4G3	EIF4G3	0	1	0	0.842561
chr1|EIF4G3:21295966|EIF4G3:21437876|rev|-	chr1	21295966	21437876	EIF4G3	EIF4G3	0	1	0	0.837622
chr1|EIF4G3:21324093|EIF4G3:21329301|rev|-	chr1	21324093	21329301	EIF4G3	EIF4G3	0	1	0	0.840116
chr1|EIF4G3:21295966|EIF4G3:21307720|rev|-	chr1	21295966	21307720	EIF4G3	EIF4G3	0	1	0	0.5
chr1|EIF4G3:21137230|EIF4G3:21139732|rev|-	chr1	21137230	21139732	EIF4G3	EIF4G3	0	2	0	0.920294
chr20|EIF6:33867368|EIF6:33867921|rev|-	chr20	33867368	33867921	EIF6	EIF6	0	1	0	0.748579
chr4|ELF2:140046317|SETD7:140477577|rev|-	chr4	140046317	140477577	ELF2	SETD7	0	1	0	0.00951129
chr5|ELL2:95249474|ELL2:95255249|rev|-	chr5	95249474	95255249	ELL2	ELL2	0	1	0	0.841345
chr7|ELMO1:37250990|ELMO1:37283996|rev|-	chr7	37250990	37283996	ELMO1	ELMO1	0	1	0	0.842561
chr2|ELMOD3:85596953|ELMOD3:85595808|rev|+	chr2	85596953	85595808	ELMOD3	ELMOD3	0	1	0	0.832477
chr18|ELP2:33722929|ELP2:33716269|rev|+	chr18	33722929	33716269	ELP2	ELP2	0	1	0	0.822933
chr3|ELP6:47539775|ELP6:47552716|rev|-	chr3	47539775	47552716	ELP6	ELP6	0	1	0	0.841345
chr3|ELP6:47539775|ELP6:47545938|rev|-	chr3	47539775	47545938	ELP6	ELP6	0	1	0	0.842561
chr5|EMB:49701558|EMB:49707217|rev|-	chr5	49701558	49707217	EMB	EMB	0	1	0	0.00951129
chr5|EMB:49695692|EMB:49707217|rev|-	chr5	49695692	49707217	EMB	EMB	0	1	0	0.842561
chr22|EMID1:29611619|EMID1:29610914|rev|+	chr22	29611619	29610914	EMID1	EMID1	0	1	0	0.842561
chr18|EMILIN2:2892484|EMILIN2:2890558|dup|+	chr18	2892484	2890558	EMILIN2	EMILIN2	0	1	0	0.838876
chr14|EML1:100387214|EML1:100384118|rev|+	chr14	100387214	100384118	EML1	EML1	0	2	0	0.914764
chr14|EML1:100381034|EML1:100380515|rev|+	chr14	100381034	100380515	EML1	EML1	0	1	0	0.646411
chr19|EML2:46129962|EML2:46133304|rev|-	chr19	46129962	46133304	EML2	EML2	0	1	0	0.618251
chr14|EML5:89220855|EML5:89221015|dup|-	chr14	89220855	89221015	EML5	EML5	0	2	0	0.917027
chr14|EML5:89202707|EML5:89221015|rev|-	chr14	89202707	89221015	EML5	EML5	0	1	0	0.842561
chr1|ENAH:225754950|ENAH:225755116|dup|-	chr1	225754950	225755116	ENAH	ENAH	0	1	0	0.787485
chr1|ENAH:225695652|ENAH:225718340|rev|-	chr1	225695652	225718340	ENAH	ENAH	0	1	0	0.842561
chr5|ENC1:73930508|ENC1:73932323|dup|-	chr5	73930508	73932323	ENC1	ENC1	0	5	0	0.526333
chr17|ENGASE:77073946|ENGASE:77073511|rev|+	chr17	77073946	77073511	ENGASE	ENGASE	0	2	0	0.547142
chr17|ENGASE:77077155|ENGASE:77073511|rev|+	chr17	77077155	77073511	ENGASE	ENGASE	0	1	0	0.748579
chr1|ENO1:8922945|ENO1:8923402|rev|-	chr1	8922945	8923402	ENO1	ENO1	0	1	0	0.842561
chr1|ENO1:8922945|ENO1:8924151|rev|-	chr1	8922945	8924151	ENO1	ENO1	0	1	0	0.842561
chr1|ENO1:8926337|ENO1:8927309|rev|-	chr1	8926337	8927309	ENO1	ENO1	0	1	0	0.614917
chr18|ENOSF1:683245|ENOSF1:706578|rev|-	chr18	683245	706578	ENOSF1	ENOSF1	0	1	0	0.842561
chr18|ENOSF1:691067|ENOSF1:691276|rev|-	chr18	691067	691276	ENOSF1	ENOSF1	0	1	0	0.56287
chrX|ENOX2:130037022|LOC286467:130928494|rev|-	chrX	130037022	130928494	ENOX2	LOC286467	0	1	0	0.00896638
chr6|ENPP1:132207864|ENPP1:132203484|rev|+	chr6	132207864	132203484	ENPP1	ENPP1	0	1	0	0.827111
chr6|ENPP1:132201174|ENPP1:132190497|rev|+	chr6	132201174	132190497	ENPP1	ENPP1	0	1	0	0.840116
chr1|ENSA:150598117|ENSA:150600068|rev|-	chr1	150598117	150600068	ENSA	ENSA	0	1	0	0.673383
chr22|ENTHD1:40289698|MKL1:40825771|rev|-	chr22	40289698	40825771	ENTHD1	MKL1	0	1	0	0.00342857
chr10|ENTPD7:101439632|ENTPD7:101439017|rev|+	chr10	101439632	101439017	ENTPD7	ENTPD7	0	1	0	0.833783
chr22|EP300:41522044|EP300:41513190|rev|+	chr22	41522044	41513190	EP300	EP300	0	2	0	0.593629
chr22|EP300:41526007|EP300:41521867|rev|+	chr22	41526007	41521867	EP300	EP300	0	2	0	0.79648
chr22|EP300:41537226|EP300:41527391|rev|+	chr22	41537226	41527391	EP300	EP300	0	1	0	0.842561
chr12|EP400:132497723|EP400:132489621|rev|+	chr12	132497723	132489621	EP400	EP400	0	2	0	0.664845
chr20|EPB41L1:34778719|EPB41L1:34770193|rev|+	chr20	34778719	34770193	EPB41L1	EPB41L1	0	1	0	0.748579
chr5|EPB41L4A:111598190|EPB41L4A:111616020|rev|-	chr5	111598190	111616020	EPB41L4A	EPB41L4A	0	1	0	0.829822
chr5|EPB41L4A:111540071|EPB41L4A:111545679|rev|-	chr5	111540071	111545679	EPB41L4A	EPB41L4A	0	1	0	0.307651
chr9|EPB41L4B:112025329|EPB41L4B:112042201|rev|-	chr9	112025329	112042201	EPB41L4B	EPB41L4B	0	2	0	0.922391
chr2|EPCAM:47607108|EPCAM:47606091|rev|+	chr2	47607108	47606091	EPCAM	EPCAM	0	1	0	0.36437
chr18|EPG5:43503233|EPG5:43510796|rev|-	chr18	43503233	43510796	EPG5	EPG5	0	1	0	0.840116
chr6|EPHA7:94066434|EPHA7:94068129|rev|-	chr6	94066434	94068129	EPHA7	EPHA7	0	1	0	0.841345
chr1|EPHB2:23111569|EPHB2:23107913|rev|+	chr1	23111569	23107913	EPHB2	EPHB2	0	1	0	0.842561
chr1|EPHX1:226019660|EPHX1:226016425|rev|+	chr1	226019660	226016425	EPHX1	EPHX1	0	1	0	0.748579
chr1|EPRS:220152759|EPRS:220156740|rev|-	chr1	220152759	220156740	EPRS	EPRS	0	2	0	0.828323
chr1|EPS15:51926762|EPS15:51946986|rev|-	chr1	51926762	51946986	EPS15	EPS15	0	2	0	0.920294
chr1|EPS15:51868106|EPS15:51871780|rev|-	chr1	51868106	51871780	EPS15	EPS15	0	1	0	0.842561
chr1|EPS15:51860052|EPS15:51887530|rev|-	chr1	51860052	51887530	EPS15	EPS15	0	2	0	0.914764
chr19|EPS15L1:16524583|EPS15L1:16532287|rev|-	chr19	16524583	16532287	EPS15L1	EPS15L1	0	2	0	0.513644
chr2|EPT1:26606215|EPT1:26596234|rev|+	chr2	26606215	26596234	EPT1	EPT1	0	1	0	0.82007
chr2|EPT1:26606215|EPT1:26597907|rev|+	chr2	26606215	26597907	EPT1	EPT1	0	2	0	0.818344
chr5|ERAP1:96130744|ERAP1:96133012|rev|-	chr5	96130744	96133012	ERAP1	ERAP1	0	1	0	0.841345
chr17|ERBB2:37882106|LRRC37A11P:37199451|rev|+	chr17	37882106	37199451	ERBB2	LRRC37A11P	0	1	0	0.00671673
chr17|ERBB2:37881164|ERBB2:37880164|rev|+	chr17	37881164	37880164	ERBB2	ERBB2	0	1	0	0.675845
chr5|ERBB2IP:65310553|ERBB2IP:65284462|rev|+	chr5	65310553	65284462	ERBB2IP	ERBB2IP	0	2	0	0.828323
chr12|ERBB3:56489094|ERBB3:56480314|rev|+	chr12	56489094	56480314	ERBB3	ERBB3	0	1	0	0.842561
chr12|ERBB3:56492689|ERBB3:56492283|rev|+	chr12	56492689	56492283	ERBB3	ERBB3	0	1	0	0.841345
chr12|ERBB3:56482652|ERBB3:56481360|rev|+	chr12	56482652	56481360	ERBB3	ERBB3	0	1	0	0.842561
chr12|ERC1:1225199|ERC1:1136913|rev|+	chr12	1225199	1136913	ERC1	ERC1	0	2	0	0.91243
chr3|ERC2:56026084|ERC2:56026278|dup|-	chr3	56026084	56026278	ERC2	ERC2	0	1	0	0.00951129
chr19|ERCC1:45916934|ERCC1:45917292|rev|-	chr19	45916934	45917292	ERCC1	ERCC1	0	1	0	0.836356
chr16|ERCC4:14024747|ERCC4:14015887|rev|+	chr16	14024747	14015887	ERCC4	ERCC4	0	1	0	0.822933
chr9|ERCC6L2:98703831|ERCC6L2:98690360|rev|+	chr9	98703831	98690360	ERCC6L2	ERCC6L2	0	1	0	0.838876
chr9|ERCC6L2:98718295|ERCC6L2:98690360|rev|+	chr9	98718295	98690360	ERCC6L2	ERCC6L2	0	5	0	0.986642
chr5|ERCC8:60198268|ERCC8:60214215|rev|-	chr5	60198268	60214215	ERCC8	ERCC8	0	1	0	0.814151
chr5|ERCC8:60194102|ERCC8:60200700|rev|-	chr5	60194102	60200700	ERCC8	ERCC8	0	1	0	0.842561
chr12|ERGIC2:29510555|ERGIC2:29514618|rev|-	chr12	29510555	29514618	ERGIC2	ERGIC2	0	1	0	0.842561
chr1|ERI3:44750506|ERI3:44804994|rev|-	chr1	44750506	44804994	ERI3	ERI3	0	2	0	0.638831
chr9|ERMP1:5798805|ERMP1:5824001|rev|-	chr9	5798805	5824001	ERMP1	ERMP1	0	1	0	0.631192
chr14|ERO1L:53138347|ERO1L:53138589|rev|-	chr14	53138347	53138589	ERO1L	ERO1L	0	6	0	0.949785
chr7|ERV3-1:64450732|GUSB:65441189|rev|-	chr7	64450732	65441189	ERV3-1	GUSB	0	1	0	0.0147186
chr18|ESCO1:19140819|ESCO1:19148055|rev|-	chr18	19140819	19148055	ESCO1	ESCO1	0	1	0	0.838876
chr8|ESCO2:27641574|ESCO2:27637690|rev|+	chr8	27641574	27637690	ESCO2	ESCO2	0	1	0	0.815656
chr13|ESD:47351590|ESD:47367579|rev|-	chr13	47351590	47367579	ESD	ESD	0	1	0	0.833783
chr12|ESPL1:53671744|ESPL1:53670866|rev|+	chr12	53671744	53670866	ESPL1	ESPL1	0	2	0	0.761355
chr8|ESRP1:95690599|ESRP1:95680176|rev|+	chr8	95690599	95680176	ESRP1	ESRP1	0	1	0	0.368808
chr8|ESRP1:95690599|ESRP1:95683680|rev|+	chr8	95690599	95683680	ESRP1	ESRP1	0	1	0	0.842561
chr8|ESRP1:95677424|ESRP1:95674728|rev|+	chr8	95677424	95674728	ESRP1	ESRP1	0	1	0	0.842561
chr1|ESRRG:216737560|ESRRG:216741440|rev|-	chr1	216737560	216741440	ESRRG	ESRRG	0	1	0	0.699992
chr12|ESYT1:56528212|ESYT1:56527200|rev|+	chr12	56528212	56527200	ESYT1	ESYT1	0	1	0	0.838876
chr7|ESYT2:158540884|ESYT2:158581108|rev|-	chr7	158540884	158581108	ESYT2	ESYT2	0	1	0	0.841345
chr7|ESYT2:158531713|ESYT2:158540971|rev|-	chr7	158531713	158540971	ESYT2	ESYT2	0	1	0	0.841345
chr7|ESYT2:158580694|ESYT2:158591763|rev|-	chr7	158580694	158591763	ESYT2	ESYT2	0	4	0	0.941065
chr7|ESYT2:158566031|ESYT2:158591763|rev|-	chr7	158566031	158591763	ESYT2	ESYT2	0	1	0	0.730631
chr7|ESYT2:158590632|ESYT2:158591763|rev|-	chr7	158590632	158591763	ESYT2	ESYT2	0	1	0	0.804748
chr15|ETFA:76580186|ETFA:76585041|rev|-	chr15	76580186	76585041	ETFA	ETFA	0	6	0	0.988133
chr15|ETFA:76576097|ETFA:76580286|rev|-	chr15	76576097	76580286	ETFA	ETFA	0	1	0	0.828474
chr15|ETFA:76566752|ETFA:76585041|rev|-	chr15	76566752	76585041	ETFA	ETFA	0	2	0	0.921873
chr12|ETNK1:22814139|ETNK1:22811947|rev|+	chr12	22814139	22811947	ETNK1	ETNK1	0	1	0	0.842561
chr11|ETS1:128354717|ETS1:128360471|rev|-	chr11	128354717	128360471	ETS1	ETS1	0	1	0	0.842561
chr21|ETS2:40189015|ETS2:40181958|rev|+	chr21	40189015	40181958	ETS2	ETS2	0	1	0	0.566514
chr21|ETS2:40186316|ETS2:40181958|rev|+	chr21	40186316	40181958	ETS2	ETS2	0	1	0	0.842561
chr3|ETV5:185782205|ETV5:185798964|rev|-	chr3	185782205	185798964	ETV5	ETV5	0	3	0	0.839907
chr3|ETV5:185797605|ETV5:185798964|rev|-	chr3	185797605	185798964	ETV5	ETV5	0	2	0	0.814427
chr12|ETV6:11992238|ETV6:11992073|dup|+	chr12	11992238	11992073	ETV6	ETV6	0	1	0	0.806362
chr14|EVL:100563995|EVL:100551023|rev|+	chr14	100563995	100551023	EVL	EVL	0	1	0	0.842561
chr22|EWSR1:29683123|EWSR1:29682911|dup|+	chr22	29683123	29682911	EWSR1	EWSR1	0	2	0	0.92135
chr14|EXD2:69676520|EXD2:69670633|rev|+	chr14	69676520	69670633	EXD2	EXD2	0	1	0	0.746431
chr1|EXO1:242012329|WDR64:241933922|rev|+	chr1	242012329	241933922	EXO1	WDR64	0	1	0	0.00951129
chr6|EXOC2:617710|EXOC2:637861|rev|-	chr6	617710	637861	EXOC2	EXOC2	0	1	0	0.811089
chr6|EXOC2:592468|EXOC2:619543|rev|-	chr6	592468	619543	EXOC2	EXOC2	0	1	0	0.796384
chr14|EXOC5:57710882|EXOC5:57714430|rev|-	chr14	57710882	57714430	EXOC5	EXOC5	0	1	0	0.803116
chr14|EXOC5:57713428|EXOC5:57714430|rev|-	chr14	57713428	57714430	EXOC5	EXOC5	0	1	0	0.841345
chr2|EXOC6B:72958135|EXOC6B:72960247|rev|-	chr2	72958135	72960247	EXOC6B	EXOC6B	0	8	0	0.98247
chr2|EXOC6B:72958135|EXOC6B:72968598|rev|-	chr2	72958135	72968598	EXOC6B	EXOC6B	0	1	0	0.56287
chr17|EXOC7:74093876|EXOC7:74097944|rev|-	chr17	74093876	74097944	EXOC7	EXOC7	0	1	0	0.787485
chr3|EXOG:38545182|EXOG:38542845|rev|+	chr3	38545182	38542845	EXOG	EXOG	0	1	0	0.841345
chr10|EXOSC1:99196947|EXOSC1:99198460|rev|-	chr10	99196947	99198460	EXOSC1	EXOSC1	0	1	0	0.835076
chr3|EXOSC7:45046906|EXOSC7:45030631|rev|+	chr3	45046906	45030631	EXOSC7	EXOSC7	0	1	0	0.453356
chr3|EXOSC7:45049067|EXOSC7:45030631|rev|+	chr3	45049067	45030631	EXOSC7	EXOSC7	0	1	0	0.832477
chr3|EXOSC7:45046906|EXOSC7:45043029|rev|+	chr3	45046906	45043029	EXOSC7	EXOSC7	0	1	0	0.842561
chr11|EXT2:44193292|EXT2:44129232|rev|+	chr11	44193292	44129232	EXT2	EXT2	0	1	0	0.841345
chr1|EYA3:28315045|EYA3:28330930|rev|-	chr1	28315045	28330930	EYA3	EYA3	0	1	0	0.842561
chr1|EYA3:28365349|EYA3:28369161|rev|-	chr1	28365349	28369161	EYA3	EYA3	0	1	0	0.842561
chr1|EYA3:28365349|EYA3:28384605|rev|-	chr1	28365349	28384605	EYA3	EYA3	0	1	0	0.842561
chr17|EZH1:40864306|EZH1:40865407|rev|-	chr17	40864306	40865407	EZH1	EZH1	0	1	0	0.56287
chr6|EZR:159197439|EZR:159210403|rev|-	chr6	159197439	159210403	EZR	EZR	0	1	0	0.842561
chr6|EZR:159210319|EZR:159239198|rev|-	chr6	159210319	159239198	EZR	EZR	0	1	0	0.829822
chr1|FAF1:51001040|FAF1:51061888|rev|-	chr1	51001040	51061888	FAF1	FAF1	0	2	0	0.840749
chr1|FAF1:51032748|FAF1:51032903|dup|-	chr1	51032748	51032903	FAF1	FAF1	0	1	0	0.840116
chr2|FAHD2B:97749684|FAHD2B:97757449|rev|-	chr2	97749684	97757449	FAHD2B	FAHD2B	0	1	0	0.827111
chr3|FAIM:138341258|FAIM:138340248|rev|+	chr3	138341258	138340248	FAIM	FAIM	0	1	0	0.00572349
chr5|FAM105B:14681716|FAM105B:14678789|rev|+	chr5	14681716	14678789	FAM105B	FAM105B	0	2	0	0.79648
chr9|FAM108B1:74489529|FAM108B1:74489999|dup|-	chr9	74489529	74489999	FAM108B1	FAM108B1	0	1	0	0.840116
chr9|FAM120A:96259881|FAM120A:96233422|rev|+	chr9	96259881	96233422	FAM120A	FAM120A	0	2	0	0.917582
chr9|FAM120A:96278551|FAM120A:96238537|rev|+	chr9	96278551	96238537	FAM120A	FAM120A	0	1	0	0.307651
chr9|FAM120A:96278551|FAM120A:96233422|rev|+	chr9	96278551	96233422	FAM120A	FAM120A	0	1	0	0.803116
chr9|FAM120A:96259881|FAM120A:96238537|rev|+	chr9	96259881	96238537	FAM120A	FAM120A	0	1	0	0.631192
chr6|FAM120B:170704667|FAM120B:170697374|rev|+	chr6	170704667	170697374	FAM120B	FAM120B	0	1	0	0.748579
chrX|FAM120C:54159124|FAM120C:54163023|rev|-	chrX	54159124	54163023	FAM120C	FAM120C	0	1	0	0.5
chrX|FAM122C:133948879|FAM122C:133938130|rev|+	chrX	133948879	133938130	FAM122C	FAM122C	0	1	0	0.692349
chr7|FAM126A:23015828|FAM126A:23023664|rev|-	chr7	23015828	23023664	FAM126A	FAM126A	0	1	0	0.5
chr9|FAM129B:130279135|FAM129B:130294057|rev|-	chr9	130279135	130294057	FAM129B	FAM129B	0	1	0	0.821509
chr19|FAM129C:17638204|PGLS:17626981|rev|+	chr19	17638204	17626981	FAM129C	PGLS	0	1	0	0.842561
chr4|FAM13A:89912123|FAM13A:89941820|rev|-	chr4	89912123	89941820	FAM13A	FAM13A	0	1	0	0.799791
chr5|FAM13B:137342678|FAM13B:137356886|rev|-	chr5	137342678	137356886	FAM13B	FAM13B	0	1	0	0.831156
chr5|FAM13B:137320945|FAM13B:137347634|rev|-	chr5	137320945	137347634	FAM13B	FAM13B	0	1	0	0.748579
chr10|FAM149B1:74970196|FAM149B1:74934444|rev|+	chr10	74970196	74934444	FAM149B1	FAM149B1	0	1	0	0.841345
chr10|FAM149B1:74953351|FAM149B1:74934444|rev|+	chr10	74953351	74934444	FAM149B1	FAM149B1	0	2	0	0.922391
chr3|FAM157A:197896743|FAM157A:197894546|rev|+	chr3	197896743	197894546	FAM157A	FAM157A	0	1	0	0.746431
chr4|FAM160A1:152559908|FAM160A1:152550853|rev|+	chr4	152559908	152550853	FAM160A1	FAM160A1	0	1	0	0.841345
chr10|FAM160B1:116608496|FAM160B1:116603499|rev|+	chr10	116608496	116603499	FAM160B1	FAM160B1	0	1	0	0.841345
chr5|FAM169A:74109664|FAM169A:74130422|rev|-	chr5	74109664	74130422	FAM169A	FAM169A	0	1	0	0.841345
chr5|FAM169A:74091854|FAM169A:74101109|rev|-	chr5	74091854	74101109	FAM169A	FAM169A	0	2	0	0.909408
chr5|FAM172A:93386435|FAM172A:93388932|rev|-	chr5	93386435	93388932	FAM172A	FAM172A	0	1	0	0.748579
chr4|FAM175A:84388606|FAM175A:84390304|rev|-	chr4	84388606	84390304	FAM175A	FAM175A	0	1	0	0.70274
chr10|FAM178A:102698493|FAM178A:102689073|rev|+	chr10	102698493	102689073	FAM178A	FAM178A	0	1	0	0.658041
chr10|FAM178A:102710510|FAM178A:102697158|rev|+	chr10	102710510	102697158	FAM178A	FAM178A	0	1	0	0.649979
chr14|FAM179B:45495075|FAM179B:45475210|rev|+	chr14	45495075	45475210	FAM179B	FAM179B	0	1	0	0.829822
chr10|FAM188A:15875628|FAM188A:15889942|rev|-	chr10	15875628	15889942	FAM188A	FAM188A	0	1	0	0.842561
chr16|FAM192A:57197912|FAM192A:57207781|rev|-	chr16	57197912	57207781	FAM192A	FAM192A	0	3	0	0.957048
chr4|FAM193A:2648559|FAM193A:2641461|rev|+	chr4	2648559	2641461	FAM193A	FAM193A	0	1	0	0.803116
chr4|FAM193A:2628304|WHSC1:1895456|rev|+	chr4	2628304	1895456	FAM193A	WHSC1	0	1	0	0.461478
chr21|FAM207A:46387096|FAM207A:46380014|rev|+	chr21	46387096	46380014	FAM207A	FAM207A	0	3	0	0.854764
chr3|FAM208A:56661064|FAM208A:56662642|rev|-	chr3	56661064	56662642	FAM208A	FAM208A	0	2	0	0.822164
chr3|FAM208A:56705627|FAM208A:56707753|rev|-	chr3	56705627	56707753	FAM208A	FAM208A	0	3	0	0.955682
chr3|FAM208A:56694758|FAM208A:56707753|rev|-	chr3	56694758	56707753	FAM208A	FAM208A	0	1	0	0.841345
chr3|FAM208A:56702424|FAM208A:56707753|rev|-	chr3	56702424	56707753	FAM208A	FAM208A	0	1	0	0.748579
chr10|FAM208B:5773166|FAM208B:5768847|rev|+	chr10	5773166	5768847	FAM208B	FAM208B	0	1	0	0.841345
chr12|FAM216A:110924522|FAM216A:110910882|rev|+	chr12	110924522	110910882	FAM216A	FAM216A	0	1	0	0.842561
chr12|FAM216A:110925748|FAM216A:110922882|rev|+	chr12	110925748	110922882	FAM216A	FAM216A	0	1	0	0.817144
chr10|FAM21A:51866225|FAM21A:51863801|rev|+	chr10	51866225	51863801	FAM21A	FAM21A	0	1	0	0.842561
chr10|FAM21A:51853677|FAM21A:51853027|rev|+	chr10	51853677	51853027	FAM21A	FAM21A	0	1	0	0.566514
chr10|FAM21B:47909819|FAM21B:47909169|rev|+	chr10	47909819	47909169	FAM21B	FAM21B	0	1	0	0.433486
chr10|FAM21C:46248685|FAM21C:46248035|rev|+	chr10	46248685	46248035	FAM21C	FAM21C	0	1	0	0.840116
chrX|FAM3A:153740637|FAM3A:153741260|rev|-	chrX	153740637	153741260	FAM3A	FAM3A	0	1	0	0.559185
chr7|FAM3C:121018963|FAM3C:121023064|rev|-	chr7	121018963	121023064	FAM3C	FAM3C	0	1	0	0.842561
chr7|FAM3C:121011353|FAM3C:121023064|rev|-	chr7	121011353	121023064	FAM3C	FAM3C	0	6	0	0.990574
chr7|FAM3C:121012163|FAM3C:121023064|rev|-	chr7	121012163	121023064	FAM3C	FAM3C	0	1	0	0.837622
chr10|FAM45A:120871440|FAM45A:120867479|rev|+	chr10	120871440	120867479	FAM45A	FAM45A	0	1	0	0.842561
chr10|FAM45A:120892121|FAM45A:120867479|rev|+	chr10	120892121	120867479	FAM45A	FAM45A	0	1	0	0.840116
chr8|FAM49B:130908917|FAM49B:130916831|rev|-	chr8	130908917	130916831	FAM49B	FAM49B	0	3	0	0.854454
chr8|FAM49B:130915557|FAM49B:130916831|rev|-	chr8	130915557	130916831	FAM49B	FAM49B	0	4	0	0.94995
chr8|FAM49B:130866511|FAM49B:130883742|rev|-	chr8	130866511	130883742	FAM49B	FAM49B	0	1	0	0.842561
chr8|FAM49B:130863080|FAM49B:130883742|rev|-	chr8	130863080	130883742	FAM49B	FAM49B	0	1	0	0.796384
chr8|FAM49B:130915557|FAM49B:130983241|rev|-	chr8	130915557	130983241	FAM49B	FAM49B	0	1	0	0.842561
chr8|FAM49B:130883620|FAM49B:130891717|rev|-	chr8	130883620	130891717	FAM49B	FAM49B	0	1	0	0.838876
chr10|FAM53B:126370175|FAM53B:126395456|rev|-	chr10	126370175	126395456	FAM53B	FAM53B	0	1	0	0.842561
chr10|FAM53B:126432581|CTBP2:126727724|rev|-	chr10	126432581	126727724	FAM53B	CTBP2	0	1	0	0.065834
chr15|FAM63B:59124115|FAM63B:59102428|rev|+	chr15	59124115	59102428	FAM63B	FAM63B	0	1	0	0.842561
chr6|FAM65B:24848252|FAM65B:24852846|rev|-	chr6	24848252	24852846	FAM65B	FAM65B	0	1	0	0.842561
chr1|FAM76A:28060694|FAM76A:28059113|rev|+	chr1	28060694	28059113	FAM76A	FAM76A	0	2	0	0.915904
chr11|FAM76B:95512770|FAM76B:95520842|rev|-	chr11	95512770	95520842	FAM76B	FAM76B	0	1	0	0.566514
chr8|FAM86B3P:8094797|FAM86B3P:8088364|rev|+	chr8	8094797	8088364	FAM86B3P	FAM86B3P	0	1	0	0.251421
chr8|FAM91A1:124818469|FAM91A1:124817506|rev|+	chr8	124818469	124817506	FAM91A1	FAM91A1	0	1	0	0.841345
chr15|FAN1:31212856|FAN1:31206060|rev|+	chr15	31212856	31206060	FAN1	FAN1	0	1	0	0.842561
chr16|FANCA:89824984|FANCA:89833645|rev|-	chr16	89824984	89833645	FANCA	FANCA	0	2	0	0.90562
chr16|FANCA:89824984|FANCA:89831474|rev|-	chr16	89824984	89831474	FANCA	FANCA	0	1	0	0.692349
chr16|FANCA:89807211|FANCA:89815175|rev|-	chr16	89807211	89815175	FANCA	FANCA	0	2	0	0.919222
chr16|FANCA:89815066|FANCA:89833645|rev|-	chr16	89815066	89833645	FANCA	FANCA	0	2	0	0.92135
chr3|FANCD2:10130634|FANCD2:10122783|rev|+	chr3	10130634	10122783	FANCD2	FANCD2	0	1	0	0.841345
chr3|FANCD2:10081529|FANCD2:10080962|rev|+	chr3	10081529	10080962	FANCD2	FANCD2	0	1	0	0.842561
chr3|FANCD2:10081529|FANCD2:10077970|rev|+	chr3	10081529	10077970	FANCD2	FANCD2	0	3	0	0.957315
chr3|FANCD2:10103895|FANCD2:10101977|rev|+	chr3	10103895	10101977	FANCD2	FANCD2	0	1	0	0.842561
chr3|FANCD2:10085548|FANCD2:10077970|rev|+	chr3	10085548	10077970	FANCD2	FANCD2	0	1	0	0.835076
chr15|FANCI:89805109|FANCI:89804815|rev|+	chr15	89805109	89804815	FANCI	FANCI	0	1	0	0.841345
chr2|FANCL:58425713|FANCL:58459247|rev|-	chr2	58425713	58459247	FANCL	FANCL	0	1	0	0.842561
chr14|FANCM:45658565|FANCM:45650632|rev|+	chr14	45658565	45650632	FANCM	FANCM	0	1	0	0.804748
chr11|FAR1:13729626|TEAD1:12951720|rev|+	chr11	13729626	12951720	FAR1	TEAD1	0	1	0	0.748579
chr12|FAR2:29469945|FAR2:29460590|rev|+	chr12	29469945	29460590	FAR2	FAR2	0	1	0	0.842561
chr13|FARP1:99020449|FARP1:98996015|rev|+	chr13	99020449	98996015	FARP1	FARP1	0	1	0	0.225642
chr13|FARP1:99064288|FARP1:99036983|rev|+	chr13	99064288	99036983	FARP1	FARP1	0	1	0	0.838876
chr13|FARP1:98996120|FARP1:98865473|rev|+	chr13	98996120	98865473	FARP1	FARP1	0	1	0	0.840116
chr2|FARP2:242357524|FARP2:242346951|rev|+	chr2	242357524	242346951	FARP2	FARP2	0	3	0	0.958107
chr2|FARP2:242375953|FARP2:242374376|rev|+	chr2	242375953	242374376	FARP2	FARP2	0	1	0	0.532189
chr6|FARS2:5431405|FARS2:5368782|rev|+	chr6	5431405	5368782	FARS2	FARS2	0	2	0	0.920294
chr2|FARSB:223478529|FARSB:223484456|rev|-	chr2	223478529	223484456	FARSB	FARSB	0	1	0	0.841345
chr2|FASTKD1:170387096|FASTKD1:170401345|rev|-	chr2	170387096	170401345	FASTKD1	FASTKD1	0	1	0	0.686983
chr2|FASTKD1:170393736|FASTKD1:170413807|rev|-	chr2	170393736	170413807	FASTKD1	FASTKD1	0	1	0	0.77601
chr2|FASTKD1:170396560|FASTKD1:170413807|rev|-	chr2	170396560	170413807	FASTKD1	FASTKD1	0	1	0	0.842561
chr4|FAT1:187584452|FAT1:187584767|dup|-	chr4	187584452	187584767	FAT1	FAT1	0	1	0	0.832477
chr4|FAT1:187584452|FAT1:187630999|rev|-	chr4	187584452	187630999	FAT1	FAT1	0	2	0	0.91302
chr11|FAT3:92088570|FAT3:92085261|dup|+	chr11	92088570	92085261	FAT3	FAT3	0	3	0	0.959139
chr11|FAT3:92495336|FAT3:92495021|dup|+	chr11	92495336	92495021	FAT3	FAT3	0	1	0	0.833783
chr22|FBLN1:45972988|FBLN1:45970390|rev|+	chr22	45972988	45970390	FBLN1	FBLN1	0	1	0	0.285313
chr19|FBN3:8145886|FBN3:8146364|rev|-	chr19	8145886	8146364	FBN3	FBN3	0	1	0	0.841345
chr19|FBN3:8167607|FBN3:8167757|dup|-	chr19	8167607	8167757	FBN3	FBN3	0	1	0	0.483636
chr5|FBXL17:107356625|FBXL17:107684231|rev|-	chr5	107356625	107684231	FBXL17	FBXL17	0	1	0	0.82434
chr5|FBXL17:107559821|FBXL17:107684231|rev|-	chr5	107559821	107684231	FBXL17	FBXL17	0	2	0	0.92135
chr5|FBXL17:107521817|FBXL17:107684231|rev|-	chr5	107521817	107684231	FBXL17	FBXL17	0	1	0	0.842561
chr17|FBXL20:37437641|FBXL20:37439108|rev|-	chr17	37437641	37439108	FBXL20	FBXL20	0	1	0	0.842561
chr17|FBXL20:37425079|FBXL20:37437716|rev|-	chr17	37425079	37437716	FBXL20	FBXL20	0	1	0	0.842561
chr13|FBXL3:77592734|FBXL3:77595996|rev|-	chr13	77592734	77595996	FBXL3	FBXL3	0	1	0	0.842561
chr4|FBXL5:15628495|FBXL5:15629656|rev|-	chr4	15628495	15629656	FBXL5	FBXL5	0	1	0	0.842561
chr2|FBXO11:48049356|FBXO11:48050499|rev|-	chr2	48049356	48050499	FBXO11	FBXO11	0	4	0	0.922748
chr8|FBXO16:28321128|FBXO16:28331324|rev|-	chr8	28321128	28331324	FBXO16	FBXO16	0	1	0	0.840116
chr19|FBXO17:39439206|FBXO17:39440976|rev|-	chr19	39439206	39440976	FBXO17	FBXO17	0	1	0	0.566514
chr10|FBXO18:5951257|FBXO18:5950887|rev|+	chr10	5951257	5950887	FBXO18	FBXO18	0	1	0	0.842561
chr7|FBXO24:100189525|FBXO24:100189289|dup|+	chr7	100189525	100189289	FBXO24	FBXO24	0	1	0	0.692349
chr8|FBXO25:385707|FBXO25:381340|rev|+	chr8	385707	381340	FBXO25	FBXO25	0	2	0	0.828323
chr16|FBXO31:87367491|FBXO31:87393972|rev|-	chr16	87367491	87393972	FBXO31	FBXO31	0	1	0	0.836356
chr22|FBXO7:32883815|FBXO7:32875119|rev|+	chr22	32883815	32875119	FBXO7	FBXO7	0	1	0	0.840116
chr6|FBXO9:52941341|FBXO9:52935854|rev|+	chr6	52941341	52935854	FBXO9	FBXO9	0	1	0	0.842561
chr12|FBXW8:117426674|FBXW8:117402501|rev|+	chr12	117426674	117402501	FBXW8	FBXW8	0	1	0	0.842561
chr12|FBXW8:117383333|FBXW8:117365827|rev|+	chr12	117383333	117365827	FBXW8	FBXW8	0	2	0	0.000168196
chr12|FBXW8:117402659|RNFT2:117176095|rev|+	chr12	117402659	117176095	FBXW8	RNFT2	0	2	0	0.0165031
chr19|FCER2:7755044|ELAVL1:8046070|rev|-	chr19	7755044	8046070	FCER2	ELAVL1	0	1	0	0.498533
chr5|FCHO2:72333042|FCHO2:72313038|rev|+	chr5	72333042	72313038	FCHO2	FCHO2	0	1	0	0.748579
chr5|FCHO2:72383580|FCHO2:72370568|rev|+	chr5	72383580	72370568	FCHO2	FCHO2	0	1	0	0.744256
chr5|FCHO2:72337142|FCHO2:72311452|rev|+	chr5	72337142	72311452	FCHO2	FCHO2	0	1	0	0.307651
chr8|FDFT1:11689179|FDFT1:11666302|rev|+	chr8	11689179	11666302	FDFT1	FDFT1	0	1	0	0.748579
chr8|FDFT1:11683724|FDFT1:11666302|rev|+	chr8	11683724	11666302	FDFT1	FDFT1	0	1	0	0.56287
chr8|FDFT1:11689179|FDFT1:11687752|rev|+	chr8	11689179	11687752	FDFT1	FDFT1	0	1	0	0.836356
chr8|FDFT1:11679387|FDFT1:11666302|rev|+	chr8	11679387	11666302	FDFT1	FDFT1	0	1	0	0.746431
chr5|FER:108134090|FER:108103793|rev|+	chr5	108134090	108103793	FER	FER	0	1	0	0.842561
chr5|FER:108295048|FER:108281830|rev|+	chr5	108295048	108281830	FER	FER	0	1	0	0.837622
chr12|FGD4:32735401|FGD4:32729199|rev|+	chr12	32735401	32729199	FGD4	FGD4	0	1	0	0.842561
chr12|FGD4:32755251|FGD4:32751430|rev|+	chr12	32755251	32751430	FGD4	FGD4	0	1	0	0.821509
chr12|FGD6:95602618|FGD6:95605043|dup|-	chr12	95602618	95605043	FGD6	FGD6	0	2	0	0.917582
chr10|FGFR2:123310803|FGFR2:123325218|rev|-	chr10	123310803	123325218	FGFR2	FGFR2	0	1	0	0.604668
chr10|FGFR2:123246867|FGFR2:123247627|rev|-	chr10	123246867	123247627	FGFR2	FGFR2	0	2	0	0.92135
chr10|FGFR2:123310803|FGFR2:123310973|dup|-	chr10	123310803	123310973	FGFR2	FGFR2	0	1	0	0.842561
chr10|FGFR2:123274636|FGFR2:123279683|rev|-	chr10	123274636	123279683	FGFR2	FGFR2	0	1	0	0.692349
chr10|FGFR2:123258008|FGFR2:123263455|rev|-	chr10	123258008	123263455	FGFR2	FGFR2	0	1	0	0.835076
chr10|FGFR2:123298105|FGFR2:123324093|rev|-	chr10	123298105	123324093	FGFR2	FGFR2	0	1	0	0.842561
chr3|FHIT:59997096|FHIT:59999878|rev|-	chr3	59997096	59999878	FHIT	FHIT	0	1	0	0.840116
chr2|FHL2:105984026|FHL2:105990190|rev|-	chr2	105984026	105990190	FHL2	FHL2	0	1	0	0.842561
chr16|FHOD1:67271377|FHOD1:67272031|rev|-	chr16	67271377	67272031	FHOD1	FHOD1	0	1	0	0.821509
chr6|FIG4:110085185|FIG4:110053839|rev|+	chr6	110085185	110053839	FIG4	FIG4	0	1	0	0.842561
chr6|FIG4:110098263|FIG4:110086215|rev|+	chr6	110098263	110086215	FIG4	FIG4	0	1	0	0.692349
chr4|FIP1L1:54266006|FIP1L1:54245391|rev|+	chr4	54266006	54245391	FIP1L1	FIP1L1	0	1	0	0.842561
chr4|FIP1L1:54280889|FIP1L1:54245239|rev|+	chr4	54280889	54245239	FIP1L1	FIP1L1	0	1	0	0.832477
chr9|FKBP15:115961134|FKBP15:115965315|rev|-	chr9	115961134	115965315	FKBP15	FKBP15	0	1	0	0.842561
chr6|FKBP5:35586872|FKBP5:35588051|rev|-	chr6	35586872	35588051	FKBP5	FKBP5	0	2	0	0.90562
chr19|FKBP8:18648410|FKBP8:18649246|rev|-	chr19	18648410	18649246	FKBP8	FKBP8	0	12	0	0.977876
chr9|FKTN:108382342|FKTN:108358878|rev|+	chr9	108382342	108358878	FKTN	FKTN	0	1	0	0.842561
chr14|FLJ31306:58740696|FLJ31306:58740853|dup|-	chr14	58740696	58740853	FLJ31306	FLJ31306	0	2	0	0.837289
chr7|FLJ43663:130668811|FLJ43663:130737314|rev|-	chr7	130668811	130737314	FLJ43663	FLJ43663	0	1	0	0.842561
chr7|FLJ45340:128289036|FLJ45340:128282270|rev|+	chr7	128289036	128282270	FLJ45340	FLJ45340	0	3	0	0.926561
chr19|FLJ45445:202040|RNF126:651855|rev|-	chr19	202040	651855	FLJ45445	RNF126	0	1	0	0.149634
chrX|FLNA:153581139|FLNA:153581292|dup|-	chrX	153581139	153581292	FLNA	FLNA	0	1	0	0.5
chr3|FLNB:58135954|FLNB:58131647|rev|+	chr3	58135954	58131647	FLNB	FLNB	0	1	0	0.842561
chr3|FLNB:58128479|FLNB:58116467|rev|+	chr3	58128479	58116467	FLNB	FLNB	0	1	0	0.748579
chr3|FLNB:58135729|FLNB:58135576|dup|+	chr3	58135729	58135576	FLNB	FLNB	0	1	0	0.689682
chr6|FLOT1:30707934|FLOT1:30709980|rev|-	chr6	30707934	30709980	FLOT1	FLOT1	0	1	0	0.842561
chr6|FLOT1:30697798|FLOT1:30697963|dup|-	chr6	30697798	30697963	FLOT1	FLOT1	0	1	0	0.842561
chr6|FLOT1:30707934|FLOT1:30708575|rev|-	chr6	30707934	30708575	FLOT1	FLOT1	0	1	0	0.842561
chr1|FLVCR1:213058738|FLVCR1:213056712|rev|+	chr1	213058738	213056712	FLVCR1	FLVCR1	0	1	0	0.730631
chr1|FLVCR1:213058738|FLVCR1:213046019|rev|+	chr1	213058738	213046019	FLVCR1	FLVCR1	0	1	0	0.82434
chr1|FMN2:240519208|FMN2:240497186|rev|+	chr1	240519208	240497186	FMN2	FMN2	0	1	0	0.842561
chr2|FMNL2:153437563|FMNL2:153399252|rev|+	chr2	153437563	153399252	FMNL2	FMNL2	0	1	0	0.56287
chr2|FMNL2:153437563|FMNL2:153435401|rev|+	chr2	153437563	153435401	FMNL2	FMNL2	0	1	0	0.82007
chr2|FN1:216246934|FN1:216249699|rev|-	chr2	216246934	216249699	FN1	FN1	0	1	0	0.842561
chr9|FNBP1:132689473|FNBP1:132691974|rev|-	chr9	132689473	132691974	FNBP1	FNBP1	0	1	0	0.842561
chr11|FNBP4:47741480|FNBP4:47744868|rev|-	chr11	47741480	47744868	FNBP4	FNBP4	0	1	0	0.842561
chr13|FNDC3A:49749677|FNDC3A:49741379|rev|+	chr13	49749677	49741379	FNDC3A	FNDC3A	0	1	0	0.841345
chr13|FNDC3A:49772710|FNDC3A:49771012|rev|+	chr13	49772710	49771012	FNDC3A	FNDC3A	0	1	0	0.842561
chr3|FNDC3B:172003774|FNDC3B:171965322|rev|+	chr3	172003774	171965322	FNDC3B	FNDC3B	0	3	0	0.882838
chr3|FNDC3B:172028671|FNDC3B:172013152|rev|+	chr3	172028671	172013152	FNDC3B	FNDC3B	0	1	0	0.842561
chr3|FNDC3B:171830380|FNDC3B:171830241|dup|+	chr3	171830380	171830241	FNDC3B	FNDC3B	0	3	0	0.936273
chr3|FNDC3B:172016577|FNDC3B:171830241|rev|+	chr3	172016577	171830241	FNDC3B	FNDC3B	0	1	0	0.828474
chr3|FNDC3B:172028671|FNDC3B:172003715|rev|+	chr3	172028671	172003715	FNDC3B	FNDC3B	0	1	0	0.840116
chr3|FNDC3B:172028671|FNDC3B:172016517|rev|+	chr3	172028671	172016517	FNDC3B	FNDC3B	0	1	0	0.842561
chr3|FNDC3B:172028671|FNDC3B:171969049|rev|+	chr3	172028671	171969049	FNDC3B	FNDC3B	0	2	0	0.92135
chr5|FNIP1:131066596|FNIP1:131066731|dup|-	chr5	131066596	131066731	FNIP1	FNIP1	0	2	0	0.0632348
chr5|FNIP1:131052257|FNIP1:131080383|rev|-	chr5	131052257	131080383	FNIP1	FNIP1	0	1	0	0.814151
chr8|FNTA:42924802|FNTA:42914234|rev|+	chr8	42924802	42914234	FNTA	FNTA	0	1	0	0.739827
chr9|FOCAD:20933102|FOCAD:20912864|rev|+	chr9	20933102	20912864	FOCAD	FOCAD	0	2	0	0.916468
chr9|FOCAD:20770237|FOCAD:20758088|rev|+	chr9	20770237	20758088	FOCAD	FOCAD	0	1	0	0.689682
chr9|FOCAD:20885229|FOCAD:20819794|rev|+	chr9	20885229	20819794	FOCAD	FOCAD	0	1	0	0.842561
chr9|FOCAD:20933102|FOCAD:20885107|rev|+	chr9	20933102	20885107	FOCAD	FOCAD	0	1	0	0.833783
chr9|FOCAD:20867011|FOCAD:20781725|rev|+	chr9	20867011	20781725	FOCAD	FOCAD	0	1	0	0.433486
chr1|FOXJ3:42744018|FOXJ3:42744343|dup|-	chr1	42744018	42744343	FOXJ3	FOXJ3	0	1	0	0.433486
chr1|FOXJ3:42693553|FOXJ3:42776781|rev|-	chr1	42693553	42776781	FOXJ3	FOXJ3	0	1	0	0.842561
chr1|FOXJ3:42730785|FOXJ3:42789498|rev|-	chr1	42730785	42789498	FOXJ3	FOXJ3	0	1	0	0.779938
chr7|FOXK1:4780654|FOXK1:4780468|dup|+	chr7	4780654	4780468	FOXK1	FOXK1	0	1	0	0.822933
chr17|FOXK2:80529746|FOXK2:80525929|rev|+	chr17	80529746	80525929	FOXK2	FOXK2	0	1	0	0.842561
chr12|FOXM1:2973485|FOXM1:2975687|rev|-	chr12	2973485	2975687	FOXM1	FOXM1	0	1	0	0.746431
chr2|FOXN2:48586286|FOXN2:48555699|rev|+	chr2	48586286	48555699	FOXN2	FOXN2	0	1	0	0.746431
chr2|FOXN2:48586286|FOXN2:48573339|rev|+	chr2	48586286	48573339	FOXN2	FOXN2	0	1	0	0.82007
chr14|FOXN3:89656727|FOXN3:89878834|rev|-	chr14	89656727	89878834	FOXN3	FOXN3	0	1	0	0.746431
chr3|FOXP1:71090478|FOXP1:71247543|rev|-	chr3	71090478	71247543	FOXP1	FOXP1	0	1	0	0.00951129
chr3|FOXP1:71348970|FOXP1:71542706|rev|-	chr3	71348970	71542706	FOXP1	FOXP1	0	2	0	0.856789
chr3|FOXP1:71050122|FOXP1:71064804|rev|-	chr3	71050122	71064804	FOXP1	FOXP1	0	1	0	0.837622
chr3|FOXP1:71096092|FOXP1:71102924|rev|-	chr3	71096092	71102924	FOXP1	FOXP1	0	1	0	0.842561
chr4|FRAS1:79236888|FRAS1:79229219|rev|+	chr4	79236888	79229219	FRAS1	FRAS1	0	1	0	0.631192
chr4|FRAS1:79176529|FRAS1:79166386|rev|+	chr4	79176529	79166386	FRAS1	FRAS1	0	1	0	0.841345
chr4|FRAS1:79345574|FRAS1:79343016|rev|+	chr4	79345574	79343016	FRAS1	FRAS1	0	1	0	0.841345
chr4|FRAS1:79205702|FRAS1:79158663|rev|+	chr4	79205702	79158663	FRAS1	FRAS1	0	1	0	0.842561
chr4|FRAS1:79188586|FRAS1:79158663|rev|+	chr4	79188586	79158663	FRAS1	FRAS1	0	2	0	0.906264
chr4|FRAS1:79188089|FRAS1:79186178|rev|+	chr4	79188089	79186178	FRAS1	FRAS1	0	1	0	0.842561
chr4|FRAS1:79199898|FRAS1:79158663|rev|+	chr4	79199898	79158663	FRAS1	FRAS1	0	1	0	0.635396
chr10|FRMD4A:13782193|FRMD4A:13782577|rev|-	chr10	13782193	13782577	FRMD4A	FRMD4A	0	1	0	0.82434
chr10|FRMD4A:13705452|FRMD4A:13712528|rev|-	chr10	13705452	13712528	FRMD4A	FRMD4A	0	1	0	0.842561
chr10|FRMD4A:13701322|FRMD4A:13702553|rev|-	chr10	13701322	13702553	FRMD4A	FRMD4A	0	1	0	0.631979
chr10|FRMD4A:13779843|FRMD4A:13789819|rev|-	chr10	13779843	13789819	FRMD4A	FRMD4A	0	1	0	0.835076
chr10|FRMD4A:13708096|FRMD4A:13712528|rev|-	chr10	13708096	13712528	FRMD4A	FRMD4A	0	2	0	0.881882
chr15|FRMD5:44194372|FRMD5:44216507|rev|-	chr15	44194372	44216507	FRMD5	FRMD5	0	1	0	0.841345
chr14|FRMD6:52174951|FRMD6:52156408|rev|+	chr14	52174951	52156408	FRMD6	FRMD6	0	1	0	0.798098
chr14|FRMD6:52169306|FRMD6:52156408|rev|+	chr14	52169306	52156408	FRMD6	FRMD6	0	1	0	0.801463
chr14|FRMD6:52182217|FRMD6:52156408|rev|+	chr14	52182217	52156408	FRMD6	FRMD6	0	1	0	0.842561
chr1|FRRS1:100206348|FRRS1:100214557|rev|-	chr1	100206348	100214557	FRRS1	FRRS1	0	1	0	0.842561
chr13|FRY:32776664|FRY:32768279|rev|+	chr13	32776664	32768279	FRY	FRY	0	1	0	0.71336
chr4|FRYL:48524917|FRYL:48546921|rev|-	chr4	48524917	48546921	FRYL	FRYL	0	1	0	0.498533
chr15|FSIP1:40018789|FSIP1:40034101|rev|-	chr15	40018789	40034101	FSIP1	FSIP1	0	1	0	0.842561
chr16|FTO:53968021|FTO:53967896|dup|+	chr16	53968021	53967896	FTO	FTO	0	1	0	0.825733
chr16|FTO:53878210|FTO:53859775|rev|+	chr16	53878210	53859775	FTO	FTO	0	2	0	0.873336
chr6|FUCA2:143818525|FUCA2:143828561|rev|-	chr6	143818525	143828561	FUCA2	FUCA2	0	1	0	0.841345
chr16|FUK:70497677|FUK:70497071|rev|+	chr16	70497677	70497071	FUK	FUK	0	1	0	0.746431
chr16|FUK:70503226|FUK:70502751|rev|+	chr16	70503226	70502751	FUK	FUK	0	1	0	0.748579
chr8|FUT10:33310733|FUT10:33319243|rev|-	chr8	33310733	33319243	FUT10	FUT10	0	1	0	0.842561
chr14|FUT8:66136198|FUT8:66135960|dup|+	chr14	66136198	66135960	FUT8	FUT8	0	1	0	0.566514
chr3|FXR1:180669256|FXR1:180669085|dup|+	chr3	180669256	180669085	FXR1	FXR1	0	1	0	0.842561
chr17|FXR2:7496011|FXR2:7496212|dup|-	chr17	7496011	7496212	FXR2	FXR2	0	1	0	0.692349
chr5|G3BP1:151166276|G3BP1:151166132|rev|+	chr5	151166276	151166132	G3BP1	G3BP1	0	1	0	0.825733
chr5|G3BP1:151178874|G3BP1:151166132|rev|+	chr5	151178874	151166132	G3BP1	G3BP1	0	1	0	0.692349
chr5|G3BP1:151175136|G3BP1:151166163|rev|+	chr5	151175136	151166163	G3BP1	G3BP1	0	2	0	0.916468
chr5|G3BP1:151178874|G3BP1:151173719|rev|+	chr5	151178874	151173719	G3BP1	G3BP1	0	1	0	0.815656
chr5|G3BP1:151180430|G3BP1:151166132|rev|+	chr5	151180430	151166132	G3BP1	G3BP1	0	1	0	0.794649
chr5|G3BP1:151170623|G3BP1:151166163|rev|+	chr5	151170623	151166163	G3BP1	G3BP1	0	1	0	0.842561
chr4|G3BP2:76582107|G3BP2:76587233|rev|-	chr4	76582107	76587233	G3BP2	G3BP2	0	1	0	0.829822
chr4|G3BP2:76580249|G3BP2:76581054|rev|-	chr4	76580249	76581054	G3BP2	G3BP2	0	1	0	0.566514
chr4|G3BP2:76580249|G3BP2:76587233|rev|-	chr4	76580249	76587233	G3BP2	G3BP2	0	2	0	0.915336
chr6|GABBR1:29578700|GABBR1:29591801|rev|-	chr6	29578700	29591801	GABBR1	GABBR1	0	1	0	0.842561
chr6|GABBR1:29588877|GABBR1:29591801|rev|-	chr6	29588877	29591801	GABBR1	GABBR1	0	1	0	0.806362
chr6|GABBR1:29591081|GABBR1:29591801|rev|-	chr6	29591081	29591801	GABBR1	GABBR1	0	1	0	0.840116
chr21|GABPA:27130515|GABPA:27113883|rev|+	chr21	27130515	27113883	GABPA	GABPA	0	1	0	0.809532
chr4|GAK:905460|GAK:907456|rev|-	chr4	905460	907456	GAK	GAK	0	1	0	0.841345
chr15|GALK2:49584734|GALK2:49528047|rev|+	chr15	49584734	49528047	GALK2	GALK2	0	1	0	0.841345
chr16|GALNS:88898405|GALNS:88908379|rev|-	chr16	88898405	88908379	GALNS	GALNS	0	1	0	0.817144
chr2|GALNT14:31178483|GALNT14:31189168|rev|-	chr2	31178483	31189168	GALNT14	GALNT14	0	1	0	0.842561
chr1|GALNT2:230401113|GALNT2:230398318|rev|+	chr1	230401113	230398318	GALNT2	GALNT2	0	1	0	0.529694
chr12|GALNT9:132824462|GALNT9:132839211|rev|-	chr12	132824462	132839211	GALNT9	GALNT9	0	1	0	0.785635
chr16|GAN:81391536|GAN:81390389|rev|+	chr16	81391536	81390389	GAN	GAN	0	1	0	0.833783
chr11|GANAB:62400036|GANAB:62407203|rev|-	chr11	62400036	62407203	GANAB	GANAB	0	2	0	0.918679
chr9|GAPVD1:128070159|GAPVD1:128069691|rev|+	chr9	128070159	128069691	GAPVD1	GAPVD1	0	1	0	0.430362
chr9|GAPVD1:128088868|GAPVD1:128083711|rev|+	chr9	128088868	128083711	GAPVD1	GAPVD1	0	1	0	0.686983
chr2|GAREML:26405966|GAREML:26399212|rev|+	chr2	26405966	26399212	GAREML	GAREML	0	1	0	0.566514
chr9|GARNL3:130083057|GARNL3:130080341|rev|+	chr9	130083057	130080341	GARNL3	GARNL3	0	2	0	0.858087
chr7|GARS:30656894|GARS:30655511|rev|+	chr7	30656894	30655511	GARS	GARS	0	1	0	0.748579
chr21|GART:34876718|GART:34876834|dup|-	chr21	34876718	34876834	GART	GART	0	1	0	0.811089
chr1|GAS5:173833394|GAS5:173833842|rev|-	chr1	173833394	173833842	GAS5	GAS5	0	1	0	0.842561
chr1|GAS5:173833394|GAS5:173835344|rev|-	chr1	173833394	173835344	GAS5	GAS5	0	1	0	0.787485
chr1|GAS5:173833394|GAS5:173834685|rev|-	chr1	173833394	173834685	GAS5	GAS5	0	1	0	0.841345
chr7|GATAD1:92083999|GATAD1:92080014|rev|+	chr7	92083999	92080014	GATAD1	GATAD1	0	2	0	0.92135
chr19|GATAD2A:19607028|GATAD2A:19603114|rev|+	chr19	19607028	19603114	GATAD2A	GATAD2A	0	1	0	0.842561
chr19|GATAD2A:19606694|GATAD2A:19605102|rev|+	chr19	19606694	19605102	GATAD2A	GATAD2A	0	1	0	0.692349
chr7|GATSL1:74434317|GATSL1:74431765|rev|+	chr7	74434317	74431765	GATSL1	GATSL1	0	1	0	0.737571
chr7|GATSL2:74812090|GATSL2:74813268|rev|-	chr7	74812090	74813268	GATSL2	GATSL2	0	2	0	0.878548
chr7|GBAS:56065142|GBAS:56052539|rev|+	chr7	56065142	56052539	GBAS	GBAS	0	1	0	0.842561
chr7|GBAS:56052571|GBAS:56049902|rev|+	chr7	56052571	56049902	GBAS	GBAS	0	1	0	0.842561
chr3|GBE1:81627075|GBE1:81643174|rev|-	chr3	81627075	81643174	GBE1	GBE1	0	1	0	0.5
chr10|GBF1:104136885|GBF1:104136691|rev|+	chr10	104136885	104136691	GBF1	GBF1	0	1	0	0.814151
chr2|GCC2:109068922|GCC2:109067483|rev|+	chr2	109068922	109067483	GCC2	GCC2	0	2	0	0.919222
chr2|GCFC2:75897263|GCFC2:75899142|rev|-	chr2	75897263	75899142	GCFC2	GCFC2	0	1	0	0.842561
chr1|GCLM:94360169|GCLM:94370144|rev|-	chr1	94360169	94370144	GCLM	GCLM	0	1	0	0.742055
chr12|GCN1L1:120611456|GCN1L1:120613677|rev|-	chr12	120611456	120613677	GCN1L1	GCN1L1	0	1	0	0.842561
chr12|GCN1L1:120612964|GCN1L1:120614020|rev|-	chr12	120612964	120614020	GCN1L1	GCN1L1	0	3	0	0.922171
chr12|GCN1L1:120580310|GCN1L1:120580745|rev|-	chr12	120580310	120580745	GCN1L1	GCN1L1	0	1	0	0.836356
chr16|GCSH:81118067|GCSH:81121269|rev|-	chr16	81118067	81121269	GCSH	GCSH	0	3	0	0.939878
chr16|GCSH:81118067|GCSH:81124285|rev|-	chr16	81118067	81124285	GCSH	GCSH	0	3	0	0.958626
chr9|GDA:74846097|GDA:74838035|rev|+	chr9	74846097	74838035	GDA	GDA	0	1	0	0.842561
chr11|GDPD5:75167801|GDPD5:75173934|rev|-	chr11	75167801	75173934	GDPD5	GDPD5	0	1	0	0.841345
chr17|GEMIN4:655372|ABR:982630|rev|-	chr17	655372	982630	GEMIN4	ABR	0	1	0	0.817144
chr5|GEMIN5:154305421|GEMIN5:154315582|rev|-	chr5	154305421	154315582	GEMIN5	GEMIN5	0	1	0	0.827111
chr5|GEMIN5:154277999|GEMIN5:154278870|rev|-	chr5	154277999	154278870	GEMIN5	GEMIN5	0	1	0	0.631192
chr5|GEMIN5:154270800|GEMIN5:154272109|rev|-	chr5	154270800	154272109	GEMIN5	GEMIN5	0	1	0	0.841345
chr3|GFM1:158384175|GFM1:158369884|rev|+	chr3	158384175	158369884	GFM1	GFM1	0	1	0	0.540123
chr5|GFM2:74046403|GFM2:74047318|rev|-	chr5	74046403	74047318	GFM2	GFM2	0	1	0	0.841345
chr5|GFM2:74041502|GFM2:74047318|rev|-	chr5	74041502	74047318	GFM2	GFM2	0	1	0	0.796384
chr2|GFPT1:69555402|GFPT1:69573131|rev|-	chr2	69555402	69573131	GFPT1	GFPT1	0	1	0	0.82007
chr2|GFPT1:69581620|GFPT1:69590802|rev|-	chr2	69581620	69590802	GFPT1	GFPT1	0	1	0	0.841345
chr5|GFPT2:179743340|GFPT2:179745956|rev|-	chr5	179743340	179745956	GFPT2	GFPT2	0	1	0	0.841345
chr8|GFRA2:21551975|GFRA2:21640411|rev|-	chr8	21551975	21640411	GFRA2	GFRA2	0	1	0	0.842561
chr22|GGA1:38021956|GGA1:38019333|rev|+	chr22	38021956	38019333	GGA1	GGA1	0	1	0	0.748579
chr16|GGA2:23480206|GGA2:23505699|rev|-	chr16	23480206	23505699	GGA2	GGA2	0	1	0	0.842561
chr17|GGA3:73234732|GGA3:73242877|rev|-	chr17	73234732	73242877	GGA3	GGA3	0	1	0	0.817144
chr17|GGA3:73238416|GGA3:73242877|rev|-	chr17	73238416	73242877	GGA3	GGA3	0	1	0	0.842561
chr17|GGNBP2:34923615|GGNBP2:34910660|rev|+	chr17	34923615	34910660	GGNBP2	GGNBP2	0	2	0	0.869715
chr17|GGNBP2:34916711|GGNBP2:34910660|rev|+	chr17	34916711	34910660	GGNBP2	GGNBP2	0	1	0	0.748579
chr2|GIGYF2:233613792|GIGYF2:233612324|rev|+	chr2	233613792	233612324	GIGYF2	GIGYF2	0	1	0	0.829822
chr2|GIGYF2:233704681|GIGYF2:233697566|rev|+	chr2	233704681	233697566	GIGYF2	GIGYF2	0	1	0	0.842561
chr20|GINS1:25405963|GINS1:25394425|rev|+	chr20	25405963	25394425	GINS1	GINS1	0	1	0	0.779938
chr8|GINS4:41394812|GINS4:41387702|rev|+	chr8	41394812	41387702	GINS4	GINS4	0	1	0	0.82007
chr8|GINS4:41399418|GINS4:41387702|rev|+	chr8	41399418	41387702	GINS4	GINS4	0	1	0	0.842561
chr12|GIT2:110418756|GIT2:110429565|rev|-	chr12	110418756	110429565	GIT2	GIT2	0	1	0	0.827111
chrX|GK:30695569|GK:30683627|rev|+	chrX	30695569	30683627	GK	GK	0	1	0	0.842561
chrX|GK:30695569|GK:30686128|rev|+	chrX	30695569	30686128	GK	GK	0	2	0	0.891587
chr3|GLB1:33093249|GLB1:33114205|rev|-	chr3	33093249	33114205	GLB1	GLB1	0	1	0	0.842561
chr3|GLB1:33093249|GLB1:33110462|rev|-	chr3	33093249	33110462	GLB1	GLB1	0	1	0	0.842561
chr11|GLB1L3:134163103|GLB1L3:134162025|rev|+	chr11	134163103	134162025	GLB1L3	GLB1L3	0	1	0	0.833783
chr7|GLCCI1:8110761|GLCCI1:8043537|rev|+	chr7	8110761	8043537	GLCCI1	GLCCI1	0	1	0	0.809532
chr9|GLDC:6602108|GLDC:6620319|rev|-	chr9	6602108	6620319	GLDC	GLDC	0	1	0	0.836356
chr9|GLE1:131286125|GLE1:131284946|rev|+	chr9	131286125	131284946	GLE1	GLE1	0	1	0	0.821509
chr9|GLE1:131287702|GLE1:131271154|rev|+	chr9	131287702	131271154	GLE1	GLE1	0	1	0	0.840116
chr16|GLG1:74490546|GLG1:74491892|rev|-	chr16	74490546	74491892	GLG1	GLG1	0	1	0	0.827111
chr16|GLG1:74490546|GLG1:74493687|rev|-	chr16	74490546	74493687	GLG1	GLG1	0	2	0	0.897477
chr7|GLI3:42063066|GLI3:42088295|rev|-	chr7	42063066	42088295	GLI3	GLI3	0	2	0	0.92135
chr7|GLI3:42063066|GLI3:42066011|rev|-	chr7	42063066	42066011	GLI3	GLI3	0	2	0	0.856789
chr10|GLRX3:131973353|GLRX3:131969847|rev|+	chr10	131973353	131969847	GLRX3	GLRX3	0	2	0	0.918133
chr10|GLRX3:131967754|GLRX3:131964770|rev|+	chr10	131967754	131964770	GLRX3	GLRX3	0	1	0	0.761355
chr10|GLRX3:131964943|GLRX3:131958258|rev|+	chr10	131964943	131958258	GLRX3	GLRX3	0	1	0	0.842561
chr2|GLS:191769893|GLS:191765289|rev|+	chr2	191769893	191765289	GLS	GLS	0	2	0	0.902323
chr12|GLS2:56871443|GLS2:56874171|rev|-	chr12	56871443	56874171	GLS2	GLS2	0	1	0	0.748579
chr3|GLT8D1:52729943|GLT8D1:52734376|rev|-	chr3	52729943	52734376	GLT8D1	GLT8D1	0	1	0	0.831156
chr3|GLT8D1:52734277|GLT8D1:52734512|rev|-	chr3	52734277	52734512	GLT8D1	GLT8D1	0	3	0	0.954556
chr10|GLUD1:88818906|GLUD1:88822592|rev|-	chr10	88818906	88822592	GLUD1	GLUD1	0	3	0	0.939111
chr10|GLUD1:88822412|GLUD1:88836413|rev|-	chr10	88822412	88836413	GLUD1	GLUD1	0	1	0	0.841345
chr16|GLYR1:4872875|GLYR1:4873908|rev|-	chr16	4872875	4873908	GLYR1	GLYR1	0	2	0	0.881882
chr16|GLYR1:4861170|GLYR1:4862249|rev|-	chr16	4861170	4862249	GLYR1	GLYR1	0	1	0	0.842561
chr3|GMPS:155652835|GMPS:155649553|rev|+	chr3	155652835	155649553	GMPS	GMPS	0	2	0	0.922391
chr3|GMPS:155643155|GMPS:155628480|rev|+	chr3	155643155	155628480	GMPS	GMPS	0	1	0	0.842561
chr18|GNAL:11876687|GNAL:11862393|rev|+	chr18	11876687	11862393	GNAL	GNAL	0	1	0	0.692349
chr9|GNAQ:80409378|GNAQ:80537261|rev|-	chr9	80409378	80537261	GNAQ	GNAQ	0	2	0	0.920294
chr20|GNAS:57485136|GNAS:57470666|rev|+	chr20	57485136	57470666	GNAS	GNAS	0	1	0	0.829822
chr1|GNB1:1756835|GNB1:1770677|rev|-	chr1	1756835	1770677	GNB1	GNB1	0	5	0	0.967442
chr1|GNB1:1720491|GNB1:1724750|rev|-	chr1	1720491	1724750	GNB1	GNB1	0	1	0	0.748579
chr1|GNB1:1749275|GNB1:1770677|rev|-	chr1	1749275	1770677	GNB1	GNB1	0	1	0	0.827111
chr5|GNB2L1:180664608|GNB2L1:180665239|rev|-	chr5	180664608	180665239	GNB2L1	GNB2L1	0	1	0	0.748579
chr3|GNB4:179122977|GNB4:179144030|rev|-	chr3	179122977	179144030	GNB4	GNB4	0	1	0	0.82007
chr9|GNE:36246027|GNE:36249394|rev|-	chr9	36246027	36249394	GNE	GNE	0	3	0	0.914764
chr1|GNL2:38039943|GNL2:38042157|rev|-	chr1	38039943	38042157	GNL2	GNL2	0	1	0	0.806362
chr1|GNL2:38039943|GNL2:38053096|rev|-	chr1	38039943	38053096	GNL2	GNL2	0	2	0	0.922391
chr3|GNL3:52724720|GNL3:52721517|rev|+	chr3	52724720	52721517	GNL3	GNL3	0	1	0	0.840116
chr12|GNPTAB:102179789|GNPTAB:102190540|rev|-	chr12	102179789	102190540	GNPTAB	GNPTAB	0	1	0	0.76991
chr12|GNS:65116785|GNS:65122837|rev|-	chr12	65116785	65122837	GNS	GNS	0	1	0	0.815656
chr9|GOLGA1:127700855|GOLGA1:127702434|rev|-	chr9	127700855	127702434	GOLGA1	GOLGA1	0	1	0	0.689682
chr9|GOLGA1:127660827|GOLGA1:127662826|rev|-	chr9	127660827	127662826	GOLGA1	GOLGA1	0	1	0	0.840116
chr12|GOLGA3:133372437|GOLGA3:133390005|rev|-	chr12	133372437	133390005	GOLGA3	GOLGA3	0	1	0	0.56287
chr3|GOLGA4:37323763|GOLGA4:37323448|dup|+	chr3	37323763	37323448	GOLGA4	GOLGA4	0	1	0	0.840116
chr3|GOLGA4:37327552|GOLGA4:37323448|rev|+	chr3	37327552	37323448	GOLGA4	GOLGA4	0	1	0	0.842561
chr9|GOLM1:88648196|GOLM1:88661487|rev|-	chr9	88648196	88661487	GOLM1	GOLM1	0	1	0	0.794649
chr9|GOLM1:88661384|GOLM1:88692506|rev|-	chr9	88661384	88692506	GOLM1	GOLM1	0	1	0	0.49597
chr1|GON4L:155783424|GON4L:155790447|rev|-	chr1	155783424	155790447	GON4L	GON4L	0	1	0	0.546871
chr1|GON4L:155764840|GON4L:155784240|rev|-	chr1	155764840	155784240	GON4L	GON4L	0	1	0	0.559185
chr1|GON4L:155726748|GON4L:155730432|rev|-	chr1	155726748	155730432	GON4L	GON4L	0	1	0	0.842561
chr17|GOSR2:45016070|GOSR2:45006885|rev|+	chr17	45016070	45006885	GOSR2	GOSR2	0	1	0	0.842561
chr16|GOT2:58743320|GOT2:58750717|rev|-	chr16	58743320	58750717	GOT2	GOT2	0	3	0	0.923671
chr16|GOT2:58749917|GOT2:58753159|rev|-	chr16	58749917	58753159	GOT2	GOT2	0	2	0	0.868791
chr19|GPATCH1:33581771|GPATCH1:33579039|rev|+	chr19	33581771	33579039	GPATCH1	GPATCH1	0	1	0	0.5
chr19|GPATCH1:33585175|GPATCH1:33584264|rev|+	chr19	33585175	33584264	GPATCH1	GPATCH1	0	1	0	0.5
chr14|GPATCH2L:76639968|GPATCH2L:76633005|rev|+	chr14	76639968	76633005	GPATCH2L	GPATCH2L	0	1	0	0.692349
chr14|GPATCH2L:76644385|GPATCH2L:76633005|rev|+	chr14	76644385	76633005	GPATCH2L	GPATCH2L	0	1	0	0.842561
chr14|GPATCH2L:76662315|GPATCH2L:76620696|rev|+	chr14	76662315	76620696	GPATCH2L	GPATCH2L	0	1	0	0.692349
chr17|GPATCH8:42512432|GPATCH8:42552271|rev|-	chr17	42512432	42552271	GPATCH8	GPATCH8	0	1	0	0.806362
chr17|GPATCH8:42512432|GPATCH8:42544482|rev|-	chr17	42512432	42544482	GPATCH8	GPATCH8	0	1	0	0.841345
chr17|GPATCH8:42513845|GPATCH8:42544482|rev|-	chr17	42513845	42544482	GPATCH8	GPATCH8	0	1	0	0.842561
chr5|GPBP1:56543042|GPBP1:56542126|rev|+	chr5	56543042	56542126	GPBP1	GPBP1	0	1	0	0.018
chr5|GPBP1:56527148|GPBP1:56517202|rev|+	chr5	56527148	56517202	GPBP1	GPBP1	0	1	0	0.842561
chrX|GPC4:132445285|GPC4:132458564|rev|-	chrX	132445285	132458564	GPC4	GPC4	0	1	0	0.433486
chr13|GPC6:94958377|GPC6:94482406|rev|+	chr13	94958377	94482406	GPC6	GPC6	0	1	0	0.251421
chr2|GPD2:157414094|GPD2:157406119|rev|+	chr2	157414094	157406119	GPD2	GPD2	0	1	0	0.841345
chr14|GPHN:67525503|GPHN:67431907|rev|+	chr14	67525503	67431907	GPHN	GPHN	0	1	0	0.833783
chr14|GPHN:67525503|GPHN:67490349|rev|+	chr14	67525503	67490349	GPHN	GPHN	0	1	0	0.842561
chr19|GPI:34872424|GPI:34869838|rev|+	chr19	34872424	34869838	GPI	GPI	0	1	0	0.842561
chr9|GPR107:132842048|GPR107:132838690|rev|+	chr9	132842048	132838690	GPR107	GPR107	0	1	0	0.842561
chr9|GPR107:132854660|GPR107:132853154|rev|+	chr9	132854660	132853154	GPR107	GPR107	0	1	0	0.842561
chr6|GPR115:47678622|CD2AP:47471015|rev|+	chr6	47678622	47471015	GPR115	CD2AP	0	1	0	0.0147186
chr4|GPR125:22456488|GPR125:22475466|rev|-	chr4	22456488	22475466	GPR125	GPR125	0	1	0	0.827111
chr4|GPR125:22414804|GPR125:22463431|rev|-	chr4	22414804	22463431	GPR125	GPR125	0	1	0	0.841345
chr4|GPR125:22456488|GPR125:22463431|rev|-	chr4	22456488	22463431	GPR125	GPR125	0	1	0	0.806362
chr4|GPR125:22449062|GPR125:22475466|rev|-	chr4	22449062	22475466	GPR125	GPR125	0	2	0	0.880229
chr1|GPR137B:236347206|GPR137B:236332005|rev|+	chr1	236347206	236332005	GPR137B	GPR137B	0	3	0	0.926088
chr1|GPR137B:236347206|GPR137B:236341713|rev|+	chr1	236347206	236341713	GPR137B	GPR137B	0	1	0	0.5
chrX|GPR143:9707524|GPR143:9709495|rev|-	chrX	9707524	9709495	GPR143	GPR143	0	1	0	0.621545
chr1|GPR89A:145771634|GPR89A:145791170|rev|-	chr1	145771634	145791170	GPR89A	GPR89A	0	1	0	0.838876
chr1|GPR89A:145816636|GPR89A:145818826|rev|-	chr1	145816636	145818826	GPR89A	GPR89A	0	1	0	0.842561
chr1|GPR89C:147442191|GPR89C:147438785|rev|+	chr1	147442191	147438785	GPR89C	GPR89C	0	4	0	0.975403
chr17|GPS1:80014426|GPS1:80011743|rev|+	chr17	80014426	80011743	GPS1	GPS1	0	1	0	0.842561
chr16|GPT2:46943839|GPT2:46940753|rev|+	chr16	46943839	46940753	GPT2	GPT2	0	1	0	0.842561
chr16|GPT2:46956328|GPT2:46940753|rev|+	chr16	46956328	46940753	GPT2	GPT2	0	1	0	0.842561
chr19|GPX4:1106265|GPX4:1105184|rev|+	chr19	1106265	1105184	GPX4	GPX4	0	1	0	0.842561
chr19|GRAMD1A:35510437|GRAMD1A:35510094|rev|+	chr19	35510437	35510094	GRAMD1A	GRAMD1A	0	1	0	0.831156
chr11|GRAMD1B:123489932|GRAMD1B:123489400|rev|+	chr11	123489932	123489400	GRAMD1B	GRAMD1B	0	1	0	0.841345
chr7|GRB10:50742132|GRB10:50771605|rev|-	chr7	50742132	50771605	GRB10	GRB10	0	1	0	0.833783
chr7|GRB10:50694518|GRB10:50771605|rev|-	chr7	50694518	50771605	GRB10	GRB10	0	1	0	0.817144
chr2|GREB1:11720958|GREB1:11716478|rev|+	chr2	11720958	11716478	GREB1	GREB1	0	1	0	0.801463
chr2|GREB1:11706782|GREB1:11702588|rev|+	chr2	11706782	11702588	GREB1	GREB1	0	1	0	0.528153
chr8|GRHL2:102644593|GRHL2:102555468|rev|+	chr8	102644593	102555468	GRHL2	GRHL2	0	1	0	0.0132096
chr8|GRHL2:102589747|GRHL2:102582566|rev|+	chr8	102589747	102582566	GRHL2	GRHL2	0	2	0	0.906264
chr4|GRID2:94032104|GRID2:94006145|rev|+	chr4	94032104	94006145	GRID2	GRID2	0	1	0	0.842561
chr4|GRID2:94411928|GRID2:94376812|rev|+	chr4	94411928	94376812	GRID2	GRID2	0	2	0	0.882815
chr11|GRIK4:120707553|GRIK4:120686086|rev|+	chr11	120707553	120686086	GRIK4	GRIK4	0	1	0	0.842561
chr12|GRIP1:66800062|GRIP1:66849344|rev|-	chr12	66800062	66849344	GRIP1	GRIP1	0	1	0	0.833783
chr12|GRIP1:66786087|GRIP1:66826408|rev|-	chr12	66786087	66826408	GRIP1	GRIP1	0	1	0	0.5
chrX|GRIPAP1:48841680|GRIPAP1:48855916|rev|-	chrX	48841680	48855916	GRIPAP1	GRIPAP1	0	1	0	0.840116
chr5|GRK6:176868054|GRK6:176867919|dup|+	chr5	176868054	176867919	GRK6	GRK6	0	1	0	0.566514
chr6|GRM4:34007954|GRM4:34101636|rev|-	chr6	34007954	34101636	GRM4	GRM4	0	1	0	0.566514
chr6|GRM4:34029669|GRM4:34029805|dup|-	chr6	34029669	34029805	GRM4	GRM4	0	1	0	0.807956
chr6|GRM4:34024320|GRM4:34059876|rev|-	chr6	34024320	34059876	GRM4	GRM4	0	1	0	0.692349
chr7|GRM8:126882748|GRM8:126883569|dup|-	chr7	126882748	126883569	GRM8	GRM8	0	2	0	0.922391
chr13|GRTP1:113979975|GRTP1:113980161|dup|-	chr13	113979975	113980161	GRTP1	GRTP1	0	3	0	0.959139
chr19|GSK3A:42736208|GSK3A:42736834|rev|-	chr19	42736208	42736834	GSK3A	GSK3A	0	1	0	0.746431
chr19|GSK3A:42736208|GSK3A:42744294|rev|-	chr19	42736208	42744294	GSK3A	GSK3A	0	1	0	0.566514
[truncated: 3,744 more rows]

## Sheet: detected by de novo alg. only
chr	gene	coord1	coord2	numReads
11	ZNF215	6962801	6977013	9
2	PGAP1	197777605	197786910	6
16	LMF1	984189	1004666	8
10	ZRANB1	126631025	126655350	1
3	OXNAD1	16327848	16345099	3
12	ZDHHC17	77214837	77216311	4
6	RIPK1	3076997	3078169	6
17	PGS1	76410959	76415806	1
2	UBE2F	238881733	238882389	7
4	ELF2	140058783	140060651	17
12	KANSL2	49056342	49061572	1
6	CDK19	110988636	111095140	6
1	PCNXL2	233248544	233297109	1
20	PPP4R1L	56846418	56847931	2
8	PVT1	128902834	128903244	208
16	PHKB	47497809	47533805	2
2	GLI2	121732550	121744190	1
10	MCU	74468040	74475660	23
6	LINC00340	22056774	22063469	8
22	GRAMD4	47022647	47033857	6
21	DYRK1A	38792600	38794168	115
10	MAPK8	49609654	49618211	3
2	PUM2	20507738	20527139	12
7	WBSCR17	70853220	70886091	1
9	KIAA0368	114202651	114235280	1
6	PHF3	64356431	64356700	8
12	DENND5B	31648743	31652605	4
4	FAM193A	2626988	2632896	2
3	TAMM41	11849306	11851156	3
3	DCBLD2	98600383	98609300	1
7	GRB10	50737418	50778687	3
1	TBCE	235582731	235597595	4
14	TEX2	62248459	62265775	24
2	PDK1	173433468	173460751	2
1	KCNT2	196274363	196286399	1
6	ARID1B	157357968	157406039	35
14	FLJ31306	58758352	58759856	3
10	USP54	75331178	75336119	4
