# Supplementary material for: Statistically based splicing detection reveals neural enrichment and tissue-specific induction of circular RNA during human fetal development
Source: Genome Biol. 2015 Jun 16;16(1):126. doi: 10.1186/s13059-015-0690-5 (PMC4506483; doi:10.1186/s13059-015-0690-5)
Supplement: Additional file 12: — Our fetal data sample key. Sample_ID, index sequence, and gestational age for the fetal data we generated. [file 13059_2015_690_MOESM12_ESM.csv]

Sample_ID	Index_Seq	Gestational Age
Fetal_Adrenal_360	CTTGTA	10.3
Fetal_Adrenal_403b	GTCCGC	16.4
Fetal_Adrenal_405	GTGAAA	18
Fetal_Adrenal_408	CGATGT	20.6
Fetal_Adrenal_419	TGACCA	20.2
Fetal_Brain_408	AGTCAA	20.6
Fetal_Heart_361	TGACCA	10.4
Fetal_Heart_365	ACAGTG	11.4
Fetal_Heart_388	GCCAAT	17.5
Fetal_Heart_397	CAGATC	20
Fetal_Heart_399	CTTGTA	20
Fetal_Heart_401	AGTCAA	20.3
Fetal_Heart_405	CAGATC	18
Fetal_Intestine_360	AGTTCC	10.3
Fetal_Intestine_361	ATGTCA	10.4
Fetal_Intestine_392	GTGAAA	15.3
Fetal_Intestine_395	CGATGT	17.1
Fetal_Intestine_397	TGACCA	20
Fetal_Intestine_408	ACAGTG	20.6
Fetal_Intestine_429	CCGTCC	11.5
Fetal_Kidney_360	CGATGT	10.3
Fetal_Kidney_397	ACAGTG	20
Fetal_Kidney_403b	TGACCA	16.4
Fetal_Lung_361	CAGATC	10.4
Fetal_Lung_384	CTTGTA	10.2
Fetal_Lung_388	AGTCAA	17.5
Fetal_Lung_395	AGTTCC	17.1
Fetal_Lung_397	ATGTCA	20
Fetal_Lung_408	CCGTCC	20.6
Fetal_Stomach_360	ACAGTG	10.3
Fetal_Stomach_361	GCCAAT	10.4
Fetal_Stomach_397	CCGTCC	20
Fetal_Stomach_401	GTCCGC	20.3
Fetal_Stomach_403b	AGTTCC	16.4
Fetal_Stomach_405	ATGTCA	18
Fetal_Stomach_408	GTGAAA	20.6
