# Supplementary material for: Statistically based splicing detection reveals neural enrichment and tissue-specific induction of circular RNA during human fetal development
Source: Genome Biol. 2015 Jun 16;16(1):126. doi: 10.1186/s13059-015-0690-5 (PMC4506483; doi:10.1186/s13059-015-0690-5)
Supplement: Additional file 15: — qPCR validation of sequencing-based quantification. [file 13059_2015_690_MOESM15_ESM.csv]

FAT3	circle	360	Adrenal	25.8	3
HIPK3	circle	360	Adrenal	23.6	22
SETD3	circle	360	Adrenal	26.5	4
ASXL1	circle	360	Adrenal	27.0	14
SLC8A1	circle	360	Adrenal	25.0	15
SMARCA5	circle	360	Adrenal	23.4	11
RHOBTB3	circle	360	Adrenal	23.8	28
CAMSAP1	circle	360	Adrenal	26.4	7
FAT3	circle	360	Kidney	24.3	7
HIPK3	circle	360	Kidney	24.1	13
SLC8A1	circle	360	Kidney	24.9	19
SMARCA5	circle	360	Kidney	23.2	23
CAMSAP1	circle	360	Kidney	26.1	7
FAT3	circle	408	Stomach	22.1	41
HIPK3	circle	408	Stomach	21.8	52
SETD3	circle	408	Stomach	24.3	22
ASXL1	circle	408	Stomach	25.7	23
SLC8A1	circle	408	Stomach	22.4	18
SMARCA5	circle	408	Stomach	20.9	25
RHOBTB3	circle	408	Stomach	23.3	26
CAMSAP1	circle	408	Stomach	24.2	12
FAT3	circle	401	Heart	26.4	10
HIPK3	circle	401	Heart	22.1	192
HIPK3	circle	401	Heart	22.1	6
SETD3	circle	401	Heart	25.1	69
ASXL1	circle	401	Heart	25.0	60
SLC8A1	circle	401	Heart	18.8	2944
SMARCA5	circle	401	Heart	23.1	87
RHOBTB3	circle	401	Heart	22.0	285
RHOBTB3	circle	401	Heart	22.0	4
RHOBTB3	circle	401	Heart	22.0	3
CAMSAP1	circle	401	Heart	25.8	5
CAMSAP1	circle	401	Heart	25.8	4
CAMSAP1	circle	401	Heart	25.8	16
FAT3	circle	408	Intestine	24.0	15
HIPK3	circle	408	Intestine	22.7	45
SETD3	circle	408	Intestine	25.0	27
ASXL1	circle	408	Intestine	25.9	16
SLC8A1	circle	408	Intestine	24.2	29
SMARCA5	circle	408	Intestine	22.3	29
RHOBTB3	circle	408	Intestine	23.5	27
CAMSAP1	circle	408	Intestine	26.2	6
FAT3	circle	360	Stomach	23.8	9
HIPK3	circle	360	Stomach	23.1	14
SETD3	circle	360	Stomach	26.3	4
ASXL1	circle	360	Stomach	27.3	3
SLC8A1	circle	360	Stomach	25.4	4
SMARCA5	circle	360	Stomach	22.9	13
RHOBTB3	circle	360	Stomach	24.1	7
CAMSAP1	circle	360	Stomach	25.9	4
HIPK3	circle	361	Intestine	23.0	17
SETD3	circle	361	Intestine	25.6	3
SLC8A1	circle	361	Intestine	24.8	5
SMARCA5	circle	361	Intestine	22.4	22
RHOBTB3	circle	361	Intestine	23.9	4
CAMSAP1	circle	361	Intestine	25.6	8
FAT3	circle	408	Lung	21.0	123
HIPK3	circle	408	Lung	21.9	70
SETD3	circle	408	Lung	24.8	18
ASXL1	circle	408	Lung	25.5	18
SLC8A1	circle	408	Lung	25.6	9
SMARCA5	circle	408	Lung	20.8	68
RHOBTB3	circle	408	Lung	22.7	23
CAMSAP1	circle	408	Lung	25.1	3
CAMSAP1	circle	408	Lung	25.1	16
FAT3	circle	397	Kidney	25.3	4
HIPK3	circle	397	Kidney	22.7	36
SETD3	circle	397	Kidney	24.4	16
ASXL1	circle	397	Kidney	26.1	13
SLC8A1	circle	397	Kidney	23.8	45
SMARCA5	circle	397	Kidney	22.7	23
RHOBTB3	circle	397	Kidney	23.7	31
CAMSAP1	circle	397	Kidney	25.9	5
CAMSAP1	circle	397	Kidney	25.9	8
HIPK3	circle	408	Adrenal	22.4	32
ASXL1	circle	408	Adrenal	25.8	8
SLC8A1	circle	408	Adrenal	22.9	46
SMARCA5	circle	408	Adrenal	24.9	22
RHOBTB3	circle	408	Adrenal	21.9	36
CAMSAP1	circle	408	Adrenal	24.7	4
CAMSAP1	circle	408	Adrenal	24.7	22
FAT3	circle	384	Lung	23.2	12
HIPK3	circle	384	Lung	23.2	9
ASXL1	circle	384	Lung	27.2	5
SLC8A1	circle	384	Lung	27.0	4
SMARCA5	circle	384	Lung	22.4	16
CAMSAP1	circle	384	Lung	25.7	8
