# Supplementary material for: Statistically based splicing detection reveals neural enrichment and tissue-specific induction of circular RNA during human fetal development
Source: Genome Biol. 2015 Jun 16;16(1):126. doi: 10.1186/s13059-015-0690-5 (PMC4506483; doi:10.1186/s13059-015-0690-5)
Supplement: Additional file 18: — ENCODE fetal data sample key. Tissue and age in weeks. [file 13059_2015_690_MOESM18_ESM.csv]

heart	28
urinarybladder	24
skinofbody	22
urinarybladder	20
lung	20
temporallobe	24
skeletalmuscletissue	19
skinofbody	24
heart	19
umbilicalcord	31
tongue	20
skeletalmuscletissue	22
umbilicalcord	20
parietallobe	24
spinalcord	24
frontalcortex	22
stomach	36
cerebellum	19
liver	20
lung	24
diencephalon	20
metanephros	24
camera-typeeye	24
temporallobe	20
thyroidgland	40
frontalcortex	20
uterus	24
liver	22
stomach	40
parietallobe	22
cerebellum	37
occipitallobe	22
camera-typeeye	20
uterus	28
diencephalon	22
metanephros	20
spinalcord	22
tongue	24
thyroidgland	37
occipitallobe	20
