# Supplementary material for: Statistically based splicing detection reveals neural enrichment and tissue-specific induction of circular RNA during human fetal development
Source: Genome Biol. 2015 Jun 16;16(1):126. doi: 10.1186/s13059-015-0690-5 (PMC4506483; doi:10.1186/s13059-015-0690-5)
Supplement: Additional file 19: — Outlier list by tissue. Outlier list by tissue; “early” and “late” correspond to earliest and second earliest time points per tissue. [file 13059_2015_690_MOESM19_ESM.csv]

SLC8A1	heart	LATE
SLC8A1	heart	early
ATRNL1	frontalcortex	early
ATRNL1	temporallobe	LATE
ATRNL1	temporallobe	early
ATRNL1	uterus	LATE
ATRNL1	occipitallobe	LATE
ATRNL1	frontalcortex	LATE
ATRNL1	camera-typeeye	early
CBFA2T2	frontalcortex	LATE
CBFA2T2	cerebellum	LATE
KLHL8	frontalcortex	LATE
UBXN7	frontalcortex	early
UBXN7	frontalcortex	LATE
RERE	frontalcortex	early
RERE	frontalcortex	LATE
RERE	temporallobe	LATE
ZNF362	frontalcortex	LATE
ZNF362	parietallobe	LATE
ZNF362	frontalcortex	early
ZNF362	occipitallobe	early
ZNF608	frontalcortex	LATE
ZNF608	frontalcortex	early
HIPK3	skeletalmuscletissue	LATE
HIPK3	frontalcortex	early
LPAR1	spinalcord	LATE
LPAR1	spinalcord	early
LPAR1	skeletalmuscletissue	early
RYR1	skeletalmuscletissue	early
RYR1	skeletalmuscletissue	LATE
CCDC91	frontalcortex	early
MSANTD3-TMEFF1	occipitallobe	LATE
EXOC6B	occipitallobe	LATE
EXOC6B	occipitallobe	early
EXOC6B	frontalcortex	LATE
EXOC6B	heart	LATE
EXOC6B	parietallobe	LATE
PROSC	frontalcortex	LATE
PROSC	frontalcortex	early
PROSC	camera-typeeye	early
SOBP	frontalcortex	early
PICALM	frontalcortex	early
SCAF8	frontalcortex	early
RHOBTB3	skeletalmuscletissue	LATE
RAB3IP	heart	LATE
CAMSAP1	frontalcortex	early
CAMSAP1	camera-typeeye	early
CAMSAP1	skeletalmuscletissue	LATE
PCMTD1	skeletalmuscletissue	early
PCMTD1	skeletalmuscletissue	LATE
PCMTD1	frontalcortex	early
PCMTD1	occipitallobe	LATE
PCMTD1	tongue	early
PCMTD1	occipitallobe	early
PCMTD1	frontalcortex	LATE
ZKSCAN1	frontalcortex	early
TMEM181	frontalcortex	early
ESYT2	umbilicalcord	LATE
ESYT2	temporallobe	early
PTK2	umbilicalcord	LATE
TNPO1	frontalcortex	LATE
R3HDM1	occipitallobe	LATE
R3HDM1	frontalcortex	LATE
R3HDM1	frontalcortex	early
RAPGEF5	frontalcortex	LATE
RAPGEF5	frontalcortex	early
UBE2K	frontalcortex	early
UBE2K	occipitallobe	LATE
PSMB1	frontalcortex	LATE
ACVR2A	frontalcortex	LATE
ACVR2A	frontalcortex	early
ACVR2A	occipitallobe	LATE
ACVR2A	occipitallobe	early
FBXW7	frontalcortex	early
TMEM165	frontalcortex	early
GLIS3	frontalcortex	early
GLIS3	frontalcortex	LATE
GLIS3	temporallobe	LATE
POMT1	frontalcortex	LATE
POMT1	frontalcortex	early
GPR125	heart	early
GPR125	skeletalmuscletissue	LATE
C2CD5	frontalcortex	early
MPP6	occipitallobe	early
DOPEY2	temporallobe	LATE
DOPEY2	frontalcortex	early
DOPEY2	frontalcortex	LATE
DOPEY2	temporallobe	early
DOPEY2	occipitallobe	early
MEMO1	frontalcortex	LATE
BRWD1	frontalcortex	LATE
KPNA5	occipitallobe	early
KPNA5	occipitallobe	LATE
KPNA5	frontalcortex	LATE
KPNA5	frontalcortex	early
SATB2	occipitallobe	early
MCU	skeletalmuscletissue	early
MCU	skeletalmuscletissue	LATE
MCU	thyroidgland	LATE
TNPO3	frontalcortex	early
LRBA	camera-typeeye	early
SNX14	frontalcortex	early
HECW1	frontalcortex	LATE
SEMA3C	skeletalmuscletissue	LATE
SEMA3C	tongue	early
SEMA3C	frontalcortex	LATE
VAMP3	lung	LATE
VAMP3	metanephros	early
ZNF532	frontalcortex	early
VPS13C	stomach	early
VPS13C	temporallobe	LATE
PHIP	metanephros	LATE
PHIP	frontalcortex	early
SLC4A7	frontalcortex	early
ATP5C1	heart	LATE
RNF13	spinalcord	LATE
RNF13	skeletalmuscletissue	LATE
ZCCHC11	metanephros	LATE
