# Supplementary material for: Statistically based splicing detection reveals neural enrichment and tissue-specific induction of circular RNA during human fetal development
Source: Genome Biol. 2015 Jun 16;16(1):126. doi: 10.1186/s13059-015-0690-5 (PMC4506483; doi:10.1186/s13059-015-0690-5)
Supplement: Additional file 20: — Cardiomyocyte processed reports. Junctions with a posterior probability exceeding p = 0.9 and at least one read are reported for each of three biological replicates of the cardiomyocyte time course. Note that due to numerical precision, posterior probabilities > 0.999999999 are reported as 1. [file 13059_2015_690_MOESM20_ESM.csv]

3	TFG	100438902	100348441	chr3|TFG:100438902|GPR128:100348441|rev|+		rev	DIFFGENE	14	s_005_Day141_3_definitive_cardiomyocyte10_CGTACG_L007_R1		0.905219185836103
7	RHOBTB3	95099324	95091099	chr5|RHOBTB3:95099324|RHOBTB3:95091099|rev|+		rev	SAME	14	s_005_Day141_3_definitive_cardiomyocyte10_CGTACG_L007_R1		0.909870381264499
3	MIB1	19359646	19345732	chr18|MIB1:19359646|MIB1:19345732|rev|+		rev	SAME	1	s_001_D01_undiff1_CTTGTA_L006_R1		0.946866125569121
8	TFG	100438902	100348441	chr3|TFG:100438902|GPR128:100348441|rev|+		rev	DIFFGENE	1	s_001_D01_undiff1_CTTGTA_L006_R1		0.994046811948947
2	ABI1	27044583	27040712	chr10|ABI1:27044583|ABI1:27040712|reg|-		reg	SAME	14	s_001_Day141_definitive_cardiomyocyte11_GAGTGG_L007_R1		0.97965451301252
5	ABI1	27047990	27044670	chr10|ABI1:27047990|ABI1:27044670|reg|-		reg	SAME	14	s_001_Day141_definitive_cardiomyocyte11_GAGTGG_L007_R1		0.962052573522676
5	ABI1	27057780	27054247	chr10|ABI1:27057780|ABI1:27054247|reg|-		reg	SAME	14	s_001_Day141_definitive_cardiomyocyte11_GAGTGG_L007_R1		0.996247600534615
7	ABI1	27112066	27066170	chr10|ABI1:27112066|ABI1:27066170|reg|-		reg	SAME	14	s_001_Day141_definitive_cardiomyocyte11_GAGTGG_L007_R1		0.999986432145203
6	ABI1	27149675	27112234	chr10|ABI1:27149675|ABI1:27112234|reg|-		reg	SAME	14	s_001_Day141_definitive_cardiomyocyte11_GAGTGG_L007_R1		0.99859968437123
8	ABLIM1	116197602	116196132	chr10|ABLIM1:116197602|ABLIM1:116196132|reg|-		reg	SAME	14	s_001_Day141_definitive_cardiomyocyte11_GAGTGG_L007_R1		0.999999852963959
9	ABLIM1	116198934	116197683	chr10|ABLIM1:116198934|ABLIM1:116197683|reg|-		reg	SAME	14	s_001_Day141_definitive_cardiomyocyte11_GAGTGG_L007_R1		0.996648063480397
4	ABLIM1	116203787	116201545	chr10|ABLIM1:116203787|ABLIM1:116201545|reg|-		reg	SAME	14	s_001_Day141_definitive_cardiomyocyte11_GAGTGG_L007_R1		0.996867145843759
10	ABLIM1	116205070	116203893	chr10|ABLIM1:116205070|ABLIM1:116203893|reg|-		reg	SAME	14	s_001_Day141_definitive_cardiomyocyte11_GAGTGG_L007_R1		0.999527994093445
4	ABLIM1	116227939	116225586	chr10|ABLIM1:116227939|ABLIM1:116225586|reg|-		reg	SAME	14	s_001_Day141_definitive_cardiomyocyte11_GAGTGG_L007_R1		0.998094881853927
9	ABLIM1	116233637	116232891	chr10|ABLIM1:116233637|ABLIM1:116232891|reg|-		reg	SAME	14	s_001_Day141_definitive_cardiomyocyte11_GAGTGG_L007_R1		0.999815398022372
16	ABLIM1	116251549	116247775	chr10|ABLIM1:116251549|ABLIM1:116247775|reg|-		reg	SAME	14	s_001_Day141_definitive_cardiomyocyte11_GAGTGG_L007_R1		0.99996054877368
3	ACADSB	124794031	124797262	chr10|ACADSB:124794031|ACADSB:124797262|reg|+		reg	SAME	14	s_001_Day141_definitive_cardiomyocyte11_GAGTGG_L007_R1		0.996615638743915
10	ACADSB	124797363	124799981	chr10|ACADSB:124797363|ACADSB:124799981|reg|+		reg	SAME	14	s_001_Day141_definitive_cardiomyocyte11_GAGTGG_L007_R1		0.999989029762969
2	ACADSB	124800188	124800724	chr10|ACADSB:124800188|ACADSB:124800724|reg|+		reg	SAME	14	s_001_Day141_definitive_cardiomyocyte11_GAGTGG_L007_R1		0.936454608579472
3	ACADSB	124810702	124812576	chr10|ACADSB:124810702|ACADSB:124812576|reg|+		reg	SAME	14	s_001_Day141_definitive_cardiomyocyte11_GAGTGG_L007_R1		0.936079203592264
1	ACBD5	27497174	27494177	chr10|ACBD5:27497174|ACBD5:27494177|reg|-		reg	SAME	14	s_001_Day141_definitive_cardiomyocyte11_GAGTGG_L007_R1		0.903712060654396
6	ACBD5	27499742	27497374	chr10|ACBD5:27499742|ACBD5:27497374|reg|-		reg	SAME	14	s_001_Day141_definitive_cardiomyocyte11_GAGTGG_L007_R1		0.959109412021902
3	ACBD5	27506908	27504570	chr10|ACBD5:27506908|ACBD5:27504570|reg|-		reg	SAME	14	s_001_Day141_definitive_cardiomyocyte11_GAGTGG_L007_R1		0.983988149605521
2	ACBD5	27508651	27507112	chr10|ACBD5:27508651|ACBD5:27507112|reg|-		reg	SAME	14	s_001_Day141_definitive_cardiomyocyte11_GAGTGG_L007_R1		0.984961975915008
3	ACBD5	27524020	27520749	chr10|ACBD5:27524020|ACBD5:27520749|reg|-		reg	SAME	14	s_001_Day141_definitive_cardiomyocyte11_GAGTGG_L007_R1		0.977977498841123
6	ACTA2	90697817	90695123	chr10|ACTA2:90697817|ACTA2:90695123|reg|-		reg	SAME	14	s_001_Day141_definitive_cardiomyocyte11_GAGTGG_L007_R1		0.989935621333046
30	ACTA2	90699263	90697999	chr10|ACTA2:90699263|ACTA2:90697999|reg|-		reg	SAME	14	s_001_Day141_definitive_cardiomyocyte11_GAGTGG_L007_R1		1
22	ACTA2	90700985	90699455	chr10|ACTA2:90700985|ACTA2:90699455|reg|-		reg	SAME	14	s_001_Day141_definitive_cardiomyocyte11_GAGTGG_L007_R1		0.999999999999982
11	ACTA2	90701541	90701147	chr10|ACTA2:90701541|ACTA2:90701147|reg|-		reg	SAME	14	s_001_Day141_definitive_cardiomyocyte11_GAGTGG_L007_R1		0.999999955860095
16	ACTA2	90703553	90701626	chr10|ACTA2:90703553|ACTA2:90701626|reg|-		reg	SAME	14	s_001_Day141_definitive_cardiomyocyte11_GAGTGG_L007_R1		0.999999927420773
10	ACTA2	90708558	90707143	chr10|ACTA2:90708558|ACTA2:90707143|reg|-		reg	SAME	14	s_001_Day141_definitive_cardiomyocyte11_GAGTGG_L007_R1		0.999999490047574
6	ACTR1A	104241757	104241655	chr10|ACTR1A:104241757|ACTR1A:104241655|reg|-		reg	SAME	14	s_001_Day141_definitive_cardiomyocyte11_GAGTGG_L007_R1		0.998799715403737
14	ACTR1A	104242767	104241932	chr10|ACTR1A:104242767|ACTR1A:104241932|reg|-		reg	SAME	14	s_001_Day141_definitive_cardiomyocyte11_GAGTGG_L007_R1		0.999999998053088
3	ACTR1A	104243916	104242860	chr10|ACTR1A:104243916|ACTR1A:104242860|reg|-		reg	SAME	14	s_001_Day141_definitive_cardiomyocyte11_GAGTGG_L007_R1		0.9795280866001
4	ACTR1A	104245365	104244133	chr10|ACTR1A:104245365|ACTR1A:104244133|reg|-		reg	SAME	14	s_001_Day141_definitive_cardiomyocyte11_GAGTGG_L007_R1		0.98289155817261
8	ACTR1A	104247906	104245490	chr10|ACTR1A:104247906|ACTR1A:104245490|reg|-		reg	SAME	14	s_001_Day141_definitive_cardiomyocyte11_GAGTGG_L007_R1		0.996170146496446
4	ACTR1A	104262356	104250370	chr10|ACTR1A:104262356|ACTR1A:104250370|reg|-		reg	SAME	14	s_001_Day141_definitive_cardiomyocyte11_GAGTGG_L007_R1		0.997455710264125
6	ADD3	111872673	111876016	chr10|ADD3:111872673|ADD3:111876016|reg|+		reg	SAME	14	s_001_Day141_definitive_cardiomyocyte11_GAGTGG_L007_R1		0.99982457613109
18	ADD3	111876168	111877099	chr10|ADD3:111876168|ADD3:111877099|reg|+		reg	SAME	14	s_001_Day141_definitive_cardiomyocyte11_GAGTGG_L007_R1		0.999999999978528
8	ADD3	111877180	111878344	chr10|ADD3:111877180|ADD3:111878344|reg|+		reg	SAME	14	s_001_Day141_definitive_cardiomyocyte11_GAGTGG_L007_R1		0.999996122782382
5	ADD3	111878494	111878968	chr10|ADD3:111878494|ADD3:111878968|reg|+		reg	SAME	14	s_001_Day141_definitive_cardiomyocyte11_GAGTGG_L007_R1		0.966372711946857
15	ADD3	111885703	111886174	chr10|ADD3:111885703|ADD3:111886174|reg|+		reg	SAME	14	s_001_Day141_definitive_cardiomyocyte11_GAGTGG_L007_R1		0.999999994501222
26	ADD3	111886261	111890120	chr10|ADD3:111886261|ADD3:111890120|reg|+		reg	SAME	14	s_001_Day141_definitive_cardiomyocyte11_GAGTGG_L007_R1		0.999999999999998
4	ADD3	111890244	111892062	chr10|ADD3:111890244|ADD3:111892062|reg|+		reg	SAME	14	s_001_Day141_definitive_cardiomyocyte11_GAGTGG_L007_R1		0.99577945204627
4	ADD3	111890244	111893083	chr10|ADD3:111890244|ADD3:111893083|reg|+		reg	SAME	14	s_001_Day141_definitive_cardiomyocyte11_GAGTGG_L007_R1		0.97058584363021
2	ADD3	111892158	111893083	chr10|ADD3:111892158|ADD3:111893083|reg|+		reg	SAME	14	s_001_Day141_definitive_cardiomyocyte11_GAGTGG_L007_R1		0.977834793899464
4	ADK	75984349	76074424	chr10|ADK:75984349|ADK:76074424|reg|+		reg	SAME	14	s_001_Day141_definitive_cardiomyocyte11_GAGTGG_L007_R1		0.980878914424036
4	AKR1C1	5005720	5008105	chr10|AKR1C1:5005720|AKR1C1:5008105|reg|+		reg	SAME	14	s_001_Day141_definitive_cardiomyocyte11_GAGTGG_L007_R1		0.965743446588386
6	ALDH18A1	97373498	97371199	chr10|ALDH18A1:97373498|ALDH18A1:97371199|reg|-		reg	SAME	14	s_001_Day141_definitive_cardiomyocyte11_GAGTGG_L007_R1		0.999889987621934
4	ALDH18A1	97373722	97373620	chr10|ALDH18A1:97373722|ALDH18A1:97373620|reg|-		reg	SAME	14	s_001_Day141_definitive_cardiomyocyte11_GAGTGG_L007_R1		0.926716460291464
4	ALDH18A1	97385118	97381008	chr10|ALDH18A1:97385118|ALDH18A1:97381008|reg|-		reg	SAME	14	s_001_Day141_definitive_cardiomyocyte11_GAGTGG_L007_R1		0.99841159584744
2	ALDH18A1	97386459	97385212	chr10|ALDH18A1:97386459|ALDH18A1:97385212|reg|-		reg	SAME	14	s_001_Day141_definitive_cardiomyocyte11_GAGTGG_L007_R1		0.944116337144686
2	ALDH18A1	97388124	97387343	chr10|ALDH18A1:97388124|ALDH18A1:97387343|reg|-		reg	SAME	14	s_001_Day141_definitive_cardiomyocyte11_GAGTGG_L007_R1		0.952138952519845
7	ALDH18A1	97392715	97388249	chr10|ALDH18A1:97392715|ALDH18A1:97388249|reg|-		reg	SAME	14	s_001_Day141_definitive_cardiomyocyte11_GAGTGG_L007_R1		0.999792035108452
4	ALDH18A1	97396849	97393406	chr10|ALDH18A1:97396849|ALDH18A1:97393406|reg|-		reg	SAME	14	s_001_Day141_definitive_cardiomyocyte11_GAGTGG_L007_R1		0.993681692281128
4	ALDH18A1	97413046	97402963	chr10|ALDH18A1:97413046|ALDH18A1:97402963|reg|-		reg	SAME	14	s_001_Day141_definitive_cardiomyocyte11_GAGTGG_L007_R1		0.971563340033359
7	ANAPC16	73983814	73990123	chr10|ANAPC16:73983814|ANAPC16:73990123|reg|+		reg	SAME	14	s_001_Day141_definitive_cardiomyocyte11_GAGTGG_L007_R1		0.994545855969965
3	ANK3	61819455	61819188	chr10|ANK3:61819455|ANK3:61819188|reg|-		reg	SAME	14	s_001_Day141_definitive_cardiomyocyte11_GAGTGG_L007_R1		0.998534022727522
4	ANK3	61822868	61819764	chr10|ANK3:61822868|ANK3:61819764|reg|-		reg	SAME	14	s_001_Day141_definitive_cardiomyocyte11_GAGTGG_L007_R1		0.978718603597526
5	ANK3	61827692	61824046	chr10|ANK3:61827692|ANK3:61824046|reg|-		reg	SAME	14	s_001_Day141_definitive_cardiomyocyte11_GAGTGG_L007_R1		0.994290606117853
2	ANK3	61843249	61842495	chr10|ANK3:61843249|ANK3:61842495|reg|-		reg	SAME	14	s_001_Day141_definitive_cardiomyocyte11_GAGTGG_L007_R1		0.922943990975493
5	ANK3	61844359	61843375	chr10|ANK3:61844359|ANK3:61843375|reg|-		reg	SAME	14	s_001_Day141_definitive_cardiomyocyte11_GAGTGG_L007_R1		0.977254452785356
8	ANK3	61844914	61844588	chr10|ANK3:61844914|ANK3:61844588|reg|-		reg	SAME	14	s_001_Day141_definitive_cardiomyocyte11_GAGTGG_L007_R1		0.997374916213116
5	ANK3	61847904	61846642	chr10|ANK3:61847904|ANK3:61846642|reg|-		reg	SAME	14	s_001_Day141_definitive_cardiomyocyte11_GAGTGG_L007_R1		0.986097100569639
7	ANK3	61865662	61848116	chr10|ANK3:61865662|ANK3:61848116|reg|-		reg	SAME	14	s_001_Day141_definitive_cardiomyocyte11_GAGTGG_L007_R1		0.999388672901262
6	ANK3	61873982	61868812	chr10|ANK3:61873982|ANK3:61868812|reg|-		reg	SAME	14	s_001_Day141_definitive_cardiomyocyte11_GAGTGG_L007_R1		0.999971606100718
9	ANK3	61900109	61898845	chr10|ANK3:61900109|ANK3:61898845|reg|-		reg	SAME	14	s_001_Day141_definitive_cardiomyocyte11_GAGTGG_L007_R1		0.99997281482531
2	ANK3	61932845	61932756	chr10|ANK3:61932845|ANK3:61932756|reg|-		reg	SAME	14	s_001_Day141_definitive_cardiomyocyte11_GAGTGG_L007_R1		0.963747981508524
8	ANK3	61967793	61965648	chr10|ANK3:61967793|ANK3:61965648|reg|-		reg	SAME	14	s_001_Day141_definitive_cardiomyocyte11_GAGTGG_L007_R1		0.981422361012756
2	ANK3	61994445	61973268	chr10|ANK3:61994445|ANK3:61973268|reg|-		reg	SAME	14	s_001_Day141_definitive_cardiomyocyte11_GAGTGG_L007_R1		0.981822158570701
3	ANK3	62039295	62038906	chr10|ANK3:62039295|ANK3:62038906|reg|-		reg	SAME	14	s_001_Day141_definitive_cardiomyocyte11_GAGTGG_L007_R1		0.989367816508454
4	ANKRD1	92675299	92672733	chr10|ANKRD1:92675299|ANKRD1:92672733|reg|-		reg	SAME	14	s_001_Day141_definitive_cardiomyocyte11_GAGTGG_L007_R1		0.997361401901515
4	ANKRD1	92677488	92676026	chr10|ANKRD1:92677488|ANKRD1:92676026|reg|-		reg	SAME	14	s_001_Day141_definitive_cardiomyocyte11_GAGTGG_L007_R1		0.969180904456314
13	ANKRD1	92678621	92677587	chr10|ANKRD1:92678621|ANKRD1:92677587|reg|-		reg	SAME	14	s_001_Day141_definitive_cardiomyocyte11_GAGTGG_L007_R1		0.999741546139315
3	ANKRD1	92678887	92678729	chr10|ANKRD1:92678887|ANKRD1:92678729|reg|-		reg	SAME	14	s_001_Day141_definitive_cardiomyocyte11_GAGTGG_L007_R1		0.944419375171179
15	ANKRD1	92679925	92679025	chr10|ANKRD1:92679925|ANKRD1:92679025|reg|-		reg	SAME	14	s_001_Day141_definitive_cardiomyocyte11_GAGTGG_L007_R1		0.999999540539043
10	ANKRD1	92680757	92680105	chr10|ANKRD1:92680757|ANKRD1:92680105|reg|-		reg	SAME	14	s_001_Day141_definitive_cardiomyocyte11_GAGTGG_L007_R1		0.932787223469892
5	ANKRD26	27303422	27302039	chr10|ANKRD26:27303422|ANKRD26:27302039|reg|-		reg	SAME	14	s_001_Day141_definitive_cardiomyocyte11_GAGTGG_L007_R1		0.99990399895121
6	ANKRD26	27323724	27322306	chr10|ANKRD26:27323724|ANKRD26:27322306|reg|-		reg	SAME	14	s_001_Day141_definitive_cardiomyocyte11_GAGTGG_L007_R1		0.996503948927181
2	ANKRD26	27326114	27324681	chr10|ANKRD26:27326114|ANKRD26:27324681|reg|-		reg	SAME	14	s_001_Day141_definitive_cardiomyocyte11_GAGTGG_L007_R1		0.983748924520886
5	ANKRD26	27328893	27326983	chr10|ANKRD26:27328893|ANKRD26:27326983|reg|-		reg	SAME	14	s_001_Day141_definitive_cardiomyocyte11_GAGTGG_L007_R1		0.999743843294879
3	ANKRD26	27332354	27329107	chr10|ANKRD26:27332354|ANKRD26:27329107|reg|-		reg	SAME	14	s_001_Day141_definitive_cardiomyocyte11_GAGTGG_L007_R1		0.998213817471712
1	ANKRD26	27335281	27333119	chr10|ANKRD26:27335281|ANKRD26:27333119|reg|-		reg	SAME	14	s_001_Day141_definitive_cardiomyocyte11_GAGTGG_L007_R1		0.905512892709557
2	ANKRD26	27337729	27335452	chr10|ANKRD26:27337729|ANKRD26:27335452|reg|-		reg	SAME	14	s_001_Day141_definitive_cardiomyocyte11_GAGTGG_L007_R1		0.964573896370837
4	ANKRD26	27349273	27342319	chr10|ANKRD26:27349273|ANKRD26:27342319|reg|-		reg	SAME	14	s_001_Day141_definitive_cardiomyocyte11_GAGTGG_L007_R1		0.995176968304388
2	ANKRD26	27356085	27355477	chr10|ANKRD26:27356085|ANKRD26:27355477|reg|-		reg	SAME	14	s_001_Day141_definitive_cardiomyocyte11_GAGTGG_L007_R1		0.978719662524813
1	ANKRD26	27366266	27356215	chr10|ANKRD26:27366266|ANKRD26:27356215|reg|-		reg	SAME	14	s_001_Day141_definitive_cardiomyocyte11_GAGTGG_L007_R1		0.905658955268269
2	ANKRD26	27382277	27381441	chr10|ANKRD26:27382277|ANKRD26:27381441|reg|-		reg	SAME	14	s_001_Day141_definitive_cardiomyocyte11_GAGTGG_L007_R1		0.967354585587414
2	ANXA11	81923289	81923161	chr10|ANXA11:81923289|ANXA11:81923161|reg|-		reg	SAME	14	s_001_Day141_definitive_cardiomyocyte11_GAGTGG_L007_R1		0.978779227488342
9	ANXA11	81923808	81923369	chr10|ANXA11:81923808|ANXA11:81923369|reg|-		reg	SAME	14	s_001_Day141_definitive_cardiomyocyte11_GAGTGG_L007_R1		0.999996766917399
4	ANXA11	81925839	81923899	chr10|ANXA11:81925839|ANXA11:81923899|reg|-		reg	SAME	14	s_001_Day141_definitive_cardiomyocyte11_GAGTGG_L007_R1		0.995123285290421
3	ANXA11	81926645	81925953	chr10|ANXA11:81926645|ANXA11:81925953|reg|-		reg	SAME	14	s_001_Day141_definitive_cardiomyocyte11_GAGTGG_L007_R1		0.991425989164321
2	ANXA7	75138668	75135975	chr10|ANXA7:75138668|ANXA7:75135975|reg|-		reg	SAME	14	s_001_Day141_definitive_cardiomyocyte11_GAGTGG_L007_R1		0.988656214020907
2	ANXA7	75139636	75138781	chr10|ANXA7:75139636|ANXA7:75138781|reg|-		reg	SAME	14	s_001_Day141_definitive_cardiomyocyte11_GAGTGG_L007_R1		0.973731542958337
7	ANXA7	75139788	75139712	chr10|ANXA7:75139788|ANXA7:75139712|reg|-		reg	SAME	14	s_001_Day141_definitive_cardiomyocyte11_GAGTGG_L007_R1		0.962370904575426
6	ANXA7	75142932	75139959	chr10|ANXA7:75142932|ANXA7:75139959|reg|-		reg	SAME	14	s_001_Day141_definitive_cardiomyocyte11_GAGTGG_L007_R1		0.996937791842998
4	ANXA7	75155801	75148172	chr10|ANXA7:75155801|ANXA7:75148172|reg|-		reg	SAME	14	s_001_Day141_definitive_cardiomyocyte11_GAGTGG_L007_R1		0.982420598829447
2	ANXA7	75156276	75148172	chr10|ANXA7:75156276|ANXA7:75148172|reg|-		reg	SAME	14	s_001_Day141_definitive_cardiomyocyte11_GAGTGG_L007_R1		0.907565073022531
9	AP3M1	75884137	75883668	chr10|AP3M1:75884137|AP3M1:75883668|reg|-		reg	SAME	14	s_001_Day141_definitive_cardiomyocyte11_GAGTGG_L007_R1		0.99988798538782
3	AP3M1	75885905	75884282	chr10|AP3M1:75885905|AP3M1:75884282|reg|-		reg	SAME	14	s_001_Day141_definitive_cardiomyocyte11_GAGTGG_L007_R1		0.998340261524286
4	AP3M1	75896389	75893922	chr10|AP3M1:75896389|AP3M1:75893922|reg|-		reg	SAME	14	s_001_Day141_definitive_cardiomyocyte11_GAGTGG_L007_R1		0.998263106994593
3	ARHGAP12	32097576	32096760	chr10|ARHGAP12:32097576|ARHGAP12:32096760|reg|-		reg	SAME	14	s_001_Day141_definitive_cardiomyocyte11_GAGTGG_L007_R1		0.992809355314054
2	ARHGAP12	32097921	32097679	chr10|ARHGAP12:32097921|ARHGAP12:32097679|reg|-		reg	SAME	14	s_001_Day141_definitive_cardiomyocyte11_GAGTGG_L007_R1		0.915400937052217
2	ARHGAP12	32098157	32098056	chr10|ARHGAP12:32098157|ARHGAP12:32098056|reg|-		reg	SAME	14	s_001_Day141_definitive_cardiomyocyte11_GAGTGG_L007_R1		0.911852917367209
2	ARHGAP12	32099576	32098235	chr10|ARHGAP12:32099576|ARHGAP12:32098235|reg|-		reg	SAME	14	s_001_Day141_definitive_cardiomyocyte11_GAGTGG_L007_R1		0.974206275595889
4	ARHGAP12	32103186	32101751	chr10|ARHGAP12:32103186|ARHGAP12:32101751|reg|-		reg	SAME	14	s_001_Day141_definitive_cardiomyocyte11_GAGTGG_L007_R1		0.999513279335793
3	ARHGAP12	32115231	32109416	chr10|ARHGAP12:32115231|ARHGAP12:32109416|reg|-		reg	SAME	14	s_001_Day141_definitive_cardiomyocyte11_GAGTGG_L007_R1		0.939148220849434
4	ARHGAP12	32132388	32128639	chr10|ARHGAP12:32132388|ARHGAP12:32128639|reg|-		reg	SAME	14	s_001_Day141_definitive_cardiomyocyte11_GAGTGG_L007_R1		0.993727719070255
2	ARHGAP19	98989520	98988982	chr10|ARHGAP19:98989520|ARHGAP19:98988982|reg|-		reg	SAME	14	s_001_Day141_definitive_cardiomyocyte11_GAGTGG_L007_R1		0.974623871465256
3	ARHGAP19	99023176	99019385	chr10|ARHGAP19:99023176|ARHGAP19:99019385|reg|-		reg	SAME	14	s_001_Day141_definitive_cardiomyocyte11_GAGTGG_L007_R1		0.961844847994689
2	ARL3	104449649	104445758	chr10|ARL3:104449649|ARL3:104445758|reg|-		reg	SAME	14	s_001_Day141_definitive_cardiomyocyte11_GAGTGG_L007_R1		0.938474247595833
14	ARL3	104465102	104459246	chr10|ARL3:104465102|ARL3:104459246|reg|-		reg	SAME	14	s_001_Day141_definitive_cardiomyocyte11_GAGTGG_L007_R1		0.999999999912164
1	ARL3	104474029	104465246	chr10|ARL3:104474029|ARL3:104465246|reg|-		reg	SAME	14	s_001_Day141_definitive_cardiomyocyte11_GAGTGG_L007_R1		0.906609439272604
12	ARL5B	18957606	18961550	chr10|ARL5B:18957606|ARL5B:18961550|reg|+		reg	SAME	14	s_001_Day141_definitive_cardiomyocyte11_GAGTGG_L007_R1		0.999999996275719
8	ARL5B	18961634	18962912	chr10|ARL5B:18961634|ARL5B:18962912|reg|+		reg	SAME	14	s_001_Day141_definitive_cardiomyocyte11_GAGTGG_L007_R1		0.999720423271944
9	ARL5B	18963064	18964096	chr10|ARL5B:18963064|ARL5B:18964096|reg|+		reg	SAME	14	s_001_Day141_definitive_cardiomyocyte11_GAGTGG_L007_R1		0.999999997357105
1	ASCC1	73887839	73857208	chr10|ASCC1:73887839|ASCC1:73857208|reg|-		reg	SAME	14	s_001_Day141_definitive_cardiomyocyte11_GAGTGG_L007_R1		0.90721693870456
8	ASCC1	73892814	73887925	chr10|ASCC1:73892814|ASCC1:73887925|reg|-		reg	SAME	14	s_001_Day141_definitive_cardiomyocyte11_GAGTGG_L007_R1		0.999991599891737
4	ASCC1	73921295	73912746	chr10|ASCC1:73921295|ASCC1:73912746|reg|-		reg	SAME	14	s_001_Day141_definitive_cardiomyocyte11_GAGTGG_L007_R1		0.987136548886931
2	ASCC1	73956568	73921432	chr10|ASCC1:73956568|ASCC1:73921432|reg|-		reg	SAME	14	s_001_Day141_definitive_cardiomyocyte11_GAGTGG_L007_R1		0.987273745863354
3	ASCC1	73963184	73956747	chr10|ASCC1:73963184|ASCC1:73956747|reg|-		reg	SAME	14	s_001_Day141_definitive_cardiomyocyte11_GAGTGG_L007_R1		0.98687691010172
2	ASCC1	73975964	73973089	chr10|ASCC1:73975964|ASCC1:73973089|reg|-		reg	SAME	14	s_001_Day141_definitive_cardiomyocyte11_GAGTGG_L007_R1		0.988048835596533
17	ATAD1	89536077	89530798	chr10|ATAD1:89536077|ATAD1:89530798|reg|-		reg	SAME	14	s_001_Day141_definitive_cardiomyocyte11_GAGTGG_L007_R1		0.94043242056448
20	ATAD1	89544226	89536184	chr10|ATAD1:89544226|ATAD1:89536184|reg|-		reg	SAME	14	s_001_Day141_definitive_cardiomyocyte11_GAGTGG_L007_R1		0.999999999998532
5	ATAD1	89552413	89550187	chr10|ATAD1:89552413|ATAD1:89550187|reg|-		reg	SAME	14	s_001_Day141_definitive_cardiomyocyte11_GAGTGG_L007_R1		0.999141894538296
13	ATAD1	89574194	89552512	chr10|ATAD1:89574194|ATAD1:89552512|reg|-		reg	SAME	14	s_001_Day141_definitive_cardiomyocyte11_GAGTGG_L007_R1		0.999999997429742
2	ATAD1	89577551	89574369	chr10|ATAD1:89577551|ATAD1:89574369|reg|-		reg	SAME	14	s_001_Day141_definitive_cardiomyocyte11_GAGTGG_L007_R1		0.97983247231996
5	ATE1	123661905	123658484	chr10|ATE1:123661905|ATE1:123658484|reg|-		reg	SAME	14	s_001_Day141_definitive_cardiomyocyte11_GAGTGG_L007_R1		0.985767024626473
11	ATP5C1	7838118	7839009	chr10|ATP5C1:7838118|ATP5C1:7839009|reg|+		reg	SAME	14	s_001_Day141_definitive_cardiomyocyte11_GAGTGG_L007_R1		0.992557191225123
33	ATP5C1	7839141	7840952	chr10|ATP5C1:7839141|ATP5C1:7840952|reg|+		reg	SAME	14	s_001_Day141_definitive_cardiomyocyte11_GAGTGG_L007_R1		1
15	ATP5C1	7841157	7841734	chr10|ATP5C1:7841157|ATP5C1:7841734|reg|+		reg	SAME	14	s_001_Day141_definitive_cardiomyocyte11_GAGTGG_L007_R1		0.999999999712351
46	ATP5C1	7841878	7841989	chr10|ATP5C1:7841878|ATP5C1:7841989|reg|+		reg	SAME	14	s_001_Day141_definitive_cardiomyocyte11_GAGTGG_L007_R1		0.999999999999996
49	ATP5C1	7842054	7844232	chr10|ATP5C1:7842054|ATP5C1:7844232|reg|+		reg	SAME	14	s_001_Day141_definitive_cardiomyocyte11_GAGTGG_L007_R1		0.999999996053689
2	ATRNL1	117026482	117027802	chr10|ATRNL1:117026482|ATRNL1:117027802|reg|+		reg	SAME	14	s_001_Day141_definitive_cardiomyocyte11_GAGTGG_L007_R1		0.93787339062526
9	BAMBI	28966902	28970186	chr10|BAMBI:28966902|BAMBI:28970186|reg|+		reg	SAME	14	s_001_Day141_definitive_cardiomyocyte11_GAGTGG_L007_R1		0.999999952770013
30	BAMBI	28970474	28970911	chr10|BAMBI:28970474|BAMBI:28970911|reg|+		reg	SAME	14	s_001_Day141_definitive_cardiomyocyte11_GAGTGG_L007_R1		0.999999999999999
3	BBIP1	112677878	112661370	chr10|BBIP1:112677878|BBIP1:112661370|reg|-		reg	SAME	14	s_001_Day141_definitive_cardiomyocyte11_GAGTGG_L007_R1		0.979878248260699
2	BCCIP	127516207	127519130	chr10|BCCIP:127516207|BCCIP:127519130|reg|+		reg	SAME	14	s_001_Day141_definitive_cardiomyocyte11_GAGTGG_L007_R1		0.921341351822858
2	BCCIP	127519220	127519988	chr10|BCCIP:127519220|BCCIP:127519988|reg|+		reg	SAME	14	s_001_Day141_definitive_cardiomyocyte11_GAGTGG_L007_R1		0.982064768435236
2	BCCIP	127520176	127522340	chr10|BCCIP:127520176|BCCIP:127522340|reg|+		reg	SAME	14	s_001_Day141_definitive_cardiomyocyte11_GAGTGG_L007_R1		0.985454587017031
1	BCCIP	127522515	127529823	chr10|BCCIP:127522515|BCCIP:127529823|reg|+		reg	SAME	14	s_001_Day141_definitive_cardiomyocyte11_GAGTGG_L007_R1		0.901802343279907
3	BCCIP	127529899	127541693	chr10|BCCIP:127529899|BCCIP:127541693|reg|+		reg	SAME	14	s_001_Day141_definitive_cardiomyocyte11_GAGTGG_L007_R1		0.998103561203501
3	BICC1	60380661	60461833	chr10|BICC1:60380661|BICC1:60461833|reg|+		reg	SAME	14	s_001_Day141_definitive_cardiomyocyte11_GAGTGG_L007_R1		0.987969361384648
2	BICC1	60544840	60546682	chr10|BICC1:60544840|BICC1:60546682|reg|+		reg	SAME	14	s_001_Day141_definitive_cardiomyocyte11_GAGTGG_L007_R1		0.983154943073881
4	BICC1	60546841	60548129	chr10|BICC1:60546841|BICC1:60548129|reg|+		reg	SAME	14	s_001_Day141_definitive_cardiomyocyte11_GAGTGG_L007_R1		0.999849248586732
2	BICC1	60549216	60549441	chr10|BICC1:60549216|BICC1:60549441|reg|+		reg	SAME	14	s_001_Day141_definitive_cardiomyocyte11_GAGTGG_L007_R1		0.945997633343225
3	BICC1	60556286	60558158	chr10|BICC1:60556286|BICC1:60558158|reg|+		reg	SAME	14	s_001_Day141_definitive_cardiomyocyte11_GAGTGG_L007_R1		0.996265879834357
2	BICC1	60558320	60558815	chr10|BICC1:60558320|BICC1:60558815|reg|+		reg	SAME	14	s_001_Day141_definitive_cardiomyocyte11_GAGTGG_L007_R1		0.91828214050902
2	BICC1	60559012	60559953	chr10|BICC1:60559012|BICC1:60559953|reg|+		reg	SAME	14	s_001_Day141_definitive_cardiomyocyte11_GAGTGG_L007_R1		0.974989180718457
3	BICC1	60573746	60577321	chr10|BICC1:60573746|BICC1:60577321|reg|+		reg	SAME	14	s_001_Day141_definitive_cardiomyocyte11_GAGTGG_L007_R1		0.99590831410223
2	BMPR1A	88659647	88659783	chr10|BMPR1A:88659647|BMPR1A:88659783|reg|+		reg	SAME	14	s_001_Day141_definitive_cardiomyocyte11_GAGTGG_L007_R1		0.974732031485171
2	BMS1	43285959	43287074	chr10|BMS1:43285959|BMS1:43287074|reg|+		reg	SAME	14	s_001_Day141_definitive_cardiomyocyte11_GAGTGG_L007_R1		0.966106138283443
7	BMS1	43287217	43287940	chr10|BMS1:43287217|BMS1:43287940|reg|+		reg	SAME	14	s_001_Day141_definitive_cardiomyocyte11_GAGTGG_L007_R1		0.962947589328052
3	BMS1	43289439	43291921	chr10|BMS1:43289439|BMS1:43291921|reg|+		reg	SAME	14	s_001_Day141_definitive_cardiomyocyte11_GAGTGG_L007_R1		0.987972078600741
4	BMS1	43297666	43312046	chr10|BMS1:43297666|BMS1:43312046|reg|+		reg	SAME	14	s_001_Day141_definitive_cardiomyocyte11_GAGTGG_L007_R1		0.998367620990947
4	BMS1	43312120	43312765	chr10|BMS1:43312120|BMS1:43312765|reg|+		reg	SAME	14	s_001_Day141_definitive_cardiomyocyte11_GAGTGG_L007_R1		0.990584789541031
4	BMS1P4	75481119	75480417	chr10|BMS1P4:75481119|BMS1P4:75480417|reg|-		reg	SAME	14	s_001_Day141_definitive_cardiomyocyte11_GAGTGG_L007_R1		0.947885736513213
56	BNIP3	133784367	133784291	chr10|BNIP3:133784367|BNIP3:133784291|reg|-		reg	SAME	14	s_001_Day141_definitive_cardiomyocyte11_GAGTGG_L007_R1		0.999999999999999
10	BTAF1	93699823	93702178	chr10|BTAF1:93699823|BTAF1:93702178|reg|+		reg	SAME	14	s_001_Day141_definitive_cardiomyocyte11_GAGTGG_L007_R1		0.99967167416053
18	BTAF1	93702325	93711159	chr10|BTAF1:93702325|BTAF1:93711159|reg|+		reg	SAME	14	s_001_Day141_definitive_cardiomyocyte11_GAGTGG_L007_R1		0.999999999993637
16	BTAF1	93713630	93716284	chr10|BTAF1:93713630|BTAF1:93716284|reg|+		reg	SAME	14	s_001_Day141_definitive_cardiomyocyte11_GAGTGG_L007_R1		0.999999443246289
5	BTAF1	93716414	93716981	chr10|BTAF1:93716414|BTAF1:93716981|reg|+		reg	SAME	14	s_001_Day141_definitive_cardiomyocyte11_GAGTGG_L007_R1		0.90525933914025
13	BTAF1	93717050	93718821	chr10|BTAF1:93717050|BTAF1:93718821|reg|+		reg	SAME	14	s_001_Day141_definitive_cardiomyocyte11_GAGTGG_L007_R1		0.99958264458002
2	BTAF1	93718911	93719541	chr10|BTAF1:93718911|BTAF1:93719541|reg|+		reg	SAME	14	s_001_Day141_definitive_cardiomyocyte11_GAGTGG_L007_R1		0.97920153520015
3	BTAF1	93719637	93719734	chr10|BTAF1:93719637|BTAF1:93719734|reg|+		reg	SAME	14	s_001_Day141_definitive_cardiomyocyte11_GAGTGG_L007_R1		0.987531662881135
3	BTAF1	93719911	93722294	chr10|BTAF1:93719911|BTAF1:93722294|reg|+		reg	SAME	14	s_001_Day141_definitive_cardiomyocyte11_GAGTGG_L007_R1		0.966634082507981
9	BTAF1	93722435	93723833	chr10|BTAF1:93722435|BTAF1:93723833|reg|+		reg	SAME	14	s_001_Day141_definitive_cardiomyocyte11_GAGTGG_L007_R1		0.999999962980379
10	BTAF1	93723958	93726393	chr10|BTAF1:93723958|BTAF1:93726393|reg|+		reg	SAME	14	s_001_Day141_definitive_cardiomyocyte11_GAGTGG_L007_R1		0.999992723353149
10	BTAF1	93726514	93740210	chr10|BTAF1:93726514|BTAF1:93740210|reg|+		reg	SAME	14	s_001_Day141_definitive_cardiomyocyte11_GAGTGG_L007_R1		0.999402936443959
4	BTAF1	93740315	93741399	chr10|BTAF1:93740315|BTAF1:93741399|reg|+		reg	SAME	14	s_001_Day141_definitive_cardiomyocyte11_GAGTGG_L007_R1		0.995377595368327
10	BTAF1	93741549	93741839	chr10|BTAF1:93741549|BTAF1:93741839|reg|+		reg	SAME	14	s_001_Day141_definitive_cardiomyocyte11_GAGTGG_L007_R1		0.999999817263542
6	BTAF1	93741982	93742343	chr10|BTAF1:93741982|BTAF1:93742343|reg|+		reg	SAME	14	s_001_Day141_definitive_cardiomyocyte11_GAGTGG_L007_R1		0.977977082788402
12	BTAF1	93742518	93743957	chr10|BTAF1:93742518|BTAF1:93743957|reg|+		reg	SAME	14	s_001_Day141_definitive_cardiomyocyte11_GAGTGG_L007_R1		0.99999239975322
10	BTAF1	93744161	93748910	chr10|BTAF1:93744161|BTAF1:93748910|reg|+		reg	SAME	14	s_001_Day141_definitive_cardiomyocyte11_GAGTGG_L007_R1		0.99999999278194
13	BTAF1	93749337	93751875	chr10|BTAF1:93749337|BTAF1:93751875|reg|+		reg	SAME	14	s_001_Day141_definitive_cardiomyocyte11_GAGTGG_L007_R1		0.999999293733669
3	BTAF1	93752066	93753450	chr10|BTAF1:93752066|BTAF1:93753450|reg|+		reg	SAME	14	s_001_Day141_definitive_cardiomyocyte11_GAGTGG_L007_R1		0.996755639274864
5	BTAF1	93753604	93754291	chr10|BTAF1:93753604|BTAF1:93754291|reg|+		reg	SAME	14	s_001_Day141_definitive_cardiomyocyte11_GAGTGG_L007_R1		0.998964953032698
9	BTAF1	93754401	93756125	chr10|BTAF1:93754401|BTAF1:93756125|reg|+		reg	SAME	14	s_001_Day141_definitive_cardiomyocyte11_GAGTGG_L007_R1		0.999478064324402
3	BTAF1	93756327	93757359	chr10|BTAF1:93756327|BTAF1:93757359|reg|+		reg	SAME	14	s_001_Day141_definitive_cardiomyocyte11_GAGTGG_L007_R1		0.998790949474822
20	BTAF1	93757508	93767879	chr10|BTAF1:93757508|BTAF1:93767879|reg|+		reg	SAME	14	s_001_Day141_definitive_cardiomyocyte11_GAGTGG_L007_R1		0.999999999999998
5	BTAF1	93768965	93770829	chr10|BTAF1:93768965|BTAF1:93770829|reg|+		reg	SAME	14	s_001_Day141_definitive_cardiomyocyte11_GAGTGG_L007_R1		0.933892753636631
2	BTAF1	93770907	93771042	chr10|BTAF1:93770907|BTAF1:93771042|reg|+		reg	SAME	14	s_001_Day141_definitive_cardiomyocyte11_GAGTGG_L007_R1		0.960555852040887
9	BTAF1	93771172	93773423	chr10|BTAF1:93771172|BTAF1:93773423|reg|+		reg	SAME	14	s_001_Day141_definitive_cardiomyocyte11_GAGTGG_L007_R1		0.999921659884648
9	BTAF1	93773565	93773655	chr10|BTAF1:93773565|BTAF1:93773655|reg|+		reg	SAME	14	s_001_Day141_definitive_cardiomyocyte11_GAGTGG_L007_R1		0.999993426142685
13	BTAF1	93773786	93776096	chr10|BTAF1:93773786|BTAF1:93776096|reg|+		reg	SAME	14	s_001_Day141_definitive_cardiomyocyte11_GAGTGG_L007_R1		0.999999990012508
10	BTAF1	93778692	93784512	chr10|BTAF1:93778692|BTAF1:93784512|reg|+		reg	SAME	14	s_001_Day141_definitive_cardiomyocyte11_GAGTGG_L007_R1		0.999963763545927
5	BTAF1	93784724	93786348	chr10|BTAF1:93784724|BTAF1:93786348|reg|+		reg	SAME	14	s_001_Day141_definitive_cardiomyocyte11_GAGTGG_L007_R1		0.999963696107034
6	BTAF1	93786508	93786886	chr10|BTAF1:93786508|BTAF1:93786886|reg|+		reg	SAME	14	s_001_Day141_definitive_cardiomyocyte11_GAGTGG_L007_R1		0.999787115692567
6	BTRC	103239214	103281395	chr10|BTRC:103239214|BTRC:103281395|reg|+		reg	SAME	14	s_001_Day141_definitive_cardiomyocyte11_GAGTGG_L007_R1		0.99971119507181
6	BTRC	103281627	103285769	chr10|BTRC:103281627|BTRC:103285769|reg|+		reg	SAME	14	s_001_Day141_definitive_cardiomyocyte11_GAGTGG_L007_R1		0.935925437946214
3	BTRC	103285956	103290993	chr10|BTRC:103285956|BTRC:103290993|reg|+		reg	SAME	14	s_001_Day141_definitive_cardiomyocyte11_GAGTGG_L007_R1		0.9274552833838
6	BTRC	103292189	103292708	chr10|BTRC:103292189|BTRC:103292708|reg|+		reg	SAME	14	s_001_Day141_definitive_cardiomyocyte11_GAGTGG_L007_R1		0.999419946777457
4	BTRC	103294667	103295110	chr10|BTRC:103294667|BTRC:103295110|reg|+		reg	SAME	14	s_001_Day141_definitive_cardiomyocyte11_GAGTGG_L007_R1		0.997397987608824
6	BTRC	103295229	103296299	chr10|BTRC:103295229|BTRC:103296299|reg|+		reg	SAME	14	s_001_Day141_definitive_cardiomyocyte11_GAGTGG_L007_R1		0.983882136725132
3	BTRC	103296410	103298049	chr10|BTRC:103296410|BTRC:103298049|reg|+		reg	SAME	14	s_001_Day141_definitive_cardiomyocyte11_GAGTGG_L007_R1		0.947678983077522
1	BTRC	103298128	103310455	chr10|BTRC:103298128|BTRC:103310455|reg|+		reg	SAME	14	s_001_Day141_definitive_cardiomyocyte11_GAGTGG_L007_R1		0.910658531800341
4	BTRC	103310648	103312911	chr10|BTRC:103310648|BTRC:103312911|reg|+		reg	SAME	14	s_001_Day141_definitive_cardiomyocyte11_GAGTGG_L007_R1		0.98356639549064
2	BUB3	124915243	124917244	chr10|BUB3:124915243|BUB3:124917244|reg|+		reg	SAME	14	s_001_Day141_definitive_cardiomyocyte11_GAGTGG_L007_R1		0.984034292770543
10	BUB3	124917396	124919922	chr10|BUB3:124917396|BUB3:124919922|reg|+		reg	SAME	14	s_001_Day141_definitive_cardiomyocyte11_GAGTGG_L007_R1		0.999999893747963
7	BUB3	124921929	124922127	chr10|BUB3:124921929|BUB3:124922127|reg|+		reg	SAME	14	s_001_Day141_definitive_cardiomyocyte11_GAGTGG_L007_R1		0.999995073971884
2	BUB3	124922344	124923335	chr10|BUB3:124922344|BUB3:124923335|reg|+		reg	SAME	14	s_001_Day141_definitive_cardiomyocyte11_GAGTGG_L007_R1		0.959649229843216
3	C10orf118	115887219	115885864	chr10|C10orf118:115887219|C10orf118:115885864|reg|-		reg	SAME	14	s_001_Day141_definitive_cardiomyocyte11_GAGTGG_L007_R1		0.981783626222246
3	C10orf118	115910850	115905520	chr10|C10orf118:115910850|C10orf118:115905520|reg|-		reg	SAME	14	s_001_Day141_definitive_cardiomyocyte11_GAGTGG_L007_R1		0.994670238335435
2	C10orf137	127418048	127418856	chr10|C10orf137:127418048|C10orf137:127418856|reg|+		reg	SAME	14	s_001_Day141_definitive_cardiomyocyte11_GAGTGG_L007_R1		0.920130916129655
2	C10orf137	127431845	127434275	chr10|C10orf137:127431845|C10orf137:127434275|reg|+		reg	SAME	14	s_001_Day141_definitive_cardiomyocyte11_GAGTGG_L007_R1		0.980257295849383
3	C10orf137	127434499	127436104	chr10|C10orf137:127434499|C10orf137:127436104|reg|+		reg	SAME	14	s_001_Day141_definitive_cardiomyocyte11_GAGTGG_L007_R1		0.993253921030808
9	C10orf32-AS3MT	104634418	104636710	chr10|C10orf32-AS3MT:104634418|C10orf32-AS3MT:104636710|reg|+		reg	SAME	14	s_001_Day141_definitive_cardiomyocyte11_GAGTGG_L007_R1		0.99993939861817
3	C10orf32-AS3MT	104638267	104638605	chr10|C10orf32-AS3MT:104638267|C10orf32-AS3MT:104638605|reg|+		reg	SAME	14	s_001_Day141_definitive_cardiomyocyte11_GAGTGG_L007_R1		0.992558110776452
2	C10orf76	103769130	103766390	chr10|C10orf76:103769130|C10orf76:103766390|reg|-		reg	SAME	14	s_001_Day141_definitive_cardiomyocyte11_GAGTGG_L007_R1		0.944369094061756
2	C10orf76	103783431	103783320	chr10|C10orf76:103783431|C10orf76:103783320|reg|-		reg	SAME	14	s_001_Day141_definitive_cardiomyocyte11_GAGTGG_L007_R1		0.940285081321738
3	C10orf76	103793039	103792929	chr10|C10orf76:103793039|C10orf76:103792929|reg|-		reg	SAME	14	s_001_Day141_definitive_cardiomyocyte11_GAGTGG_L007_R1		0.990328386136655
2	C10orf88	124712344	124711542	chr10|C10orf88:124712344|C10orf88:124711542|reg|-		reg	SAME	14	s_001_Day141_definitive_cardiomyocyte11_GAGTGG_L007_R1		0.921719926265265
3	CACNB2	18439904	18690852	chr10|CACNB2:18439904|CACNB2:18690852|reg|+		reg	SAME	14	s_001_Day141_definitive_cardiomyocyte11_GAGTGG_L007_R1		0.962160069658676
4	CACNB2	18787406	18789740	chr10|CACNB2:18787406|CACNB2:18789740|reg|+		reg	SAME	14	s_001_Day141_definitive_cardiomyocyte11_GAGTGG_L007_R1		0.981270452949406
9	CACNB2	18795476	18803164	chr10|CACNB2:18795476|CACNB2:18803164|reg|+		reg	SAME	14	s_001_Day141_definitive_cardiomyocyte11_GAGTGG_L007_R1		0.999974848771304
7	CACNB2	18803298	18807264	chr10|CACNB2:18803298|CACNB2:18807264|reg|+		reg	SAME	14	s_001_Day141_definitive_cardiomyocyte11_GAGTGG_L007_R1		0.987354016340534
5	CACNB2	18807345	18807838	chr10|CACNB2:18807345|CACNB2:18807838|reg|+		reg	SAME	14	s_001_Day141_definitive_cardiomyocyte11_GAGTGG_L007_R1		0.988140294136859
5	CACNB2	18807897	18816516	chr10|CACNB2:18807897|CACNB2:18816516|reg|+		reg	SAME	14	s_001_Day141_definitive_cardiomyocyte11_GAGTGG_L007_R1		0.996310002714717
2	CACNB2	18816626	18823004	chr10|CACNB2:18816626|CACNB2:18823004|reg|+		reg	SAME	14	s_001_Day141_definitive_cardiomyocyte11_GAGTGG_L007_R1		0.981869306067354
3	CACNB2	18825125	18827108	chr10|CACNB2:18825125|CACNB2:18827108|reg|+		reg	SAME	14	s_001_Day141_definitive_cardiomyocyte11_GAGTGG_L007_R1		0.980819858822155
8	CACUL1	120460817	120454742	chr10|CACUL1:120460817|CACUL1:120454742|reg|-		reg	SAME	14	s_001_Day141_definitive_cardiomyocyte11_GAGTGG_L007_R1		0.999359538298513
7	CACUL1	120467003	120460920	chr10|CACUL1:120467003|CACUL1:120460920|reg|-		reg	SAME	14	s_001_Day141_definitive_cardiomyocyte11_GAGTGG_L007_R1		0.999933878900814
6	CAMK2G	75576780	75575005	chr10|CAMK2G:75576780|CAMK2G:75575005|reg|-		reg	SAME	14	s_001_Day141_definitive_cardiomyocyte11_GAGTGG_L007_R1		0.998556873720186
4	CASP7	115481538	115485120	chr10|CASP7:115481538|CASP7:115485120|reg|+		reg	SAME	14	s_001_Day141_definitive_cardiomyocyte11_GAGTGG_L007_R1		0.9752263323863
1	CASP7	115486193	115489069	chr10|CASP7:115486193|CASP7:115489069|reg|+		reg	SAME	14	s_001_Day141_definitive_cardiomyocyte11_GAGTGG_L007_R1		0.901802343279907
10	CCAR1	70482334	70496632	chr10|CCAR1:70482334|CCAR1:70496632|reg|+		reg	SAME	14	s_001_Day141_definitive_cardiomyocyte11_GAGTGG_L007_R1		0.950402166838205
7	CCAR1	70507032	70507130	chr10|CCAR1:70507032|CCAR1:70507130|reg|+		reg	SAME	14	s_001_Day141_definitive_cardiomyocyte11_GAGTGG_L007_R1		0.999886618771917
10	CCAR1	70509022	70509280	chr10|CCAR1:70509022|CCAR1:70509280|reg|+		reg	SAME	14	s_001_Day141_definitive_cardiomyocyte11_GAGTGG_L007_R1		0.999921308551504
3	CCAR1	70514584	70515126	chr10|CCAR1:70514584|CCAR1:70515126|reg|+		reg	SAME	14	s_001_Day141_definitive_cardiomyocyte11_GAGTGG_L007_R1		0.997808440055255
3	CCAR1	70515293	70516029	chr10|CCAR1:70515293|CCAR1:70516029|reg|+		reg	SAME	14	s_001_Day141_definitive_cardiomyocyte11_GAGTGG_L007_R1		0.968754161734297
2	CCAR1	70517134	70520763	chr10|CCAR1:70517134|CCAR1:70520763|reg|+		reg	SAME	14	s_001_Day141_definitive_cardiomyocyte11_GAGTGG_L007_R1		0.987493838565126
8	CCAR1	70520949	70525644	chr10|CCAR1:70520949|CCAR1:70525644|reg|+		reg	SAME	14	s_001_Day141_definitive_cardiomyocyte11_GAGTGG_L007_R1		0.999998465745185
6	CCAR1	70546449	70547683	chr10|CCAR1:70546449|CCAR1:70547683|reg|+		reg	SAME	14	s_001_Day141_definitive_cardiomyocyte11_GAGTGG_L007_R1		0.982785094788813
13	CCAR1	70547804	70547899	chr10|CCAR1:70547804|CCAR1:70547899|reg|+		reg	SAME	14	s_001_Day141_definitive_cardiomyocyte11_GAGTGG_L007_R1		0.998580525799871
5	CCAR1	70548085	70549466	chr10|CCAR1:70548085|CCAR1:70549466|reg|+		reg	SAME	14	s_001_Day141_definitive_cardiomyocyte11_GAGTGG_L007_R1		0.997958062789875
4	CCAR1	70549672	70550963	chr10|CCAR1:70549672|CCAR1:70550963|reg|+		reg	SAME	14	s_001_Day141_definitive_cardiomyocyte11_GAGTGG_L007_R1		0.998737545109272
1	CCDC147	106124647	106125571	chr10|CCDC147:106124647|CCDC147:106125571|reg|+		reg	SAME	14	s_001_Day141_definitive_cardiomyocyte11_GAGTGG_L007_R1		0.904897244507995
2	CCDC147	106160661	106163486	chr10|CCDC147:106160661|CCDC147:106163486|reg|+		reg	SAME	14	s_001_Day141_definitive_cardiomyocyte11_GAGTGG_L007_R1		0.969569364518699
4	CCDC6	61572392	61566836	chr10|CCDC6:61572392|CCDC6:61566836|reg|-		reg	SAME	14	s_001_Day141_definitive_cardiomyocyte11_GAGTGG_L007_R1		0.999288689452408
4	CCDC6	61574409	61572553	chr10|CCDC6:61574409|CCDC6:61572553|reg|-		reg	SAME	14	s_001_Day141_definitive_cardiomyocyte11_GAGTGG_L007_R1		0.998650961882172
7	CCNY	35790463	35805450	chr10|CCNY:35790463|CCNY:35805450|reg|+		reg	SAME	14	s_001_Day141_definitive_cardiomyocyte11_GAGTGG_L007_R1		0.957925661457786
1	CCNY	35842113	35854950	chr10|CCNY:35842113|CCNY:35854950|reg|+		reg	SAME	14	s_001_Day141_definitive_cardiomyocyte11_GAGTGG_L007_R1		0.902445932434684
2	CCSER2	86133571	86177526	chr10|CCSER2:86133571|CCSER2:86177526|reg|+		reg	SAME	14	s_001_Day141_definitive_cardiomyocyte11_GAGTGG_L007_R1		0.981822158570701
3	CCSER2	86223772	86230127	chr10|CCSER2:86223772|CCSER2:86230127|reg|+		reg	SAME	14	s_001_Day141_definitive_cardiomyocyte11_GAGTGG_L007_R1		0.993916306032754
2	CCSER2	86230214	86237330	chr10|CCSER2:86230214|CCSER2:86237330|reg|+		reg	SAME	14	s_001_Day141_definitive_cardiomyocyte11_GAGTGG_L007_R1		0.943474801545465
9	CDC123	12240775	12251965	chr10|CDC123:12240775|CDC123:12251965|reg|+		reg	SAME	14	s_001_Day141_definitive_cardiomyocyte11_GAGTGG_L007_R1		0.998237696603088
10	CDC123	12277122	12279142	chr10|CDC123:12277122|CDC123:12279142|reg|+		reg	SAME	14	s_001_Day141_definitive_cardiomyocyte11_GAGTGG_L007_R1		0.986145625279381
11	CDC123	12279265	12280455	chr10|CDC123:12279265|CDC123:12280455|reg|+		reg	SAME	14	s_001_Day141_definitive_cardiomyocyte11_GAGTGG_L007_R1		0.998678180754863
15	CDC123	12288276	12291579	chr10|CDC123:12288276|CDC123:12291579|reg|+		reg	SAME	14	s_001_Day141_definitive_cardiomyocyte11_GAGTGG_L007_R1		0.999967585937406
2	CDK1	62539960	62544462	chr10|CDK1:62539960|CDK1:62544462|reg|+		reg	SAME	14	s_001_Day141_definitive_cardiomyocyte11_GAGTGG_L007_R1		0.975997861443294
1	CDK1	62547988	62551647	chr10|CDK1:62547988|CDK1:62551647|reg|+		reg	SAME	14	s_001_Day141_definitive_cardiomyocyte11_GAGTGG_L007_R1		0.901802343279907
7	CDK1	62552047	62553634	chr10|CDK1:62552047|CDK1:62553634|reg|+		reg	SAME	14	s_001_Day141_definitive_cardiomyocyte11_GAGTGG_L007_R1		0.99161740582834
1	CELF2	11060126	11207448	chr10|CELF2:11060126|CELF2:11207448|reg|+		reg	SAME	14	s_001_Day141_definitive_cardiomyocyte11_GAGTGG_L007_R1		0.907618182580933
9	CELF2	11207645	11259387	chr10|CELF2:11207645|CELF2:11259387|reg|+		reg	SAME	14	s_001_Day141_definitive_cardiomyocyte11_GAGTGG_L007_R1		0.981574320527606
3	CELF2	11308640	11312628	chr10|CELF2:11308640|CELF2:11312628|reg|+		reg	SAME	14	s_001_Day141_definitive_cardiomyocyte11_GAGTGG_L007_R1		0.969898725998297
3	CELF2	11367942	11370888	chr10|CELF2:11367942|CELF2:11370888|reg|+		reg	SAME	14	s_001_Day141_definitive_cardiomyocyte11_GAGTGG_L007_R1		0.997622860099678
18	CELF2	11371060	11372418	chr10|CELF2:11371060|CELF2:11372418|reg|+		reg	SAME	14	s_001_Day141_definitive_cardiomyocyte11_GAGTGG_L007_R1		0.999999994869676
3	CELF2	11374605	11374641	chr10|CELF2:11374605|CELF2:11374641|reg|+		reg	SAME	14	s_001_Day141_definitive_cardiomyocyte11_GAGTGG_L007_R1		0.98016951694514
1	CHST15	125805182	125804435	chr10|CHST15:125805182|CHST15:125804435|reg|-		reg	SAME	14	s_001_Day141_definitive_cardiomyocyte11_GAGTGG_L007_R1		0.90721693870456
2	CHUK	101954181	101953888	chr10|CHUK:101954181|CHUK:101953888|reg|-		reg	SAME	14	s_001_Day141_definitive_cardiomyocyte11_GAGTGG_L007_R1		0.981869306067354
21	CISD1	60037082	60047320	chr10|CISD1:60037082|CISD1:60047320|reg|+		reg	SAME	14	s_001_Day141_definitive_cardiomyocyte11_GAGTGG_L007_R1		0.994744507542123
3	CNNM2	104809607	104814085	chr10|CNNM2:104809607|CNNM2:104814085|reg|+		reg	SAME	14	s_001_Day141_definitive_cardiomyocyte11_GAGTGG_L007_R1		0.982189487977667
1	COL13A1	71684763	71685559	chr10|COL13A1:71684763|COL13A1:71685559|reg|+		reg	SAME	14	s_001_Day141_definitive_cardiomyocyte11_GAGTGG_L007_R1		0.921135327950672
2	COMMD3-BMI1	22606924	22607033	chr10|COMMD3-BMI1:22606924|COMMD3-BMI1:22607033|reg|+		reg	SAME	14	s_001_Day141_definitive_cardiomyocyte11_GAGTGG_L007_R1		0.94800269496129
3	COMMD3-BMI1	22607947	22608867	chr10|COMMD3-BMI1:22607947|COMMD3:22608867|reg|+		reg	SAME	14	s_001_Day141_definitive_cardiomyocyte11_GAGTGG_L007_R1		0.99648283454809
2	COMMD3-BMI1	22617627	22617976	chr10|COMMD3-BMI1:22617627|COMMD3-BMI1:22617976|reg|+		reg	SAME	14	s_001_Day141_definitive_cardiomyocyte11_GAGTGG_L007_R1		0.941787579598342
2	COMMD3	22607642	22607734	chr10|COMMD3:22607642|COMMD3:22607734|reg|+		reg	SAME	14	s_001_Day141_definitive_cardiomyocyte11_GAGTGG_L007_R1		0.917854577301228
2	COX15	101483712	101480825	chr10|COX15:101483712|COX15:101480825|reg|-		reg	SAME	14	s_001_Day141_definitive_cardiomyocyte11_GAGTGG_L007_R1		0.940045070890054
6	CREM	35437419	35467816	chr10|CREM:35437419|CREM:35467816|reg|+		reg	SAME	14	s_001_Day141_definitive_cardiomyocyte11_GAGTGG_L007_R1		0.99989466811933
5	CREM	35437419	35495822	chr10|CREM:35437419|CREM:35495822|reg|+		reg	SAME	14	s_001_Day141_definitive_cardiomyocyte11_GAGTGG_L007_R1		0.953050990925801
9	CREM	35467914	35468061	chr10|CREM:35467914|CREM:35468061|reg|+		reg	SAME	14	s_001_Day141_definitive_cardiomyocyte11_GAGTGG_L007_R1		0.99356161669653
5	CREM	35468204	35477127	chr10|CREM:35468204|CREM:35477127|reg|+		reg	SAME	14	s_001_Day141_definitive_cardiomyocyte11_GAGTGG_L007_R1		0.99895987074219
6	CREM	35468204	35495822	chr10|CREM:35468204|CREM:35495822|reg|+		reg	SAME	14	s_001_Day141_definitive_cardiomyocyte11_GAGTGG_L007_R1		0.995743339942843
6	CREM	35477316	35495822	chr10|CREM:35477316|CREM:35495822|reg|+		reg	SAME	14	s_001_Day141_definitive_cardiomyocyte11_GAGTGG_L007_R1		0.999973091678584
4	CREM	35495979	35500181	chr10|CREM:35495979|CREM:35500181|reg|+		reg	SAME	14	s_001_Day141_definitive_cardiomyocyte11_GAGTGG_L007_R1		0.973769760137794
4	CSGALNACT2	43651258	43654162	chr10|CSGALNACT2:43651258|CSGALNACT2:43654162|reg|+		reg	SAME	14	s_001_Day141_definitive_cardiomyocyte11_GAGTGG_L007_R1		0.905324474003615
7	CTNNA3	67726369	67680375	chr10|CTNNA3:67726369|CTNNA3:67680375|reg|-		reg	SAME	14	s_001_Day141_definitive_cardiomyocyte11_GAGTGG_L007_R1		0.993886127065136
8	CTNNA3	67748449	67726504	chr10|CTNNA3:67748449|CTNNA3:67726504|reg|-		reg	SAME	14	s_001_Day141_definitive_cardiomyocyte11_GAGTGG_L007_R1		0.999733622017214
1	CTNNA3	67829065	67748555	chr10|CTNNA3:67829065|CTNNA3:67748555|reg|-		reg	SAME	14	s_001_Day141_definitive_cardiomyocyte11_GAGTGG_L007_R1		0.901802343279907
8	CTNNA3	67862914	67829247	chr10|CTNNA3:67862914|CTNNA3:67829247|reg|-		reg	SAME	14	s_001_Day141_definitive_cardiomyocyte11_GAGTGG_L007_R1		0.999762521215897
4	CTNNA3	68040227	67863007	chr10|CTNNA3:68040227|CTNNA3:67863007|reg|-		reg	SAME	14	s_001_Day141_definitive_cardiomyocyte11_GAGTGG_L007_R1		0.972546306893994
13	CTNNA3	68280374	68139110	chr10|CTNNA3:68280374|CTNNA3:68139110|reg|-		reg	SAME	14	s_001_Day141_definitive_cardiomyocyte11_GAGTGG_L007_R1		0.916354179857743
8	CTNNA3	68381449	68280531	chr10|CTNNA3:68381449|CTNNA3:68280531|reg|-		reg	SAME	14	s_001_Day141_definitive_cardiomyocyte11_GAGTGG_L007_R1		0.999938472900649
4	CTNNA3	68526021	68381542	chr10|CTNNA3:68526021|CTNNA3:68381542|reg|-		reg	SAME	14	s_001_Day141_definitive_cardiomyocyte11_GAGTGG_L007_R1		0.922725974612635
11	CTNNA3	68535201	68526174	chr10|CTNNA3:68535201|CTNNA3:68526174|reg|-		reg	SAME	14	s_001_Day141_definitive_cardiomyocyte11_GAGTGG_L007_R1		0.999974574608413
9	CTNNA3	68940074	68535282	chr10|CTNNA3:68940074|CTNNA3:68535282|reg|-		reg	SAME	14	s_001_Day141_definitive_cardiomyocyte11_GAGTGG_L007_R1		0.999982342803825
32	CTNNA3	68979364	68940278	chr10|CTNNA3:68979364|CTNNA3:68940278|reg|-		reg	SAME	14	s_001_Day141_definitive_cardiomyocyte11_GAGTGG_L007_R1		0.99999999999821
8	CTNNA3	69281599	68979628	chr10|CTNNA3:69281599|CTNNA3:68979628|reg|-		reg	SAME	14	s_001_Day141_definitive_cardiomyocyte11_GAGTGG_L007_R1		0.999759159464123
10	CTNNA3	69299260	69281719	chr10|CTNNA3:69299260|CTNNA3:69281719|reg|-		reg	SAME	14	s_001_Day141_definitive_cardiomyocyte11_GAGTGG_L007_R1		0.993129646886625
10	CTNNA3	69366614	69299427	chr10|CTNNA3:69366614|CTNNA3:69299427|reg|-		reg	SAME	14	s_001_Day141_definitive_cardiomyocyte11_GAGTGG_L007_R1		0.999999979590831
1	CTNNA3	69407172	69299427	chr10|CTNNA3:69407172|CTNNA3:69299427|reg|-		reg	SAME	14	s_001_Day141_definitive_cardiomyocyte11_GAGTGG_L007_R1		0.901802343279907
21	CTNNA3	69407172	69366807	chr10|CTNNA3:69407172|CTNNA3:69366807|reg|-		reg	SAME	14	s_001_Day141_definitive_cardiomyocyte11_GAGTGG_L007_R1		0.971587490528395
1	CUBN	17113424	17110769	chr10|CUBN:17113424|CUBN:17110769|reg|-		reg	SAME	14	s_001_Day141_definitive_cardiomyocyte11_GAGTGG_L007_R1		0.90116909398628
6	CUEDC2	104183413	104183329	chr10|CUEDC2:104183413|CUEDC2:104183329|reg|-		reg	SAME	14	s_001_Day141_definitive_cardiomyocyte11_GAGTGG_L007_R1		0.989192550667364
3	CUL2	35300775	35299370	chr10|CUL2:35300775|CUL2:35299370|reg|-		reg	SAME	14	s_001_Day141_definitive_cardiomyocyte11_GAGTGG_L007_R1		0.977334981863611
6	CUL2	35302626	35300892	chr10|CUL2:35302626|CUL2:35300892|reg|-		reg	SAME	14	s_001_Day141_definitive_cardiomyocyte11_GAGTGG_L007_R1		0.941415087052252
2	CUL2	35318415	35317815	chr10|CUL2:35318415|CUL2:35317815|reg|-		reg	SAME	14	s_001_Day141_definitive_cardiomyocyte11_GAGTGG_L007_R1		0.978043423041229
5	CUL2	35320227	35318568	chr10|CUL2:35320227|CUL2:35318568|reg|-		reg	SAME	14	s_001_Day141_definitive_cardiomyocyte11_GAGTGG_L007_R1		0.999671866656291
3	CUL2	35320418	35320314	chr10|CUL2:35320418|CUL2:35320314|reg|-		reg	SAME	14	s_001_Day141_definitive_cardiomyocyte11_GAGTGG_L007_R1		0.937681537060357
5	CUL2	35321362	35320547	chr10|CUL2:35321362|CUL2:35320547|reg|-		reg	SAME	14	s_001_Day141_definitive_cardiomyocyte11_GAGTGG_L007_R1		0.997217499158096
1	CUL2	35333493	35328010	chr10|CUL2:35333493|CUL2:35328010|reg|-		reg	SAME	14	s_001_Day141_definitive_cardiomyocyte11_GAGTGG_L007_R1		0.902445932434684
6	CUL2	35338610	35333796	chr10|CUL2:35338610|CUL2:35333796|reg|-		reg	SAME	14	s_001_Day141_definitive_cardiomyocyte11_GAGTGG_L007_R1		0.992815222603547
2	CUL2	35343361	35338693	chr10|CUL2:35343361|CUL2:35338693|reg|-		reg	SAME	14	s_001_Day141_definitive_cardiomyocyte11_GAGTGG_L007_R1		0.942546107491221
2	CUL2	35360126	35351990	chr10|CUL2:35360126|CUL2:35351990|reg|-		reg	SAME	14	s_001_Day141_definitive_cardiomyocyte11_GAGTGG_L007_R1		0.975364167315603
1	CWF19L1	101995423	101993128	chr10|CWF19L1:101995423|CWF19L1:101993128|reg|-		reg	SAME	14	s_001_Day141_definitive_cardiomyocyte11_GAGTGG_L007_R1		0.903087850603997
2	CWF19L1	101996606	101995521	chr10|CWF19L1:101996606|CWF19L1:101995521|reg|-		reg	SAME	14	s_001_Day141_definitive_cardiomyocyte11_GAGTGG_L007_R1		0.981011873908809
2	CYP2C8	96805566	96802834	chr10|CYP2C8:96805566|CYP2C8:96802834|reg|-		reg	SAME	14	s_001_Day141_definitive_cardiomyocyte11_GAGTGG_L007_R1		0.963862395997793
1	CYP2C8	96818091	96805708	chr10|CYP2C8:96818091|CYP2C8:96805708|reg|-		reg	SAME	14	s_001_Day141_definitive_cardiomyocyte11_GAGTGG_L007_R1		0.90978250136396
3	DCLRE1A	115596820	115595071	chr10|DCLRE1A:115596820|DCLRE1A:115595071|reg|-		reg	SAME	14	s_001_Day141_definitive_cardiomyocyte11_GAGTGG_L007_R1		0.998513754618651
3	DCLRE1A	115602101	115601319	chr10|DCLRE1A:115602101|DCLRE1A:115601319|reg|-		reg	SAME	14	s_001_Day141_definitive_cardiomyocyte11_GAGTGG_L007_R1		0.975924913870756
3	DCLRE1C	14964979	14961831	chr10|DCLRE1C:14964979|DCLRE1C:14961831|reg|-		reg	SAME	14	s_001_Day141_definitive_cardiomyocyte11_GAGTGG_L007_R1		0.943416192840935
2	DCLRE1C	14987103	14981868	chr10|DCLRE1C:14987103|DCLRE1C:14981868|reg|-		reg	SAME	14	s_001_Day141_definitive_cardiomyocyte11_GAGTGG_L007_R1		0.913621729261065
3	DDX21	70720005	70721837	chr10|DDX21:70720005|DDX21:70721837|reg|+		reg	SAME	14	s_001_Day141_definitive_cardiomyocyte11_GAGTGG_L007_R1		0.997193760476956
5	DDX21	70721913	70723046	chr10|DDX21:70721913|DDX21:70723046|reg|+		reg	SAME	14	s_001_Day141_definitive_cardiomyocyte11_GAGTGG_L007_R1		0.940847085115273
3	DDX21	70723225	70725132	chr10|DDX21:70723225|DDX21:70725132|reg|+		reg	SAME	14	s_001_Day141_definitive_cardiomyocyte11_GAGTGG_L007_R1		0.924696215116251
3	DDX21	70725250	70726773	chr10|DDX21:70725250|DDX21:70726773|reg|+		reg	SAME	14	s_001_Day141_definitive_cardiomyocyte11_GAGTGG_L007_R1		0.988356082139243
2	DDX21	70726959	70728731	chr10|DDX21:70726959|DDX21:70728731|reg|+		reg	SAME	14	s_001_Day141_definitive_cardiomyocyte11_GAGTGG_L007_R1		0.945075235330122
7	DDX21	70738732	70741292	chr10|DDX21:70738732|DDX21:70741292|reg|+		reg	SAME	14	s_001_Day141_definitive_cardiomyocyte11_GAGTGG_L007_R1		0.960288253085723
2	DDX50	70661227	70666466	chr10|DDX50:70661227|DDX50:70666466|reg|+		reg	SAME	14	s_001_Day141_definitive_cardiomyocyte11_GAGTGG_L007_R1		0.985113471851872
7	DDX50	70666763	70670062	chr10|DDX50:70666763|DDX50:70670062|reg|+		reg	SAME	14	s_001_Day141_definitive_cardiomyocyte11_GAGTGG_L007_R1		0.999997304022127
9	DDX50	70671002	70672917	chr10|DDX50:70671002|DDX50:70672917|reg|+		reg	SAME	14	s_001_Day141_definitive_cardiomyocyte11_GAGTGG_L007_R1		0.997927349936313
3	DDX50	70694116	70694554	chr10|DDX50:70694116|DDX50:70694554|reg|+		reg	SAME	14	s_001_Day141_definitive_cardiomyocyte11_GAGTGG_L007_R1		0.984091587467482
1	DHTKD1	12123626	12126538	chr10|DHTKD1:12123626|DHTKD1:12126538|reg|+		reg	SAME	14	s_001_Day141_definitive_cardiomyocyte11_GAGTGG_L007_R1		0.903612862396525
5	DHTKD1	12126750	12129533	chr10|DHTKD1:12126750|DHTKD1:12129533|reg|+		reg	SAME	14	s_001_Day141_definitive_cardiomyocyte11_GAGTGG_L007_R1		0.997727802896026
5	DHTKD1	12129728	12130984	chr10|DHTKD1:12129728|DHTKD1:12130984|reg|+		reg	SAME	14	s_001_Day141_definitive_cardiomyocyte11_GAGTGG_L007_R1		0.999820348013734
6	DHTKD1	12136270	12139682	chr10|DHTKD1:12136270|DHTKD1:12139682|reg|+		reg	SAME	14	s_001_Day141_definitive_cardiomyocyte11_GAGTGG_L007_R1		0.999562425205187
3	DHTKD1	12159754	12160747	chr10|DHTKD1:12159754|DHTKD1:12160747|reg|+		reg	SAME	14	s_001_Day141_definitive_cardiomyocyte11_GAGTGG_L007_R1		0.996955469566667
3	DHX32	127527569	127526956	chr10|DHX32:127527569|DHX32:127526956|reg|-		reg	SAME	14	s_001_Day141_definitive_cardiomyocyte11_GAGTGG_L007_R1		0.994461331637308
3	DHX32	127529415	127527757	chr10|DHX32:127529415|DHX32:127527757|reg|-		reg	SAME	14	s_001_Day141_definitive_cardiomyocyte11_GAGTGG_L007_R1		0.98092690520961
5	DHX32	127530311	127529565	chr10|DHX32:127530311|DHX32:127529565|reg|-		reg	SAME	14	s_001_Day141_definitive_cardiomyocyte11_GAGTGG_L007_R1		0.999313280177637
6	DHX32	127540861	127530503	chr10|DHX32:127540861|DHX32:127530503|reg|-		reg	SAME	14	s_001_Day141_definitive_cardiomyocyte11_GAGTGG_L007_R1		0.991526946836126
5	DHX32	127541111	127541020	chr10|DHX32:127541111|DHX32:127541020|reg|-		reg	SAME	14	s_001_Day141_definitive_cardiomyocyte11_GAGTGG_L007_R1		0.996079982829065
4	DIP2C	461708	460050	chr10|DIP2C:461708|DIP2C:460050|reg|-		reg	SAME	14	s_001_Day141_definitive_cardiomyocyte11_GAGTGG_L007_R1		0.994348055908362
3	DLG5	79554606	79553875	chr10|DLG5:79554606|DLG5:79553875|reg|-		reg	SAME	14	s_001_Day141_definitive_cardiomyocyte11_GAGTGG_L007_R1		0.943518467092148
2	DLG5	79555818	79554716	chr10|DLG5:79555818|DLG5:79554716|reg|-		reg	SAME	14	s_001_Day141_definitive_cardiomyocyte11_GAGTGG_L007_R1		0.918566949428261
3	DLG5	79590498	79590102	chr10|DLG5:79590498|DLG5:79590102|reg|-		reg	SAME	14	s_001_Day141_definitive_cardiomyocyte11_GAGTGG_L007_R1		0.994636084047866
2	DNA2	70196767	70192267	chr10|DNA2:70196767|DNA2:70192267|reg|-		reg	SAME	14	s_001_Day141_definitive_cardiomyocyte11_GAGTGG_L007_R1		0.976160655443526
2	DNA2	70204677	70202868	chr10|DNA2:70204677|DNA2:70202868|reg|-		reg	SAME	14	s_001_Day141_definitive_cardiomyocyte11_GAGTGG_L007_R1		0.978819110125331
2	DNA2	70227879	70225569	chr10|DNA2:70227879|DNA2:70225569|reg|-		reg	SAME	14	s_001_Day141_definitive_cardiomyocyte11_GAGTGG_L007_R1		0.94871232941572
3	DNA2	70229737	70228063	chr10|DNA2:70229737|DNA2:70228063|reg|-		reg	SAME	14	s_001_Day141_definitive_cardiomyocyte11_GAGTGG_L007_R1		0.935426855423531
3	DNAJB12	74096281	74095689	chr10|DNAJB12:74096281|DNAJB12:74095689|reg|-		reg	SAME	14	s_001_Day141_definitive_cardiomyocyte11_GAGTGG_L007_R1		0.995142730079346
4	DNAJC1	22055189	22048547	chr10|DNAJC1:22055189|DNAJC1:22048547|reg|-		reg	SAME	14	s_001_Day141_definitive_cardiomyocyte11_GAGTGG_L007_R1		0.99116254890465
2	DNAJC1	22171210	22095028	chr10|DNAJC1:22171210|DNAJC1:22095028|reg|-		reg	SAME	14	s_001_Day141_definitive_cardiomyocyte11_GAGTGG_L007_R1		0.989238899637439
4	DNAJC1	22209726	22208858	chr10|DNAJC1:22209726|DNAJC1:22208858|reg|-		reg	SAME	14	s_001_Day141_definitive_cardiomyocyte11_GAGTGG_L007_R1		0.904170253164564
4	DNMBP	101668709	101667851	chr10|DNMBP:101668709|DNMBP:101667851|reg|-		reg	SAME	14	s_001_Day141_definitive_cardiomyocyte11_GAGTGG_L007_R1		0.994903627554697
5	DOCK1	128785881	128788718	chr10|DOCK1:128785881|DOCK1:128788718|reg|+		reg	SAME	14	s_001_Day141_definitive_cardiomyocyte11_GAGTGG_L007_R1		0.995396289768679
2	DOCK1	128788867	128795011	chr10|DOCK1:128788867|DOCK1:128795011|reg|+		reg	SAME	14	s_001_Day141_definitive_cardiomyocyte11_GAGTGG_L007_R1		0.969740258606559
7	DOCK1	128795147	128796355	chr10|DOCK1:128795147|DOCK1:128796355|reg|+		reg	SAME	14	s_001_Day141_definitive_cardiomyocyte11_GAGTGG_L007_R1		0.998611780122592
3	DOCK1	128807068	128810558	chr10|DOCK1:128807068|DOCK1:128810558|reg|+		reg	SAME	14	s_001_Day141_definitive_cardiomyocyte11_GAGTGG_L007_R1		0.983248949573057
3	DOCK1	128817099	128821463	chr10|DOCK1:128817099|DOCK1:128821463|reg|+		reg	SAME	14	s_001_Day141_definitive_cardiomyocyte11_GAGTGG_L007_R1		0.988822736107239
3	DOCK1	128824688	128829913	chr10|DOCK1:128824688|DOCK1:128829913|reg|+		reg	SAME	14	s_001_Day141_definitive_cardiomyocyte11_GAGTGG_L007_R1		0.957518306957888
4	DOCK1	128830017	128830400	chr10|DOCK1:128830017|DOCK1:128830400|reg|+		reg	SAME	14	s_001_Day141_definitive_cardiomyocyte11_GAGTGG_L007_R1		0.999466169812909
3	DOCK1	128840978	128841327	chr10|DOCK1:128840978|DOCK1:128841327|reg|+		reg	SAME	14	s_001_Day141_definitive_cardiomyocyte11_GAGTGG_L007_R1		0.982917476974821
7	DOCK1	128841428	128850944	chr10|DOCK1:128841428|DOCK1:128850944|reg|+		reg	SAME	14	s_001_Day141_definitive_cardiomyocyte11_GAGTGG_L007_R1		0.998711198149003
3	DOCK1	128851079	128859931	chr10|DOCK1:128851079|DOCK1:128859931|reg|+		reg	SAME	14	s_001_Day141_definitive_cardiomyocyte11_GAGTGG_L007_R1		0.958986917690745
6	DOCK1	128860040	128904494	chr10|DOCK1:128860040|DOCK1:128904494|reg|+		reg	SAME	14	s_001_Day141_definitive_cardiomyocyte11_GAGTGG_L007_R1		0.986743013248352
2	DOCK1	128904565	128908511	chr10|DOCK1:128904565|DOCK1:128908511|reg|+		reg	SAME	14	s_001_Day141_definitive_cardiomyocyte11_GAGTGG_L007_R1		0.912502575607838
3	DOCK1	129152991	129160327	chr10|DOCK1:129152991|DOCK1:129160327|reg|+		reg	SAME	14	s_001_Day141_definitive_cardiomyocyte11_GAGTGG_L007_R1		0.956880365137511
5	DOCK1	129172130	129172321	chr10|DOCK1:129172130|DOCK1:129172321|reg|+		reg	SAME	14	s_001_Day141_definitive_cardiomyocyte11_GAGTGG_L007_R1		0.995283007492136
2	DOCK1	129207442	129207576	chr10|DOCK1:129207442|DOCK1:129207576|reg|+		reg	SAME	14	s_001_Day141_definitive_cardiomyocyte11_GAGTGG_L007_R1		0.988157102714098
2	DOCK1	129207655	129209103	chr10|DOCK1:129207655|DOCK1:129209103|reg|+		reg	SAME	14	s_001_Day141_definitive_cardiomyocyte11_GAGTGG_L007_R1		0.9774240477339
3	DOCK1	129213502	129216628	chr10|DOCK1:129213502|DOCK1:129216628|reg|+		reg	SAME	14	s_001_Day141_definitive_cardiomyocyte11_GAGTGG_L007_R1		0.985348648882612
1	DOCK1	129224275	129231546	chr10|DOCK1:129224275|DOCK1:129231546|reg|+		reg	SAME	14	s_001_Day141_definitive_cardiomyocyte11_GAGTGG_L007_R1		0.910374738228509
4	DPCD	103361093	103368591	chr10|DPCD:103361093|DPCD:103368591|reg|+		reg	SAME	14	s_001_Day141_definitive_cardiomyocyte11_GAGTGG_L007_R1		0.98688937339127
5	DPCD	103368694	103369123	chr10|DPCD:103368694|DPCD:103369123|reg|+		reg	SAME	14	s_001_Day141_definitive_cardiomyocyte11_GAGTGG_L007_R1		0.998236998449767
2	DUSP5	112266912	112269777	chr10|DUSP5:112266912|DUSP5:112269777|reg|+		reg	SAME	14	s_001_Day141_definitive_cardiomyocyte11_GAGTGG_L007_R1		0.95097738363812
2	ECD	74899388	74899253	chr10|ECD:74899388|ECD:74899253|reg|-		reg	SAME	14	s_001_Day141_definitive_cardiomyocyte11_GAGTGG_L007_R1		0.966461474051188
4	ECD	74916325	74916211	chr10|ECD:74916325|ECD:74916211|reg|-		reg	SAME	14	s_001_Day141_definitive_cardiomyocyte11_GAGTGG_L007_R1		0.998178095490063
8	EIF3A	120796630	120795780	chr10|EIF3A:120796630|EIF3A:120795780|reg|-		reg	SAME	14	s_001_Day141_definitive_cardiomyocyte11_GAGTGG_L007_R1		0.965471872977196
6	EIF3A	120797749	120796821	chr10|EIF3A:120797749|EIF3A:120796821|reg|-		reg	SAME	14	s_001_Day141_definitive_cardiomyocyte11_GAGTGG_L007_R1		0.990203981733884
7	EIF3A	120801505	120797951	chr10|EIF3A:120801505|EIF3A:120797951|reg|-		reg	SAME	14	s_001_Day141_definitive_cardiomyocyte11_GAGTGG_L007_R1		0.999992778564129
12	EIF3A	120809312	120803654	chr10|EIF3A:120809312|EIF3A:120803654|reg|-		reg	SAME	14	s_001_Day141_definitive_cardiomyocyte11_GAGTGG_L007_R1		0.999999891664039
5	EIF3A	120810032	120809497	chr10|EIF3A:120810032|EIF3A:120809497|reg|-		reg	SAME	14	s_001_Day141_definitive_cardiomyocyte11_GAGTGG_L007_R1		0.999362552631927
5	EIF3A	120810710	120810186	chr10|EIF3A:120810710|EIF3A:120810186|reg|-		reg	SAME	14	s_001_Day141_definitive_cardiomyocyte11_GAGTGG_L007_R1		0.998768006087927
12	EIF3A	120816251	120810833	chr10|EIF3A:120816251|EIF3A:120810833|reg|-		reg	SAME	14	s_001_Day141_definitive_cardiomyocyte11_GAGTGG_L007_R1		0.999983440517977
16	EIF3A	120817467	120816552	chr10|EIF3A:120817467|EIF3A:120816552|reg|-		reg	SAME	14	s_001_Day141_definitive_cardiomyocyte11_GAGTGG_L007_R1		0.999334513634838
12	EIF3A	120818723	120817815	chr10|EIF3A:120818723|EIF3A:120817815|reg|-		reg	SAME	14	s_001_Day141_definitive_cardiomyocyte11_GAGTGG_L007_R1		0.999999996338043
7	EIF3A	120819113	120818909	chr10|EIF3A:120819113|EIF3A:120818909|reg|-		reg	SAME	14	s_001_Day141_definitive_cardiomyocyte11_GAGTGG_L007_R1		0.999634212372391
11	EIF3A	120820257	120819230	chr10|EIF3A:120820257|EIF3A:120819230|reg|-		reg	SAME	14	s_001_Day141_definitive_cardiomyocyte11_GAGTGG_L007_R1		0.999652832857075
12	EIF3A	120820735	120820356	chr10|EIF3A:120820735|EIF3A:120820356|reg|-		reg	SAME	14	s_001_Day141_definitive_cardiomyocyte11_GAGTGG_L007_R1		0.999999922839845
12	EIF3A	120824910	120820840	chr10|EIF3A:120824910|EIF3A:120820840|reg|-		reg	SAME	14	s_001_Day141_definitive_cardiomyocyte11_GAGTGG_L007_R1		0.999999997652039
21	EIF3A	120830397	120829166	chr10|EIF3A:120830397|EIF3A:120829166|reg|-		reg	SAME	14	s_001_Day141_definitive_cardiomyocyte11_GAGTGG_L007_R1		0.999999999961672
17	EIF3A	120832401	120830597	chr10|EIF3A:120832401|EIF3A:120830597|reg|-		reg	SAME	14	s_001_Day141_definitive_cardiomyocyte11_GAGTGG_L007_R1		0.999999999999974
8	EIF3A	120832952	120832565	chr10|EIF3A:120832952|EIF3A:120832565|reg|-		reg	SAME	14	s_001_Day141_definitive_cardiomyocyte11_GAGTGG_L007_R1		0.999819014203448
34	EIF3A	120833258	120833089	chr10|EIF3A:120833258|EIF3A:120833089|reg|-		reg	SAME	14	s_001_Day141_definitive_cardiomyocyte11_GAGTGG_L007_R1		1
2	EIF3A	120840139	120833449	chr10|EIF3A:120840139|EIF3A:120833449|reg|-		reg	SAME	14	s_001_Day141_definitive_cardiomyocyte11_GAGTGG_L007_R1		0.990038091700556
4	EIF4EBP2	72164302	72179669	chr10|EIF4EBP2:72164302|EIF4EBP2:72179669|reg|+		reg	SAME	14	s_001_Day141_definitive_cardiomyocyte11_GAGTGG_L007_R1		0.999746516165063
2	EPC1	32560481	32558063	chr10|EPC1:32560481|EPC1:32558063|reg|-		reg	SAME	14	s_001_Day141_definitive_cardiomyocyte11_GAGTGG_L007_R1		0.974573146552392
2	EPC1	32562090	32561095	chr10|EPC1:32562090|EPC1:32561095|reg|-		reg	SAME	14	s_001_Day141_definitive_cardiomyocyte11_GAGTGG_L007_R1		0.930649009238597
1	EPC1	32575621	32573978	chr10|EPC1:32575621|EPC1:32573978|reg|-		reg	SAME	14	s_001_Day141_definitive_cardiomyocyte11_GAGTGG_L007_R1		0.903712060654396
4	EPC1	32581423	32580250	chr10|EPC1:32581423|EPC1:32580250|reg|-		reg	SAME	14	s_001_Day141_definitive_cardiomyocyte11_GAGTGG_L007_R1		0.990789958876321
1	EPC1	32594699	32582665	chr10|EPC1:32594699|EPC1:32582665|reg|-		reg	SAME	14	s_001_Day141_definitive_cardiomyocyte11_GAGTGG_L007_R1		0.901802343279907
5	ERCC6	50668418	50667280	chr10|ERCC6:50668418|ERCC6:50667280|reg|-		reg	SAME	14	s_001_Day141_definitive_cardiomyocyte11_GAGTGG_L007_R1		0.952849859675426
2	ERCC6	50678227	50669602	chr10|ERCC6:50678227|ERCC6:50669602|reg|-		reg	SAME	14	s_001_Day141_definitive_cardiomyocyte11_GAGTGG_L007_R1		0.986002727916581
2	ERCC6	50679020	50678935	chr10|ERCC6:50679020|ERCC6:50678935|reg|-		reg	SAME	14	s_001_Day141_definitive_cardiomyocyte11_GAGTGG_L007_R1		0.981869306067354
3	ERCC6	50681522	50681074	chr10|ERCC6:50681522|ERCC6:50681074|reg|-		reg	SAME	14	s_001_Day141_definitive_cardiomyocyte11_GAGTGG_L007_R1		0.994868123494303
2	ERCC6	50686399	50684356	chr10|ERCC6:50686399|ERCC6:50684356|reg|-		reg	SAME	14	s_001_Day141_definitive_cardiomyocyte11_GAGTGG_L007_R1		0.975679869911579
3	ERCC6	50732078	50714058	chr10|ERCC6:50732078|ERCC6:50714058|reg|-		reg	SAME	14	s_001_Day141_definitive_cardiomyocyte11_GAGTGG_L007_R1		0.984345706736546
2	EXOC6	94653277	94654550	chr10|EXOC6:94653277|EXOC6:94654550|reg|+		reg	SAME	14	s_001_Day141_definitive_cardiomyocyte11_GAGTGG_L007_R1		0.974423634363949
2	EXOC6	94675670	94679738	chr10|EXOC6:94675670|EXOC6:94679738|reg|+		reg	SAME	14	s_001_Day141_definitive_cardiomyocyte11_GAGTGG_L007_R1		0.977461682115644
2	EXOC6	94708136	94712029	chr10|EXOC6:94708136|EXOC6:94712029|reg|+		reg	SAME	14	s_001_Day141_definitive_cardiomyocyte11_GAGTGG_L007_R1		0.959086010298868
4	EXOC6	94816793	94817979	chr10|EXOC6:94816793|EXOC6:94817979|reg|+		reg	SAME	14	s_001_Day141_definitive_cardiomyocyte11_GAGTGG_L007_R1		0.946288446085336
2	FAM149B1	74928144	74934444	chr10|FAM149B1:74928144|FAM149B1:74934444|reg|+		reg	SAME	14	s_001_Day141_definitive_cardiomyocyte11_GAGTGG_L007_R1		0.964320939553633
8	FAM149B1	74934549	74937603	chr10|FAM149B1:74934549|FAM149B1:74937603|reg|+		reg	SAME	14	s_001_Day141_definitive_cardiomyocyte11_GAGTGG_L007_R1		0.999996169223127
3	FAM149B1	74970196	74987817	chr10|FAM149B1:74970196|FAM149B1:74987817|reg|+		reg	SAME	14	s_001_Day141_definitive_cardiomyocyte11_GAGTGG_L007_R1		0.995804358582143
5	FAM160B1	116593161	116595295	chr10|FAM160B1:116593161|FAM160B1:116595295|reg|+		reg	SAME	14	s_001_Day141_definitive_cardiomyocyte11_GAGTGG_L007_R1		0.999202856289173
2	FAM160B1	116596005	116602691	chr10|FAM160B1:116596005|FAM160B1:116602691|reg|+		reg	SAME	14	s_001_Day141_definitive_cardiomyocyte11_GAGTGG_L007_R1		0.986886339540531
4	FAM160B1	116605240	116605771	chr10|FAM160B1:116605240|FAM160B1:116605771|reg|+		reg	SAME	14	s_001_Day141_definitive_cardiomyocyte11_GAGTGG_L007_R1		0.904356879679005
3	FAM160B1	116606126	116606317	chr10|FAM160B1:116606126|FAM160B1:116606317|reg|+		reg	SAME	14	s_001_Day141_definitive_cardiomyocyte11_GAGTGG_L007_R1		0.938439754108312
6	FAM160B1	116606992	116608405	chr10|FAM160B1:116606992|FAM160B1:116608405|reg|+		reg	SAME	14	s_001_Day141_definitive_cardiomyocyte11_GAGTGG_L007_R1		0.999597711406403
2	FAM160B1	116608496	116614955	chr10|FAM160B1:116608496|FAM160B1:116614955|reg|+		reg	SAME	14	s_001_Day141_definitive_cardiomyocyte11_GAGTGG_L007_R1		0.941639287020742
4	FAM160B1	116615099	116620507	chr10|FAM160B1:116615099|FAM160B1:116620507|reg|+		reg	SAME	14	s_001_Day141_definitive_cardiomyocyte11_GAGTGG_L007_R1		0.997456320733261
1	FAM171A1	15257994	15256600	chr10|FAM171A1:15257994|FAM171A1:15256600|reg|-		reg	SAME	14	s_001_Day141_definitive_cardiomyocyte11_GAGTGG_L007_R1		0.908234865056088
3	FAM178A	102675799	102676326	chr10|FAM178A:102675799|FAM178A:102676326|reg|+		reg	SAME	14	s_001_Day141_definitive_cardiomyocyte11_GAGTGG_L007_R1		0.988155705702998
7	FAM178A	102678198	102683731	chr10|FAM178A:102678198|FAM178A:102683731|reg|+		reg	SAME	14	s_001_Day141_definitive_cardiomyocyte11_GAGTGG_L007_R1		0.999878403233789
5	FAM178A	102684729	102685705	chr10|FAM178A:102684729|FAM178A:102685705|reg|+		reg	SAME	14	s_001_Day141_definitive_cardiomyocyte11_GAGTGG_L007_R1		0.99976702471989
8	FAM178A	102685776	102689073	chr10|FAM178A:102685776|FAM178A:102689073|reg|+		reg	SAME	14	s_001_Day141_definitive_cardiomyocyte11_GAGTGG_L007_R1		0.999725846172114
4	FAM178A	102689754	102690732	chr10|FAM178A:102689754|FAM178A:102690732|reg|+		reg	SAME	14	s_001_Day141_definitive_cardiomyocyte11_GAGTGG_L007_R1		0.999388334932345
6	FAM178A	102697234	102698351	chr10|FAM178A:102697234|FAM178A:102698351|reg|+		reg	SAME	14	s_001_Day141_definitive_cardiomyocyte11_GAGTGG_L007_R1		0.99834629307208
9	FAM178A	102698493	102703782	chr10|FAM178A:102698493|FAM178A:102703782|reg|+		reg	SAME	14	s_001_Day141_definitive_cardiomyocyte11_GAGTGG_L007_R1		0.906184653485997
6	FAM178A	102705263	102706795	chr10|FAM178A:102705263|FAM178A:102706795|reg|+		reg	SAME	14	s_001_Day141_definitive_cardiomyocyte11_GAGTGG_L007_R1		0.99977451489935
14	FAM178A	102710510	102716207	chr10|FAM178A:102710510|FAM178A:102716207|reg|+		reg	SAME	14	s_001_Day141_definitive_cardiomyocyte11_GAGTGG_L007_R1		0.999999807351796
10	FAM178A	102719253	102721633	chr10|FAM178A:102719253|FAM178A:102721633|reg|+		reg	SAME	14	s_001_Day141_definitive_cardiomyocyte11_GAGTGG_L007_R1		0.999457582630198
3	FAM188A	15824153	15821140	chr10|FAM188A:15824153|FAM188A:15821140|reg|-		reg	SAME	14	s_001_Day141_definitive_cardiomyocyte11_GAGTGG_L007_R1		0.994304785480096
5	FAM188A	15828559	15824225	chr10|FAM188A:15828559|FAM188A:15824225|reg|-		reg	SAME	14	s_001_Day141_definitive_cardiomyocyte11_GAGTGG_L007_R1		0.999200806707786
4	FAM188A	15831245	15828647	chr10|FAM188A:15831245|FAM188A:15828647|reg|-		reg	SAME	14	s_001_Day141_definitive_cardiomyocyte11_GAGTGG_L007_R1		0.965756851891705
2	FAM188A	15875628	15863725	chr10|FAM188A:15875628|FAM188A:15863725|reg|-		reg	SAME	14	s_001_Day141_definitive_cardiomyocyte11_GAGTGG_L007_R1		0.945149445282444
2	FAM188A	15876541	15875708	chr10|FAM188A:15876541|FAM188A:15875708|reg|-		reg	SAME	14	s_001_Day141_definitive_cardiomyocyte11_GAGTGG_L007_R1		0.981299394025474
4	FAM188A	15879202	15876615	chr10|FAM188A:15879202|FAM188A:15876615|reg|-		reg	SAME	14	s_001_Day141_definitive_cardiomyocyte11_GAGTGG_L007_R1		0.99878020649176
8	FAM188A	15880226	15879317	chr10|FAM188A:15880226|FAM188A:15879317|reg|-		reg	SAME	14	s_001_Day141_definitive_cardiomyocyte11_GAGTGG_L007_R1		0.994776350034333
2	FAM204A	120070718	120070420	chr10|FAM204A:120070718|FAM204A:120070420|reg|-		reg	SAME	14	s_001_Day141_definitive_cardiomyocyte11_GAGTGG_L007_R1		0.95043960808835
3	FAM204A	120085665	120070825	chr10|FAM204A:120085665|FAM204A:120070825|reg|-		reg	SAME	14	s_001_Day141_definitive_cardiomyocyte11_GAGTGG_L007_R1		0.983959355570145
2	FAM204A	120101238	120095935	chr10|FAM204A:120101238|FAM204A:120095935|reg|-		reg	SAME	14	s_001_Day141_definitive_cardiomyocyte11_GAGTGG_L007_R1		0.982944194072433
5	FAM208B	5762933	5765639	chr10|FAM208B:5762933|FAM208B:5765639|reg|+		reg	SAME	14	s_001_Day141_definitive_cardiomyocyte11_GAGTGG_L007_R1		0.998802988555023
6	FAM208B	5765740	5766392	chr10|FAM208B:5765740|FAM208B:5766392|reg|+		reg	SAME	14	s_001_Day141_definitive_cardiomyocyte11_GAGTGG_L007_R1		0.991136040231037
6	FAM208B	5766496	5768847	chr10|FAM208B:5766496|FAM208B:5768847|reg|+		reg	SAME	14	s_001_Day141_definitive_cardiomyocyte11_GAGTGG_L007_R1		0.999987957143147
2	FAM208B	5798701	5799482	chr10|FAM208B:5798701|FAM208B:5799482|reg|+		reg	SAME	14	s_001_Day141_definitive_cardiomyocyte11_GAGTGG_L007_R1		0.969892473811083
3	FAM208B	5800955	5803252	chr10|FAM208B:5800955|FAM208B:5803252|reg|+		reg	SAME	14	s_001_Day141_definitive_cardiomyocyte11_GAGTGG_L007_R1		0.987589863152102
7	FAM208B	5803434	5804494	chr10|FAM208B:5803434|FAM208B:5804494|reg|+		reg	SAME	14	s_001_Day141_definitive_cardiomyocyte11_GAGTGG_L007_R1		0.958259410307348
2	FAM208B	5804609	5804991	chr10|FAM208B:5804609|FAM208B:5804991|reg|+		reg	SAME	14	s_001_Day141_definitive_cardiomyocyte11_GAGTGG_L007_R1		0.936454608579472
4	FAM213A	82182264	82185621	chr10|FAM213A:82182264|FAM213A:82185621|reg|+		reg	SAME	14	s_001_Day141_definitive_cardiomyocyte11_GAGTGG_L007_R1		0.999829533709035
4	FAM213A	82185762	82187087	chr10|FAM213A:82185762|FAM213A:82187087|reg|+		reg	SAME	14	s_001_Day141_definitive_cardiomyocyte11_GAGTGG_L007_R1		0.996558146434559
7	FAM213A	82187252	82191741	chr10|FAM213A:82187252|FAM213A:82191741|reg|+		reg	SAME	14	s_001_Day141_definitive_cardiomyocyte11_GAGTGG_L007_R1		0.999991713668518
6	FBXO18	5945138	5947999	chr10|FBXO18:5945138|FBXO18:5947999|reg|+		reg	SAME	14	s_001_Day141_definitive_cardiomyocyte11_GAGTGG_L007_R1		0.963765003241193
3	FBXO18	5951018	5951121	chr10|FBXO18:5951018|FBXO18:5951121|reg|+		reg	SAME	14	s_001_Day141_definitive_cardiomyocyte11_GAGTGG_L007_R1		0.993824011945372
6	FBXO18	5953091	5955709	chr10|FBXO18:5953091|FBXO18:5955709|reg|+		reg	SAME	14	s_001_Day141_definitive_cardiomyocyte11_GAGTGG_L007_R1		0.99822541884481
14	FBXO18	5955802	5956140	chr10|FBXO18:5955802|FBXO18:5956140|reg|+		reg	SAME	14	s_001_Day141_definitive_cardiomyocyte11_GAGTGG_L007_R1		0.988821292977879
2	FBXO18	5956232	5957365	chr10|FBXO18:5956232|FBXO18:5957365|reg|+		reg	SAME	14	s_001_Day141_definitive_cardiomyocyte11_GAGTGG_L007_R1		0.977080121752429
3	FBXO18	5959639	5960304	chr10|FBXO18:5959639|FBXO18:5960304|reg|+		reg	SAME	14	s_001_Day141_definitive_cardiomyocyte11_GAGTGG_L007_R1		0.950362690389485
4	FBXO18	5960441	5963220	chr10|FBXO18:5960441|FBXO18:5963220|reg|+		reg	SAME	14	s_001_Day141_definitive_cardiomyocyte11_GAGTGG_L007_R1		0.985070374059445
5	FBXO18	5963320	5963410	chr10|FBXO18:5963320|FBXO18:5963410|reg|+		reg	SAME	14	s_001_Day141_definitive_cardiomyocyte11_GAGTGG_L007_R1		0.999102471358293
6	FBXO18	5963532	5965583	chr10|FBXO18:5963532|FBXO18:5965583|reg|+		reg	SAME	14	s_001_Day141_definitive_cardiomyocyte11_GAGTGG_L007_R1		0.999923610998906
12	FBXO18	5965659	5966273	chr10|FBXO18:5965659|FBXO18:5966273|reg|+		reg	SAME	14	s_001_Day141_definitive_cardiomyocyte11_GAGTGG_L007_R1		0.999988755270581
3	FBXW4	103433244	103432804	chr10|FBXW4:103433244|FBXW4:103432804|reg|-		reg	SAME	14	s_001_Day141_definitive_cardiomyocyte11_GAGTGG_L007_R1		0.928266486877235
1	FGFR2	123244908	123243317	chr10|FGFR2:123244908|FGFR2:123243317|reg|-		reg	SAME	14	s_001_Day141_definitive_cardiomyocyte11_GAGTGG_L007_R1		0.908834575503707
3	FGFR2	123256045	123247627	chr10|FGFR2:123256045|FGFR2:123247627|reg|-		reg	SAME	14	s_001_Day141_definitive_cardiomyocyte11_GAGTGG_L007_R1		0.994120293313599
4	FGFR2	123276832	123274833	chr10|FGFR2:123276832|FGFR2:123274833|reg|-		reg	SAME	14	s_001_Day141_definitive_cardiomyocyte11_GAGTGG_L007_R1		0.997370619566009
2	FRA10AC1	95436409	95430605	chr10|FRA10AC1:95436409|FRA10AC1:95430605|reg|-		reg	SAME	14	s_001_Day141_definitive_cardiomyocyte11_GAGTGG_L007_R1		0.918950504284973
3	FRA10AC1	95445002	95443855	chr10|FRA10AC1:95445002|FRA10AC1:95443855|reg|-		reg	SAME	14	s_001_Day141_definitive_cardiomyocyte11_GAGTGG_L007_R1		0.976782736222787
2	FRA10AC1	95454617	95452486	chr10|FRA10AC1:95454617|FRA10AC1:95452486|reg|-		reg	SAME	14	s_001_Day141_definitive_cardiomyocyte11_GAGTGG_L007_R1		0.974270177138474
2	FRMPD2	49414790	49409427	chr10|FRMPD2:49414790|FRMPD2:49409427|reg|-		reg	SAME	14	s_001_Day141_definitive_cardiomyocyte11_GAGTGG_L007_R1		0.965040574655392
3	FUT11	75533573	75535298	chr10|FUT11:75533573|FUT11:75535298|reg|+		reg	SAME	14	s_001_Day141_definitive_cardiomyocyte11_GAGTGG_L007_R1		0.977441646308095
6	GBF1	104018791	104019806	chr10|GBF1:104018791|GBF1:104019806|reg|+		reg	SAME	14	s_001_Day141_definitive_cardiomyocyte11_GAGTGG_L007_R1		0.98457140855917
1	GBF1	104117943	104118262	chr10|GBF1:104117943|GBF1:104118262|reg|+		reg	SAME	14	s_001_Day141_definitive_cardiomyocyte11_GAGTGG_L007_R1		0.904897244507995
2	GBF1	104118486	104119026	chr10|GBF1:104118486|GBF1:104119026|reg|+		reg	SAME	14	s_001_Day141_definitive_cardiomyocyte11_GAGTGG_L007_R1		0.982952486208794
3	GBF1	104120877	104121474	chr10|GBF1:104120877|GBF1:104121474|reg|+		reg	SAME	14	s_001_Day141_definitive_cardiomyocyte11_GAGTGG_L007_R1		0.978834524090318
13	GBF1	104121669	104122231	chr10|GBF1:104121669|GBF1:104122231|reg|+		reg	SAME	14	s_001_Day141_definitive_cardiomyocyte11_GAGTGG_L007_R1		0.99996122255247
6	GBF1	104123555	104125153	chr10|GBF1:104123555|GBF1:104125153|reg|+		reg	SAME	14	s_001_Day141_definitive_cardiomyocyte11_GAGTGG_L007_R1		0.998483280924123
6	GBF1	104127317	104127974	chr10|GBF1:104127317|GBF1:104127974|reg|+		reg	SAME	14	s_001_Day141_definitive_cardiomyocyte11_GAGTGG_L007_R1		0.999517792417462
3	GBF1	104129144	104129467	chr10|GBF1:104129144|GBF1:104129467|reg|+		reg	SAME	14	s_001_Day141_definitive_cardiomyocyte11_GAGTGG_L007_R1		0.995967057438845
6	GBF1	104130002	104130140	chr10|GBF1:104130002|GBF1:104130140|reg|+		reg	SAME	14	s_001_Day141_definitive_cardiomyocyte11_GAGTGG_L007_R1		0.999916139674907
1	GBF1	104136189	104136316	chr10|GBF1:104136189|GBF1:104136316|reg|+		reg	SAME	14	s_001_Day141_definitive_cardiomyocyte11_GAGTGG_L007_R1		0.905512892709557
12	GDI2	5815804	5810347	chr10|GDI2:5815804|GDI2:5810347|reg|-		reg	SAME	14	s_001_Day141_definitive_cardiomyocyte11_GAGTGG_L007_R1		0.999999998553765
15	GDI2	5827814	5827236	chr10|GDI2:5827814|GDI2:5827236|reg|-		reg	SAME	14	s_001_Day141_definitive_cardiomyocyte11_GAGTGG_L007_R1		0.994387246209022
18	GDI2	5836847	5828013	chr10|GDI2:5836847|GDI2:5828013|reg|-		reg	SAME	14	s_001_Day141_definitive_cardiomyocyte11_GAGTGG_L007_R1		0.999999999438923
23	GDI2	5838725	5836982	chr10|GDI2:5838725|GDI2:5836982|reg|-		reg	SAME	14	s_001_Day141_definitive_cardiomyocyte11_GAGTGG_L007_R1		0.999999999988642
9	GDI2	5842560	5838825	chr10|GDI2:5842560|GDI2:5838825|reg|-		reg	SAME	14	s_001_Day141_definitive_cardiomyocyte11_GAGTGG_L007_R1		0.987544108663289
17	GHITM	85901385	85902410	chr10|GHITM:85901385|GHITM:85902410|reg|+		reg	SAME	14	s_001_Day141_definitive_cardiomyocyte11_GAGTGG_L007_R1		0.999980571150721
34	GHITM	85902510	85903750	chr10|GHITM:85902510|GHITM:85903750|reg|+		reg	SAME	14	s_001_Day141_definitive_cardiomyocyte11_GAGTGG_L007_R1		1
33	GHITM	85903862	85904630	chr10|GHITM:85903862|GHITM:85904630|reg|+		reg	SAME	14	s_001_Day141_definitive_cardiomyocyte11_GAGTGG_L007_R1		0.999999999921584
15	GHITM	85904772	85908485	chr10|GHITM:85904772|GHITM:85908485|reg|+		reg	SAME	14	s_001_Day141_definitive_cardiomyocyte11_GAGTGG_L007_R1		0.999999999988771
6	GHITM	85908594	85909810	chr10|GHITM:85908594|GHITM:85909810|reg|+		reg	SAME	14	s_001_Day141_definitive_cardiomyocyte11_GAGTGG_L007_R1		0.999676405476644
8	GHITM	85909999	85910464	chr10|GHITM:85909999|GHITM:85910464|reg|+		reg	SAME	14	s_001_Day141_definitive_cardiomyocyte11_GAGTGG_L007_R1		0.999524749863282
38	GHITM	85910636	85912019	chr10|GHITM:85910636|GHITM:85912019|reg|+		reg	SAME	14	s_001_Day141_definitive_cardiomyocyte11_GAGTGG_L007_R1		1
6	GLRX3	131958333	131959059	chr10|GLRX3:131958333|GLRX3:131959059|reg|+		reg	SAME	14	s_001_Day141_definitive_cardiomyocyte11_GAGTGG_L007_R1		0.999328531042298
1	GLRX3	131959261	131964770	chr10|GLRX3:131959261|GLRX3:131964770|reg|+		reg	SAME	14	s_001_Day141_definitive_cardiomyocyte11_GAGTGG_L007_R1		0.911845150962734
2	GLUD1	88834307	88827914	chr10|GLUD1:88834307|GLUD1:88827914|reg|-		reg	SAME	14	s_001_Day141_definitive_cardiomyocyte11_GAGTGG_L007_R1		0.961475958502343
6	GOT1	101162336	101157443	chr10|GOT1:101162336|GOT1:101157443|reg|-		reg	SAME	14	s_001_Day141_definitive_cardiomyocyte11_GAGTGG_L007_R1		0.999835304153168
15	GOT1	101163225	101162479	chr10|GOT1:101163225|GOT1:101162479|reg|-		reg	SAME	14	s_001_Day141_definitive_cardiomyocyte11_GAGTGG_L007_R1		0.999999999796624
10	GOT1	101165512	101163631	chr10|GOT1:101165512|GOT1:101163631|reg|-		reg	SAME	14	s_001_Day141_definitive_cardiomyocyte11_GAGTGG_L007_R1		0.999999993902122
7	GOT1	101165893	101165617	chr10|GOT1:101165893|GOT1:101165617|reg|-		reg	SAME	14	s_001_Day141_definitive_cardiomyocyte11_GAGTGG_L007_R1		0.999980426503037
5	GOT1	101166482	101166006	chr10|GOT1:101166482|GOT1:101166006|reg|-		reg	SAME	14	s_001_Day141_definitive_cardiomyocyte11_GAGTGG_L007_R1		0.994827791127637
5	GOT1	101180380	101166606	chr10|GOT1:101180380|GOT1:101166606|reg|-		reg	SAME	14	s_001_Day141_definitive_cardiomyocyte11_GAGTGG_L007_R1		0.999608160416275
2	GPAM	113915621	113914445	chr10|GPAM:113915621|GPAM:113914445|reg|-		reg	SAME	14	s_001_Day141_definitive_cardiomyocyte11_GAGTGG_L007_R1		0.914995394855201
3	GPAM	113937741	113935471	chr10|GPAM:113937741|GPAM:113935471|reg|-		reg	SAME	14	s_001_Day141_definitive_cardiomyocyte11_GAGTGG_L007_R1		0.919019296833484
2	GSTO1	106015029	106019333	chr10|GSTO1:106015029|GSTO1:106019333|reg|+		reg	SAME	14	s_001_Day141_definitive_cardiomyocyte11_GAGTGG_L007_R1		0.963578220604599
31	GSTO1	106019556	106022736	chr10|GSTO1:106019556|GSTO1:106022736|reg|+		reg	SAME	14	s_001_Day141_definitive_cardiomyocyte11_GAGTGG_L007_R1		0.999999999999998
11	GTPBP4	1034467	1038428	chr10|GTPBP4:1034467|GTPBP4:1038428|reg|+		reg	SAME	14	s_001_Day141_definitive_cardiomyocyte11_GAGTGG_L007_R1		0.999962060797575
6	GTPBP4	1041972	1042045	chr10|GTPBP4:1041972|GTPBP4:1042045|reg|+		reg	SAME	14	s_001_Day141_definitive_cardiomyocyte11_GAGTGG_L007_R1		0.999941328712881
2	GTPBP4	1043248	1044942	chr10|GTPBP4:1043248|GTPBP4:1044942|reg|+		reg	SAME	14	s_001_Day141_definitive_cardiomyocyte11_GAGTGG_L007_R1		0.959624683864372
2	GTPBP4	1053068	1054897	chr10|GTPBP4:1053068|GTPBP4:1054897|reg|+		reg	SAME	14	s_001_Day141_definitive_cardiomyocyte11_GAGTGG_L007_R1		0.98350714537209
4	GTPBP4	1054975	1055468	chr10|GTPBP4:1054975|GTPBP4:1055468|reg|+		reg	SAME	14	s_001_Day141_definitive_cardiomyocyte11_GAGTGG_L007_R1		0.999505608138574
5	GTPBP4	1056460	1058404	chr10|GTPBP4:1056460|GTPBP4:1058404|reg|+		reg	SAME	14	s_001_Day141_definitive_cardiomyocyte11_GAGTGG_L007_R1		0.999830349413399
5	GTPBP4	1058602	1060186	chr10|GTPBP4:1058602|GTPBP4:1060186|reg|+		reg	SAME	14	s_001_Day141_definitive_cardiomyocyte11_GAGTGG_L007_R1		0.935007987176382
17	H2AFY2	71853601	71855409	chr10|H2AFY2:71853601|H2AFY2:71855409|reg|+		reg	SAME	14	s_001_Day141_definitive_cardiomyocyte11_GAGTGG_L007_R1		0.999976997099281
5	HECTD2	93220322	93221010	chr10|HECTD2:93220322|HECTD2:93221010|reg|+		reg	SAME	14	s_001_Day141_definitive_cardiomyocyte11_GAGTGG_L007_R1		0.999921183079406
2	HECTD2	93221113	93221851	chr10|HECTD2:93221113|HECTD2:93221851|reg|+		reg	SAME	14	s_001_Day141_definitive_cardiomyocyte11_GAGTGG_L007_R1		0.908857919134888
3	HECTD2	93221941	93237957	chr10|HECTD2:93221941|HECTD2:93237957|reg|+		reg	SAME	14	s_001_Day141_definitive_cardiomyocyte11_GAGTGG_L007_R1		0.977740748966898
1	HECTD2	93244412	93244936	chr10|HECTD2:93244412|HECTD2:93244936|reg|+		reg	SAME	14	s_001_Day141_definitive_cardiomyocyte11_GAGTGG_L007_R1		0.901802343279907
3	HELLS	96317952	96322447	chr10|HELLS:96317952|HELLS:96322447|reg|+		reg	SAME	14	s_001_Day141_definitive_cardiomyocyte11_GAGTGG_L007_R1		0.964509486227818
5	HELLS	96334493	96336418	chr10|HELLS:96334493|HELLS:96336418|reg|+		reg	SAME	14	s_001_Day141_definitive_cardiomyocyte11_GAGTGG_L007_R1		0.999929234869739
4	HELLS	96350533	96351985	chr10|HELLS:96350533|HELLS:96351985|reg|+		reg	SAME	14	s_001_Day141_definitive_cardiomyocyte11_GAGTGG_L007_R1		0.991244364747389
6	HELLS	96356868	96361284	chr10|HELLS:96356868|HELLS:96361284|reg|+		reg	SAME	14	s_001_Day141_definitive_cardiomyocyte11_GAGTGG_L007_R1		0.900461419855079
9	HERC4	69695909	69692537	chr10|HERC4:69695909|HERC4:69692537|reg|-		reg	SAME	14	s_001_Day141_definitive_cardiomyocyte11_GAGTGG_L007_R1		0.995001945906359
3	HERC4	69700695	69699411	chr10|HERC4:69700695|HERC4:69699411|reg|-		reg	SAME	14	s_001_Day141_definitive_cardiomyocyte11_GAGTGG_L007_R1		0.958439370157652
10	HERC4	69714719	69714495	chr10|HERC4:69714719|HERC4:69714495|reg|-		reg	SAME	14	s_001_Day141_definitive_cardiomyocyte11_GAGTGG_L007_R1		0.999999892650671
8	HERC4	69716634	69714887	chr10|HERC4:69716634|HERC4:69714887|reg|-		reg	SAME	14	s_001_Day141_definitive_cardiomyocyte11_GAGTGG_L007_R1		0.999628173552433
8	HERC4	69748419	69726559	chr10|HERC4:69748419|HERC4:69726559|reg|-		reg	SAME	14	s_001_Day141_definitive_cardiomyocyte11_GAGTGG_L007_R1		0.910264411277933
3	HERC4	69750660	69750157	chr10|HERC4:69750660|HERC4:69750157|reg|-		reg	SAME	14	s_001_Day141_definitive_cardiomyocyte11_GAGTGG_L007_R1		0.998850135262859
8	HERC4	69750896	69750772	chr10|HERC4:69750896|HERC4:69750772|reg|-		reg	SAME	14	s_001_Day141_definitive_cardiomyocyte11_GAGTGG_L007_R1		0.994325533325344
2	HERC4	69752362	69752080	chr10|HERC4:69752362|HERC4:69752080|reg|-		reg	SAME	14	s_001_Day141_definitive_cardiomyocyte11_GAGTGG_L007_R1		0.907038154017156
2	HERC4	69792534	69785433	chr10|HERC4:69792534|HERC4:69785433|reg|-		reg	SAME	14	s_001_Day141_definitive_cardiomyocyte11_GAGTGG_L007_R1		0.920451377158105
4	HERC4	69797849	69793943	chr10|HERC4:69797849|HERC4:69793943|reg|-		reg	SAME	14	s_001_Day141_definitive_cardiomyocyte11_GAGTGG_L007_R1		0.999458687629739
2	HERC4	69804160	69797926	chr10|HERC4:69804160|HERC4:69797926|reg|-		reg	SAME	14	s_001_Day141_definitive_cardiomyocyte11_GAGTGG_L007_R1		0.904543663788048
2	HERC4	69832639	69804320	chr10|HERC4:69832639|HERC4:69804320|reg|-		reg	SAME	14	s_001_Day141_definitive_cardiomyocyte11_GAGTGG_L007_R1		0.972811165265172
1	HIF1AN	102295892	102296167	chr10|HIF1AN:102295892|HIF1AN:102296167|reg|+		reg	SAME	14	s_001_Day141_definitive_cardiomyocyte11_GAGTGG_L007_R1		0.90116909398628
4	HIF1AN	102296418	102300390	chr10|HIF1AN:102296418|HIF1AN:102300390|reg|+		reg	SAME	14	s_001_Day141_definitive_cardiomyocyte11_GAGTGG_L007_R1		0.998834543657163
3	HIF1AN	102300539	102304707	chr10|HIF1AN:102300539|HIF1AN:102304707|reg|+		reg	SAME	14	s_001_Day141_definitive_cardiomyocyte11_GAGTGG_L007_R1		0.9882145290469
3	HIF1AN	102304853	102305699	chr10|HIF1AN:102304853|HIF1AN:102305699|reg|+		reg	SAME	14	s_001_Day141_definitive_cardiomyocyte11_GAGTGG_L007_R1		0.995345097484554
19	HK1	71103745	71119652	chr10|HK1:71103745|HK1:71119652|reg|+		reg	SAME	14	s_001_Day141_definitive_cardiomyocyte11_GAGTGG_L007_R1		0.999999999413751
20	HK1	71119801	71124538	chr10|HK1:71119801|HK1:71124538|reg|+		reg	SAME	14	s_001_Day141_definitive_cardiomyocyte11_GAGTGG_L007_R1		0.999999998350612
15	HK1	71124658	71128291	chr10|HK1:71124658|HK1:71128291|reg|+		reg	SAME	14	s_001_Day141_definitive_cardiomyocyte11_GAGTGG_L007_R1		0.995891652247343
8	HK1	71129092	71129196	chr10|HK1:71129092|HK1:71129196|reg|+		reg	SAME	14	s_001_Day141_definitive_cardiomyocyte11_GAGTGG_L007_R1		0.999583045662639
31	HK1	71129380	71136689	chr10|HK1:71129380|HK1:71136689|reg|+		reg	SAME	14	s_001_Day141_definitive_cardiomyocyte11_GAGTGG_L007_R1		0.999999999995297
25	HK1	71136845	71139617	chr10|HK1:71136845|HK1:71139617|reg|+		reg	SAME	14	s_001_Day141_definitive_cardiomyocyte11_GAGTGG_L007_R1		0.999998532340153
4	HK1	71142547	71144088	chr10|HK1:71142547|HK1:71144088|reg|+		reg	SAME	14	s_001_Day141_definitive_cardiomyocyte11_GAGTGG_L007_R1		0.998266389202048
7	HK1	71144237	71144551	chr10|HK1:71144237|HK1:71144551|reg|+		reg	SAME	14	s_001_Day141_definitive_cardiomyocyte11_GAGTGG_L007_R1		0.998771689785903
4	HK1	71146174	71148952	chr10|HK1:71146174|HK1:71148952|reg|+		reg	SAME	14	s_001_Day141_definitive_cardiomyocyte11_GAGTGG_L007_R1		0.975812565056373
10	HK1	71149052	71151880	chr10|HK1:71149052|HK1:71151880|reg|+		reg	SAME	14	s_001_Day141_definitive_cardiomyocyte11_GAGTGG_L007_R1		0.999962432964063
19	HK1	71152064	71154705	chr10|HK1:71152064|HK1:71154705|reg|+		reg	SAME	14	s_001_Day141_definitive_cardiomyocyte11_GAGTGG_L007_R1		0.999999999962344
9	HK1	71154861	71158350	chr10|HK1:71154861|HK1:71158350|reg|+		reg	SAME	14	s_001_Day141_definitive_cardiomyocyte11_GAGTGG_L007_R1		0.955340260536334
3	HNRNPF	43890077	43883384	chr10|HNRNPF:43890077|HNRNPF:43883384|reg|-		reg	SAME	14	s_001_Day141_definitive_cardiomyocyte11_GAGTGG_L007_R1		0.96769913692203
1	HNRNPH3	70097090	70098259	chr10|HNRNPH3:70097090|HNRNPH3:70098259|reg|+		reg	SAME	14	s_001_Day141_definitive_cardiomyocyte11_GAGTGG_L007_R1		0.901802343279907
3	HNRNPH3	70097753	70098259	chr10|HNRNPH3:70097753|HNRNPH3:70098259|reg|+		reg	SAME	14	s_001_Day141_definitive_cardiomyocyte11_GAGTGG_L007_R1		0.998735884973691
5	HNRNPH3	70098444	70098896	chr10|HNRNPH3:70098444|HNRNPH3:70098896|reg|+		reg	SAME	14	s_001_Day141_definitive_cardiomyocyte11_GAGTGG_L007_R1		0.999910953200524
4	HNRNPH3	70098983	70099196	chr10|HNRNPH3:70098983|HNRNPH3:70099196|reg|+		reg	SAME	14	s_001_Day141_definitive_cardiomyocyte11_GAGTGG_L007_R1		0.999353058035933
6	HNRNPH3	70099312	70100930	chr10|HNRNPH3:70099312|HNRNPH3:70100930|reg|+		reg	SAME	14	s_001_Day141_definitive_cardiomyocyte11_GAGTGG_L007_R1		0.935703484261128
5	HNRNPH3	70101608	70101734	chr10|HNRNPH3:70101608|HNRNPH3:70101734|reg|+		reg	SAME	14	s_001_Day141_definitive_cardiomyocyte11_GAGTGG_L007_R1		0.99201426433547
2	HSPA14	14891810	14893217	chr10|HSPA14:14891810|HSPA14:14893217|reg|+		reg	SAME	14	s_001_Day141_definitive_cardiomyocyte11_GAGTGG_L007_R1		0.922611412475692
2	HSPA14	14909294	14909734	chr10|HSPA14:14909294|HSPA14:14909734|reg|+		reg	SAME	14	s_001_Day141_definitive_cardiomyocyte11_GAGTGG_L007_R1		0.924375870522638
2	HTRA1	124248517	124248937	chr10|HTRA1:124248517|HTRA1:124248937|reg|+		reg	SAME	14	s_001_Day141_definitive_cardiomyocyte11_GAGTGG_L007_R1		0.948680294139583
1	HTRA1	124266401	124266885	chr10|HTRA1:124266401|HTRA1:124266885|reg|+		reg	SAME	14	s_001_Day141_definitive_cardiomyocyte11_GAGTGG_L007_R1		0.910374738228509
6	HTRA1	124268286	124269611	chr10|HTRA1:124268286|HTRA1:124269611|reg|+		reg	SAME	14	s_001_Day141_definitive_cardiomyocyte11_GAGTGG_L007_R1		0.970951832812933
16	HTRA1	124271581	124273706	chr10|HTRA1:124271581|HTRA1:124273706|reg|+		reg	SAME	14	s_001_Day141_definitive_cardiomyocyte11_GAGTGG_L007_R1		0.99999883631212
6	IDE	94215332	94214296	chr10|IDE:94215332|IDE:94214296|reg|-		reg	SAME	14	s_001_Day141_definitive_cardiomyocyte11_GAGTGG_L007_R1		0.980497501554034
8	IDE	94225432	94223760	chr10|IDE:94225432|IDE:94223760|reg|-		reg	SAME	14	s_001_Day141_definitive_cardiomyocyte11_GAGTGG_L007_R1		0.999999942763978
6	IDE	94230010	94228747	chr10|IDE:94230010|IDE:94228747|reg|-		reg	SAME	14	s_001_Day141_definitive_cardiomyocyte11_GAGTGG_L007_R1		0.999957994333319
2	IDE	94234597	94230102	chr10|IDE:94234597|IDE:94230102|reg|-		reg	SAME	14	s_001_Day141_definitive_cardiomyocyte11_GAGTGG_L007_R1		0.906154995088335
5	IDE	94239033	94235751	chr10|IDE:94239033|IDE:94235751|reg|-		reg	SAME	14	s_001_Day141_definitive_cardiomyocyte11_GAGTGG_L007_R1		0.999744489470514
3	IDE	94243011	94239178	chr10|IDE:94243011|IDE:94239178|reg|-		reg	SAME	14	s_001_Day141_definitive_cardiomyocyte11_GAGTGG_L007_R1		0.907681614783569
7	IDE	94266198	94264654	chr10|IDE:94266198|IDE:94264654|reg|-		reg	SAME	14	s_001_Day141_definitive_cardiomyocyte11_GAGTGG_L007_R1		0.998224055662328
11	IDE	94268484	94267962	chr10|IDE:94268484|IDE:94267962|reg|-		reg	SAME	14	s_001_Day141_definitive_cardiomyocyte11_GAGTGG_L007_R1		0.999997450501802
5	IDE	94269806	94268647	chr10|IDE:94269806|IDE:94268647|reg|-		reg	SAME	14	s_001_Day141_definitive_cardiomyocyte11_GAGTGG_L007_R1		0.999906155283918
9	IDI1	1089240	1088702	chr10|IDI1:1089240|IDI1:1088702|reg|-		reg	SAME	14	s_001_Day141_definitive_cardiomyocyte11_GAGTGG_L007_R1		0.998689176973187
7	IDI1	1089938	1089333	chr10|IDI1:1089938|IDI1:1089333|reg|-		reg	SAME	14	s_001_Day141_definitive_cardiomyocyte11_GAGTGG_L007_R1		0.99999766303327
3	IFIT1	91152474	91162037	chr10|IFIT1:91152474|IFIT1:91162037|reg|+		reg	SAME	14	s_001_Day141_definitive_cardiomyocyte11_GAGTGG_L007_R1		0.99439398803339
4	INPP5A	134521869	134523840	chr10|INPP5A:134521869|INPP5A:134523840|reg|+		reg	SAME	14	s_001_Day141_definitive_cardiomyocyte11_GAGTGG_L007_R1		0.993991787346341
8	INPP5A	134563116	134563274	chr10|INPP5A:134563116|INPP5A:134563274|reg|+		reg	SAME	14	s_001_Day141_definitive_cardiomyocyte11_GAGTGG_L007_R1		0.999974276146365
3	INPP5A	134563349	134579276	chr10|INPP5A:134563349|INPP5A:134579276|reg|+		reg	SAME	14	s_001_Day141_definitive_cardiomyocyte11_GAGTGG_L007_R1		0.915078781304864
2	INPP5F	121556425	121556972	chr10|INPP5F:121556425|INPP5F:121556972|reg|+		reg	SAME	14	s_001_Day141_definitive_cardiomyocyte11_GAGTGG_L007_R1		0.975541510262884
3	INPP5F	121558122	121563684	chr10|INPP5F:121558122|INPP5F:121563684|reg|+		reg	SAME	14	s_001_Day141_definitive_cardiomyocyte11_GAGTGG_L007_R1		0.901811761695336
3	INPP5F	121564973	121565871	chr10|INPP5F:121564973|INPP5F:121565871|reg|+		reg	SAME	14	s_001_Day141_definitive_cardiomyocyte11_GAGTGG_L007_R1		0.984289729584005
2	INPP5F	121569729	121571268	chr10|INPP5F:121569729|INPP5F:121571268|reg|+		reg	SAME	14	s_001_Day141_definitive_cardiomyocyte11_GAGTGG_L007_R1		0.970322111518825
5	INPP5F	121582016	121582582	chr10|INPP5F:121582016|INPP5F:121582582|reg|+		reg	SAME	14	s_001_Day141_definitive_cardiomyocyte11_GAGTGG_L007_R1		0.990874875502166
3	INPP5F	121582711	121583326	chr10|INPP5F:121582711|INPP5F:121583326|reg|+		reg	SAME	14	s_001_Day141_definitive_cardiomyocyte11_GAGTGG_L007_R1		0.988563481618731
3	ITGB1	33197295	33196071	chr10|ITGB1:33197295|ITGB1:33196071|reg|-		reg	SAME	14	s_001_Day141_definitive_cardiomyocyte11_GAGTGG_L007_R1		0.936079358077706
33	ITGB1	33200813	33200598	chr10|ITGB1:33200813|ITGB1:33200598|reg|-		reg	SAME	14	s_001_Day141_definitive_cardiomyocyte11_GAGTGG_L007_R1		1
51	ITGB1	33208812	33201052	chr10|ITGB1:33208812|ITGB1:33201052|reg|-		reg	SAME	14	s_001_Day141_definitive_cardiomyocyte11_GAGTGG_L007_R1		1
28	ITGB1	33209172	33209012	chr10|ITGB1:33209172|ITGB1:33209012|reg|-		reg	SAME	14	s_001_Day141_definitive_cardiomyocyte11_GAGTGG_L007_R1		1
31	ITGB1	33211567	33211274	chr10|ITGB1:33211567|ITGB1:33211274|reg|-		reg	SAME	14	s_001_Day141_definitive_cardiomyocyte11_GAGTGG_L007_R1		0.999999489897174
24	ITGB1	33212512	33211663	chr10|ITGB1:33212512|ITGB1:33211663|reg|-		reg	SAME	14	s_001_Day141_definitive_cardiomyocyte11_GAGTGG_L007_R1		0.999209250712565
37	ITGB1	33214798	33212668	chr10|ITGB1:33214798|ITGB1:33212668|reg|-		reg	SAME	14	s_001_Day141_definitive_cardiomyocyte11_GAGTGG_L007_R1		1
58	ITGB1	33217021	33215037	chr10|ITGB1:33217021|ITGB1:33215037|reg|-		reg	SAME	14	s_001_Day141_definitive_cardiomyocyte11_GAGTGG_L007_R1		0.999999999999999
43	ITGB1	33218749	33217192	chr10|ITGB1:33218749|ITGB1:33217192|reg|-		reg	SAME	14	s_001_Day141_definitive_cardiomyocyte11_GAGTGG_L007_R1		1
16	ITGB1	33221442	33218972	chr10|ITGB1:33221442|ITGB1:33218972|reg|-		reg	SAME	14	s_001_Day141_definitive_cardiomyocyte11_GAGTGG_L007_R1		0.999919421500866
30	ITGB1	33224419	33221528	chr10|ITGB1:33224419|ITGB1:33221528|reg|-		reg	SAME	14	s_001_Day141_definitive_cardiomyocyte11_GAGTGG_L007_R1		0.999999999947996
19	JMJD1C	64928194	64927894	chr10|JMJD1C:64928194|JMJD1C:64927894|reg|-		reg	SAME	14	s_001_Day141_definitive_cardiomyocyte11_GAGTGG_L007_R1		0.9999924426502
8	JMJD1C	64937476	64936233	chr10|JMJD1C:64937476|JMJD1C:64936233|reg|-		reg	SAME	14	s_001_Day141_definitive_cardiomyocyte11_GAGTGG_L007_R1		0.948779352531674
8	JMJD1C	64943206	64937616	chr10|JMJD1C:64943206|JMJD1C:64937616|reg|-		reg	SAME	14	s_001_Day141_definitive_cardiomyocyte11_GAGTGG_L007_R1		0.998590722411499
3	JMJD1C	64944367	64943329	chr10|JMJD1C:64944367|JMJD1C:64943329|reg|-		reg	SAME	14	s_001_Day141_definitive_cardiomyocyte11_GAGTGG_L007_R1		0.998150187256039
3	JMJD1C	64948927	64946143	chr10|JMJD1C:64948927|JMJD1C:64946143|reg|-		reg	SAME	14	s_001_Day141_definitive_cardiomyocyte11_GAGTGG_L007_R1		0.992181178813146
16	JMJD1C	64950653	64949206	chr10|JMJD1C:64950653|JMJD1C:64949206|reg|-		reg	SAME	14	s_001_Day141_definitive_cardiomyocyte11_GAGTGG_L007_R1		0.999999999574177
5	JMJD1C	64952697	64950868	chr10|JMJD1C:64952697|JMJD1C:64950868|reg|-		reg	SAME	14	s_001_Day141_definitive_cardiomyocyte11_GAGTGG_L007_R1		0.999976054077945
5	JMJD1C	64953104	64952911	chr10|JMJD1C:64953104|JMJD1C:64952911|reg|-		reg	SAME	14	s_001_Day141_definitive_cardiomyocyte11_GAGTGG_L007_R1		0.999740047212707
5	JMJD1C	64954045	64953232	chr10|JMJD1C:64954045|JMJD1C:64953232|reg|-		reg	SAME	14	s_001_Day141_definitive_cardiomyocyte11_GAGTGG_L007_R1		0.981366667722152
8	JMJD1C	64957170	64954135	chr10|JMJD1C:64957170|JMJD1C:64954135|reg|-		reg	SAME	14	s_001_Day141_definitive_cardiomyocyte11_GAGTGG_L007_R1		0.999994107771296
6	JMJD1C	64958272	64957323	chr10|JMJD1C:64958272|JMJD1C:64957323|reg|-		reg	SAME	14	s_001_Day141_definitive_cardiomyocyte11_GAGTGG_L007_R1		0.999331040640919
8	JMJD1C	64960235	64958487	chr10|JMJD1C:64960235|JMJD1C:64958487|reg|-		reg	SAME	14	s_001_Day141_definitive_cardiomyocyte11_GAGTGG_L007_R1		0.999999939924341
4	JMJD1C	64968822	64968561	chr10|JMJD1C:64968822|JMJD1C:64968561|reg|-		reg	SAME	14	s_001_Day141_definitive_cardiomyocyte11_GAGTGG_L007_R1		0.956469932231527
7	JMJD1C	64973232	64968995	chr10|JMJD1C:64973232|JMJD1C:64968995|reg|-		reg	SAME	14	s_001_Day141_definitive_cardiomyocyte11_GAGTGG_L007_R1		0.999985118594018
6	JMJD1C	64975022	64974911	chr10|JMJD1C:64975022|JMJD1C:64974911|reg|-		reg	SAME	14	s_001_Day141_definitive_cardiomyocyte11_GAGTGG_L007_R1		0.980125796040506
9	JMJD1C	64975312	64975215	chr10|JMJD1C:64975312|JMJD1C:64975215|reg|-		reg	SAME	14	s_001_Day141_definitive_cardiomyocyte11_GAGTGG_L007_R1		0.999936890550862
4	JMJD1C	64979637	64977091	chr10|JMJD1C:64979637|JMJD1C:64977091|reg|-		reg	SAME	14	s_001_Day141_definitive_cardiomyocyte11_GAGTGG_L007_R1		0.988321343657064
2	JMJD1C	65024410	64979743	chr10|JMJD1C:65024410|JMJD1C:64979743|reg|-		reg	SAME	14	s_001_Day141_definitive_cardiomyocyte11_GAGTGG_L007_R1		0.921477113569619
3	JMJD1C	65028422	65024524	chr10|JMJD1C:65028422|JMJD1C:65024524|reg|-		reg	SAME	14	s_001_Day141_definitive_cardiomyocyte11_GAGTGG_L007_R1		0.986448026187144
3	JMJD1C	65140077	65024524	chr10|JMJD1C:65140077|JMJD1C:65024524|reg|-		reg	SAME	14	s_001_Day141_definitive_cardiomyocyte11_GAGTGG_L007_R1		0.995875710626165
2	KAT6B	76719836	76729417	chr10|KAT6B:76719836|KAT6B:76729417|reg|+		reg	SAME	14	s_001_Day141_definitive_cardiomyocyte11_GAGTGG_L007_R1		0.983423339428921
2	KAT6B	76741686	76744837	chr10|KAT6B:76741686|KAT6B:76744837|reg|+		reg	SAME	14	s_001_Day141_definitive_cardiomyocyte11_GAGTGG_L007_R1		0.910827731735255
3	KAT6B	76781043	76781638	chr10|KAT6B:76781043|KAT6B:76781638|reg|+		reg	SAME	14	s_001_Day141_definitive_cardiomyocyte11_GAGTGG_L007_R1		0.991149425839742
3	KCNMA1	78846245	78844477	chr10|KCNMA1:78846245|KCNMA1:78844477|reg|-		reg	SAME	14	s_001_Day141_definitive_cardiomyocyte11_GAGTGG_L007_R1		0.995123493890127
4	KIAA1217	24669996	24721923	chr10|KIAA1217:24669996|KIAA1217:24721923|reg|+		reg	SAME	14	s_001_Day141_definitive_cardiomyocyte11_GAGTGG_L007_R1		0.995767852245144
2	KIAA1217	24722122	24727314	chr10|KIAA1217:24722122|KIAA1217:24727314|reg|+		reg	SAME	14	s_001_Day141_definitive_cardiomyocyte11_GAGTGG_L007_R1		0.92510162713232
2	KIAA1217	24813693	24816864	chr10|KIAA1217:24813693|KIAA1217:24816864|reg|+		reg	SAME	14	s_001_Day141_definitive_cardiomyocyte11_GAGTGG_L007_R1		0.989491596761151
2	KIAA1217	24834032	24834755	chr10|KIAA1217:24834032|KIAA1217:24834755|reg|+		reg	SAME	14	s_001_Day141_definitive_cardiomyocyte11_GAGTGG_L007_R1		0.983160881912726
2	KIAA1279	70765671	70768596	chr10|KIAA1279:70765671|KIAA1279:70768596|reg|+		reg	SAME	14	s_001_Day141_definitive_cardiomyocyte11_GAGTGG_L007_R1		0.983904221698902
2	KIAA1279	70770771	70775296	chr10|KIAA1279:70770771|KIAA1279:70775296|reg|+		reg	SAME	14	s_001_Day141_definitive_cardiomyocyte11_GAGTGG_L007_R1		0.964260783237402
2	KIAA1598	118689359	118687402	chr10|KIAA1598:118689359|KIAA1598:118687402|reg|-		reg	SAME	14	s_001_Day141_definitive_cardiomyocyte11_GAGTGG_L007_R1		0.907165364235768
2	KIF11	94366154	94366375	chr10|KIF11:94366154|KIF11:94366375|reg|+		reg	SAME	14	s_001_Day141_definitive_cardiomyocyte11_GAGTGG_L007_R1		0.973516861741169
2	KIF11	94408191	94409591	chr10|KIF11:94408191|KIF11:94409591|reg|+		reg	SAME	14	s_001_Day141_definitive_cardiomyocyte11_GAGTGG_L007_R1		0.982802216452936
3	KIF11	94410274	94413421	chr10|KIF11:94410274|KIF11:94413421|reg|+		reg	SAME	14	s_001_Day141_definitive_cardiomyocyte11_GAGTGG_L007_R1		0.932914891145208
1	KIF20B	91477252	91477332	chr10|KIF20B:91477252|KIF20B:91477332|reg|+		reg	SAME	14	s_001_Day141_definitive_cardiomyocyte11_GAGTGG_L007_R1		0.905125499463123
1	KIF20B	91520393	91522394	chr10|KIF20B:91520393|KIF20B:91522394|reg|+		reg	SAME	14	s_001_Day141_definitive_cardiomyocyte11_GAGTGG_L007_R1		0.910374738228509
2	KIF20B	91528148	91528494	chr10|KIF20B:91528148|KIF20B:91528494|reg|+		reg	SAME	14	s_001_Day141_definitive_cardiomyocyte11_GAGTGG_L007_R1		0.984117786966033
1	KIF20B	91528645	91532445	chr10|KIF20B:91528645|KIF20B:91532445|reg|+		reg	SAME	14	s_001_Day141_definitive_cardiomyocyte11_GAGTGG_L007_R1		0.90721693870456
7	KIF5B	32304436	32300444	chr10|KIF5B:32304436|KIF5B:32300444|reg|-		reg	SAME	14	s_001_Day141_definitive_cardiomyocyte11_GAGTGG_L007_R1		0.999971735000611
24	KIF5B	32306070	32304587	chr10|KIF5B:32306070|KIF5B:32304587|reg|-		reg	SAME	14	s_001_Day141_definitive_cardiomyocyte11_GAGTGG_L007_R1		0.999999999997444
17	KIF5B	32308785	32307490	chr10|KIF5B:32308785|KIF5B:32307490|reg|-		reg	SAME	14	s_001_Day141_definitive_cardiomyocyte11_GAGTGG_L007_R1		0.901335166708883
27	KIF5B	32309949	32308887	chr10|KIF5B:32309949|KIF5B:32308887|reg|-		reg	SAME	14	s_001_Day141_definitive_cardiomyocyte11_GAGTGG_L007_R1		0.999999999942446
16	KIF5B	32311067	32310215	chr10|KIF5B:32311067|KIF5B:32310215|reg|-		reg	SAME	14	s_001_Day141_definitive_cardiomyocyte11_GAGTGG_L007_R1		0.996877531481575
10	KIF5B	32317355	32311964	chr10|KIF5B:32317355|KIF5B:32311964|reg|-		reg	SAME	14	s_001_Day141_definitive_cardiomyocyte11_GAGTGG_L007_R1		0.999958447375482
36	KIF5B	32320000	32317499	chr10|KIF5B:32320000|KIF5B:32317499|reg|-		reg	SAME	14	s_001_Day141_definitive_cardiomyocyte11_GAGTGG_L007_R1		0.999999999999996
10	KIF5B	32321633	32320207	chr10|KIF5B:32321633|KIF5B:32320207|reg|-		reg	SAME	14	s_001_Day141_definitive_cardiomyocyte11_GAGTGG_L007_R1		0.947733145594167
19	KIF5B	32322772	32321702	chr10|KIF5B:32322772|KIF5B:32321702|reg|-		reg	SAME	14	s_001_Day141_definitive_cardiomyocyte11_GAGTGG_L007_R1		0.994830478651633
5	KIF5B	32323617	32322966	chr10|KIF5B:32323617|KIF5B:32322966|reg|-		reg	SAME	14	s_001_Day141_definitive_cardiomyocyte11_GAGTGG_L007_R1		0.999962636815377
7	KIF5B	32324817	32324595	chr10|KIF5B:32324817|KIF5B:32324595|reg|-		reg	SAME	14	s_001_Day141_definitive_cardiomyocyte11_GAGTGG_L007_R1		0.958248998660677
5	KIF5B	32326181	32324922	chr10|KIF5B:32326181|KIF5B:32324922|reg|-		reg	SAME	14	s_001_Day141_definitive_cardiomyocyte11_GAGTGG_L007_R1		0.990659863702763
16	KIF5B	32326447	32326306	chr10|KIF5B:32326447|KIF5B:32326306|reg|-		reg	SAME	14	s_001_Day141_definitive_cardiomyocyte11_GAGTGG_L007_R1		0.999999583085925
7	KIF5B	32329311	32328359	chr10|KIF5B:32329311|KIF5B:32328359|reg|-		reg	SAME	14	s_001_Day141_definitive_cardiomyocyte11_GAGTGG_L007_R1		0.998337296089722
11	KIF5B	32337391	32329385	chr10|KIF5B:32337391|KIF5B:32329385|reg|-		reg	SAME	14	s_001_Day141_definitive_cardiomyocyte11_GAGTGG_L007_R1		0.999994376338003
2	KLF6	3823832	3822421	chr10|KLF6:3823832|KLF6:3822421|reg|-		reg	SAME	14	s_001_Day141_definitive_cardiomyocyte11_GAGTGG_L007_R1		0.923985889472775
2	LARP4B	863664	861010	chr10|LARP4B:863664|LARP4B:861010|reg|-		reg	SAME	14	s_001_Day141_definitive_cardiomyocyte11_GAGTGG_L007_R1		0.984233256943846
5	LARP4B	875324	871810	chr10|LARP4B:875324|LARP4B:871810|reg|-		reg	SAME	14	s_001_Day141_definitive_cardiomyocyte11_GAGTGG_L007_R1		0.999323377883062
3	LARP4B	875620	875534	chr10|LARP4B:875620|LARP4B:875534|reg|-		reg	SAME	14	s_001_Day141_definitive_cardiomyocyte11_GAGTGG_L007_R1		0.936988543366662
5	LARP4B	876806	875674	chr10|LARP4B:876806|LARP4B:875674|reg|-		reg	SAME	14	s_001_Day141_definitive_cardiomyocyte11_GAGTGG_L007_R1		0.991104125938964
2	LARP4B	890916	889008	chr10|LARP4B:890916|LARP4B:889008|reg|-		reg	SAME	14	s_001_Day141_definitive_cardiomyocyte11_GAGTGG_L007_R1		0.946675952324649
2	LARP4B	930386	910210	chr10|LARP4B:930386|LARP4B:910210|reg|-		reg	SAME	14	s_001_Day141_definitive_cardiomyocyte11_GAGTGG_L007_R1		0.97654645120654
3	LCOR	98704002	98708764	chr10|LCOR:98704002|LCOR:98708764|reg|+		reg	SAME	14	s_001_Day141_definitive_cardiomyocyte11_GAGTGG_L007_R1		0.98908754524715
4	LDB1	103869356	103869264	chr10|LDB1:103869356|LDB1:103869264|reg|-		reg	SAME	14	s_001_Day141_definitive_cardiomyocyte11_GAGTGG_L007_R1		0.922471937763369
4	LDB1	103870825	103870728	chr10|LDB1:103870825|LDB1:103870728|reg|-		reg	SAME	14	s_001_Day141_definitive_cardiomyocyte11_GAGTGG_L007_R1		0.982156450019543
7	LDB3	88439275	88439838	chr10|LDB3:88439275|LDB3:88439838|reg|+		reg	SAME	14	s_001_Day141_definitive_cardiomyocyte11_GAGTGG_L007_R1		0.999733496053313
3	LDB3	88477901	88478483	chr10|LDB3:88477901|LDB3:88478483|reg|+		reg	SAME	14	s_001_Day141_definitive_cardiomyocyte11_GAGTGG_L007_R1		0.989114016123164
4	LDB3	88478604	88485893	chr10|LDB3:88478604|LDB3:88485893|reg|+		reg	SAME	14	s_001_Day141_definitive_cardiomyocyte11_GAGTGG_L007_R1		0.99653485535249
2	LDB3	88486009	88492643	chr10|LDB3:88486009|LDB3:88492643|reg|+		reg	SAME	14	s_001_Day141_definitive_cardiomyocyte11_GAGTGG_L007_R1		0.986498749119927
2	LIPA	90984848	90983587	chr10|LIPA:90984848|LIPA:90983587|reg|-		reg	SAME	14	s_001_Day141_definitive_cardiomyocyte11_GAGTGG_L007_R1		0.900529475539466
2	LOC728190	89101998	89096646	chr10|LOC728190:89101998|LOC728190:89096646|reg|-		reg	SAME	14	s_001_Day141_definitive_cardiomyocyte11_GAGTGG_L007_R1		0.902437647908345
5	LOC728407	51345752	51338363	chr10|LOC728407:51345752|LOC728407:51338363|reg|-		reg	SAME	14	s_001_Day141_definitive_cardiomyocyte11_GAGTGG_L007_R1		0.982363462857937
2	MAPK8	49609825	49612894	chr10|MAPK8:49609825|MAPK8:49612894|reg|+		reg	SAME	14	s_001_Day141_definitive_cardiomyocyte11_GAGTGG_L007_R1		0.986736813019392
6	MAPK8	49613024	49617921	chr10|MAPK8:49613024|MAPK8:49617921|reg|+		reg	SAME	14	s_001_Day141_definitive_cardiomyocyte11_GAGTGG_L007_R1		0.999986648629141
1	MAPK8	49618211	49628197	chr10|MAPK8:49618211|MAPK8:49628197|reg|+		reg	SAME	14	s_001_Day141_definitive_cardiomyocyte11_GAGTGG_L007_R1		0.908834575503707
2	MAPK8	49628363	49632556	chr10|MAPK8:49628363|MAPK8:49632556|reg|+		reg	SAME	14	s_001_Day141_definitive_cardiomyocyte11_GAGTGG_L007_R1		0.982770042001424
3	MAPK8	49635186	49639235	chr10|MAPK8:49635186|MAPK8:49639235|reg|+		reg	SAME	14	s_001_Day141_definitive_cardiomyocyte11_GAGTGG_L007_R1		0.970438203872579
2	MARCH5	94100560	94109105	chr10|MARCH5:94100560|MARCH5:94109105|reg|+		reg	SAME	14	s_001_Day141_definitive_cardiomyocyte11_GAGTGG_L007_R1		0.980181349531838
10	MARCH5	94109289	94109427	chr10|MARCH5:94109289|MARCH5:94109427|reg|+		reg	SAME	14	s_001_Day141_definitive_cardiomyocyte11_GAGTGG_L007_R1		0.999999717936371
4	MARCH8	46028557	45984865	chr10|MARCH8:46028557|MARCH8:45984865|reg|-		reg	SAME	14	s_001_Day141_definitive_cardiomyocyte11_GAGTGG_L007_R1		0.998703607960671
2	MARCH8	46089682	46028737	chr10|MARCH8:46089682|MARCH8:46028737|reg|-		reg	SAME	14	s_001_Day141_definitive_cardiomyocyte11_GAGTGG_L007_R1		0.937869318514313
3	MASTL	27450111	27453992	chr10|MASTL:27450111|MASTL:27453992|reg|+		reg	SAME	14	s_001_Day141_definitive_cardiomyocyte11_GAGTGG_L007_R1		0.97323644641389
1	MASTL	27454468	27456030	chr10|MASTL:27454468|MASTL:27456030|reg|+		reg	SAME	14	s_001_Day141_definitive_cardiomyocyte11_GAGTGG_L007_R1		0.901785557906813
2	MASTL	27469995	27470408	chr10|MASTL:27469995|MASTL:27470408|reg|+		reg	SAME	14	s_001_Day141_definitive_cardiomyocyte11_GAGTGG_L007_R1		0.957901636593164
2	MAT1A	82049088	82045345	chr10|MAT1A:82049088|MAT1A:82045345|reg|-		reg	SAME	14	s_001_Day141_definitive_cardiomyocyte11_GAGTGG_L007_R1		0.973591541135763
1	MCM10	13251133	13251226	chr10|MCM10:13251133|MCM10:13251226|reg|+		reg	SAME	14	s_001_Day141_definitive_cardiomyocyte11_GAGTGG_L007_R1		0.903712060654396
2	MCMBP	121595051	121591612	chr10|MCMBP:121595051|MCMBP:121591612|reg|-		reg	SAME	14	s_001_Day141_definitive_cardiomyocyte11_GAGTGG_L007_R1		0.92074122437126
10	MCMBP	121596407	121595216	chr10|MCMBP:121596407|MCMBP:121595216|reg|-		reg	SAME	14	s_001_Day141_definitive_cardiomyocyte11_GAGTGG_L007_R1		0.99999803493716
10	MCMBP	121598046	121596541	chr10|MCMBP:121598046|MCMBP:121596541|reg|-		reg	SAME	14	s_001_Day141_definitive_cardiomyocyte11_GAGTGG_L007_R1		0.999960077273994
5	MCMBP	121601983	121600472	chr10|MCMBP:121601983|MCMBP:121600472|reg|-		reg	SAME	14	s_001_Day141_definitive_cardiomyocyte11_GAGTGG_L007_R1		0.9804717427029
4	MCMBP	121607124	121602938	chr10|MCMBP:121607124|MCMBP:121602938|reg|-		reg	SAME	14	s_001_Day141_definitive_cardiomyocyte11_GAGTGG_L007_R1		0.939835127828013
4	MCMBP	121608936	121607225	chr10|MCMBP:121608936|MCMBP:121607225|reg|-		reg	SAME	14	s_001_Day141_definitive_cardiomyocyte11_GAGTGG_L007_R1		0.996521999159562
3	MCMBP	121616849	121612706	chr10|MCMBP:121616849|MCMBP:121612706|reg|-		reg	SAME	14	s_001_Day141_definitive_cardiomyocyte11_GAGTGG_L007_R1		0.969533474761199
3	MCMBP	121618552	121618437	chr10|MCMBP:121618552|MCMBP:121618437|reg|-		reg	SAME	14	s_001_Day141_definitive_cardiomyocyte11_GAGTGG_L007_R1		0.946832956172701
2	MCMBP	121619310	121618693	chr10|MCMBP:121619310|MCMBP:121618693|reg|-		reg	SAME	14	s_001_Day141_definitive_cardiomyocyte11_GAGTGG_L007_R1		0.963462584239599
2	MCU	74594186	74618934	chr10|MCU:74594186|MCU:74618934|reg|+		reg	SAME	14	s_001_Day141_definitive_cardiomyocyte11_GAGTGG_L007_R1		0.963076481573543
3	MCU	74619105	74620180	chr10|MCU:74619105|MCU:74620180|reg|+		reg	SAME	14	s_001_Day141_definitive_cardiomyocyte11_GAGTGG_L007_R1		0.987279966479867
3	MCU	74644140	74645502	chr10|MCU:74644140|MCU:74645502|reg|+		reg	SAME	14	s_001_Day141_definitive_cardiomyocyte11_GAGTGG_L007_R1		0.940454000735783
1	METTL10	126453960	126451127	chr10|METTL10:126453960|METTL10:126451127|reg|-		reg	SAME	14	s_001_Day141_definitive_cardiomyocyte11_GAGTGG_L007_R1		0.903087850603997
2	MGEA5	103550652	103547280	chr10|MGEA5:103550652|MGEA5:103547280|reg|-		reg	SAME	14	s_001_Day141_definitive_cardiomyocyte11_GAGTGG_L007_R1		0.942489647785721
3	MGEA5	103551110	103550845	chr10|MGEA5:103551110|MGEA5:103550845|reg|-		reg	SAME	14	s_001_Day141_definitive_cardiomyocyte11_GAGTGG_L007_R1		0.987472349358305
8	MGEA5	103557736	103553755	chr10|MGEA5:103557736|MGEA5:103553755|reg|-		reg	SAME	14	s_001_Day141_definitive_cardiomyocyte11_GAGTGG_L007_R1		0.999828488410554
14	MGEA5	103558598	103557911	chr10|MGEA5:103558598|MGEA5:103557911|reg|-		reg	SAME	14	s_001_Day141_definitive_cardiomyocyte11_GAGTGG_L007_R1		0.999999338561585
4	MGEA5	103559998	103559212	chr10|MGEA5:103559998|MGEA5:103559212|reg|-		reg	SAME	14	s_001_Day141_definitive_cardiomyocyte11_GAGTGG_L007_R1		0.998958291579989
17	MGEA5	103563491	103560157	chr10|MGEA5:103563491|MGEA5:103560157|reg|-		reg	SAME	14	s_001_Day141_definitive_cardiomyocyte11_GAGTGG_L007_R1		0.999952979567297
2	MGEA5	103565801	103563776	chr10|MGEA5:103565801|MGEA5:103563776|reg|-		reg	SAME	14	s_001_Day141_definitive_cardiomyocyte11_GAGTGG_L007_R1		0.912283047174345
3	MGEA5	103569940	103567658	chr10|MGEA5:103569940|MGEA5:103567658|reg|-		reg	SAME	14	s_001_Day141_definitive_cardiomyocyte11_GAGTGG_L007_R1		0.996697850322546
3	MICU1	74182991	74167795	chr10|MICU1:74182991|MICU1:74167795|reg|-		reg	SAME	14	s_001_Day141_definitive_cardiomyocyte11_GAGTGG_L007_R1		0.937622785631375
6	MICU1	74234857	74183129	chr10|MICU1:74234857|MICU1:74183129|reg|-		reg	SAME	14	s_001_Day141_definitive_cardiomyocyte11_GAGTGG_L007_R1		0.999866059736497
8	MICU1	74236931	74235055	chr10|MICU1:74236931|MICU1:74235055|reg|-		reg	SAME	14	s_001_Day141_definitive_cardiomyocyte11_GAGTGG_L007_R1		0.999708423739774
6	MICU1	74322652	74311099	chr10|MICU1:74322652|MICU1:74311099|reg|-		reg	SAME	14	s_001_Day141_definitive_cardiomyocyte11_GAGTGG_L007_R1		0.999778114074402
6	MICU1	74326390	74322821	chr10|MICU1:74326390|MICU1:74322821|reg|-		reg	SAME	14	s_001_Day141_definitive_cardiomyocyte11_GAGTGG_L007_R1		0.999976897049605
2	MKI67	129910190	129910080	chr10|MKI67:129910190|MKI67:129910080|reg|-		reg	SAME	14	s_001_Day141_definitive_cardiomyocyte11_GAGTGG_L007_R1		0.965884482263178
4	MLLT10	21901380	21903759	chr10|MLLT10:21901380|MLLT10:21903759|reg|+		reg	SAME	14	s_001_Day141_definitive_cardiomyocyte11_GAGTGG_L007_R1		0.995905596132572
4	MLLT10	21903853	21906040	chr10|MLLT10:21903853|MLLT10:21906040|reg|+		reg	SAME	14	s_001_Day141_definitive_cardiomyocyte11_GAGTGG_L007_R1		0.984355658513692
4	MLLT10	21959633	21962278	chr10|MLLT10:21959633|MLLT10:21962278|reg|+		reg	SAME	14	s_001_Day141_definitive_cardiomyocyte11_GAGTGG_L007_R1		0.999734626840834
2	MLLT10	22002879	22015172	chr10|MLLT10:22002879|MLLT10:22015172|reg|+		reg	SAME	14	s_001_Day141_definitive_cardiomyocyte11_GAGTGG_L007_R1		0.981937211522049
4	MLLT10	22015284	22016784	chr10|MLLT10:22015284|MLLT10:22016784|reg|+		reg	SAME	14	s_001_Day141_definitive_cardiomyocyte11_GAGTGG_L007_R1		0.946566625507128
5	MLLT10	22023058	22024067	chr10|MLLT10:22023058|MLLT10:22024067|reg|+		reg	SAME	14	s_001_Day141_definitive_cardiomyocyte11_GAGTGG_L007_R1		0.9997687166941
1	MMS19	99218556	99218476	chr10|MMS19:99218556|MMS19:99218476|reg|-		reg	SAME	14	s_001_Day141_definitive_cardiomyocyte11_GAGTGG_L007_R1		0.910374738228509
3	MMS19	99229885	99229480	chr10|MMS19:99229885|MMS19:99229480|reg|-		reg	SAME	14	s_001_Day141_definitive_cardiomyocyte11_GAGTGG_L007_R1		0.994720894903015
3	MMS19	99236439	99230618	chr10|MMS19:99236439|MMS19:99230618|reg|-		reg	SAME	14	s_001_Day141_definitive_cardiomyocyte11_GAGTGG_L007_R1		0.972493589714225
1	MMS19	99236591	99236501	chr10|MMS19:99236591|MMS19:99236501|reg|-		reg	SAME	14	s_001_Day141_definitive_cardiomyocyte11_GAGTGG_L007_R1		0.910374738228509
1	MORN4	99376434	99376168	chr10|MORN4:99376434|MORN4:99376168|reg|-		reg	SAME	14	s_001_Day141_definitive_cardiomyocyte11_GAGTGG_L007_R1		0.903298739142074
9	MPP7	28413938	28413045	chr10|MPP7:28413938|MPP7:28413045|reg|-		reg	SAME	14	s_001_Day141_definitive_cardiomyocyte11_GAGTGG_L007_R1		0.999862273770159
2	MPP7	28420488	28414020	chr10|MPP7:28420488|MPP7:28414020|reg|-		reg	SAME	14	s_001_Day141_definitive_cardiomyocyte11_GAGTGG_L007_R1		0.970451452420631
2	MPP7	28491081	28438988	chr10|MPP7:28491081|MPP7:28438988|reg|-		reg	SAME	14	s_001_Day141_definitive_cardiomyocyte11_GAGTGG_L007_R1		0.929362395796594
5	MSRB2	23393173	23399170	chr10|MSRB2:23393173|MSRB2:23399170|reg|+		reg	SAME	14	s_001_Day141_definitive_cardiomyocyte11_GAGTGG_L007_R1		0.992999249186779
7	MSRB2	23399247	23408232	chr10|MSRB2:23399247|MSRB2:23408232|reg|+		reg	SAME	14	s_001_Day141_definitive_cardiomyocyte11_GAGTGG_L007_R1		0.99944630912029
8	MTG1	135212019	135212673	chr10|MTG1:135212019|MTG1:135212673|reg|+		reg	SAME	14	s_001_Day141_definitive_cardiomyocyte11_GAGTGG_L007_R1		0.999241780359539
2	MTPAP	30604891	30602900	chr10|MTPAP:30604891|MTPAP:30602900|reg|-		reg	SAME	14	s_001_Day141_definitive_cardiomyocyte11_GAGTGG_L007_R1		0.951136125272852
4	MTPAP	30611319	30605139	chr10|MTPAP:30611319|MTPAP:30605139|reg|-		reg	SAME	14	s_001_Day141_definitive_cardiomyocyte11_GAGTGG_L007_R1		0.996279404300693
5	MTPAP	30630396	30629379	chr10|MTPAP:30630396|MTPAP:30629379|reg|-		reg	SAME	14	s_001_Day141_definitive_cardiomyocyte11_GAGTGG_L007_R1		0.999935028002402
2	MTPAP	30638047	30630569	chr10|MTPAP:30638047|MTPAP:30630569|reg|-		reg	SAME	14	s_001_Day141_definitive_cardiomyocyte11_GAGTGG_L007_R1		0.93365247785341
2	MXI1	111967840	111987946	chr10|MXI1:111967840|MXI1:111987946|reg|+		reg	SAME	14	s_001_Day141_definitive_cardiomyocyte11_GAGTGG_L007_R1		0.920672128140297
4	MXI1	112039052	112039671	chr10|MXI1:112039052|MXI1:112039671|reg|+		reg	SAME	14	s_001_Day141_definitive_cardiomyocyte11_GAGTGG_L007_R1		0.99961364792633
6	MXI1	112039843	112044581	chr10|MXI1:112039843|MXI1:112044581|reg|+		reg	SAME	14	s_001_Day141_definitive_cardiomyocyte11_GAGTGG_L007_R1		0.999087760007031
3	MYOF	95082834	95079770	chr10|MYOF:95082834|MYOF:95079770|reg|-		reg	SAME	14	s_001_Day141_definitive_cardiomyocyte11_GAGTGG_L007_R1		0.99137543789324
4	MYOF	95088519	95085722	chr10|MYOF:95088519|MYOF:95085722|reg|-		reg	SAME	14	s_001_Day141_definitive_cardiomyocyte11_GAGTGG_L007_R1		0.93434283491261
3	MYOF	95089420	95088668	chr10|MYOF:95089420|MYOF:95088668|reg|-		reg	SAME	14	s_001_Day141_definitive_cardiomyocyte11_GAGTGG_L007_R1		0.99834918077879
3	MYOF	95092977	95089591	chr10|MYOF:95092977|MYOF:95089591|reg|-		reg	SAME	14	s_001_Day141_definitive_cardiomyocyte11_GAGTGG_L007_R1		0.997399800305426
2	MYOF	95093514	95093069	chr10|MYOF:95093514|MYOF:95093069|reg|-		reg	SAME	14	s_001_Day141_definitive_cardiomyocyte11_GAGTGG_L007_R1		0.926198510479119
4	MYOF	95097571	95095803	chr10|MYOF:95097571|MYOF:95095803|reg|-		reg	SAME	14	s_001_Day141_definitive_cardiomyocyte11_GAGTGG_L007_R1		0.999376962169836
3	MYOF	95110953	95109726	chr10|MYOF:95110953|MYOF:95109726|reg|-		reg	SAME	14	s_001_Day141_definitive_cardiomyocyte11_GAGTGG_L007_R1		0.981724605354736
10	MYOF	95111421	95111328	chr10|MYOF:95111421|MYOF:95111328|reg|-		reg	SAME	14	s_001_Day141_definitive_cardiomyocyte11_GAGTGG_L007_R1		0.999999785249785
4	MYOF	95116431	95115493	chr10|MYOF:95116431|MYOF:95115493|reg|-		reg	SAME	14	s_001_Day141_definitive_cardiomyocyte11_GAGTGG_L007_R1		0.997040874985115
2	MYOF	95119589	95116605	chr10|MYOF:95119589|MYOF:95116605|reg|-		reg	SAME	14	s_001_Day141_definitive_cardiomyocyte11_GAGTGG_L007_R1		0.932279686232436
2	MYOF	95126148	95123832	chr10|MYOF:95126148|MYOF:95123832|reg|-		reg	SAME	14	s_001_Day141_definitive_cardiomyocyte11_GAGTGG_L007_R1		0.920548214914275
4	MYOF	95132686	95129533	chr10|MYOF:95132686|MYOF:95129533|reg|-		reg	SAME	14	s_001_Day141_definitive_cardiomyocyte11_GAGTGG_L007_R1		0.976741805878595
2	MYOF	95137079	95134712	chr10|MYOF:95137079|MYOF:95134712|reg|-		reg	SAME	14	s_001_Day141_definitive_cardiomyocyte11_GAGTGG_L007_R1		0.906461209416938
2	MYOF	95140975	95139744	chr10|MYOF:95140975|MYOF:95139744|reg|-		reg	SAME	14	s_001_Day141_definitive_cardiomyocyte11_GAGTGG_L007_R1		0.972227151614895
2	MYOF	95155898	95152712	chr10|MYOF:95155898|MYOF:95152712|reg|-		reg	SAME	14	s_001_Day141_definitive_cardiomyocyte11_GAGTGG_L007_R1		0.969224641024217
5	MYOF	95161174	95159252	chr10|MYOF:95161174|MYOF:95159252|reg|-		reg	SAME	14	s_001_Day141_definitive_cardiomyocyte11_GAGTGG_L007_R1		0.999215553279287
2	MYOF	95161988	95161301	chr10|MYOF:95161988|MYOF:95161301|reg|-		reg	SAME	14	s_001_Day141_definitive_cardiomyocyte11_GAGTGG_L007_R1		0.939282285231205
2	MYOF	95168543	95163976	chr10|MYOF:95168543|MYOF:95163976|reg|-		reg	SAME	14	s_001_Day141_definitive_cardiomyocyte11_GAGTGG_L007_R1		0.969369981833366
2	MYOF	95211806	95191273	chr10|MYOF:95211806|MYOF:95191273|reg|-		reg	SAME	14	s_001_Day141_definitive_cardiomyocyte11_GAGTGG_L007_R1		0.919980424002469
2	MYOZ1	75393657	75391919	chr10|MYOZ1:75393657|MYOZ1:75391919|reg|-		reg	SAME	14	s_001_Day141_definitive_cardiomyocyte11_GAGTGG_L007_R1		0.912303633329827
1	MYOZ1	75397501	75394491	chr10|MYOZ1:75397501|MYOZ1:75394491|reg|-		reg	SAME	14	s_001_Day141_definitive_cardiomyocyte11_GAGTGG_L007_R1		0.907618182580933
1	MYPN	69926423	69933822	chr10|MYPN:69926423|MYPN:69933822|reg|+		reg	SAME	14	s_001_Day141_definitive_cardiomyocyte11_GAGTGG_L007_R1		0.910374738228509
26	NCOA4	51580696	51580879	chr10|NCOA4:51580696|NCOA4:51580879|reg|+		reg	SAME	14	s_001_Day141_definitive_cardiomyocyte11_GAGTGG_L007_R1		0.999999780526264
28	NCOA4	51580968	51581269	chr10|NCOA4:51580968|NCOA4:51581269|reg|+		reg	SAME	14	s_001_Day141_definitive_cardiomyocyte11_GAGTGG_L007_R1		0.999999808969589
12	NCOA4	51582272	51582795	chr10|NCOA4:51582272|NCOA4:51582795|reg|+		reg	SAME	14	s_001_Day141_definitive_cardiomyocyte11_GAGTGG_L007_R1		0.999997376865458
15	NCOA4	51582939	51584615	chr10|NCOA4:51582939|NCOA4:51584615|reg|+		reg	SAME	14	s_001_Day141_definitive_cardiomyocyte11_GAGTGG_L007_R1		0.999999999504051
6	NDUFB8	102286155	102283686	chr10|NDUFB8:102286155|NDUFB8:102283686|reg|-		reg	SAME	14	s_001_Day141_definitive_cardiomyocyte11_GAGTGG_L007_R1		0.999399427337084
5	NDUFB8	102289136	102286831	chr10|NDUFB8:102289136|NDUFB8:102286831|reg|-		reg	SAME	14	s_001_Day141_definitive_cardiomyocyte11_GAGTGG_L007_R1		0.998497354824882
34	NEBL	21076130	21074852	chr10|NEBL:21076130|NEBL:21074852|reg|-		reg	SAME	14	s_001_Day141_definitive_cardiomyocyte11_GAGTGG_L007_R1		0.999999999878722
25	NEBL	21097438	21076237	chr10|NEBL:21097438|NEBL:21076237|reg|-		reg	SAME	14	s_001_Day141_definitive_cardiomyocyte11_GAGTGG_L007_R1		1
17	NEBL	21098734	21097588	chr10|NEBL:21098734|NEBL:21097588|reg|-		reg	SAME	14	s_001_Day141_definitive_cardiomyocyte11_GAGTGG_L007_R1		0.999999981237865
28	NEBL	21101697	21098827	chr10|NEBL:21101697|NEBL:21098827|reg|-		reg	SAME	14	s_001_Day141_definitive_cardiomyocyte11_GAGTGG_L007_R1		0.999998068929904
69	NEBL	21102867	21101869	chr10|NEBL:21102867|NEBL:21101869|reg|-		reg	SAME	14	s_001_Day141_definitive_cardiomyocyte11_GAGTGG_L007_R1		1
115	NEBL	21104553	21102972	chr10|NEBL:21104553|NEBL:21102972|reg|-		reg	SAME	14	s_001_Day141_definitive_cardiomyocyte11_GAGTGG_L007_R1		1
84	NEBL	21112136	21108445	chr10|NEBL:21112136|NEBL:21108445|reg|-		reg	SAME	14	s_001_Day141_definitive_cardiomyocyte11_GAGTGG_L007_R1		1
65	NEBL	21115375	21112229	chr10|NEBL:21115375|NEBL:21112229|reg|-		reg	SAME	14	s_001_Day141_definitive_cardiomyocyte11_GAGTGG_L007_R1		1
93	NEBL	21117458	21115468	chr10|NEBL:21117458|NEBL:21115468|reg|-		reg	SAME	14	s_001_Day141_definitive_cardiomyocyte11_GAGTGG_L007_R1		1
53	NEBL	21120124	21117563	chr10|NEBL:21120124|NEBL:21117563|reg|-		reg	SAME	14	s_001_Day141_definitive_cardiomyocyte11_GAGTGG_L007_R1		0.999956562834571
41	NEBL	21120401	21120235	chr10|NEBL:21120401|NEBL:21120235|reg|-		reg	SAME	14	s_001_Day141_definitive_cardiomyocyte11_GAGTGG_L007_R1		0.999999902979369
31	NEBL	21124441	21120512	chr10|NEBL:21124441|NEBL:21120512|reg|-		reg	SAME	14	s_001_Day141_definitive_cardiomyocyte11_GAGTGG_L007_R1		0.999995967192652
56	NEBL	21134186	21129778	chr10|NEBL:21134186|NEBL:21129778|reg|-		reg	SAME	14	s_001_Day141_definitive_cardiomyocyte11_GAGTGG_L007_R1		1
67	NEBL	21139323	21134297	chr10|NEBL:21139323|NEBL:21134297|reg|-		reg	SAME	14	s_001_Day141_definitive_cardiomyocyte11_GAGTGG_L007_R1		1
89	NEBL	21141473	21139431	chr10|NEBL:21141473|NEBL:21139431|reg|-		reg	SAME	14	s_001_Day141_definitive_cardiomyocyte11_GAGTGG_L007_R1		1
19	NEBL	21148641	21147273	chr10|NEBL:21148641|NEBL:21147273|reg|-		reg	SAME	14	s_001_Day141_definitive_cardiomyocyte11_GAGTGG_L007_R1		0.99998190129065
156	NEBL	21158668	21157694	chr10|NEBL:21158668|NEBL:21157694|reg|-		reg	SAME	14	s_001_Day141_definitive_cardiomyocyte11_GAGTGG_L007_R1		1
28	NEBL	21169722	21157694	chr10|NEBL:21169722|NEBL:21157694|reg|-		reg	SAME	14	s_001_Day141_definitive_cardiomyocyte11_GAGTGG_L007_R1		0.99999999999699
63	NEBL	21169722	21158770	chr10|NEBL:21169722|NEBL:21158770|reg|-		reg	SAME	14	s_001_Day141_definitive_cardiomyocyte11_GAGTGG_L007_R1		1
79	NEBL	21177025	21169833	chr10|NEBL:21177025|NEBL:21169833|reg|-		reg	SAME	14	s_001_Day141_definitive_cardiomyocyte11_GAGTGG_L007_R1		1
97	NEBL	21178773	21177136	chr10|NEBL:21178773|NEBL:21177136|reg|-		reg	SAME	14	s_001_Day141_definitive_cardiomyocyte11_GAGTGG_L007_R1		1
56	NEBL	21186053	21185958	chr10|NEBL:21186053|NEBL:21185958|reg|-		reg	SAME	14	s_001_Day141_definitive_cardiomyocyte11_GAGTGG_L007_R1		1
5	NET1	5493900	5494320	chr10|NET1:5493900|NET1:5494320|reg|+		reg	SAME	14	s_001_Day141_definitive_cardiomyocyte11_GAGTGG_L007_R1		0.996710546222385
6	NET1	5494488	5494820	chr10|NET1:5494488|NET1:5494820|reg|+		reg	SAME	14	s_001_Day141_definitive_cardiomyocyte11_GAGTGG_L007_R1		0.988817108093959
1	NET1	5495523	5496227	chr10|NET1:5495523|NET1:5496227|reg|+		reg	SAME	14	s_001_Day141_definitive_cardiomyocyte11_GAGTGG_L007_R1		0.911260109430806
2	NET1	5497081	5498049	chr10|NET1:5497081|NET1:5498049|reg|+		reg	SAME	14	s_001_Day141_definitive_cardiomyocyte11_GAGTGG_L007_R1		0.954650068527863
7	NET1	5498236	5498550	chr10|NET1:5498236|NET1:5498550|reg|+		reg	SAME	14	s_001_Day141_definitive_cardiomyocyte11_GAGTGG_L007_R1		0.999936297538133
3	NHLRC2	115644139	115657868	chr10|NHLRC2:115644139|NHLRC2:115657868|reg|+		reg	SAME	14	s_001_Day141_definitive_cardiomyocyte11_GAGTGG_L007_R1		0.923956633764059
7	NHLRC2	115663495	115664575	chr10|NHLRC2:115663495|NHLRC2:115664575|reg|+		reg	SAME	14	s_001_Day141_definitive_cardiomyocyte11_GAGTGG_L007_R1		0.997338597243551
4	NHLRC2	115664795	115668038	chr10|NHLRC2:115664795|NHLRC2:115668038|reg|+		reg	SAME	14	s_001_Day141_definitive_cardiomyocyte11_GAGTGG_L007_R1		0.996572332970132
2	NMT2	15161341	15154962	chr10|NMT2:15161341|NMT2:15154962|reg|-		reg	SAME	14	s_001_Day141_definitive_cardiomyocyte11_GAGTGG_L007_R1		0.921763028306091
2	NMT2	15177272	15175362	chr10|NMT2:15177272|NMT2:15175362|reg|-		reg	SAME	14	s_001_Day141_definitive_cardiomyocyte11_GAGTGG_L007_R1		0.903663331638611
2	NMT2	15183420	15177417	chr10|NMT2:15183420|NMT2:15177417|reg|-		reg	SAME	14	s_001_Day141_definitive_cardiomyocyte11_GAGTGG_L007_R1		0.978850909723897
2	NOC3L	96100189	96100104	chr10|NOC3L:96100189|NOC3L:96100104|reg|-		reg	SAME	14	s_001_Day141_definitive_cardiomyocyte11_GAGTGG_L007_R1		0.929641218035658
2	NOC3L	96106181	96104690	chr10|NOC3L:96106181|NOC3L:96104690|reg|-		reg	SAME	14	s_001_Day141_definitive_cardiomyocyte11_GAGTGG_L007_R1		0.913431055436797
3	NOC3L	96112652	96112160	chr10|NOC3L:96112652|NOC3L:96112160|reg|-		reg	SAME	14	s_001_Day141_definitive_cardiomyocyte11_GAGTGG_L007_R1		0.918527848285544
2	NOLC1	103917971	103918949	chr10|NOLC1:103917971|NOLC1:103918949|reg|+		reg	SAME	14	s_001_Day141_definitive_cardiomyocyte11_GAGTGG_L007_R1		0.985271664209397
4	NOLC1	103919325	103919652	chr10|NOLC1:103919325|NOLC1:103919652|reg|+		reg	SAME	14	s_001_Day141_definitive_cardiomyocyte11_GAGTGG_L007_R1		0.997589580219802
6	NOLC1	103919781	103919989	chr10|NOLC1:103919781|NOLC1:103919989|reg|+		reg	SAME	14	s_001_Day141_definitive_cardiomyocyte11_GAGTGG_L007_R1		0.950549193504929
2	NOLC1	103921419	103921589	chr10|NOLC1:103921419|NOLC1:103921589|reg|+		reg	SAME	14	s_001_Day141_definitive_cardiomyocyte11_GAGTGG_L007_R1		0.982853146860887
2	NPM3	103542014	103541611	chr10|NPM3:103542014|NPM3:103541611|reg|-		reg	SAME	14	s_001_Day141_definitive_cardiomyocyte11_GAGTGG_L007_R1		0.910780239474591
2	NPM3	103542234	103542108	chr10|NPM3:103542234|NPM3:103542108|reg|-		reg	SAME	14	s_001_Day141_definitive_cardiomyocyte11_GAGTGG_L007_R1		0.960182753004303
3	NRP1	33475144	33474652	chr10|NRP1:33475144|NRP1:33474652|reg|-		reg	SAME	14	s_001_Day141_definitive_cardiomyocyte11_GAGTGG_L007_R1		0.9686664470743
3	NRP1	33481208	33475416	chr10|NRP1:33481208|NRP1:33475416|reg|-		reg	SAME	14	s_001_Day141_definitive_cardiomyocyte11_GAGTGG_L007_R1		0.993581225524497
2	NRP1	33491818	33486637	chr10|NRP1:33491818|NRP1:33486637|reg|-		reg	SAME	14	s_001_Day141_definitive_cardiomyocyte11_GAGTGG_L007_R1		0.951170505812761
3	NRP1	33496499	33491923	chr10|NRP1:33496499|NRP1:33491923|reg|-		reg	SAME	14	s_001_Day141_definitive_cardiomyocyte11_GAGTGG_L007_R1		0.995446287073191
8	NRP1	33510646	33502645	chr10|NRP1:33510646|NRP1:33502645|reg|-		reg	SAME	14	s_001_Day141_definitive_cardiomyocyte11_GAGTGG_L007_R1		0.999940006483122
3	NRP1	33515061	33510791	chr10|NRP1:33515061|NRP1:33510791|reg|-		reg	SAME	14	s_001_Day141_definitive_cardiomyocyte11_GAGTGG_L007_R1		0.998331513253836
1	NRP1	33542955	33515217	chr10|NRP1:33542955|NRP1:33515217|reg|-		reg	SAME	14	s_001_Day141_definitive_cardiomyocyte11_GAGTGG_L007_R1		0.902445932434684
13	NRP1	33545243	33543122	chr10|NRP1:33545243|NRP1:33543122|reg|-		reg	SAME	14	s_001_Day141_definitive_cardiomyocyte11_GAGTGG_L007_R1		0.999999994024749
13	NRP1	33552573	33545399	chr10|NRP1:33552573|NRP1:33545399|reg|-		reg	SAME	14	s_001_Day141_definitive_cardiomyocyte11_GAGTGG_L007_R1		0.999999999936481
22	NRP1	33559602	33552801	chr10|NRP1:33559602|NRP1:33552801|reg|-		reg	SAME	14	s_001_Day141_definitive_cardiomyocyte11_GAGTGG_L007_R1		0.999999999999136
7	NSMCE4A	123727169	123724900	chr10|NSMCE4A:123727169|NSMCE4A:123724900|reg|-		reg	SAME	14	s_001_Day141_definitive_cardiomyocyte11_GAGTGG_L007_R1		0.999958773789177
4	NT5C2	104850367	104849665	chr10|NT5C2:104850367|NT5C2:104849665|reg|-		reg	SAME	14	s_001_Day141_definitive_cardiomyocyte11_GAGTGG_L007_R1		0.99943048251207
2	NT5C2	104852895	104851372	chr10|NT5C2:104852895|NT5C2:104851372|reg|-		reg	SAME	14	s_001_Day141_definitive_cardiomyocyte11_GAGTGG_L007_R1		0.990221150660184
5	NT5C2	104866345	104865558	chr10|NT5C2:104866345|NT5C2:104865558|reg|-		reg	SAME	14	s_001_Day141_definitive_cardiomyocyte11_GAGTGG_L007_R1		0.980242662406744
6	NUDT5	12215716	12214865	chr10|NUDT5:12215716|NUDT5:12214865|reg|-		reg	SAME	14	s_001_Day141_definitive_cardiomyocyte11_GAGTGG_L007_R1		0.930906608962876
5	NUDT5	12219791	12215812	chr10|NUDT5:12219791|NUDT5:12215812|reg|-		reg	SAME	14	s_001_Day141_definitive_cardiomyocyte11_GAGTGG_L007_R1		0.998614998894194
6	NUDT5	12226887	12221131	chr10|NUDT5:12226887|NUDT5:12221131|reg|-		reg	SAME	14	s_001_Day141_definitive_cardiomyocyte11_GAGTGG_L007_R1		0.918549444283105
3	OAT	126089408	126086671	chr10|OAT:126089408|OAT:126086671|reg|-		reg	SAME	14	s_001_Day141_definitive_cardiomyocyte11_GAGTGG_L007_R1		0.993850396352925
3	OAT	126100541	126097534	chr10|OAT:126100541|OAT:126097534|reg|-		reg	SAME	14	s_001_Day141_definitive_cardiomyocyte11_GAGTGG_L007_R1		0.997676315114562
2	OAT	126107441	126100769	chr10|OAT:126107441|OAT:126100769|reg|-		reg	SAME	14	s_001_Day141_definitive_cardiomyocyte11_GAGTGG_L007_R1		0.976936171640028
2	OBFC1	105648829	105642599	chr10|OBFC1:105648829|OBFC1:105642599|reg|-		reg	SAME	14	s_001_Day141_definitive_cardiomyocyte11_GAGTGG_L007_R1		0.966663275175778
3	OBFC1	105658634	105657477	chr10|OBFC1:105658634|OBFC1:105657477|reg|-		reg	SAME	14	s_001_Day141_definitive_cardiomyocyte11_GAGTGG_L007_R1		0.977246852975872
2	OBFC1	105664848	105659981	chr10|OBFC1:105664848|OBFC1:105659981|reg|-		reg	SAME	14	s_001_Day141_definitive_cardiomyocyte11_GAGTGG_L007_R1		0.973647956379465
6	OPTN	13161040	13164384	chr10|OPTN:13161040|OPTN:13164384|reg|+		reg	SAME	14	s_001_Day141_definitive_cardiomyocyte11_GAGTGG_L007_R1		0.999634175462602
4	OPTN	13169903	13174066	chr10|OPTN:13169903|OPTN:13174066|reg|+		reg	SAME	14	s_001_Day141_definitive_cardiomyocyte11_GAGTGG_L007_R1		0.993275755439586
3	P4HA1	74769564	74768050	chr10|P4HA1:74769564|P4HA1:74768050|reg|-		reg	SAME	14	s_001_Day141_definitive_cardiomyocyte11_GAGTGG_L007_R1		0.993638754479465
7	P4HA1	74770726	74769661	chr10|P4HA1:74770726|P4HA1:74769661|reg|-		reg	SAME	14	s_001_Day141_definitive_cardiomyocyte11_GAGTGG_L007_R1		0.999772739720536
10	P4HA1	74806682	74803715	chr10|P4HA1:74806682|P4HA1:74803715|reg|-		reg	SAME	14	s_001_Day141_definitive_cardiomyocyte11_GAGTGG_L007_R1		0.999408516956762
8	P4HA1	74810810	74806859	chr10|P4HA1:74810810|P4HA1:74806859|reg|-		reg	SAME	14	s_001_Day141_definitive_cardiomyocyte11_GAGTGG_L007_R1		0.983983615680595
10	P4HA1	74828603	74813348	chr10|P4HA1:74828603|P4HA1:74813348|reg|-		reg	SAME	14	s_001_Day141_definitive_cardiomyocyte11_GAGTGG_L007_R1		0.99999808791844
14	P4HA1	74831786	74828741	chr10|P4HA1:74831786|P4HA1:74828741|reg|-		reg	SAME	14	s_001_Day141_definitive_cardiomyocyte11_GAGTGG_L007_R1		0.999995716820451
21	P4HA1	74833488	74831938	chr10|P4HA1:74833488|P4HA1:74831938|reg|-		reg	SAME	14	s_001_Day141_definitive_cardiomyocyte11_GAGTGG_L007_R1		0.999892798849359
1	PALD1	72289824	72291045	chr10|PALD1:72289824|PALD1:72291045|reg|+		reg	SAME	14	s_001_Day141_definitive_cardiomyocyte11_GAGTGG_L007_R1		0.903712060654396
1	PALD1	72291210	72292376	chr10|PALD1:72291210|PALD1:72292376|reg|+		reg	SAME	14	s_001_Day141_definitive_cardiomyocyte11_GAGTGG_L007_R1		0.90721693870456
8	PANK1	91348408	91344222	chr10|PANK1:91348408|PANK1:91344222|reg|-		reg	SAME	14	s_001_Day141_definitive_cardiomyocyte11_GAGTGG_L007_R1		0.998203379506695
2	PANK1	91353569	91353077	chr10|PANK1:91353569|PANK1:91353077|reg|-		reg	SAME	14	s_001_Day141_definitive_cardiomyocyte11_GAGTGG_L007_R1		0.981244637893106
2	PANK1	91403453	91371805	chr10|PANK1:91403453|PANK1:91371805|reg|-		reg	SAME	14	s_001_Day141_definitive_cardiomyocyte11_GAGTGG_L007_R1		0.986690129669734
2	PANK1	91404356	91371805	chr10|PANK1:91404356|PANK1:91371805|reg|-		reg	SAME	14	s_001_Day141_definitive_cardiomyocyte11_GAGTGG_L007_R1		0.986384982895672
5	PARD3	34558584	34420511	chr10|PARD3:34558584|PARD3:34420511|reg|-		reg	SAME	14	s_001_Day141_definitive_cardiomyocyte11_GAGTGG_L007_R1		0.99992921221912
3	PARD3	34606034	34573173	chr10|PARD3:34606034|PARD3:34573173|reg|-		reg	SAME	14	s_001_Day141_definitive_cardiomyocyte11_GAGTGG_L007_R1		0.964543017253642
7	PARD3	34620044	34606266	chr10|PARD3:34620044|PARD3:34606266|reg|-		reg	SAME	14	s_001_Day141_definitive_cardiomyocyte11_GAGTGG_L007_R1		0.999981382658641
2	PARD3	34626202	34620272	chr10|PARD3:34626202|PARD3:34620272|reg|-		reg	SAME	14	s_001_Day141_definitive_cardiomyocyte11_GAGTGG_L007_R1		0.989117784705375
2	PARD3	34636883	34630744	chr10|PARD3:34636883|PARD3:34630744|reg|-		reg	SAME	14	s_001_Day141_definitive_cardiomyocyte11_GAGTGG_L007_R1		0.980450137070345
11	PARD3	34636892	34630744	chr10|PARD3:34636892|PARD3:34630744|reg|-		reg	SAME	14	s_001_Day141_definitive_cardiomyocyte11_GAGTGG_L007_R1		0.999999998604455
3	PARD3	34648998	34648245	chr10|PARD3:34648998|PARD3:34648245|reg|-		reg	SAME	14	s_001_Day141_definitive_cardiomyocyte11_GAGTGG_L007_R1		0.954182766727779
2	PARD3	34666894	34663930	chr10|PARD3:34666894|PARD3:34663930|reg|-		reg	SAME	14	s_001_Day141_definitive_cardiomyocyte11_GAGTGG_L007_R1		0.951136125272852
10	PARD3	34671467	34667034	chr10|PARD3:34671467|PARD3:34667034|reg|-		reg	SAME	14	s_001_Day141_definitive_cardiomyocyte11_GAGTGG_L007_R1		0.999999471779456
3	PARD3	34673056	34671850	chr10|PARD3:34673056|PARD3:34671850|reg|-		reg	SAME	14	s_001_Day141_definitive_cardiomyocyte11_GAGTGG_L007_R1		0.997500851032669
8	PARD3	34759012	34739376	chr10|PARD3:34759012|PARD3:34739376|reg|-		reg	SAME	14	s_001_Day141_definitive_cardiomyocyte11_GAGTGG_L007_R1		0.999997932296866
8	PARD3	34805906	34759191	chr10|PARD3:34805906|PARD3:34759191|reg|-		reg	SAME	14	s_001_Day141_definitive_cardiomyocyte11_GAGTGG_L007_R1		0.995908629524923
3	PARD3	34985245	34806087	chr10|PARD3:34985245|PARD3:34806087|reg|-		reg	SAME	14	s_001_Day141_definitive_cardiomyocyte11_GAGTGG_L007_R1		0.961669730320945
3	PBLD	70066517	70056742	chr10|PBLD:70066517|PBLD:70056742|reg|-		reg	SAME	14	s_001_Day141_definitive_cardiomyocyte11_GAGTGG_L007_R1		0.992714160503948
6	PCBD1	72644908	72643805	chr10|PCBD1:72644908|PCBD1:72643805|reg|-		reg	SAME	14	s_001_Day141_definitive_cardiomyocyte11_GAGTGG_L007_R1		0.999068284329803
2	PDCD11	105163042	105164778	chr10|PDCD11:105163042|PDCD11:105164778|reg|+		reg	SAME	14	s_001_Day141_definitive_cardiomyocyte11_GAGTGG_L007_R1		0.947066543289505
2	PDCD11	105166547	105169455	chr10|PDCD11:105166547|PDCD11:105169455|reg|+		reg	SAME	14	s_001_Day141_definitive_cardiomyocyte11_GAGTGG_L007_R1		0.904048129116034
2	PDCD11	105176499	105177548	chr10|PDCD11:105176499|PDCD11:105177548|reg|+		reg	SAME	14	s_001_Day141_definitive_cardiomyocyte11_GAGTGG_L007_R1		0.980639084196679
3	PDCD11	105179465	105181104	chr10|PDCD11:105179465|PDCD11:105181104|reg|+		reg	SAME	14	s_001_Day141_definitive_cardiomyocyte11_GAGTGG_L007_R1		0.990054412874951
2	PDCD11	105194732	105197771	chr10|PDCD11:105194732|PDCD11:105197771|reg|+		reg	SAME	14	s_001_Day141_definitive_cardiomyocyte11_GAGTGG_L007_R1		0.927821492303848
5	PDCD4	112641293	112642760	chr10|PDCD4:112641293|PDCD4:112642760|reg|+		reg	SAME	14	s_001_Day141_definitive_cardiomyocyte11_GAGTGG_L007_R1		0.999850471527768
12	PDCD4	112645124	112647422	chr10|PDCD4:112645124|PDCD4:112647422|reg|+		reg	SAME	14	s_001_Day141_definitive_cardiomyocyte11_GAGTGG_L007_R1		0.999938416417443
8	PDCD4	112647644	112649290	chr10|PDCD4:112647644|PDCD4:112649290|reg|+		reg	SAME	14	s_001_Day141_definitive_cardiomyocyte11_GAGTGG_L007_R1		0.999872820907871
10	PDCD4	112649388	112650313	chr10|PDCD4:112649388|PDCD4:112650313|reg|+		reg	SAME	14	s_001_Day141_definitive_cardiomyocyte11_GAGTGG_L007_R1		0.971982890389234
5	PDCD4	112650428	112653848	chr10|PDCD4:112650428|PDCD4:112653848|reg|+		reg	SAME	14	s_001_Day141_definitive_cardiomyocyte11_GAGTGG_L007_R1		0.994643485392902
3	PDCD4	112654280	112655705	chr10|PDCD4:112654280|PDCD4:112655705|reg|+		reg	SAME	14	s_001_Day141_definitive_cardiomyocyte11_GAGTGG_L007_R1		0.983970295332926
5	PDCD4	112655845	112657785	chr10|PDCD4:112655845|PDCD4:112657785|reg|+		reg	SAME	14	s_001_Day141_definitive_cardiomyocyte11_GAGTGG_L007_R1		0.9962636571065
28	PDLIM1	96998324	96997868	chr10|PDLIM1:96998324|PDLIM1:96997868|reg|-		reg	SAME	14	s_001_Day141_definitive_cardiomyocyte11_GAGTGG_L007_R1		0.999999999965384
20	PDLIM1	97028534	97023820	chr10|PDLIM1:97028534|PDLIM1:97023820|reg|-		reg	SAME	14	s_001_Day141_definitive_cardiomyocyte11_GAGTGG_L007_R1		0.999998913823406
10	PDLIM1	97031389	97028619	chr10|PDLIM1:97031389|PDLIM1:97028619|reg|-		reg	SAME	14	s_001_Day141_definitive_cardiomyocyte11_GAGTGG_L007_R1		0.999929882830415
4	PDLIM1	97050576	97031541	chr10|PDLIM1:97050576|PDLIM1:97031541|reg|-		reg	SAME	14	s_001_Day141_definitive_cardiomyocyte11_GAGTGG_L007_R1		0.999614934542021
3	PDZD8	119100490	119078485	chr10|PDZD8:119100490|PDZD8:119078485|reg|-		reg	SAME	14	s_001_Day141_definitive_cardiomyocyte11_GAGTGG_L007_R1		0.978477089870525
2	PFKFB3	6258154	6258668	chr10|PFKFB3:6258154|PFKFB3:6258668|reg|+		reg	SAME	14	s_001_Day141_definitive_cardiomyocyte11_GAGTGG_L007_R1		0.918975476380636
42	PFKP	3147693	3149405	chr10|PFKP:3147693|PFKP:3149405|reg|+		reg	SAME	14	s_001_Day141_definitive_cardiomyocyte11_GAGTGG_L007_R1		0.999999999998181
3	PFKP	3154478	3155310	chr10|PFKP:3154478|PFKP:3155310|reg|+		reg	SAME	14	s_001_Day141_definitive_cardiomyocyte11_GAGTGG_L007_R1		0.987494624406848
2	PFKP	3155710	3158967	chr10|PFKP:3155710|PFKP:3158967|reg|+		reg	SAME	14	s_001_Day141_definitive_cardiomyocyte11_GAGTGG_L007_R1		0.929495280113867
20	PFKP	3175506	3176674	chr10|PFKP:3175506|PFKP:3176674|reg|+		reg	SAME	14	s_001_Day141_definitive_cardiomyocyte11_GAGTGG_L007_R1		0.999999999893669
36	PFKP	3176774	3177927	chr10|PFKP:3176774|PFKP:3177927|reg|+		reg	SAME	14	s_001_Day141_definitive_cardiomyocyte11_GAGTGG_L007_R1		0.999999999895796
27	PFKP	3178030	3178641	chr10|PFKP:3178030|PFKP:3178641|reg|+		reg	SAME	14	s_001_Day141_definitive_cardiomyocyte11_GAGTGG_L007_R1		0.999999999999475
2	PHYH	13322975	13320354	chr10|PHYH:13322975|PHYH:13320354|reg|-		reg	SAME	14	s_001_Day141_definitive_cardiomyocyte11_GAGTGG_L007_R1		0.979292074306729
4	PHYH	13336427	13333912	chr10|PHYH:13336427|PHYH:13333912|reg|-		reg	SAME	14	s_001_Day141_definitive_cardiomyocyte11_GAGTGG_L007_R1		0.923939733137846
4	PI4K2A	99416731	99422663	chr10|PI4K2A:99416731|PI4K2A:99422663|reg|+		reg	SAME	14	s_001_Day141_definitive_cardiomyocyte11_GAGTGG_L007_R1		0.997489734827867
3	PIP4K2A	22828899	22826210	chr10|PIP4K2A:22828899|PIP4K2A:22826210|reg|-		reg	SAME	14	s_001_Day141_definitive_cardiomyocyte11_GAGTGG_L007_R1		0.992615747805244
4	PIP4K2A	22839587	22830976	chr10|PIP4K2A:22839587|PIP4K2A:22830976|reg|-		reg	SAME	14	s_001_Day141_definitive_cardiomyocyte11_GAGTGG_L007_R1		0.984064719685676
4	PIP4K2A	22856779	22839701	chr10|PIP4K2A:22856779|PIP4K2A:22839701|reg|-		reg	SAME	14	s_001_Day141_definitive_cardiomyocyte11_GAGTGG_L007_R1		0.987239437151946
3	PIP4K2A	22880557	22862386	chr10|PIP4K2A:22880557|PIP4K2A:22862386|reg|-		reg	SAME	14	s_001_Day141_definitive_cardiomyocyte11_GAGTGG_L007_R1		0.910602932498961
7	PITRM1	3181095	3180529	chr10|PITRM1:3181095|PITRM1:3180529|reg|-		reg	SAME	14	s_001_Day141_definitive_cardiomyocyte11_GAGTGG_L007_R1		0.999967101920592
3	PITRM1	3190178	3189929	chr10|PITRM1:3190178|PITRM1:3189929|reg|-		reg	SAME	14	s_001_Day141_definitive_cardiomyocyte11_GAGTGG_L007_R1		0.988603979667525
6	PITRM1	3197782	3193555	chr10|PITRM1:3197782|PITRM1:3193555|reg|-		reg	SAME	14	s_001_Day141_definitive_cardiomyocyte11_GAGTGG_L007_R1		0.999743129545619
8	PITRM1	3199121	3197921	chr10|PITRM1:3199121|PITRM1:3197921|reg|-		reg	SAME	14	s_001_Day141_definitive_cardiomyocyte11_GAGTGG_L007_R1		0.999999550012544
5	PITRM1	3199626	3199256	chr10|PITRM1:3199626|PITRM1:3199256|reg|-		reg	SAME	14	s_001_Day141_definitive_cardiomyocyte11_GAGTGG_L007_R1		0.999957228521249
6	PITRM1	3207604	3207526	chr10|PITRM1:3207604|PITRM1:3207526|reg|-		reg	SAME	14	s_001_Day141_definitive_cardiomyocyte11_GAGTGG_L007_R1		0.937020586385816
3	PITRM1	3208420	3207719	chr10|PITRM1:3208420|PITRM1:3207719|reg|-		reg	SAME	14	s_001_Day141_definitive_cardiomyocyte11_GAGTGG_L007_R1		0.984980228535503
2	PLCE1	96025715	96028685	chr10|PLCE1:96025715|PLCE1:96028685|reg|+		reg	SAME	14	s_001_Day141_definitive_cardiomyocyte11_GAGTGG_L007_R1		0.969576702058374
7	PLEKHA1	124166189	124172435	chr10|PLEKHA1:124166189|PLEKHA1:124172435|reg|+		reg	SAME	14	s_001_Day141_definitive_cardiomyocyte11_GAGTGG_L007_R1		0.999440510438706
3	PLEKHA1	124172561	124175374	chr10|PLEKHA1:124172561|PLEKHA1:124175374|reg|+		reg	SAME	14	s_001_Day141_definitive_cardiomyocyte11_GAGTGG_L007_R1		0.996497185204137
2	PLEKHA1	124175518	124177415	chr10|PLEKHA1:124175518|PLEKHA1:124177415|reg|+		reg	SAME	14	s_001_Day141_definitive_cardiomyocyte11_GAGTGG_L007_R1		0.980524453672386
4	PLEKHA1	124183779	124184411	chr10|PLEKHA1:124183779|PLEKHA1:124184411|reg|+		reg	SAME	14	s_001_Day141_definitive_cardiomyocyte11_GAGTGG_L007_R1		0.993293666338636
3	PLEKHA1	124184475	124186457	chr10|PLEKHA1:124184475|PLEKHA1:124186457|reg|+		reg	SAME	14	s_001_Day141_definitive_cardiomyocyte11_GAGTGG_L007_R1		0.982335830299945
1	PLXDC2	20106120	20290703	chr10|PLXDC2:20106120|PLXDC2:20290703|reg|+		reg	SAME	14	s_001_Day141_definitive_cardiomyocyte11_GAGTGG_L007_R1		0.903999934645867
4	PLXDC2	20357168	20432223	chr10|PLXDC2:20357168|PLXDC2:20432223|reg|+		reg	SAME	14	s_001_Day141_definitive_cardiomyocyte11_GAGTGG_L007_R1		0.977863565007347
3	PLXDC2	20436831	20453396	chr10|PLXDC2:20436831|PLXDC2:20453396|reg|+		reg	SAME	14	s_001_Day141_definitive_cardiomyocyte11_GAGTGG_L007_R1		0.96753508529065
4	PLXDC2	20453496	20465927	chr10|PLXDC2:20453496|PLXDC2:20465927|reg|+		reg	SAME	14	s_001_Day141_definitive_cardiomyocyte11_GAGTGG_L007_R1		0.98656136779641
3	PLXDC2	20466023	20466256	chr10|PLXDC2:20466023|PLXDC2:20466256|reg|+		reg	SAME	14	s_001_Day141_definitive_cardiomyocyte11_GAGTGG_L007_R1		0.983175369028073
1	PLXDC2	20506505	20507992	chr10|PLXDC2:20506505|PLXDC2:20507992|reg|+		reg	SAME	14	s_001_Day141_definitive_cardiomyocyte11_GAGTGG_L007_R1		0.901802343279907
1	PLXDC2	20534434	20568631	chr10|PLXDC2:20534434|PLXDC2:20568631|reg|+		reg	SAME	14	s_001_Day141_definitive_cardiomyocyte11_GAGTGG_L007_R1		0.903712060654396
2	POLR3A	79742410	79742076	chr10|POLR3A:79742410|POLR3A:79742076|reg|-		reg	SAME	14	s_001_Day141_definitive_cardiomyocyte11_GAGTGG_L007_R1		0.915860446868683
2	POLR3A	79744927	79744056	chr10|POLR3A:79744927|POLR3A:79744056|reg|-		reg	SAME	14	s_001_Day141_definitive_cardiomyocyte11_GAGTGG_L007_R1		0.945330781075491
3	POLR3A	79745830	79745743	chr10|POLR3A:79745830|POLR3A:79745743|reg|-		reg	SAME	14	s_001_Day141_definitive_cardiomyocyte11_GAGTGG_L007_R1		0.959447968817724
1	POLR3A	79767459	79764646	chr10|POLR3A:79767459|POLR3A:79764646|reg|-		reg	SAME	14	s_001_Day141_definitive_cardiomyocyte11_GAGTGG_L007_R1		0.909173515033231
2	POLR3A	79777332	79773548	chr10|POLR3A:79777332|POLR3A:79773548|reg|-		reg	SAME	14	s_001_Day141_definitive_cardiomyocyte11_GAGTGG_L007_R1		0.928422653042982
3	POLR3A	79778919	79777474	chr10|POLR3A:79778919|POLR3A:79777474|reg|-		reg	SAME	14	s_001_Day141_definitive_cardiomyocyte11_GAGTGG_L007_R1		0.918546393029295
2	POLR3A	79781902	79781780	chr10|POLR3A:79781902|POLR3A:79781780|reg|-		reg	SAME	14	s_001_Day141_definitive_cardiomyocyte11_GAGTGG_L007_R1		0.958406098351707
4	POLR3A	79784306	79782142	chr10|POLR3A:79784306|POLR3A:79782142|reg|-		reg	SAME	14	s_001_Day141_definitive_cardiomyocyte11_GAGTGG_L007_R1		0.998890368980949
4	POLR3A	79784728	79784461	chr10|POLR3A:79784728|POLR3A:79784461|reg|-		reg	SAME	14	s_001_Day141_definitive_cardiomyocyte11_GAGTGG_L007_R1		0.979891928781637
3	POLR3A	79785379	79784900	chr10|POLR3A:79785379|POLR3A:79784900|reg|-		reg	SAME	14	s_001_Day141_definitive_cardiomyocyte11_GAGTGG_L007_R1		0.998644680572053
11	PPA1	71968960	71966089	chr10|PPA1:71968960|PPA1:71966089|reg|-		reg	SAME	14	s_001_Day141_definitive_cardiomyocyte11_GAGTGG_L007_R1		0.999972639686275
2	PPA1	71973218	71969441	chr10|PPA1:71973218|PPA1:71969441|reg|-		reg	SAME	14	s_001_Day141_definitive_cardiomyocyte11_GAGTGG_L007_R1		0.912047532264515
8	PPIF	81112148	81113462	chr10|PPIF:81112148|PPIF:81113462|reg|+		reg	SAME	14	s_001_Day141_definitive_cardiomyocyte11_GAGTGG_L007_R1		0.98711931180379
2	PPP2R2D	133748059	133753534	chr10|PPP2R2D:133748059|PPP2R2D:133753534|reg|+		reg	SAME	14	s_001_Day141_definitive_cardiomyocyte11_GAGTGG_L007_R1		0.97642070515038
2	PPP2R2D	133753700	133754085	chr10|PPP2R2D:133753700|PPP2R2D:133754085|reg|+		reg	SAME	14	s_001_Day141_definitive_cardiomyocyte11_GAGTGG_L007_R1		0.975711059311424
4	PPP2R2D	133754198	133757471	chr10|PPP2R2D:133754198|PPP2R2D:133757471|reg|+		reg	SAME	14	s_001_Day141_definitive_cardiomyocyte11_GAGTGG_L007_R1		0.983359791500158
9	PPP2R2D	133757649	133758798	chr10|PPP2R2D:133757649|PPP2R2D:133758798|reg|+		reg	SAME	14	s_001_Day141_definitive_cardiomyocyte11_GAGTGG_L007_R1		0.999929888110907
4	PPP3CB	75206249	75204580	chr10|PPP3CB:75206249|PPP3CB:75204580|reg|-		reg	SAME	14	s_001_Day141_definitive_cardiomyocyte11_GAGTGG_L007_R1		0.997369272347014
2	PPP3CB	75230644	75230539	chr10|PPP3CB:75230644|PPP3CB:75230539|reg|-		reg	SAME	14	s_001_Day141_definitive_cardiomyocyte11_GAGTGG_L007_R1		0.962645631673846
7	PPP3CB	75230827	75230722	chr10|PPP3CB:75230827|PPP3CB:75230722|reg|-		reg	SAME	14	s_001_Day141_definitive_cardiomyocyte11_GAGTGG_L007_R1		0.999899071785762
4	PPP3CB	75231225	75230967	chr10|PPP3CB:75231225|PPP3CB:75230967|reg|-		reg	SAME	14	s_001_Day141_definitive_cardiomyocyte11_GAGTGG_L007_R1		0.99977934875973
4	PPP3CB	75234676	75231371	chr10|PPP3CB:75234676|PPP3CB:75231371|reg|-		reg	SAME	14	s_001_Day141_definitive_cardiomyocyte11_GAGTGG_L007_R1		0.999805959143703
5	PPP3CB	75238256	75234788	chr10|PPP3CB:75238256|PPP3CB:75234788|reg|-		reg	SAME	14	s_001_Day141_definitive_cardiomyocyte11_GAGTGG_L007_R1		0.999022579484563
6	PPP3CB	75239074	75238381	chr10|PPP3CB:75239074|PPP3CB:75238381|reg|-		reg	SAME	14	s_001_Day141_definitive_cardiomyocyte11_GAGTGG_L007_R1		0.999797880545962
1	PPRC1	103898737	103898856	chr10|PPRC1:103898737|PPRC1:103898856|reg|+		reg	SAME	14	s_001_Day141_definitive_cardiomyocyte11_GAGTGG_L007_R1		0.90721693870456
1	PPRC1	103907149	103908128	chr10|PPRC1:103907149|PPRC1:103908128|reg|+		reg	SAME	14	s_001_Day141_definitive_cardiomyocyte11_GAGTGG_L007_R1		0.911845150962734
6	PRDX3	120928688	120928045	chr10|PRDX3:120928688|PRDX3:120928045|reg|-		reg	SAME	14	s_001_Day141_definitive_cardiomyocyte11_GAGTGG_L007_R1		0.999373868234232
13	PRDX3	120933248	120931997	chr10|PRDX3:120933248|PRDX3:120931997|reg|-		reg	SAME	14	s_001_Day141_definitive_cardiomyocyte11_GAGTGG_L007_R1		0.999867585625795
7	PRDX3	120936532	120934104	chr10|PRDX3:120936532|PRDX3:120934104|reg|-		reg	SAME	14	s_001_Day141_definitive_cardiomyocyte11_GAGTGG_L007_R1		0.999187981051794
2	PRKG1	53921723	54011329	chr10|PRKG1:53921723|PRKG1:54011329|reg|+		reg	SAME	14	s_001_Day141_definitive_cardiomyocyte11_GAGTGG_L007_R1		0.94610404395823
1	PRKG1	54040690	54041912	chr10|PRKG1:54040690|PRKG1:54041912|reg|+		reg	SAME	14	s_001_Day141_definitive_cardiomyocyte11_GAGTGG_L007_R1		0.90721693870456
2	PRPF18	13658553	13672259	chr10|PRPF18:13658553|PRPF18:13672259|reg|+		reg	SAME	14	s_001_Day141_definitive_cardiomyocyte11_GAGTGG_L007_R1		0.95826315366857
19	PSAP	73578373	73577233	chr10|PSAP:73578373|PSAP:73577233|reg|-		reg	SAME	14	s_001_Day141_definitive_cardiomyocyte11_GAGTGG_L007_R1		0.999999999625803
5	PSAP	73578787	73578481	chr10|PSAP:73578787|PSAP:73578481|reg|-		reg	SAME	14	s_001_Day141_definitive_cardiomyocyte11_GAGTGG_L007_R1		0.980841487385122
12	PSAP	73579221	73578868	chr10|PSAP:73579221|PSAP:73578868|reg|-		reg	SAME	14	s_001_Day141_definitive_cardiomyocyte11_GAGTGG_L007_R1		0.999844183869859
48	PSAP	73579996	73579657	chr10|PSAP:73579996|PSAP:73579657|reg|-		reg	SAME	14	s_001_Day141_definitive_cardiomyocyte11_GAGTGG_L007_R1		1
17	PSAP	73581632	73580092	chr10|PSAP:73581632|PSAP:73580092|reg|-		reg	SAME	14	s_001_Day141_definitive_cardiomyocyte11_GAGTGG_L007_R1		0.999956196266107
9	PSAP	73588633	73587914	chr10|PSAP:73588633|PSAP:73587914|reg|-		reg	SAME	14	s_001_Day141_definitive_cardiomyocyte11_GAGTGG_L007_R1		0.999999019380548
6	PSAP	73590882	73588834	chr10|PSAP:73590882|PSAP:73588834|reg|-		reg	SAME	14	s_001_Day141_definitive_cardiomyocyte11_GAGTGG_L007_R1		0.999725011329617
11	PSAP	73591602	73591008	chr10|PSAP:73591602|PSAP:73591008|reg|-		reg	SAME	14	s_001_Day141_definitive_cardiomyocyte11_GAGTGG_L007_R1		0.997923421812448
4	PSAP	73594128	73591677	chr10|PSAP:73594128|PSAP:73591677|reg|-		reg	SAME	14	s_001_Day141_definitive_cardiomyocyte11_GAGTGG_L007_R1		0.99330705487683
2	PTER	16547159	16553044	chr10|PTER:16547159|PTER:16553044|reg|+		reg	SAME	14	s_001_Day141_definitive_cardiomyocyte11_GAGTGG_L007_R1		0.989440938055468
6	PTPLA	17636203	17632445	chr10|PTPLA:17636203|PTPLA:17632445|reg|-		reg	SAME	14	s_001_Day141_definitive_cardiomyocyte11_GAGTGG_L007_R1		0.999201724689036
15	PTPLA	17641288	17636382	chr10|PTPLA:17641288|PTPLA:17636382|reg|-		reg	SAME	14	s_001_Day141_definitive_cardiomyocyte11_GAGTGG_L007_R1		0.999999963972126
8	PTPLA	17645558	17641410	chr10|PTPLA:17645558|PTPLA:17641410|reg|-		reg	SAME	14	s_001_Day141_definitive_cardiomyocyte11_GAGTGG_L007_R1		0.997754265018175
2	PTPRE	129869165	129870401	chr10|PTPRE:129869165|PTPRE:129870401|reg|+		reg	SAME	14	s_001_Day141_definitive_cardiomyocyte11_GAGTGG_L007_R1		0.903850264746195
3	RAB11FIP2	119798482	119774621	chr10|RAB11FIP2:119798482|RAB11FIP2:119774621|reg|-		reg	SAME	14	s_001_Day141_definitive_cardiomyocyte11_GAGTGG_L007_R1		0.966492494623638
4	RAB11FIP2	119799633	119798951	chr10|RAB11FIP2:119799633|RAB11FIP2:119798951|reg|-		reg	SAME	14	s_001_Day141_definitive_cardiomyocyte11_GAGTGG_L007_R1		0.986869276166022
3	RAB11FIP2	119805321	119800076	chr10|RAB11FIP2:119805321|RAB11FIP2:119800076|reg|-		reg	SAME	14	s_001_Day141_definitive_cardiomyocyte11_GAGTGG_L007_R1		0.953711156531314
6	RAB18	27798859	27815756	chr10|RAB18:27798859|RAB18:27815756|reg|+		reg	SAME	14	s_001_Day141_definitive_cardiomyocyte11_GAGTGG_L007_R1		0.920131496374782
11	RAB18	27822782	27822856	chr10|RAB18:27822782|RAB18:27822856|reg|+		reg	SAME	14	s_001_Day141_definitive_cardiomyocyte11_GAGTGG_L007_R1		0.999999843881838
12	RAB18	27822923	27826804	chr10|RAB18:27822923|RAB18:27826804|reg|+		reg	SAME	14	s_001_Day141_definitive_cardiomyocyte11_GAGTGG_L007_R1		0.999999998141868
4	RASSF4	45465712	45467220	chr10|RASSF4:45465712|RASSF4:45467220|reg|+		reg	SAME	14	s_001_Day141_definitive_cardiomyocyte11_GAGTGG_L007_R1		0.996817856393301
7	RASSF4	45486517	45487352	chr10|RASSF4:45486517|RASSF4:45487352|reg|+		reg	SAME	14	s_001_Day141_definitive_cardiomyocyte11_GAGTGG_L007_R1		0.99967484033706
7	RBM17	6147060	6148103	chr10|RBM17:6147060|RBM17:6148103|reg|+		reg	SAME	14	s_001_Day141_definitive_cardiomyocyte11_GAGTGG_L007_R1		0.999987608326675
1	RBM17	6150705	6151948	chr10|RBM17:6150705|RBM17:6151948|reg|+		reg	SAME	14	s_001_Day141_definitive_cardiomyocyte11_GAGTGG_L007_R1		0.905512892709557
2	RBM17	6152090	6154172	chr10|RBM17:6152090|RBM17:6154172|reg|+		reg	SAME	14	s_001_Day141_definitive_cardiomyocyte11_GAGTGG_L007_R1		0.964800570557315
2	RBM17	6154324	6155470	chr10|RBM17:6154324|RBM17:6155470|reg|+		reg	SAME	14	s_001_Day141_definitive_cardiomyocyte11_GAGTGG_L007_R1		0.981024829782989
7	RBM17	6155544	6156011	chr10|RBM17:6155544|RBM17:6156011|reg|+		reg	SAME	14	s_001_Day141_definitive_cardiomyocyte11_GAGTGG_L007_R1		0.999641071952976
3	RBM20	112544190	112544549	chr10|RBM20:112544190|RBM20:112544549|reg|+		reg	SAME	14	s_001_Day141_definitive_cardiomyocyte11_GAGTGG_L007_R1		0.994034954411743
1	RBM20	112579934	112581032	chr10|RBM20:112579934|RBM20:112581032|reg|+		reg	SAME	14	s_001_Day141_definitive_cardiomyocyte11_GAGTGG_L007_R1		0.901802343279907
9	REEP3	65357904	65358929	chr10|REEP3:65357904|REEP3:65358929|reg|+		reg	SAME	14	s_001_Day141_definitive_cardiomyocyte11_GAGTGG_L007_R1		0.993089444844606
4	REEP3	65359043	65369946	chr10|REEP3:65359043|REEP3:65369946|reg|+		reg	SAME	14	s_001_Day141_definitive_cardiomyocyte11_GAGTGG_L007_R1		0.999062116418188
16	REEP3	65370094	65379414	chr10|REEP3:65370094|REEP3:65379414|reg|+		reg	SAME	14	s_001_Day141_definitive_cardiomyocyte11_GAGTGG_L007_R1		0.999999985789454
15	REEP3	65379560	65380572	chr10|REEP3:65379560|REEP3:65380572|reg|+		reg	SAME	14	s_001_Day141_definitive_cardiomyocyte11_GAGTGG_L007_R1		0.999947491090611
1	RHOBTB1	62631942	62631409	chr10|RHOBTB1:62631942|RHOBTB1:62631409|reg|-		reg	SAME	14	s_001_Day141_definitive_cardiomyocyte11_GAGTGG_L007_R1		0.903087850603997
2	RHOBTB1	62647969	62645988	chr10|RHOBTB1:62647969|RHOBTB1:62645988|reg|-		reg	SAME	14	s_001_Day141_definitive_cardiomyocyte11_GAGTGG_L007_R1		0.985068974383779
8	RPP30	92635855	92638819	chr10|RPP30:92635855|RPP30:92638819|reg|+		reg	SAME	14	s_001_Day141_definitive_cardiomyocyte11_GAGTGG_L007_R1		0.995775378885481
3	RPP30	92656149	92660326	chr10|RPP30:92656149|RPP30:92660326|reg|+		reg	SAME	14	s_001_Day141_definitive_cardiomyocyte11_GAGTGG_L007_R1		0.903416456764674
204	RPS24	79795175	79795268	chr10|RPS24:79795175|RPS24:79795268|reg|+		reg	SAME	14	s_001_Day141_definitive_cardiomyocyte11_GAGTGG_L007_R1		1
2	RSU1	16794537	16737154	chr10|RSU1:16794537|RSU1:16737154|reg|-		reg	SAME	14	s_001_Day141_definitive_cardiomyocyte11_GAGTGG_L007_R1		0.931097102794807
4	RSU1	16796869	16794999	chr10|RSU1:16796869|RSU1:16794999|reg|-		reg	SAME	14	s_001_Day141_definitive_cardiomyocyte11_GAGTGG_L007_R1		0.983732101701776
2	RSU1	16806388	16796988	chr10|RSU1:16806388|RSU1:16796988|reg|-		reg	SAME	14	s_001_Day141_definitive_cardiomyocyte11_GAGTGG_L007_R1		0.976261228953586
6	RSU1	16824032	16806509	chr10|RSU1:16824032|RSU1:16806509|reg|-		reg	SAME	14	s_001_Day141_definitive_cardiomyocyte11_GAGTGG_L007_R1		0.999878577237186
3	RUFY2	70140988	70139278	chr10|RUFY2:70140988|RUFY2:70139278|reg|-		reg	SAME	14	s_001_Day141_definitive_cardiomyocyte11_GAGTGG_L007_R1		0.942194476839987
3	RUFY2	70143554	70141156	chr10|RUFY2:70143554|RUFY2:70141156|reg|-		reg	SAME	14	s_001_Day141_definitive_cardiomyocyte11_GAGTGG_L007_R1		0.924768495284671
3	SAMD8	76924498	76928298	chr10|SAMD8:76924498|SAMD8:76928298|reg|+		reg	SAME	14	s_001_Day141_definitive_cardiomyocyte11_GAGTGG_L007_R1		0.989269325949201
5	SAMD8	76935974	76936145	chr10|SAMD8:76935974|SAMD8:76936145|reg|+		reg	SAME	14	s_001_Day141_definitive_cardiomyocyte11_GAGTGG_L007_R1		0.999928777906864
4	SAR1A	71913593	71912348	chr10|SAR1A:71913593|SAR1A:71912348|reg|-		reg	SAME	14	s_001_Day141_definitive_cardiomyocyte11_GAGTGG_L007_R1		0.997072520624353
13	SAR1A	71917519	71913725	chr10|SAR1A:71917519|SAR1A:71913725|reg|-		reg	SAME	14	s_001_Day141_definitive_cardiomyocyte11_GAGTGG_L007_R1		0.999999995962347
4	SAR1A	71920759	71917623	chr10|SAR1A:71920759|SAR1A:71917623|reg|-		reg	SAME	14	s_001_Day141_definitive_cardiomyocyte11_GAGTGG_L007_R1		0.974472423542222
26	SAR1A	71921374	71920825	chr10|SAR1A:71921374|SAR1A:71920825|reg|-		reg	SAME	14	s_001_Day141_definitive_cardiomyocyte11_GAGTGG_L007_R1		0.999999473074361
4	SEC23IP	121662521	121663595	chr10|SEC23IP:121662521|SEC23IP:121663595|reg|+		reg	SAME	14	s_001_Day141_definitive_cardiomyocyte11_GAGTGG_L007_R1		0.998237388152766
4	SEC23IP	121663789	121668552	chr10|SEC23IP:121663789|SEC23IP:121668552|reg|+		reg	SAME	14	s_001_Day141_definitive_cardiomyocyte11_GAGTGG_L007_R1		0.998731501390971
4	SEC23IP	121668642	121671555	chr10|SEC23IP:121668642|SEC23IP:121671555|reg|+		reg	SAME	14	s_001_Day141_definitive_cardiomyocyte11_GAGTGG_L007_R1		0.915759184185307
3	SEC23IP	121671676	121674241	chr10|SEC23IP:121671676|SEC23IP:121674241|reg|+		reg	SAME	14	s_001_Day141_definitive_cardiomyocyte11_GAGTGG_L007_R1		0.995604251447057
6	SEC23IP	121674331	121675259	chr10|SEC23IP:121674331|SEC23IP:121675259|reg|+		reg	SAME	14	s_001_Day141_definitive_cardiomyocyte11_GAGTGG_L007_R1		0.999879355873623
6	SEC23IP	121675401	121677347	chr10|SEC23IP:121675401|SEC23IP:121677347|reg|+		reg	SAME	14	s_001_Day141_definitive_cardiomyocyte11_GAGTGG_L007_R1		0.999997929560648
6	SEC23IP	121680496	121685547	chr10|SEC23IP:121680496|SEC23IP:121685547|reg|+		reg	SAME	14	s_001_Day141_definitive_cardiomyocyte11_GAGTGG_L007_R1		0.999653449982433
3	SEC23IP	121689943	121691644	chr10|SEC23IP:121689943|SEC23IP:121691644|reg|+		reg	SAME	14	s_001_Day141_definitive_cardiomyocyte11_GAGTGG_L007_R1		0.958791862322733
2	SEC23IP	121691830	121692516	chr10|SEC23IP:121691830|SEC23IP:121692516|reg|+		reg	SAME	14	s_001_Day141_definitive_cardiomyocyte11_GAGTGG_L007_R1		0.978865385136034
12	SEC23IP	121692679	121693197	chr10|SEC23IP:121692679|SEC23IP:121693197|reg|+		reg	SAME	14	s_001_Day141_definitive_cardiomyocyte11_GAGTGG_L007_R1		0.99999713326601
3	SEC24C	75504195	75506562	chr10|SEC24C:75504195|SEC24C:75506562|reg|+		reg	SAME	14	s_001_Day141_definitive_cardiomyocyte11_GAGTGG_L007_R1		0.958816964503749
1	SEC24C	75506762	75510865	chr10|SEC24C:75506762|SEC24C:75510865|reg|+		reg	SAME	14	s_001_Day141_definitive_cardiomyocyte11_GAGTGG_L007_R1		0.906609439272604
4	SEC24C	75523359	75523613	chr10|SEC24C:75523359|SEC24C:75523613|reg|+		reg	SAME	14	s_001_Day141_definitive_cardiomyocyte11_GAGTGG_L007_R1		0.967410289514624
3	SEC24C	75525347	75525557	chr10|SEC24C:75525347|SEC24C:75525557|reg|+		reg	SAME	14	s_001_Day141_definitive_cardiomyocyte11_GAGTGG_L007_R1		0.990420079115181
12	SEC24C	75526299	75526517	chr10|SEC24C:75526299|SEC24C:75526517|reg|+		reg	SAME	14	s_001_Day141_definitive_cardiomyocyte11_GAGTGG_L007_R1		0.99999795407035
7	SEC24C	75526611	75526811	chr10|SEC24C:75526611|SEC24C:75526811|reg|+		reg	SAME	14	s_001_Day141_definitive_cardiomyocyte11_GAGTGG_L007_R1		0.999015361689933
1	SEC24C	75526928	75527594	chr10|SEC24C:75526928|SEC24C:75527594|reg|+		reg	SAME	14	s_001_Day141_definitive_cardiomyocyte11_GAGTGG_L007_R1		0.910374738228509
3	SEC24C	75527765	75528567	chr10|SEC24C:75527765|SEC24C:75528567|reg|+		reg	SAME	14	s_001_Day141_definitive_cardiomyocyte11_GAGTGG_L007_R1		0.987463063967295
6	SEC24C	75528664	75528764	chr10|SEC24C:75528664|SEC24C:75528764|reg|+		reg	SAME	14	s_001_Day141_definitive_cardiomyocyte11_GAGTGG_L007_R1		0.999827629817795
13	SEC24C	75529773	75530037	chr10|SEC24C:75529773|SEC24C:75530037|reg|+		reg	SAME	14	s_001_Day141_definitive_cardiomyocyte11_GAGTGG_L007_R1		0.999999999502791
7	SEC24C	75530229	75530466	chr10|SEC24C:75530229|SEC24C:75530466|reg|+		reg	SAME	14	s_001_Day141_definitive_cardiomyocyte11_GAGTGG_L007_R1		0.999854896845655
14	SEC24C	75530556	75530712	chr10|SEC24C:75530556|SEC24C:75530712|reg|+		reg	SAME	14	s_001_Day141_definitive_cardiomyocyte11_GAGTGG_L007_R1		0.999999688310449
2	SEC31B	102255141	102250640	chr10|SEC31B:102255141|SEC31B:102250640|reg|-		reg	SAME	14	s_001_Day141_definitive_cardiomyocyte11_GAGTGG_L007_R1		0.969304808864048
3	SEC31B	102259280	102259015	chr10|SEC31B:102259280|SEC31B:102259015|reg|-		reg	SAME	14	s_001_Day141_definitive_cardiomyocyte11_GAGTGG_L007_R1		0.995329495249142
2	SEC31B	102276630	102275976	chr10|SEC31B:102276630|SEC31B:102275976|reg|-		reg	SAME	14	s_001_Day141_definitive_cardiomyocyte11_GAGTGG_L007_R1		0.965149366725907
1	SEC61A2	12175307	12178103	chr10|SEC61A2:12175307|SEC61A2:12178103|reg|+		reg	SAME	14	s_001_Day141_definitive_cardiomyocyte11_GAGTGG_L007_R1		0.915239589950467
4	SEC61A2	12178169	12185115	chr10|SEC61A2:12178169|SEC61A2:12185115|reg|+		reg	SAME	14	s_001_Day141_definitive_cardiomyocyte11_GAGTGG_L007_R1		0.999289712481825
5	SEC61A2	12191725	12191850	chr10|SEC61A2:12191725|SEC61A2:12191850|reg|+		reg	SAME	14	s_001_Day141_definitive_cardiomyocyte11_GAGTGG_L007_R1		0.988159900998892
3	SEC61A2	12199066	12199906	chr10|SEC61A2:12199066|SEC61A2:12199906|reg|+		reg	SAME	14	s_001_Day141_definitive_cardiomyocyte11_GAGTGG_L007_R1		0.99318219638957
9	SEC61A2	12200104	12202928	chr10|SEC61A2:12200104|SEC61A2:12202928|reg|+		reg	SAME	14	s_001_Day141_definitive_cardiomyocyte11_GAGTGG_L007_R1		0.994439484367716
2	SEMA4G	102738145	102738283	chr10|SEMA4G:102738145|SEMA4G:102738283|reg|+		reg	SAME	14	s_001_Day141_definitive_cardiomyocyte11_GAGTGG_L007_R1		0.924272448375018
2	SFMBT2	7217951	7214623	chr10|SFMBT2:7217951|SFMBT2:7214623|reg|-		reg	SAME	14	s_001_Day141_definitive_cardiomyocyte11_GAGTGG_L007_R1		0.968629064556544
2	SFMBT2	7239509	7230695	chr10|SFMBT2:7239509|SFMBT2:7230695|reg|-		reg	SAME	14	s_001_Day141_definitive_cardiomyocyte11_GAGTGG_L007_R1		0.986619145006029
4	SFMBT2	7318853	7290611	chr10|SFMBT2:7318853|SFMBT2:7290611|reg|-		reg	SAME	14	s_001_Day141_definitive_cardiomyocyte11_GAGTGG_L007_R1		0.997335787139302
2	SFMBT2	7423760	7412337	chr10|SFMBT2:7423760|SFMBT2:7412337|reg|-		reg	SAME	14	s_001_Day141_definitive_cardiomyocyte11_GAGTGG_L007_R1		0.94431730616331
1	SFXN2	104495666	104497419	chr10|SFXN2:104495666|SFXN2:104497419|reg|+		reg	SAME	14	s_001_Day141_definitive_cardiomyocyte11_GAGTGG_L007_R1		0.903712060654396
2	SFXN4	120905747	120900831	chr10|SFXN4:120905747|SFXN4:120900831|reg|-		reg	SAME	14	s_001_Day141_definitive_cardiomyocyte11_GAGTGG_L007_R1		0.948701024427098
2	SFXN4	120916189	120914689	chr10|SFXN4:120916189|SFXN4:120914689|reg|-		reg	SAME	14	s_001_Day141_definitive_cardiomyocyte11_GAGTGG_L007_R1		0.967803446990883
1	SGMS1	52067741	52067081	chr10|SGMS1:52067741|SGMS1:52067081|reg|-		reg	SAME	14	s_001_Day141_definitive_cardiomyocyte11_GAGTGG_L007_R1		0.90721693870456
2	SGMS1	52071021	52067908	chr10|SGMS1:52071021|SGMS1:52067908|reg|-		reg	SAME	14	s_001_Day141_definitive_cardiomyocyte11_GAGTGG_L007_R1		0.965368341228801
2	SGMS1	52086964	52071175	chr10|SGMS1:52086964|SGMS1:52071175|reg|-		reg	SAME	14	s_001_Day141_definitive_cardiomyocyte11_GAGTGG_L007_R1		0.907960296585299
9	SGMS1	52220432	52193316	chr10|SGMS1:52220432|SGMS1:52193316|reg|-		reg	SAME	14	s_001_Day141_definitive_cardiomyocyte11_GAGTGG_L007_R1		0.99652396312482
3	SGMS1	52349912	52279681	chr10|SGMS1:52349912|SGMS1:52279681|reg|-		reg	SAME	14	s_001_Day141_definitive_cardiomyocyte11_GAGTGG_L007_R1		0.992441610080812
7	SGPL1	72604395	72610899	chr10|SGPL1:72604395|SGPL1:72610899|reg|+		reg	SAME	14	s_001_Day141_definitive_cardiomyocyte11_GAGTGG_L007_R1		0.922932701914747
4	SGPL1	72610967	72614464	chr10|SGPL1:72610967|SGPL1:72614464|reg|+		reg	SAME	14	s_001_Day141_definitive_cardiomyocyte11_GAGTGG_L007_R1		0.991534102346943
3	SGPL1	72614612	72617370	chr10|SGPL1:72614612|SGPL1:72617370|reg|+		reg	SAME	14	s_001_Day141_definitive_cardiomyocyte11_GAGTGG_L007_R1		0.918753483780484
4	SGPL1	72629654	72630804	chr10|SGPL1:72629654|SGPL1:72630804|reg|+		reg	SAME	14	s_001_Day141_definitive_cardiomyocyte11_GAGTGG_L007_R1		0.987832620773595
8	SGPL1	72631743	72633107	chr10|SGPL1:72631743|SGPL1:72633107|reg|+		reg	SAME	14	s_001_Day141_definitive_cardiomyocyte11_GAGTGG_L007_R1		0.989801644549808
5	SGPL1	72633346	72635158	chr10|SGPL1:72633346|SGPL1:72635158|reg|+		reg	SAME	14	s_001_Day141_definitive_cardiomyocyte11_GAGTGG_L007_R1		0.999963128427662
6	SGPL1	72635305	72636297	chr10|SGPL1:72635305|SGPL1:72636297|reg|+		reg	SAME	14	s_001_Day141_definitive_cardiomyocyte11_GAGTGG_L007_R1		0.999956638629246
3	SGPL1	72636418	72636951	chr10|SGPL1:72636418|SGPL1:72636951|reg|+		reg	SAME	14	s_001_Day141_definitive_cardiomyocyte11_GAGTGG_L007_R1		0.978459210373354
3	SH3PXD2A	105376953	105372947	chr10|SH3PXD2A:105376953|SH3PXD2A:105372947|reg|-		reg	SAME	14	s_001_Day141_definitive_cardiomyocyte11_GAGTGG_L007_R1		0.995438877367229
12	SH3PXD2A	105526851	105495566	chr10|SH3PXD2A:105526851|SH3PXD2A:105495566|reg|-		reg	SAME	14	s_001_Day141_definitive_cardiomyocyte11_GAGTGG_L007_R1		0.999998552651026
11	SH3PXD2A	105561039	105526927	chr10|SH3PXD2A:105561039|SH3PXD2A:105526927|reg|-		reg	SAME	14	s_001_Day141_definitive_cardiomyocyte11_GAGTGG_L007_R1		0.999999710257269
10	SHOC2	112724819	112745385	chr10|SHOC2:112724819|SHOC2:112745385|reg|+		reg	SAME	14	s_001_Day141_definitive_cardiomyocyte11_GAGTGG_L007_R1		0.998931104095894
11	SHOC2	112745523	112760172	chr10|SHOC2:112745523|SHOC2:112760172|reg|+		reg	SAME	14	s_001_Day141_definitive_cardiomyocyte11_GAGTGG_L007_R1		0.999995991153645
11	SHOC2	112764552	112767288	chr10|SHOC2:112764552|SHOC2:112767288|reg|+		reg	SAME	14	s_001_Day141_definitive_cardiomyocyte11_GAGTGG_L007_R1		0.999999730077892
6	SHOC2	112769143	112769470	chr10|SHOC2:112769143|SHOC2:112769470|reg|+		reg	SAME	14	s_001_Day141_definitive_cardiomyocyte11_GAGTGG_L007_R1		0.999986918409644
7	SHOC2	112769588	112771367	chr10|SHOC2:112769588|SHOC2:112771367|reg|+		reg	SAME	14	s_001_Day141_definitive_cardiomyocyte11_GAGTGG_L007_R1		0.999956408454588
3	SIRT1	69651312	69666546	chr10|SIRT1:69651312|SIRT1:69666546|reg|+		reg	SAME	14	s_001_Day141_definitive_cardiomyocyte11_GAGTGG_L007_R1		0.996386090746383
7	SLC25A16	70248223	70246969	chr10|SLC25A16:70248223|SLC25A16:70246969|reg|-		reg	SAME	14	s_001_Day141_definitive_cardiomyocyte11_GAGTGG_L007_R1		0.94384352322522
2	SLC25A16	70266341	70263452	chr10|SLC25A16:70266341|SLC25A16:70263452|reg|-		reg	SAME	14	s_001_Day141_definitive_cardiomyocyte11_GAGTGG_L007_R1		0.984580139091119
8	SLK	105727653	105750432	chr10|SLK:105727653|SLK:105750432|reg|+		reg	SAME	14	s_001_Day141_definitive_cardiomyocyte11_GAGTGG_L007_R1		0.999873009134527
7	SLK	105750597	105752355	chr10|SLK:105750597|SLK:105752355|reg|+		reg	SAME	14	s_001_Day141_definitive_cardiomyocyte11_GAGTGG_L007_R1		0.999720949421442
3	SLK	105752404	105752741	chr10|SLK:105752404|SLK:105752741|reg|+		reg	SAME	14	s_001_Day141_definitive_cardiomyocyte11_GAGTGG_L007_R1		0.995055593408199
4	SLK	105752891	105758656	chr10|SLK:105752891|SLK:105758656|reg|+		reg	SAME	14	s_001_Day141_definitive_cardiomyocyte11_GAGTGG_L007_R1		0.999567533166135
4	SLK	105758729	105758876	chr10|SLK:105758729|SLK:105758876|reg|+		reg	SAME	14	s_001_Day141_definitive_cardiomyocyte11_GAGTGG_L007_R1		0.9994321056744
5	SLK	105759706	105761201	chr10|SLK:105759706|SLK:105761201|reg|+		reg	SAME	14	s_001_Day141_definitive_cardiomyocyte11_GAGTGG_L007_R1		0.999833334199215
8	SLK	105763285	105765318	chr10|SLK:105763285|SLK:105765318|reg|+		reg	SAME	14	s_001_Day141_definitive_cardiomyocyte11_GAGTGG_L007_R1		0.999844843719236
21	SLK	105765793	105767934	chr10|SLK:105765793|SLK:105767934|reg|+		reg	SAME	14	s_001_Day141_definitive_cardiomyocyte11_GAGTGG_L007_R1		0.999999999924815
11	SLK	105768114	105777917	chr10|SLK:105768114|SLK:105777917|reg|+		reg	SAME	14	s_001_Day141_definitive_cardiomyocyte11_GAGTGG_L007_R1		0.999999984114599
12	SLK	105778047	105778541	chr10|SLK:105778047|SLK:105778541|reg|+		reg	SAME	14	s_001_Day141_definitive_cardiomyocyte11_GAGTGG_L007_R1		0.999962621910592
10	SLK	105778666	105779491	chr10|SLK:105778666|SLK:105779491|reg|+		reg	SAME	14	s_001_Day141_definitive_cardiomyocyte11_GAGTGG_L007_R1		0.999999716045768
3	SLK	105779680	105780245	chr10|SLK:105779680|SLK:105780245|reg|+		reg	SAME	14	s_001_Day141_definitive_cardiomyocyte11_GAGTGG_L007_R1		0.98001340771705
6	SLK	105780371	105781377	chr10|SLK:105780371|SLK:105781377|reg|+		reg	SAME	14	s_001_Day141_definitive_cardiomyocyte11_GAGTGG_L007_R1		0.998418671580822
8	SLK	105781491	105785331	chr10|SLK:105781491|SLK:105785331|reg|+		reg	SAME	14	s_001_Day141_definitive_cardiomyocyte11_GAGTGG_L007_R1		0.999989933431616
5	SMC3	112335161	112337178	chr10|SMC3:112335161|SMC3:112337178|reg|+		reg	SAME	14	s_001_Day141_definitive_cardiomyocyte11_GAGTGG_L007_R1		0.994947440703879
2	SMC3	112337250	112337592	chr10|SMC3:112337250|SMC3:112337592|reg|+		reg	SAME	14	s_001_Day141_definitive_cardiomyocyte11_GAGTGG_L007_R1		0.967053789657753
5	SMC3	112341856	112342319	chr10|SMC3:112341856|SMC3:112342319|reg|+		reg	SAME	14	s_001_Day141_definitive_cardiomyocyte11_GAGTGG_L007_R1		0.962562222455811
3	SMC3	112342400	112343141	chr10|SMC3:112342400|SMC3:112343141|reg|+		reg	SAME	14	s_001_Day141_definitive_cardiomyocyte11_GAGTGG_L007_R1		0.958095556041298
7	SMC3	112343306	112343598	chr10|SMC3:112343306|SMC3:112343598|reg|+		reg	SAME	14	s_001_Day141_definitive_cardiomyocyte11_GAGTGG_L007_R1		0.999988886665717
9	SMC3	112343720	112343940	chr10|SMC3:112343720|SMC3:112343940|reg|+		reg	SAME	14	s_001_Day141_definitive_cardiomyocyte11_GAGTGG_L007_R1		0.999067948325239
7	SMC3	112344154	112349362	chr10|SMC3:112344154|SMC3:112349362|reg|+		reg	SAME	14	s_001_Day141_definitive_cardiomyocyte11_GAGTGG_L007_R1		0.997192000610194
15	SMC3	112349466	112349649	chr10|SMC3:112349466|SMC3:112349649|reg|+		reg	SAME	14	s_001_Day141_definitive_cardiomyocyte11_GAGTGG_L007_R1		0.999983425847688
7	SMC3	112349749	112350169	chr10|SMC3:112349749|SMC3:112350169|reg|+		reg	SAME	14	s_001_Day141_definitive_cardiomyocyte11_GAGTGG_L007_R1		0.999989158760643
6	SMC3	112350330	112350748	chr10|SMC3:112350330|SMC3:112350748|reg|+		reg	SAME	14	s_001_Day141_definitive_cardiomyocyte11_GAGTGG_L007_R1		0.996962949062063
3	SMC3	112359570	112360196	chr10|SMC3:112359570|SMC3:112360196|reg|+		reg	SAME	14	s_001_Day141_definitive_cardiomyocyte11_GAGTGG_L007_R1		0.9775790138056
7	SMC3	112360304	112360779	chr10|SMC3:112360304|SMC3:112360779|reg|+		reg	SAME	14	s_001_Day141_definitive_cardiomyocyte11_GAGTGG_L007_R1		0.999861177193823
8	SMC3	112361642	112361723	chr10|SMC3:112361642|SMC3:112361723|reg|+		reg	SAME	14	s_001_Day141_definitive_cardiomyocyte11_GAGTGG_L007_R1		0.999972445519152
6	SMNDC1	112054985	112054045	chr10|SMNDC1:112054985|SMNDC1:112054045|reg|-		reg	SAME	14	s_001_Day141_definitive_cardiomyocyte11_GAGTGG_L007_R1		0.999613919911352
6	SMNDC1	112058405	112057486	chr10|SMNDC1:112058405|SMNDC1:112057486|reg|-		reg	SAME	14	s_001_Day141_definitive_cardiomyocyte11_GAGTGG_L007_R1		0.99986057829973
2	SMNDC1	112063225	112058548	chr10|SMNDC1:112063225|SMNDC1:112058548|reg|-		reg	SAME	14	s_001_Day141_definitive_cardiomyocyte11_GAGTGG_L007_R1		0.956041853605437
2	SORBS1	97078076	97074883	chr10|SORBS1:97078076|SORBS1:97074883|reg|-		reg	SAME	14	s_001_Day141_definitive_cardiomyocyte11_GAGTGG_L007_R1		0.97263908601434
3	SORBS1	97101041	97099084	chr10|SORBS1:97101041|SORBS1:97099084|reg|-		reg	SAME	14	s_001_Day141_definitive_cardiomyocyte11_GAGTGG_L007_R1		0.937790333161632
7	SORCS1	108366923	108357208	chr10|SORCS1:108366923|SORCS1:108357208|reg|-		reg	SAME	14	s_001_Day141_definitive_cardiomyocyte11_GAGTGG_L007_R1		0.998832736471639
1	SORCS1	108412139	108389146	chr10|SORCS1:108412139|SORCS1:108389146|reg|-		reg	SAME	14	s_001_Day141_definitive_cardiomyocyte11_GAGTGG_L007_R1		0.910374738228509
7	SORCS1	108427446	108412311	chr10|SORCS1:108427446|SORCS1:108412311|reg|-		reg	SAME	14	s_001_Day141_definitive_cardiomyocyte11_GAGTGG_L007_R1		0.991045818394806
11	SORCS1	108430994	108427560	chr10|SORCS1:108430994|SORCS1:108427560|reg|-		reg	SAME	14	s_001_Day141_definitive_cardiomyocyte11_GAGTGG_L007_R1		0.999982209348471
23	SORCS1	108432625	108431125	chr10|SORCS1:108432625|SORCS1:108431125|reg|-		reg	SAME	14	s_001_Day141_definitive_cardiomyocyte11_GAGTGG_L007_R1		0.999206246262402
4	SORCS1	108437070	108434914	chr10|SORCS1:108437070|SORCS1:108434914|reg|-		reg	SAME	14	s_001_Day141_definitive_cardiomyocyte11_GAGTGG_L007_R1		0.999593124662994
6	SORCS1	108439013	108437162	chr10|SORCS1:108439013|SORCS1:108437162|reg|-		reg	SAME	14	s_001_Day141_definitive_cardiomyocyte11_GAGTGG_L007_R1		0.940046116365354
10	SORCS1	108439389	108439090	chr10|SORCS1:108439389|SORCS1:108439090|reg|-		reg	SAME	14	s_001_Day141_definitive_cardiomyocyte11_GAGTGG_L007_R1		0.999999584648829
8	SORCS1	108447949	108439492	chr10|SORCS1:108447949|SORCS1:108439492|reg|-		reg	SAME	14	s_001_Day141_definitive_cardiomyocyte11_GAGTGG_L007_R1		0.963086306384127
8	SORCS1	108458971	108448096	chr10|SORCS1:108458971|SORCS1:108448096|reg|-		reg	SAME	14	s_001_Day141_definitive_cardiomyocyte11_GAGTGG_L007_R1		0.99995807463853
10	SORCS1	108466302	108459151	chr10|SORCS1:108466302|SORCS1:108459151|reg|-		reg	SAME	14	s_001_Day141_definitive_cardiomyocyte11_GAGTGG_L007_R1		0.981565919203442
23	SORCS1	108489807	108469099	chr10|SORCS1:108489807|SORCS1:108469099|reg|-		reg	SAME	14	s_001_Day141_definitive_cardiomyocyte11_GAGTGG_L007_R1		0.999999999975149
23	SORCS1	108589331	108536450	chr10|SORCS1:108589331|SORCS1:108536450|reg|-		reg	SAME	14	s_001_Day141_definitive_cardiomyocyte11_GAGTGG_L007_R1		1
6	SORCS3	106907554	106916895	chr10|SORCS3:106907554|SORCS3:106916895|reg|+		reg	SAME	14	s_001_Day141_definitive_cardiomyocyte11_GAGTGG_L007_R1		0.999634853206436
3	SORCS3	106924137	106927015	chr10|SORCS3:106924137|SORCS3:106927015|reg|+		reg	SAME	14	s_001_Day141_definitive_cardiomyocyte11_GAGTGG_L007_R1		0.990057772341117
2	SORCS3	106927107	106937823	chr10|SORCS3:106927107|SORCS3:106937823|reg|+		reg	SAME	14	s_001_Day141_definitive_cardiomyocyte11_GAGTGG_L007_R1		0.961802914876527
4	SORCS3	106959874	106960877	chr10|SORCS3:106959874|SORCS3:106960877|reg|+		reg	SAME	14	s_001_Day141_definitive_cardiomyocyte11_GAGTGG_L007_R1		0.968334026356856
2	SORCS3	106971008	106974199	chr10|SORCS3:106971008|SORCS3:106974199|reg|+		reg	SAME	14	s_001_Day141_definitive_cardiomyocyte11_GAGTGG_L007_R1		0.93007253417863
3	SORCS3	106976880	106982873	chr10|SORCS3:106976880|SORCS3:106982873|reg|+		reg	SAME	14	s_001_Day141_definitive_cardiomyocyte11_GAGTGG_L007_R1		0.982233156956382
4	SORCS3	107012664	107015459	chr10|SORCS3:107012664|SORCS3:107015459|reg|+		reg	SAME	14	s_001_Day141_definitive_cardiomyocyte11_GAGTGG_L007_R1		0.997789511735308
3	STAM	17702547	17726673	chr10|STAM:17702547|STAM:17726673|reg|+		reg	SAME	14	s_001_Day141_definitive_cardiomyocyte11_GAGTGG_L007_R1		0.936805841629987
4	STAM	17726926	17730025	chr10|STAM:17726926|STAM:17730025|reg|+		reg	SAME	14	s_001_Day141_definitive_cardiomyocyte11_GAGTGG_L007_R1		0.995233101800553
6	STAM	17735311	17737047	chr10|STAM:17735311|STAM:17737047|reg|+		reg	SAME	14	s_001_Day141_definitive_cardiomyocyte11_GAGTGG_L007_R1		0.999969780648199
2	STAM	17737240	17738773	chr10|STAM:17737240|STAM:17738773|reg|+		reg	SAME	14	s_001_Day141_definitive_cardiomyocyte11_GAGTGG_L007_R1		0.985561894443845
5	STAM	17742278	17746429	chr10|STAM:17742278|STAM:17746429|reg|+		reg	SAME	14	s_001_Day141_definitive_cardiomyocyte11_GAGTGG_L007_R1		0.990702952251616
2	STAMBPL1	90681152	90682093	chr10|STAMBPL1:90681152|STAMBPL1:90682093|reg|+		reg	SAME	14	s_001_Day141_definitive_cardiomyocyte11_GAGTGG_L007_R1		0.975514085102315
2	STOX1	70641866	70644015	chr10|STOX1:70641866|STOX1:70644015|reg|+		reg	SAME	14	s_001_Day141_definitive_cardiomyocyte11_GAGTGG_L007_R1		0.983808425314306
2	SUPV3L1	70945820	70946198	chr10|SUPV3L1:70945820|SUPV3L1:70946198|reg|+		reg	SAME	14	s_001_Day141_definitive_cardiomyocyte11_GAGTGG_L007_R1		0.930610528496029
2	SUPV3L1	70956839	70958127	chr10|SUPV3L1:70956839|SUPV3L1:70958127|reg|+		reg	SAME	14	s_001_Day141_definitive_cardiomyocyte11_GAGTGG_L007_R1		0.929309630407217
5	SUPV3L1	70960255	70962194	chr10|SUPV3L1:70960255|SUPV3L1:70962194|reg|+		reg	SAME	14	s_001_Day141_definitive_cardiomyocyte11_GAGTGG_L007_R1		0.994126815585776
5	SUPV3L1	70962799	70967548	chr10|SUPV3L1:70962799|SUPV3L1:70967548|reg|+		reg	SAME	14	s_001_Day141_definitive_cardiomyocyte11_GAGTGG_L007_R1		0.999251803666756
2	SUPV3L1	70967697	70968355	chr10|SUPV3L1:70967697|SUPV3L1:70968355|reg|+		reg	SAME	14	s_001_Day141_definitive_cardiomyocyte11_GAGTGG_L007_R1		0.964808395834953
25	SVIL	29751205	29747518	chr10|SVIL:29751205|SVIL:29747518|reg|-		reg	SAME	14	s_001_Day141_definitive_cardiomyocyte11_GAGTGG_L007_R1		0.999999999999987
13	SVIL	29752420	29751330	chr10|SVIL:29752420|SVIL:29751330|reg|-		reg	SAME	14	s_001_Day141_definitive_cardiomyocyte11_GAGTGG_L007_R1		0.999997707103984
9	SVIL	29756670	29754679	chr10|SVIL:29756670|SVIL:29754679|reg|-		reg	SAME	14	s_001_Day141_definitive_cardiomyocyte11_GAGTGG_L007_R1		0.99943585769694
3	SVIL	29759204	29756804	chr10|SVIL:29759204|SVIL:29756804|reg|-		reg	SAME	14	s_001_Day141_definitive_cardiomyocyte11_GAGTGG_L007_R1		0.988719832762817
1	SVIL	29760066	29759412	chr10|SVIL:29760066|SVIL:29759412|reg|-		reg	SAME	14	s_001_Day141_definitive_cardiomyocyte11_GAGTGG_L007_R1		0.904897244507995
4	SVIL	29769465	29762918	chr10|SVIL:29769465|SVIL:29762918|reg|-		reg	SAME	14	s_001_Day141_definitive_cardiomyocyte11_GAGTGG_L007_R1		0.993735320497009
19	SVIL	29770512	29769742	chr10|SVIL:29770512|SVIL:29769742|reg|-		reg	SAME	14	s_001_Day141_definitive_cardiomyocyte11_GAGTGG_L007_R1		0.999999999995342
51	SVIL	29773584	29770657	chr10|SVIL:29773584|SVIL:29770657|reg|-		reg	SAME	14	s_001_Day141_definitive_cardiomyocyte11_GAGTGG_L007_R1		1
37	SVIL	29775013	29773760	chr10|SVIL:29775013|SVIL:29773760|reg|-		reg	SAME	14	s_001_Day141_definitive_cardiomyocyte11_GAGTGG_L007_R1		1
17	SVIL	29775338	29775159	chr10|SVIL:29775338|SVIL:29775159|reg|-		reg	SAME	14	s_001_Day141_definitive_cardiomyocyte11_GAGTGG_L007_R1		0.999999479958072
28	SVIL	29776091	29775486	chr10|SVIL:29776091|SVIL:29775486|reg|-		reg	SAME	14	s_001_Day141_definitive_cardiomyocyte11_GAGTGG_L007_R1		1
6	SVIL	29777529	29776228	chr10|SVIL:29777529|SVIL:29776228|reg|-		reg	SAME	14	s_001_Day141_definitive_cardiomyocyte11_GAGTGG_L007_R1		0.999486794573696
12	SVIL	29779775	29777685	chr10|SVIL:29779775|SVIL:29777685|reg|-		reg	SAME	14	s_001_Day141_definitive_cardiomyocyte11_GAGTGG_L007_R1		0.999999999836354
9	SVIL	29782142	29779948	chr10|SVIL:29782142|SVIL:29779948|reg|-		reg	SAME	14	s_001_Day141_definitive_cardiomyocyte11_GAGTGG_L007_R1		0.999995620001686
16	SVIL	29784020	29783929	chr10|SVIL:29784020|SVIL:29783929|reg|-		reg	SAME	14	s_001_Day141_definitive_cardiomyocyte11_GAGTGG_L007_R1		0.998537135223057
5	SVIL	29788044	29784110	chr10|SVIL:29788044|SVIL:29784110|reg|-		reg	SAME	14	s_001_Day141_definitive_cardiomyocyte11_GAGTGG_L007_R1		0.978258424316978
15	SVIL	29811338	29801790	chr10|SVIL:29811338|SVIL:29801790|reg|-		reg	SAME	14	s_001_Day141_definitive_cardiomyocyte11_GAGTGG_L007_R1		0.999999993798049
2	SVIL	29815889	29813644	chr10|SVIL:29815889|SVIL:29813644|reg|-		reg	SAME	14	s_001_Day141_definitive_cardiomyocyte11_GAGTGG_L007_R1		0.923745419890485
3	SVIL	29818633	29815985	chr10|SVIL:29818633|SVIL:29815985|reg|-		reg	SAME	14	s_001_Day141_definitive_cardiomyocyte11_GAGTGG_L007_R1		0.996183292052592
6	SVIL	29819535	29818773	chr10|SVIL:29819535|SVIL:29818773|reg|-		reg	SAME	14	s_001_Day141_definitive_cardiomyocyte11_GAGTGG_L007_R1		0.999755210733647
3	SVIL	29824917	29821101	chr10|SVIL:29824917|SVIL:29821101|reg|-		reg	SAME	14	s_001_Day141_definitive_cardiomyocyte11_GAGTGG_L007_R1		0.99697014123845
20	SVIL	29843711	29840192	chr10|SVIL:29843711|SVIL:29840192|reg|-		reg	SAME	14	s_001_Day141_definitive_cardiomyocyte11_GAGTGG_L007_R1		0.999999689876921
22	SVIL	29843979	29843863	chr10|SVIL:29843979|SVIL:29843863|reg|-		reg	SAME	14	s_001_Day141_definitive_cardiomyocyte11_GAGTGG_L007_R1		0.998588380921259
2	SVIL	29923348	29858241	chr10|SVIL:29923348|SVIL:29858241|reg|-		reg	SAME	14	s_001_Day141_definitive_cardiomyocyte11_GAGTGG_L007_R1		0.913045780719877
5	SVIL	29975481	29946997	chr10|SVIL:29975481|SVIL:29946997|reg|-		reg	SAME	14	s_001_Day141_definitive_cardiomyocyte11_GAGTGG_L007_R1		0.996037167751679
2	TACC2	123971223	123974905	chr10|TACC2:123971223|TACC2:123974905|reg|+		reg	SAME	14	s_001_Day141_definitive_cardiomyocyte11_GAGTGG_L007_R1		0.983416503742492
3	TACC2	123985996	123987351	chr10|TACC2:123985996|TACC2:123987351|reg|+		reg	SAME	14	s_001_Day141_definitive_cardiomyocyte11_GAGTGG_L007_R1		0.984920640165872
2	TAF5	105138307	105139364	chr10|TAF5:105138307|TAF5:105139364|reg|+		reg	SAME	14	s_001_Day141_definitive_cardiomyocyte11_GAGTGG_L007_R1		0.982354357373584
2	TCF7L2	114903784	114905769	chr10|TCF7L2:114903784|TCF7L2:114905769|reg|+		reg	SAME	14	s_001_Day141_definitive_cardiomyocyte11_GAGTGG_L007_R1		0.972693711507113
3	TCF7L2	114905856	114910756	chr10|TCF7L2:114905856|TCF7L2:114910756|reg|+		reg	SAME	14	s_001_Day141_definitive_cardiomyocyte11_GAGTGG_L007_R1		0.970398564265051
5	TCTN3	97440228	97424057	chr10|TCTN3:97440228|TCTN3:97424057|reg|-		reg	SAME	14	s_001_Day141_definitive_cardiomyocyte11_GAGTGG_L007_R1		0.970141347207652
2	TCTN3	97443278	97442952	chr10|TCTN3:97443278|TCTN3:97442952|reg|-		reg	SAME	14	s_001_Day141_definitive_cardiomyocyte11_GAGTGG_L007_R1		0.975340443087199
6	TET1	70406762	70411602	chr10|TET1:70406762|TET1:70411602|reg|+		reg	SAME	14	s_001_Day141_definitive_cardiomyocyte11_GAGTGG_L007_R1		0.99980462023415
3	TET1	70412351	70426801	chr10|TET1:70412351|TET1:70426801|reg|+		reg	SAME	14	s_001_Day141_definitive_cardiomyocyte11_GAGTGG_L007_R1		0.926218186495574
2	TET1	70446464	70450564	chr10|TET1:70446464|TET1:70450564|reg|+		reg	SAME	14	s_001_Day141_definitive_cardiomyocyte11_GAGTGG_L007_R1		0.964609664995335
2	TFAM	60146098	60147949	chr10|TFAM:60146098|TFAM:60147949|reg|+		reg	SAME	14	s_001_Day141_definitive_cardiomyocyte11_GAGTGG_L007_R1		0.95376996010193
3	TFAM	60150620	60154117	chr10|TFAM:60150620|TFAM:60154117|reg|+		reg	SAME	14	s_001_Day141_definitive_cardiomyocyte11_GAGTGG_L007_R1		0.985750209507067
3	TIAL1	121336122	121335303	chr10|TIAL1:121336122|TIAL1:121335303|reg|-		reg	SAME	14	s_001_Day141_definitive_cardiomyocyte11_GAGTGG_L007_R1		0.992556059323178
5	TIAL1	121337152	121337047	chr10|TIAL1:121337152|TIAL1:121337047|reg|-		reg	SAME	14	s_001_Day141_definitive_cardiomyocyte11_GAGTGG_L007_R1		0.999951821711968
2	TIAL1	121338237	121337248	chr10|TIAL1:121338237|TIAL1:121337248|reg|-		reg	SAME	14	s_001_Day141_definitive_cardiomyocyte11_GAGTGG_L007_R1		0.921978239741674
2	TIAL1	121339446	121338346	chr10|TIAL1:121339446|TIAL1:121338346|reg|-		reg	SAME	14	s_001_Day141_definitive_cardiomyocyte11_GAGTGG_L007_R1		0.980257125688507
4	TIAL1	121341680	121341521	chr10|TIAL1:121341680|TIAL1:121341521|reg|-		reg	SAME	14	s_001_Day141_definitive_cardiomyocyte11_GAGTGG_L007_R1		0.999417572924551
7	TIMM23	51606987	51592619	chr10|TIMM23:51606987|TIMM23:51592619|reg|-		reg	SAME	14	s_001_Day141_definitive_cardiomyocyte11_GAGTGG_L007_R1		0.971177279297855
8	TM9SF3	98286969	98282087	chr10|TM9SF3:98286969|TM9SF3:98282087|reg|-		reg	SAME	14	s_001_Day141_definitive_cardiomyocyte11_GAGTGG_L007_R1		0.999621749901274
10	TM9SF3	98287169	98287046	chr10|TM9SF3:98287169|TM9SF3:98287046|reg|-		reg	SAME	14	s_001_Day141_definitive_cardiomyocyte11_GAGTGG_L007_R1		0.999994252353481
5	TM9SF3	98287787	98287253	chr10|TM9SF3:98287787|TM9SF3:98287253|reg|-		reg	SAME	14	s_001_Day141_definitive_cardiomyocyte11_GAGTGG_L007_R1		0.998775835846536
8	TM9SF3	98292807	98290365	chr10|TM9SF3:98292807|TM9SF3:98290365|reg|-		reg	SAME	14	s_001_Day141_definitive_cardiomyocyte11_GAGTGG_L007_R1		0.959058616164857
6	TM9SF3	98303832	98292947	chr10|TM9SF3:98303832|TM9SF3:98292947|reg|-		reg	SAME	14	s_001_Day141_definitive_cardiomyocyte11_GAGTGG_L007_R1		0.999973748675414
13	TM9SF3	98307651	98303963	chr10|TM9SF3:98307651|TM9SF3:98303963|reg|-		reg	SAME	14	s_001_Day141_definitive_cardiomyocyte11_GAGTGG_L007_R1		0.999999998199164
6	TM9SF3	98311001	98307746	chr10|TM9SF3:98311001|TM9SF3:98307746|reg|-		reg	SAME	14	s_001_Day141_definitive_cardiomyocyte11_GAGTGG_L007_R1		0.999861356603942
12	TM9SF3	98312684	98311168	chr10|TM9SF3:98312684|TM9SF3:98311168|reg|-		reg	SAME	14	s_001_Day141_definitive_cardiomyocyte11_GAGTGG_L007_R1		0.98755331357436
16	TM9SF3	98319415	98312816	chr10|TM9SF3:98319415|TM9SF3:98312816|reg|-		reg	SAME	14	s_001_Day141_definitive_cardiomyocyte11_GAGTGG_L007_R1		0.988161774224244
7	TM9SF3	98325060	98321895	chr10|TM9SF3:98325060|TM9SF3:98321895|reg|-		reg	SAME	14	s_001_Day141_definitive_cardiomyocyte11_GAGTGG_L007_R1		0.999951847716831
6	TNKS2	93579314	93579695	chr10|TNKS2:93579314|TNKS2:93579695|reg|+		reg	SAME	14	s_001_Day141_definitive_cardiomyocyte11_GAGTGG_L007_R1		0.999202398880028
4	TNKS2	93582119	93586773	chr10|TNKS2:93582119|TNKS2:93586773|reg|+		reg	SAME	14	s_001_Day141_definitive_cardiomyocyte11_GAGTGG_L007_R1		0.99899737866999
8	TNKS2	93588163	93590679	chr10|TNKS2:93588163|TNKS2:93590679|reg|+		reg	SAME	14	s_001_Day141_definitive_cardiomyocyte11_GAGTGG_L007_R1		0.993763893129462
8	TNKS2	93590771	93590859	chr10|TNKS2:93590771|TNKS2:93590859|reg|+		reg	SAME	14	s_001_Day141_definitive_cardiomyocyte11_GAGTGG_L007_R1		0.999672597164607
9	TNKS2	93590938	93593609	chr10|TNKS2:93590938|TNKS2:93593609|reg|+		reg	SAME	14	s_001_Day141_definitive_cardiomyocyte11_GAGTGG_L007_R1		0.999992930971133
4	TNKS2	93593781	93596675	chr10|TNKS2:93593781|TNKS2:93596675|reg|+		reg	SAME	14	s_001_Day141_definitive_cardiomyocyte11_GAGTGG_L007_R1		0.995949410196717
3	TNKS2	93596755	93600317	chr10|TNKS2:93596755|TNKS2:93600317|reg|+		reg	SAME	14	s_001_Day141_definitive_cardiomyocyte11_GAGTGG_L007_R1		0.993978645781878
9	TNKS2	93602148	93604675	chr10|TNKS2:93602148|TNKS2:93604675|reg|+		reg	SAME	14	s_001_Day141_definitive_cardiomyocyte11_GAGTGG_L007_R1		0.999944147243255
12	TNKS2	93604785	93605508	chr10|TNKS2:93604785|TNKS2:93605508|reg|+		reg	SAME	14	s_001_Day141_definitive_cardiomyocyte11_GAGTGG_L007_R1		0.997554394391384
3	TNKS2	93605697	93608139	chr10|TNKS2:93605697|TNKS2:93608139|reg|+		reg	SAME	14	s_001_Day141_definitive_cardiomyocyte11_GAGTGG_L007_R1		0.982498724559717
2	TNKS2	93608392	93609268	chr10|TNKS2:93608392|TNKS2:93609268|reg|+		reg	SAME	14	s_001_Day141_definitive_cardiomyocyte11_GAGTGG_L007_R1		0.97446005886995
19	TNKS2	93609351	93610972	chr10|TNKS2:93609351|TNKS2:93610972|reg|+		reg	SAME	14	s_001_Day141_definitive_cardiomyocyte11_GAGTGG_L007_R1		0.999999991529802
3	TNKS2	93611093	93614785	chr10|TNKS2:93611093|TNKS2:93614785|reg|+		reg	SAME	14	s_001_Day141_definitive_cardiomyocyte11_GAGTGG_L007_R1		0.991809067795513
12	TNKS2	93615445	93617181	chr10|TNKS2:93615445|TNKS2:93617181|reg|+		reg	SAME	14	s_001_Day141_definitive_cardiomyocyte11_GAGTGG_L007_R1		0.99999898057436
6	TNKS2	93617287	93619218	chr10|TNKS2:93617287|TNKS2:93619218|reg|+		reg	SAME	14	s_001_Day141_definitive_cardiomyocyte11_GAGTGG_L007_R1		0.999997019773259
11	TNKS2	93619405	93621755	chr10|TNKS2:93619405|TNKS2:93621755|reg|+		reg	SAME	14	s_001_Day141_definitive_cardiomyocyte11_GAGTGG_L007_R1		0.999999962978199
8	TNKS2	93621912	93622693	chr10|TNKS2:93621912|TNKS2:93622693|reg|+		reg	SAME	14	s_001_Day141_definitive_cardiomyocyte11_GAGTGG_L007_R1		0.99997416853366
2	TRDMT1	17210839	17204236	chr10|TRDMT1:17210839|TRDMT1:17204236|reg|-		reg	SAME	14	s_001_Day141_definitive_cardiomyocyte11_GAGTGG_L007_R1		0.966399935020242
4	TRUB1	116730199	116731893	chr10|TRUB1:116730199|TRUB1:116731893|reg|+		reg	SAME	14	s_001_Day141_definitive_cardiomyocyte11_GAGTGG_L007_R1		0.998446023971914
2	TRUB1	116732033	116734087	chr10|TRUB1:116732033|TRUB1:116734087|reg|+		reg	SAME	14	s_001_Day141_definitive_cardiomyocyte11_GAGTGG_L007_R1		0.976948177000309
7	TRUB1	116734144	116734881	chr10|TRUB1:116734144|TRUB1:116734881|reg|+		reg	SAME	14	s_001_Day141_definitive_cardiomyocyte11_GAGTGG_L007_R1		0.999181059891831
6	TSPAN15	71211446	71243446	chr10|TSPAN15:71211446|TSPAN15:71243446|reg|+		reg	SAME	14	s_001_Day141_definitive_cardiomyocyte11_GAGTGG_L007_R1		0.942064467368287
7	TSPAN15	71243632	71244896	chr10|TSPAN15:71243632|TSPAN15:71244896|reg|+		reg	SAME	14	s_001_Day141_definitive_cardiomyocyte11_GAGTGG_L007_R1		0.999913075764641
27	TSPAN15	71255445	71258035	chr10|TSPAN15:71255445|TSPAN15:71258035|reg|+		reg	SAME	14	s_001_Day141_definitive_cardiomyocyte11_GAGTGG_L007_R1		0.999999938887973
5	TSPAN15	71258152	71264193	chr10|TSPAN15:71258152|TSPAN15:71264193|reg|+		reg	SAME	14	s_001_Day141_definitive_cardiomyocyte11_GAGTGG_L007_R1		0.993416779186548
3	TTC18	75108180	75105002	chr10|TTC18:75108180|TTC18:75105002|reg|-		reg	SAME	14	s_001_Day141_definitive_cardiomyocyte11_GAGTGG_L007_R1		0.982319856085588
6	TUBGCP2	135103327	135102524	chr10|TUBGCP2:135103327|TUBGCP2:135102524|reg|-		reg	SAME	14	s_001_Day141_definitive_cardiomyocyte11_GAGTGG_L007_R1		0.99943113885007
3	UBE2D1	60127776	60128479	chr10|UBE2D1:60127776|UBE2D1:60128479|reg|+		reg	SAME	14	s_001_Day141_definitive_cardiomyocyte11_GAGTGG_L007_R1		0.994247737063767
3	UNC5B	73057847	73058868	chr10|UNC5B:73057847|UNC5B:73058868|reg|+		reg	SAME	14	s_001_Day141_definitive_cardiomyocyte11_GAGTGG_L007_R1		0.910387627057886
3	UPF2	11984663	11978711	chr10|UPF2:11984663|UPF2:11978711|reg|-		reg	SAME	14	s_001_Day141_definitive_cardiomyocyte11_GAGTGG_L007_R1		0.991711034938658
2	UPF2	11994064	11990507	chr10|UPF2:11994064|UPF2:11990507|reg|-		reg	SAME	14	s_001_Day141_definitive_cardiomyocyte11_GAGTGG_L007_R1		0.91016747997226
2	UPF2	11997230	11994248	chr10|UPF2:11997230|UPF2:11994248|reg|-		reg	SAME	14	s_001_Day141_definitive_cardiomyocyte11_GAGTGG_L007_R1		0.950999252994738
2	UPF2	11998318	11997506	chr10|UPF2:11998318|UPF2:11997506|reg|-		reg	SAME	14	s_001_Day141_definitive_cardiomyocyte11_GAGTGG_L007_R1		0.9381714009314
2	UPF2	12006007	12001355	chr10|UPF2:12006007|UPF2:12001355|reg|-		reg	SAME	14	s_001_Day141_definitive_cardiomyocyte11_GAGTGG_L007_R1		0.943623852392579
4	UPF2	12046528	12043824	chr10|UPF2:12046528|UPF2:12043824|reg|-		reg	SAME	14	s_001_Day141_definitive_cardiomyocyte11_GAGTGG_L007_R1		0.999761063502913
4	UROS	127483448	127477574	chr10|UROS:127483448|UROS:127477574|reg|-		reg	SAME	14	s_001_Day141_definitive_cardiomyocyte11_GAGTGG_L007_R1		0.948929524614698
15	UROS	127484671	127483547	chr10|UROS:127484671|UROS:127483547|reg|-		reg	SAME	14	s_001_Day141_definitive_cardiomyocyte11_GAGTGG_L007_R1		0.999999293189116
3	UROS	127486633	127484757	chr10|UROS:127486633|UROS:127484757|reg|-		reg	SAME	14	s_001_Day141_definitive_cardiomyocyte11_GAGTGG_L007_R1		0.994179637707175
2	UROS	127503602	127500857	chr10|UROS:127503602|UROS:127500857|reg|-		reg	SAME	14	s_001_Day141_definitive_cardiomyocyte11_GAGTGG_L007_R1		0.949773474607336
14	UROS	127504745	127503699	chr10|UROS:127504745|UROS:127503699|reg|-		reg	SAME	14	s_001_Day141_definitive_cardiomyocyte11_GAGTGG_L007_R1		0.999999457471734
17	USMG5	105152127	105152040	chr10|USMG5:105152127|USMG5:105152040|reg|-		reg	SAME	14	s_001_Day141_definitive_cardiomyocyte11_GAGTGG_L007_R1		0.999987549934086
3	USP54	75301132	75299351	chr10|USP54:75301132|USP54:75299351|reg|-		reg	SAME	14	s_001_Day141_definitive_cardiomyocyte11_GAGTGG_L007_R1		0.984422512427631
1	USP54	75301390	75301279	chr10|USP54:75301390|USP54:75301279|reg|-		reg	SAME	14	s_001_Day141_definitive_cardiomyocyte11_GAGTGG_L007_R1		0.909173515033231
2	USP6NL	11523768	11505848	chr10|USP6NL:11523768|USP6NL:11505848|reg|-		reg	SAME	14	s_001_Day141_definitive_cardiomyocyte11_GAGTGG_L007_R1		0.918962776852147
4	USP6NL	11526969	11523921	chr10|USP6NL:11526969|USP6NL:11523921|reg|-		reg	SAME	14	s_001_Day141_definitive_cardiomyocyte11_GAGTGG_L007_R1		0.963771166463265
5	USP6NL	11527167	11527069	chr10|USP6NL:11527167|USP6NL:11527069|reg|-		reg	SAME	14	s_001_Day141_definitive_cardiomyocyte11_GAGTGG_L007_R1		0.961828458196767
2	USP6NL	11527815	11527233	chr10|USP6NL:11527815|USP6NL:11527233|reg|-		reg	SAME	14	s_001_Day141_definitive_cardiomyocyte11_GAGTGG_L007_R1		0.968791920070636
3	USP6NL	11543099	11535227	chr10|USP6NL:11543099|USP6NL:11535227|reg|-		reg	SAME	14	s_001_Day141_definitive_cardiomyocyte11_GAGTGG_L007_R1		0.971174804563686
5	VCL	75802911	75830427	chr10|VCL:75802911|VCL:75830427|reg|+		reg	SAME	14	s_001_Day141_definitive_cardiomyocyte11_GAGTGG_L007_R1		0.999815526923525
30	VCL	75830578	75830732	chr10|VCL:75830578|VCL:75830732|reg|+		reg	SAME	14	s_001_Day141_definitive_cardiomyocyte11_GAGTGG_L007_R1		0.999999998447916
19	VCL	75832610	75834500	chr10|VCL:75832610|VCL:75834500|reg|+		reg	SAME	14	s_001_Day141_definitive_cardiomyocyte11_GAGTGG_L007_R1		0.999999973181188
3	VCL	75842302	75843123	chr10|VCL:75842302|VCL:75843123|reg|+		reg	SAME	14	s_001_Day141_definitive_cardiomyocyte11_GAGTGG_L007_R1		0.932218929530057
3	VCL	75843271	75848953	chr10|VCL:75843271|VCL:75848953|reg|+		reg	SAME	14	s_001_Day141_definitive_cardiomyocyte11_GAGTGG_L007_R1		0.989404636153413
7	VCL	75849107	75849780	chr10|VCL:75849107|VCL:75849780|reg|+		reg	SAME	14	s_001_Day141_definitive_cardiomyocyte11_GAGTGG_L007_R1		0.99999014378161
5	VCL	75849956	75854028	chr10|VCL:75849956|VCL:75854028|reg|+		reg	SAME	14	s_001_Day141_definitive_cardiomyocyte11_GAGTGG_L007_R1		0.96981404809301
4	VCL	75855613	75856961	chr10|VCL:75855613|VCL:75856961|reg|+		reg	SAME	14	s_001_Day141_definitive_cardiomyocyte11_GAGTGG_L007_R1		0.997920680936863
5	VCL	75860855	75863577	chr10|VCL:75860855|VCL:75863577|reg|+		reg	SAME	14	s_001_Day141_definitive_cardiomyocyte11_GAGTGG_L007_R1		0.985785712564955
3	VCL	75865111	75866987	chr10|VCL:75865111|VCL:75866987|reg|+		reg	SAME	14	s_001_Day141_definitive_cardiomyocyte11_GAGTGG_L007_R1		0.959835144443115
2	VCL	75867112	75868728	chr10|VCL:75867112|VCL:75868728|reg|+		reg	SAME	14	s_001_Day141_definitive_cardiomyocyte11_GAGTGG_L007_R1		0.978850909723897
2	VCL	75868914	75873941	chr10|VCL:75868914|VCL:75873941|reg|+		reg	SAME	14	s_001_Day141_definitive_cardiomyocyte11_GAGTGG_L007_R1		0.979721765409189
7	VCL	75874145	75874552	chr10|VCL:75874145|VCL:75874552|reg|+		reg	SAME	14	s_001_Day141_definitive_cardiomyocyte11_GAGTGG_L007_R1		0.985558231491476
1	VDAC2	76979114	76980500	chr10|VDAC2:76979114|VDAC2:76980500|reg|+		reg	SAME	14	s_001_Day141_definitive_cardiomyocyte11_GAGTGG_L007_R1		0.906609439272604
22	VIM	17275681	17275768	chr10|VIM:17275681|VIM:17275768|reg|+		reg	SAME	14	s_001_Day141_definitive_cardiomyocyte11_GAGTGG_L007_R1		1
14	VIM	17275930	17276691	chr10|VIM:17275930|VIM:17276691|reg|+		reg	SAME	14	s_001_Day141_definitive_cardiomyocyte11_GAGTGG_L007_R1		0.999924319271698
23	VIM	17276817	17277167	chr10|VIM:17276817|VIM:17277167|reg|+		reg	SAME	14	s_001_Day141_definitive_cardiomyocyte11_GAGTGG_L007_R1		0.999999389954442
112	VIM	17278378	17279228	chr10|VIM:17278378|VIM:17279228|reg|+		reg	SAME	14	s_001_Day141_definitive_cardiomyocyte11_GAGTGG_L007_R1		1
3	VPS26A	70916919	70917802	chr10|VPS26A:70916919|VPS26A:70917802|reg|+		reg	SAME	14	s_001_Day141_definitive_cardiomyocyte11_GAGTGG_L007_R1		0.983097770293418
7	VPS26A	70925866	70928244	chr10|VPS26A:70925866|VPS26A:70928244|reg|+		reg	SAME	14	s_001_Day141_definitive_cardiomyocyte11_GAGTGG_L007_R1		0.999885686992767
3	VTI1A	114224416	114286845	chr10|VTI1A:114224416|VTI1A:114286845|reg|+		reg	SAME	14	s_001_Day141_definitive_cardiomyocyte11_GAGTGG_L007_R1		0.972635828364631
2	VTI1A	114428047	114428695	chr10|VTI1A:114428047|VTI1A:114428695|reg|+		reg	SAME	14	s_001_Day141_definitive_cardiomyocyte11_GAGTGG_L007_R1		0.934649895991374
1	WAC-AS1	28814876	28813540	chr10|WAC-AS1:28814876|WAC-AS1:28813540|reg|-		reg	SAME	14	s_001_Day141_definitive_cardiomyocyte11_GAGTGG_L007_R1		0.910374738228509
3	WAC	28822963	28824490	chr10|WAC:28822963|WAC:28824490|reg|+		reg	SAME	14	s_001_Day141_definitive_cardiomyocyte11_GAGTGG_L007_R1		0.99711244377556
22	WAC	28824686	28872327	chr10|WAC:28824686|WAC:28872327|reg|+		reg	SAME	14	s_001_Day141_definitive_cardiomyocyte11_GAGTGG_L007_R1		0.999999999995094
3	WAC	28872434	28878664	chr10|WAC:28872434|WAC:28878664|reg|+		reg	SAME	14	s_001_Day141_definitive_cardiomyocyte11_GAGTGG_L007_R1		0.967858028933531
11	WAC	28878780	28879648	chr10|WAC:28878780|WAC:28879648|reg|+		reg	SAME	14	s_001_Day141_definitive_cardiomyocyte11_GAGTGG_L007_R1		0.999999956898125
7	WAC	28879761	28884661	chr10|WAC:28879761|WAC:28884661|reg|+		reg	SAME	14	s_001_Day141_definitive_cardiomyocyte11_GAGTGG_L007_R1		0.99988746438189
10	WAC	28884970	28897114	chr10|WAC:28884970|WAC:28897114|reg|+		reg	SAME	14	s_001_Day141_definitive_cardiomyocyte11_GAGTGG_L007_R1		0.99999926921165
6	WAC	28897360	28899627	chr10|WAC:28897360|WAC:28899627|reg|+		reg	SAME	14	s_001_Day141_definitive_cardiomyocyte11_GAGTGG_L007_R1		0.99405832838004
12	WAC	28900851	28903495	chr10|WAC:28900851|WAC:28903495|reg|+		reg	SAME	14	s_001_Day141_definitive_cardiomyocyte11_GAGTGG_L007_R1		0.999999752904866
3	WAC	28903614	28905101	chr10|WAC:28903614|WAC:28905101|reg|+		reg	SAME	14	s_001_Day141_definitive_cardiomyocyte11_GAGTGG_L007_R1		0.993719061201319
8	WAC	28905291	28906585	chr10|WAC:28905291|WAC:28906585|reg|+		reg	SAME	14	s_001_Day141_definitive_cardiomyocyte11_GAGTGG_L007_R1		0.993112904500535
2	WAC	28906713	28908465	chr10|WAC:28906713|WAC:28908465|reg|+		reg	SAME	14	s_001_Day141_definitive_cardiomyocyte11_GAGTGG_L007_R1		0.938921426599167
6	WAPAL	88211723	88206206	chr10|WAPAL:88211723|WAPAL:88206206|reg|-		reg	SAME	14	s_001_Day141_definitive_cardiomyocyte11_GAGTGG_L007_R1		0.999424970807442
3	WAPAL	88212976	88211888	chr10|WAPAL:88212976|WAPAL:88211888|reg|-		reg	SAME	14	s_001_Day141_definitive_cardiomyocyte11_GAGTGG_L007_R1		0.991902942374915
3	WAPAL	88218745	88213588	chr10|WAPAL:88218745|WAPAL:88213588|reg|-		reg	SAME	14	s_001_Day141_definitive_cardiomyocyte11_GAGTGG_L007_R1		0.990707297148023
5	WAPAL	88227035	88221044	chr10|WAPAL:88227035|WAPAL:88221044|reg|-		reg	SAME	14	s_001_Day141_definitive_cardiomyocyte11_GAGTGG_L007_R1		0.999671024057516
3	WAPAL	88230748	88227263	chr10|WAPAL:88230748|WAPAL:88227263|reg|-		reg	SAME	14	s_001_Day141_definitive_cardiomyocyte11_GAGTGG_L007_R1		0.998141620482404
2	WAPAL	88233634	88232521	chr10|WAPAL:88233634|WAPAL:88232521|reg|-		reg	SAME	14	s_001_Day141_definitive_cardiomyocyte11_GAGTGG_L007_R1		0.9596328224048
10	WAPAL	88259474	88257076	chr10|WAPAL:88259474|WAPAL:88257076|reg|-		reg	SAME	14	s_001_Day141_definitive_cardiomyocyte11_GAGTGG_L007_R1		0.994183537685081
2	WAPAL	88277327	88260500	chr10|WAPAL:88277327|WAPAL:88260500|reg|-		reg	SAME	14	s_001_Day141_definitive_cardiomyocyte11_GAGTGG_L007_R1		0.987743103345676
2	WBP1L	104569811	104572351	chr10|WBP1L:104569811|WBP1L:104572351|reg|+		reg	SAME	14	s_001_Day141_definitive_cardiomyocyte11_GAGTGG_L007_R1		0.959197799897645
3	WDR11	122612147	122618154	chr10|WDR11:122612147|WDR11:122618154|reg|+		reg	SAME	14	s_001_Day141_definitive_cardiomyocyte11_GAGTGG_L007_R1		0.998263559402812
2	WDR11	122618308	122619620	chr10|WDR11:122618308|WDR11:122619620|reg|+		reg	SAME	14	s_001_Day141_definitive_cardiomyocyte11_GAGTGG_L007_R1		0.965082427778573
2	WDR11	122626276	122626577	chr10|WDR11:122626276|WDR11:122626577|reg|+		reg	SAME	14	s_001_Day141_definitive_cardiomyocyte11_GAGTGG_L007_R1		0.952585387738159
2	WDR11	122633435	122637864	chr10|WDR11:122633435|WDR11:122637864|reg|+		reg	SAME	14	s_001_Day141_definitive_cardiomyocyte11_GAGTGG_L007_R1		0.935474479163642
3	WDR11	122637971	122640337	chr10|WDR11:122637971|WDR11:122640337|reg|+		reg	SAME	14	s_001_Day141_definitive_cardiomyocyte11_GAGTGG_L007_R1		0.984909377685875
4	WDR11	122640413	122643291	chr10|WDR11:122640413|WDR11:122643291|reg|+		reg	SAME	14	s_001_Day141_definitive_cardiomyocyte11_GAGTGG_L007_R1		0.997285056824357
6	WDR11	122645450	122646200	chr10|WDR11:122645450|WDR11:122646200|reg|+		reg	SAME	14	s_001_Day141_definitive_cardiomyocyte11_GAGTGG_L007_R1		0.999569768748541
7	WDR11	122646348	122648589	chr10|WDR11:122646348|WDR11:122648589|reg|+		reg	SAME	14	s_001_Day141_definitive_cardiomyocyte11_GAGTGG_L007_R1		0.993257381880184
3	WDR11	122664928	122665387	chr10|WDR11:122664928|WDR11:122665387|reg|+		reg	SAME	14	s_001_Day141_definitive_cardiomyocyte11_GAGTGG_L007_R1		0.961733007220843
5	WDR11	122666367	122668067	chr10|WDR11:122666367|WDR11:122668067|reg|+		reg	SAME	14	s_001_Day141_definitive_cardiomyocyte11_GAGTGG_L007_R1		0.999561055771959
2	WDR37	1170292	1170849	chr10|WDR37:1170292|WDR37:1170849|reg|+		reg	SAME	14	s_001_Day141_definitive_cardiomyocyte11_GAGTGG_L007_R1		0.969964645806295
7	XPNPEP1	111628371	111625070	chr10|XPNPEP1:111628371|XPNPEP1:111625070|reg|-		reg	SAME	14	s_001_Day141_definitive_cardiomyocyte11_GAGTGG_L007_R1		0.998794382770868
4	XPNPEP1	111629710	111628470	chr10|XPNPEP1:111629710|XPNPEP1:111628470|reg|-		reg	SAME	14	s_001_Day141_definitive_cardiomyocyte11_GAGTGG_L007_R1		0.963604423454846
4	XPNPEP1	111630488	111629787	chr10|XPNPEP1:111630488|XPNPEP1:111629787|reg|-		reg	SAME	14	s_001_Day141_definitive_cardiomyocyte11_GAGTGG_L007_R1		0.983501248454425
6	XPNPEP1	111631549	111630662	chr10|XPNPEP1:111631549|XPNPEP1:111630662|reg|-		reg	SAME	14	s_001_Day141_definitive_cardiomyocyte11_GAGTGG_L007_R1		0.999998416351549
4	XPNPEP1	111643824	111642400	chr10|XPNPEP1:111643824|XPNPEP1:111642400|reg|-		reg	SAME	14	s_001_Day141_definitive_cardiomyocyte11_GAGTGG_L007_R1		0.924749294123729
2	XPNPEP1	111647806	111646099	chr10|XPNPEP1:111647806|XPNPEP1:111646099|reg|-		reg	SAME	14	s_001_Day141_definitive_cardiomyocyte11_GAGTGG_L007_R1		0.925241560884942
27	YME1L1	27403449	27401049	chr10|YME1L1:27403449|YME1L1:27401049|reg|-		reg	SAME	14	s_001_Day141_definitive_cardiomyocyte11_GAGTGG_L007_R1		0.999899015412162
7	YME1L1	27404988	27403536	chr10|YME1L1:27404988|YME1L1:27403536|reg|-		reg	SAME	14	s_001_Day141_definitive_cardiomyocyte11_GAGTGG_L007_R1		0.998246941773826
7	YME1L1	27405147	27405062	chr10|YME1L1:27405147|YME1L1:27405062|reg|-		reg	SAME	14	s_001_Day141_definitive_cardiomyocyte11_GAGTGG_L007_R1		0.9993086200302
18	YME1L1	27406504	27405274	chr10|YME1L1:27406504|YME1L1:27405274|reg|-		reg	SAME	14	s_001_Day141_definitive_cardiomyocyte11_GAGTGG_L007_R1		0.999999898846265
12	YME1L1	27408222	27406656	chr10|YME1L1:27408222|YME1L1:27406656|reg|-		reg	SAME	14	s_001_Day141_definitive_cardiomyocyte11_GAGTGG_L007_R1		0.999999840439432
14	YME1L1	27409363	27408378	chr10|YME1L1:27409363|YME1L1:27408378|reg|-		reg	SAME	14	s_001_Day141_definitive_cardiomyocyte11_GAGTGG_L007_R1		0.999986203600104
4	YME1L1	27410314	27409476	chr10|YME1L1:27410314|YME1L1:27409476|reg|-		reg	SAME	14	s_001_Day141_definitive_cardiomyocyte11_GAGTGG_L007_R1		0.995637839051152
9	YME1L1	27412475	27411902	chr10|YME1L1:27412475|YME1L1:27411902|reg|-		reg	SAME	14	s_001_Day141_definitive_cardiomyocyte11_GAGTGG_L007_R1		0.999510793860802
5	YME1L1	27415624	27412628	chr10|YME1L1:27415624|YME1L1:27412628|reg|-		reg	SAME	14	s_001_Day141_definitive_cardiomyocyte11_GAGTGG_L007_R1		0.997791763289481
7	YME1L1	27423759	27423051	chr10|YME1L1:27423759|YME1L1:27423051|reg|-		reg	SAME	14	s_001_Day141_definitive_cardiomyocyte11_GAGTGG_L007_R1		0.951635298874002
21	YME1L1	27425204	27423910	chr10|YME1L1:27425204|YME1L1:27423910|reg|-		reg	SAME	14	s_001_Day141_definitive_cardiomyocyte11_GAGTGG_L007_R1		0.999999999986158
18	YME1L1	27431315	27425314	chr10|YME1L1:27431315|YME1L1:27425314|reg|-		reg	SAME	14	s_001_Day141_definitive_cardiomyocyte11_GAGTGG_L007_R1		0.999907502438098
4	YME1L1	27434356	27431414	chr10|YME1L1:27434356|YME1L1:27431414|reg|-		reg	SAME	14	s_001_Day141_definitive_cardiomyocyte11_GAGTGG_L007_R1		0.956635953336342
2	ZDHHC6	114191997	114190665	chr10|ZDHHC6:114191997|ZDHHC6:114190665|reg|-		reg	SAME	14	s_001_Day141_definitive_cardiomyocyte11_GAGTGG_L007_R1		0.976786888150586
5	ZEB1	31791437	31799600	chr10|ZEB1:31791437|ZEB1:31799600|reg|+		reg	SAME	14	s_001_Day141_definitive_cardiomyocyte11_GAGTGG_L007_R1		0.999577785364258
2	ZEB1	31810864	31812860	chr10|ZEB1:31810864|ZEB1:31812860|reg|+		reg	SAME	14	s_001_Day141_definitive_cardiomyocyte11_GAGTGG_L007_R1		0.984843796346396
3	ZMYND11	255988	282777	chr10|ZMYND11:255988|ZMYND11:282777|reg|+		reg	SAME	14	s_001_Day141_definitive_cardiomyocyte11_GAGTGG_L007_R1		0.988176251369807
2	ZMYND11	267296	282777	chr10|ZMYND11:267296|ZMYND11:282777|reg|+		reg	SAME	14	s_001_Day141_definitive_cardiomyocyte11_GAGTGG_L007_R1		0.959170569417227
2	ZMYND11	282855	285377	chr10|ZMYND11:282855|ZMYND11:285377|reg|+		reg	SAME	14	s_001_Day141_definitive_cardiomyocyte11_GAGTGG_L007_R1		0.919364274321248
4	ZMYND11	283617	285377	chr10|ZMYND11:283617|ZMYND11:285377|reg|+		reg	SAME	14	s_001_Day141_definitive_cardiomyocyte11_GAGTGG_L007_R1		0.998190860866232
4	ZMYND11	294548	294842	chr10|ZMYND11:294548|ZMYND11:294842|reg|+		reg	SAME	14	s_001_Day141_definitive_cardiomyocyte11_GAGTGG_L007_R1		0.998135325427825
2	ZNF33B	43127376	43090147	chr10|ZNF33B:43127376|ZNF33B:43090147|reg|-		reg	SAME	14	s_001_Day141_definitive_cardiomyocyte11_GAGTGG_L007_R1		0.934585261697629
2	ZNF33B	43132367	43127887	chr10|ZNF33B:43132367|ZNF33B:43127887|reg|-		reg	SAME	14	s_001_Day141_definitive_cardiomyocyte11_GAGTGG_L007_R1		0.974940320257598
1	ZRANB1	126631876	126655162	chr10|ZRANB1:126631876|ZRANB1:126655162|reg|+		reg	SAME	14	s_001_Day141_definitive_cardiomyocyte11_GAGTGG_L007_R1		0.903712060654396
1	ZRANB1	126662285	126662768	chr10|ZRANB1:126662285|ZRANB1:126662768|reg|+		reg	SAME	14	s_001_Day141_definitive_cardiomyocyte11_GAGTGG_L007_R1		0.906609439272604
17	ZRANB1	126670398	126671743	chr10|ZRANB1:126670398|ZRANB1:126671743|reg|+		reg	SAME	14	s_001_Day141_definitive_cardiomyocyte11_GAGTGG_L007_R1		0.999997628223191
7	ZRANB1	126671873	126672027	chr10|ZRANB1:126671873|ZRANB1:126672027|reg|+		reg	SAME	14	s_001_Day141_definitive_cardiomyocyte11_GAGTGG_L007_R1		0.999998341273193
2	ZWINT	58118137	58117946	chr10|ZWINT:58118137|ZWINT:58117946|reg|-		reg	SAME	14	s_001_Day141_definitive_cardiomyocyte11_GAGTGG_L007_R1		0.987790268471784
5	AAMDC	77553674	77580767	chr11|AAMDC:77553674|AAMDC:77580767|reg|+		reg	SAME	14	s_001_Day141_definitive_cardiomyocyte11_GAGTGG_L007_R1		0.999580711946507
2	AASDHPPT	105962204	105965309	chr11|AASDHPPT:105962204|AASDHPPT:105965309|reg|+		reg	SAME	14	s_001_Day141_definitive_cardiomyocyte11_GAGTGG_L007_R1		0.987930992657279
13	AASDHPPT	105965381	105967469	chr11|AASDHPPT:105965381|AASDHPPT:105967469|reg|+		reg	SAME	14	s_001_Day141_definitive_cardiomyocyte11_GAGTGG_L007_R1		0.999999999804004
3	ABTB2	34180842	34176316	chr11|ABTB2:34180842|ABTB2:34176316|reg|-		reg	SAME	14	s_001_Day141_definitive_cardiomyocyte11_GAGTGG_L007_R1		0.930188226834228
7	ABTB2	34181452	34180933	chr11|ABTB2:34181452|ABTB2:34180933|reg|-		reg	SAME	14	s_001_Day141_definitive_cardiomyocyte11_GAGTGG_L007_R1		0.999920803199733
2	ABTB2	34181794	34181555	chr11|ABTB2:34181794|ABTB2:34181555|reg|-		reg	SAME	14	s_001_Day141_definitive_cardiomyocyte11_GAGTGG_L007_R1		0.915888468355305
4	ACAD8	134126542	134126981	chr11|ACAD8:134126542|ACAD8:134126981|reg|+		reg	SAME	14	s_001_Day141_definitive_cardiomyocyte11_GAGTGG_L007_R1		0.989130469175046
3	ACAD8	134127151	134128408	chr11|ACAD8:134127151|ACAD8:134128408|reg|+		reg	SAME	14	s_001_Day141_definitive_cardiomyocyte11_GAGTGG_L007_R1		0.997450033571008
11	ACAT1	108004664	108004947	chr11|ACAT1:108004664|ACAT1:108004947|reg|+		reg	SAME	14	s_001_Day141_definitive_cardiomyocyte11_GAGTGG_L007_R1		0.999928957860614
9	ACAT1	108009768	108010791	chr11|ACAT1:108009768|ACAT1:108010791|reg|+		reg	SAME	14	s_001_Day141_definitive_cardiomyocyte11_GAGTGG_L007_R1		0.983269765198958
3	ACAT1	108010942	108012331	chr11|ACAT1:108010942|ACAT1:108012331|reg|+		reg	SAME	14	s_001_Day141_definitive_cardiomyocyte11_GAGTGG_L007_R1		0.989431141727251
4	ACAT1	108012427	108013163	chr11|ACAT1:108012427|ACAT1:108013163|reg|+		reg	SAME	14	s_001_Day141_definitive_cardiomyocyte11_GAGTGG_L007_R1		0.922870013705291
3	ACAT1	108013277	108014709	chr11|ACAT1:108013277|ACAT1:108014709|reg|+		reg	SAME	14	s_001_Day141_definitive_cardiomyocyte11_GAGTGG_L007_R1		0.957565027296805
2	ACAT1	108017086	108017996	chr11|ACAT1:108017086|ACAT1:108017996|reg|+		reg	SAME	14	s_001_Day141_definitive_cardiomyocyte11_GAGTGG_L007_R1		0.985271363805216
2	ACP2	47264789	47264675	chr11|ACP2:47264789|ACP2:47264675|reg|-		reg	SAME	14	s_001_Day141_definitive_cardiomyocyte11_GAGTGG_L007_R1		0.983423605850315
3	ACP2	47269191	47267385	chr11|ACP2:47269191|ACP2:47267385|reg|-		reg	SAME	14	s_001_Day141_definitive_cardiomyocyte11_GAGTGG_L007_R1		0.929645602907795
4	ACTN3	66318824	66318998	chr11|ACTN3:66318824|ACTN3:66318998|reg|+		reg	SAME	14	s_001_Day141_definitive_cardiomyocyte11_GAGTGG_L007_R1		0.967570127252378
2	ACTN3	66322838	66323615	chr11|ACTN3:66322838|ACTN3:66323615|reg|+		reg	SAME	14	s_001_Day141_definitive_cardiomyocyte11_GAGTGG_L007_R1		0.938768632443551
4	ALG8	77823695	77820627	chr11|ALG8:77823695|ALG8:77820627|reg|-		reg	SAME	14	s_001_Day141_definitive_cardiomyocyte11_GAGTGG_L007_R1		0.994379180808725
4	ALG8	77830227	77825438	chr11|ALG8:77830227|ALG8:77825438|reg|-		reg	SAME	14	s_001_Day141_definitive_cardiomyocyte11_GAGTGG_L007_R1		0.984863204285094
2	ALG8	77832110	77830295	chr11|ALG8:77832110|ALG8:77830295|reg|-		reg	SAME	14	s_001_Day141_definitive_cardiomyocyte11_GAGTGG_L007_R1		0.972428409508602
2	ALG8	77835066	77832220	chr11|ALG8:77835066|ALG8:77832220|reg|-		reg	SAME	14	s_001_Day141_definitive_cardiomyocyte11_GAGTGG_L007_R1		0.973057551631612
4	ALG8	77838403	77835260	chr11|ALG8:77838403|ALG8:77835260|reg|-		reg	SAME	14	s_001_Day141_definitive_cardiomyocyte11_GAGTGG_L007_R1		0.995236938774399
4	ALG9	111706887	111680497	chr11|ALG9:111706887|ALG9:111680497|reg|-		reg	SAME	14	s_001_Day141_definitive_cardiomyocyte11_GAGTGG_L007_R1		0.939188424021958
5	ALG9	111708971	111708338	chr11|ALG9:111708971|ALG9:111708338|reg|-		reg	SAME	14	s_001_Day141_definitive_cardiomyocyte11_GAGTGG_L007_R1		0.98953688347845
4	ALG9	111715323	111711532	chr11|ALG9:111715323|ALG9:111711532|reg|-		reg	SAME	14	s_001_Day141_definitive_cardiomyocyte11_GAGTGG_L007_R1		0.998401136750266
2	ALKBH8	107427491	107424704	chr11|ALKBH8:107427491|ALKBH8:107424704|reg|-		reg	SAME	14	s_001_Day141_definitive_cardiomyocyte11_GAGTGG_L007_R1		0.965121851602303
3	AMBRA1	46563494	46529920	chr11|AMBRA1:46563494|AMBRA1:46529920|reg|-		reg	SAME	14	s_001_Day141_definitive_cardiomyocyte11_GAGTGG_L007_R1		0.989486998212907
2	AMBRA1	46565524	46564948	chr11|AMBRA1:46565524|AMBRA1:46564948|reg|-		reg	SAME	14	s_001_Day141_definitive_cardiomyocyte11_GAGTGG_L007_R1		0.956147231413634
1	AMOTL1	94554987	94563215	chr11|AMOTL1:94554987|AMOTL1:94563215|reg|+		reg	SAME	14	s_001_Day141_definitive_cardiomyocyte11_GAGTGG_L007_R1		0.905512892709557
6	ANAPC15	71821133	71820974	chr11|ANAPC15:71821133|ANAPC15:71820974|reg|-		reg	SAME	14	s_001_Day141_definitive_cardiomyocyte11_GAGTGG_L007_R1		0.999983493865433
3	ANAPC15	71821589	71821271	chr11|ANAPC15:71821589|ANAPC15:71821271|reg|-		reg	SAME	14	s_001_Day141_definitive_cardiomyocyte11_GAGTGG_L007_R1		0.92781577032146
1	ANO1	69950256	69951839	chr11|ANO1:69950256|ANO1:69951839|reg|+		reg	SAME	14	s_001_Day141_definitive_cardiomyocyte11_GAGTGG_L007_R1		0.908834575503707
2	ANO5	22257822	22261114	chr11|ANO5:22257822|ANO5:22261114|reg|+		reg	SAME	14	s_001_Day141_definitive_cardiomyocyte11_GAGTGG_L007_R1		0.904817284855399
2	ANO5	22281287	22283674	chr11|ANO5:22281287|ANO5:22283674|reg|+		reg	SAME	14	s_001_Day141_definitive_cardiomyocyte11_GAGTGG_L007_R1		0.969150385300984
3	ANO5	22283844	22284491	chr11|ANO5:22283844|ANO5:22284491|reg|+		reg	SAME	14	s_001_Day141_definitive_cardiomyocyte11_GAGTGG_L007_R1		0.98703030622227
4	ANO5	22284589	22291857	chr11|ANO5:22284589|ANO5:22291857|reg|+		reg	SAME	14	s_001_Day141_definitive_cardiomyocyte11_GAGTGG_L007_R1		0.98477462820633
2	ANO5	22294535	22296114	chr11|ANO5:22294535|ANO5:22296114|reg|+		reg	SAME	14	s_001_Day141_definitive_cardiomyocyte11_GAGTGG_L007_R1		0.968577553875595
3	ANO5	22297745	22301089	chr11|ANO5:22297745|ANO5:22301089|reg|+		reg	SAME	14	s_001_Day141_definitive_cardiomyocyte11_GAGTGG_L007_R1		0.980048930769259
7	AP2A2	1003804	1006527	chr11|AP2A2:1003804|AP2A2:1006527|reg|+		reg	SAME	14	s_001_Day141_definitive_cardiomyocyte11_GAGTGG_L007_R1		0.999200662894914
4	AP2A2	1006617	1008011	chr11|AP2A2:1006617|AP2A2:1008011|reg|+		reg	SAME	14	s_001_Day141_definitive_cardiomyocyte11_GAGTGG_L007_R1		0.982877942397393
8	AP2A2	1009397	1009682	chr11|AP2A2:1009397|AP2A2:1009682|reg|+		reg	SAME	14	s_001_Day141_definitive_cardiomyocyte11_GAGTGG_L007_R1		0.999376419396267
3	AP2A2	926088	959436	chr11|AP2A2:926088|AP2A2:959436|reg|+		reg	SAME	14	s_001_Day141_definitive_cardiomyocyte11_GAGTGG_L007_R1		0.999494130191417
3	AP2A2	970311	972061	chr11|AP2A2:970311|AP2A2:972061|reg|+		reg	SAME	14	s_001_Day141_definitive_cardiomyocyte11_GAGTGG_L007_R1		0.983776084666905
2	AP2A2	977224	981197	chr11|AP2A2:977224|AP2A2:981197|reg|+		reg	SAME	14	s_001_Day141_definitive_cardiomyocyte11_GAGTGG_L007_R1		0.930607857127923
9	APBB1	6422218	6417445	chr11|APBB1:6422218|APBB1:6417445|reg|-		reg	SAME	14	s_001_Day141_definitive_cardiomyocyte11_GAGTGG_L007_R1		0.997863163567362
2	API5	43350443	43351514	chr11|API5:43350443|API5:43351514|reg|+		reg	SAME	14	s_001_Day141_definitive_cardiomyocyte11_GAGTGG_L007_R1		0.981774216641776
3	API5	43357544	43363977	chr11|API5:43357544|API5:43363977|reg|+		reg	SAME	14	s_001_Day141_definitive_cardiomyocyte11_GAGTGG_L007_R1		0.983799857170893
46	APLP2	129979497	129980432	chr11|APLP2:129979497|APLP2:129980432|reg|+		reg	SAME	14	s_001_Day141_definitive_cardiomyocyte11_GAGTGG_L007_R1		0.999999999944373
33	APLP2	129980556	129990600	chr11|APLP2:129980556|APLP2:129990600|reg|+		reg	SAME	14	s_001_Day141_definitive_cardiomyocyte11_GAGTGG_L007_R1		0.999999999999998
15	APLP2	129990713	129991508	chr11|APLP2:129990713|APLP2:129991508|reg|+		reg	SAME	14	s_001_Day141_definitive_cardiomyocyte11_GAGTGG_L007_R1		0.999999969981652
21	APLP2	129991705	129992199	chr11|APLP2:129991705|APLP2:129992199|reg|+		reg	SAME	14	s_001_Day141_definitive_cardiomyocyte11_GAGTGG_L007_R1		0.991265325074127
10	APLP2	129992408	129993506	chr11|APLP2:129992408|APLP2:129993506|reg|+		reg	SAME	14	s_001_Day141_definitive_cardiomyocyte11_GAGTGG_L007_R1		0.999999999101066
19	APLP2	129992408	129996594	chr11|APLP2:129992408|APLP2:129996594|reg|+		reg	SAME	14	s_001_Day141_definitive_cardiomyocyte11_GAGTGG_L007_R1		0.999956804506071
31	APLP2	129996725	129997660	chr11|APLP2:129996725|APLP2:129997660|reg|+		reg	SAME	14	s_001_Day141_definitive_cardiomyocyte11_GAGTGG_L007_R1		0.999999674205538
22	APLP2	129997735	129998942	chr11|APLP2:129997735|APLP2:129998942|reg|+		reg	SAME	14	s_001_Day141_definitive_cardiomyocyte11_GAGTGG_L007_R1		0.999999975481627
39	APLP2	130000061	130003523	chr11|APLP2:130000061|APLP2:130003523|reg|+		reg	SAME	14	s_001_Day141_definitive_cardiomyocyte11_GAGTGG_L007_R1		1
31	APLP2	130003623	130005457	chr11|APLP2:130003623|APLP2:130005457|reg|+		reg	SAME	14	s_001_Day141_definitive_cardiomyocyte11_GAGTGG_L007_R1		1
42	APLP2	130010378	130011392	chr11|APLP2:130010378|APLP2:130011392|reg|+		reg	SAME	14	s_001_Day141_definitive_cardiomyocyte11_GAGTGG_L007_R1		1
12	APLP2	130011969	130013241	chr11|APLP2:130011969|APLP2:130013241|reg|+		reg	SAME	14	s_001_Day141_definitive_cardiomyocyte11_GAGTGG_L007_R1		0.999999981644833
2	ARAP1	72399499	72398783	chr11|ARAP1:72399499|ARAP1:72398783|reg|-		reg	SAME	14	s_001_Day141_definitive_cardiomyocyte11_GAGTGG_L007_R1		0.963470104172122
3	ARAP1	72410049	72409151	chr11|ARAP1:72410049|ARAP1:72409151|reg|-		reg	SAME	14	s_001_Day141_definitive_cardiomyocyte11_GAGTGG_L007_R1		0.98551852768869
2	ARAP1	72422474	72422186	chr11|ARAP1:72422474|ARAP1:72422186|reg|-		reg	SAME	14	s_001_Day141_definitive_cardiomyocyte11_GAGTGG_L007_R1		0.924059545099506
11	ARCN1	118454073	118454523	chr11|ARCN1:118454073|ARCN1:118454523|reg|+		reg	SAME	14	s_001_Day141_definitive_cardiomyocyte11_GAGTGG_L007_R1		0.913694635913875
4	ARCN1	118454729	118455194	chr11|ARCN1:118454729|ARCN1:118455194|reg|+		reg	SAME	14	s_001_Day141_definitive_cardiomyocyte11_GAGTGG_L007_R1		0.998745587922436
12	ARCN1	118455359	118461055	chr11|ARCN1:118455359|ARCN1:118461055|reg|+		reg	SAME	14	s_001_Day141_definitive_cardiomyocyte11_GAGTGG_L007_R1		0.995467774752044
5	ARCN1	118461221	118463423	chr11|ARCN1:118461221|ARCN1:118463423|reg|+		reg	SAME	14	s_001_Day141_definitive_cardiomyocyte11_GAGTGG_L007_R1		0.999704039202248
14	ARCN1	118463571	118464304	chr11|ARCN1:118463571|ARCN1:118464304|reg|+		reg	SAME	14	s_001_Day141_definitive_cardiomyocyte11_GAGTGG_L007_R1		0.99998983904157
8	ARCN1	118468626	118471339	chr11|ARCN1:118468626|ARCN1:118471339|reg|+		reg	SAME	14	s_001_Day141_definitive_cardiomyocyte11_GAGTGG_L007_R1		0.999999223076351
1	ARFGAP2	47189459	47188437	chr11|ARFGAP2:47189459|ARFGAP2:47188437|reg|-		reg	SAME	14	s_001_Day141_definitive_cardiomyocyte11_GAGTGG_L007_R1		0.910374738228509
3	ARFGAP2	47189673	47189594	chr11|ARFGAP2:47189673|ARFGAP2:47189594|reg|-		reg	SAME	14	s_001_Day141_definitive_cardiomyocyte11_GAGTGG_L007_R1		0.946525293137704
4	ARFGAP2	47196732	47196649	chr11|ARFGAP2:47196732|ARFGAP2:47196649|reg|-		reg	SAME	14	s_001_Day141_definitive_cardiomyocyte11_GAGTGG_L007_R1		0.998944886394596
7	ARFGAP2	47197401	47196864	chr11|ARFGAP2:47197401|ARFGAP2:47196864|reg|-		reg	SAME	14	s_001_Day141_definitive_cardiomyocyte11_GAGTGG_L007_R1		0.932975253034435
1	ARFGAP2	47198332	47198185	chr11|ARFGAP2:47198332|ARFGAP2:47198185|reg|-		reg	SAME	14	s_001_Day141_definitive_cardiomyocyte11_GAGTGG_L007_R1		0.903298739142074
3	ARFIP2	6499270	6499122	chr11|ARFIP2:6499270|ARFIP2:6499122|reg|-		reg	SAME	14	s_001_Day141_definitive_cardiomyocyte11_GAGTGG_L007_R1		0.968796448236644
2	ARHGAP1	46701197	46701018	chr11|ARHGAP1:46701197|ARHGAP1:46701018|reg|-		reg	SAME	14	s_001_Day141_definitive_cardiomyocyte11_GAGTGG_L007_R1		0.974732031485171
5	ARHGAP1	46717209	46709810	chr11|ARHGAP1:46717209|ARHGAP1:46709810|reg|-		reg	SAME	14	s_001_Day141_definitive_cardiomyocyte11_GAGTGG_L007_R1		0.994387016932497
3	ARHGAP32	128844018	128843327	chr11|ARHGAP32:128844018|ARHGAP32:128843327|reg|-		reg	SAME	14	s_001_Day141_definitive_cardiomyocyte11_GAGTGG_L007_R1		0.984190821672464
2	ARHGAP32	128936625	128934828	chr11|ARHGAP32:128936625|ARHGAP32:128934828|reg|-		reg	SAME	14	s_001_Day141_definitive_cardiomyocyte11_GAGTGG_L007_R1		0.97856193403643
7	ARHGAP42	100730356	100784182	chr11|ARHGAP42:100730356|ARHGAP42:100784182|reg|+		reg	SAME	14	s_001_Day141_definitive_cardiomyocyte11_GAGTGG_L007_R1		0.940984636706533
14	ARHGAP42	100784284	100792224	chr11|ARHGAP42:100784284|ARHGAP42:100792224|reg|+		reg	SAME	14	s_001_Day141_definitive_cardiomyocyte11_GAGTGG_L007_R1		0.999895077357807
5	ARHGAP42	100814599	100819187	chr11|ARHGAP42:100814599|ARHGAP42:100819187|reg|+		reg	SAME	14	s_001_Day141_definitive_cardiomyocyte11_GAGTGG_L007_R1		0.985025334950028
3	ARHGAP42	100830676	100831645	chr11|ARHGAP42:100830676|ARHGAP42:100831645|reg|+		reg	SAME	14	s_001_Day141_definitive_cardiomyocyte11_GAGTGG_L007_R1		0.996147332940907
12	ARHGAP42	100833198	100836401	chr11|ARHGAP42:100833198|ARHGAP42:100836401|reg|+		reg	SAME	14	s_001_Day141_definitive_cardiomyocyte11_GAGTGG_L007_R1		0.999856513440443
2	ARHGAP42	100836507	100843905	chr11|ARHGAP42:100836507|ARHGAP42:100843905|reg|+		reg	SAME	14	s_001_Day141_definitive_cardiomyocyte11_GAGTGG_L007_R1		0.919018351994734
13	ARHGAP42	100844065	100845189	chr11|ARHGAP42:100844065|ARHGAP42:100845189|reg|+		reg	SAME	14	s_001_Day141_definitive_cardiomyocyte11_GAGTGG_L007_R1		0.999998771003053
15	ARHGAP42	100845334	100846787	chr11|ARHGAP42:100845334|ARHGAP42:100846787|reg|+		reg	SAME	14	s_001_Day141_definitive_cardiomyocyte11_GAGTGG_L007_R1		0.999999999928291
6	ARHGAP42	100847168	100847545	chr11|ARHGAP42:100847168|ARHGAP42:100847545|reg|+		reg	SAME	14	s_001_Day141_definitive_cardiomyocyte11_GAGTGG_L007_R1		0.999997601454529
3	ARHGAP42	100849780	100858243	chr11|ARHGAP42:100849780|ARHGAP42:100858243|reg|+		reg	SAME	14	s_001_Day141_definitive_cardiomyocyte11_GAGTGG_L007_R1		0.963276387254267
10	ARHGAP42	100858323	100859443	chr11|ARHGAP42:100858323|ARHGAP42:100859443|reg|+		reg	SAME	14	s_001_Day141_definitive_cardiomyocyte11_GAGTGG_L007_R1		0.999973027000991
6	ARHGEF12	120276850	120278446	chr11|ARHGEF12:120276850|ARHGEF12:120278446|reg|+		reg	SAME	14	s_001_Day141_definitive_cardiomyocyte11_GAGTGG_L007_R1		0.999570428450309
4	ARHGEF12	120280159	120291461	chr11|ARHGEF12:120280159|ARHGEF12:120291461|reg|+		reg	SAME	14	s_001_Day141_definitive_cardiomyocyte11_GAGTGG_L007_R1		0.947920643196462
3	ARHGEF12	120298956	120300148	chr11|ARHGEF12:120298956|ARHGEF12:120300148|reg|+		reg	SAME	14	s_001_Day141_definitive_cardiomyocyte11_GAGTGG_L007_R1		0.988009878034452
14	ARHGEF12	120300226	120300420	chr11|ARHGEF12:120300226|ARHGEF12:120300420|reg|+		reg	SAME	14	s_001_Day141_definitive_cardiomyocyte11_GAGTGG_L007_R1		0.999999586026771
3	ARHGEF12	120300540	120302479	chr11|ARHGEF12:120300540|ARHGEF12:120302479|reg|+		reg	SAME	14	s_001_Day141_definitive_cardiomyocyte11_GAGTGG_L007_R1		0.950703567640093
7	ARHGEF12	120308091	120310837	chr11|ARHGEF12:120308091|ARHGEF12:120310837|reg|+		reg	SAME	14	s_001_Day141_definitive_cardiomyocyte11_GAGTGG_L007_R1		0.999779969466607
3	ARHGEF12	120310930	120312415	chr11|ARHGEF12:120310930|ARHGEF12:120312415|reg|+		reg	SAME	14	s_001_Day141_definitive_cardiomyocyte11_GAGTGG_L007_R1		0.981711085871091
3	ARHGEF12	120312526	120312812	chr11|ARHGEF12:120312526|ARHGEF12:120312812|reg|+		reg	SAME	14	s_001_Day141_definitive_cardiomyocyte11_GAGTGG_L007_R1		0.906200358009571
3	ARHGEF12	120317794	120318582	chr11|ARHGEF12:120317794|ARHGEF12:120318582|reg|+		reg	SAME	14	s_001_Day141_definitive_cardiomyocyte11_GAGTGG_L007_R1		0.935334594763193
6	ARHGEF12	120322433	120327826	chr11|ARHGEF12:120322433|ARHGEF12:120327826|reg|+		reg	SAME	14	s_001_Day141_definitive_cardiomyocyte11_GAGTGG_L007_R1		0.999407759980337
6	ARHGEF12	120331466	120335945	chr11|ARHGEF12:120331466|ARHGEF12:120335945|reg|+		reg	SAME	14	s_001_Day141_definitive_cardiomyocyte11_GAGTGG_L007_R1		0.999923496586733
11	ARHGEF12	120336071	120337902	chr11|ARHGEF12:120336071|ARHGEF12:120337902|reg|+		reg	SAME	14	s_001_Day141_definitive_cardiomyocyte11_GAGTGG_L007_R1		0.998790472844479
5	ARHGEF12	120346216	120347369	chr11|ARHGEF12:120346216|ARHGEF12:120347369|reg|+		reg	SAME	14	s_001_Day141_definitive_cardiomyocyte11_GAGTGG_L007_R1		0.945032449807931
4	ARHGEF12	120347457	120347927	chr11|ARHGEF12:120347457|ARHGEF12:120347927|reg|+		reg	SAME	14	s_001_Day141_definitive_cardiomyocyte11_GAGTGG_L007_R1		0.990495785532001
3	ARHGEF12	120348235	120348864	chr11|ARHGEF12:120348235|ARHGEF12:120348864|reg|+		reg	SAME	14	s_001_Day141_definitive_cardiomyocyte11_GAGTGG_L007_R1		0.979721291770581
6	ARHGEF12	120349098	120350668	chr11|ARHGEF12:120349098|ARHGEF12:120350668|reg|+		reg	SAME	14	s_001_Day141_definitive_cardiomyocyte11_GAGTGG_L007_R1		0.998989842007348
3	ARHGEF12	120352285	120355146	chr11|ARHGEF12:120352285|ARHGEF12:120355146|reg|+		reg	SAME	14	s_001_Day141_definitive_cardiomyocyte11_GAGTGG_L007_R1		0.987613612490745
7	ARHGEF12	120355216	120355775	chr11|ARHGEF12:120355216|ARHGEF12:120355775|reg|+		reg	SAME	14	s_001_Day141_definitive_cardiomyocyte11_GAGTGG_L007_R1		0.999705701925322
2	ARL14EP	30354540	30358113	chr11|ARL14EP:30354540|ARL14EP:30358113|reg|+		reg	SAME	14	s_001_Day141_definitive_cardiomyocyte11_GAGTGG_L007_R1		0.985886582156286
4	ATG13	46651650	46665828	chr11|ATG13:46651650|ATG13:46665828|reg|+		reg	SAME	14	s_001_Day141_definitive_cardiomyocyte11_GAGTGG_L007_R1		0.991949079157322
3	ATG13	46678741	46679073	chr11|ATG13:46678741|ATG13:46679073|reg|+		reg	SAME	14	s_001_Day141_definitive_cardiomyocyte11_GAGTGG_L007_R1		0.965895400835722
6	ATG13	46679172	46680941	chr11|ATG13:46679172|ATG13:46680941|reg|+		reg	SAME	14	s_001_Day141_definitive_cardiomyocyte11_GAGTGG_L007_R1		0.999853669537186
2	ATG13	46687069	46689322	chr11|ATG13:46687069|ATG13:46689322|reg|+		reg	SAME	14	s_001_Day141_definitive_cardiomyocyte11_GAGTGG_L007_R1		0.978924552885655
2	ATG13	46690126	46690343	chr11|ATG13:46690126|ATG13:46690343|reg|+		reg	SAME	14	s_001_Day141_definitive_cardiomyocyte11_GAGTGG_L007_R1		0.949722113507272
3	ATG2A	64671061	64670836	chr11|ATG2A:64671061|ATG2A:64670836|reg|-		reg	SAME	14	s_001_Day141_definitive_cardiomyocyte11_GAGTGG_L007_R1		0.987441739144394
1	ATL3	63400497	63398943	chr11|ATL3:63400497|ATL3:63398943|reg|-		reg	SAME	14	s_001_Day141_definitive_cardiomyocyte11_GAGTGG_L007_R1		0.90116909398628
2	ATL3	63426232	63420047	chr11|ATL3:63426232|ATL3:63420047|reg|-		reg	SAME	14	s_001_Day141_definitive_cardiomyocyte11_GAGTGG_L007_R1		0.979613145503221
2	ATM	108093913	108098321	chr11|ATM:108093913|ATM:108098321|reg|+		reg	SAME	14	s_001_Day141_definitive_cardiomyocyte11_GAGTGG_L007_R1		0.901669595957124
5	ATM	108098423	108098502	chr11|ATM:108098423|ATM:108098502|reg|+		reg	SAME	14	s_001_Day141_definitive_cardiomyocyte11_GAGTGG_L007_R1		0.997430062252685
9	ATM	108098615	108099904	chr11|ATM:108098615|ATM:108099904|reg|+		reg	SAME	14	s_001_Day141_definitive_cardiomyocyte11_GAGTGG_L007_R1		0.999997145224049
3	ATM	108100050	108106396	chr11|ATM:108100050|ATM:108106396|reg|+		reg	SAME	14	s_001_Day141_definitive_cardiomyocyte11_GAGTGG_L007_R1		0.997574098585373
3	ATM	108115753	108117690	chr11|ATM:108115753|ATM:108117690|reg|+		reg	SAME	14	s_001_Day141_definitive_cardiomyocyte11_GAGTGG_L007_R1		0.979831598813195
5	ATM	108117854	108119659	chr11|ATM:108117854|ATM:108119659|reg|+		reg	SAME	14	s_001_Day141_definitive_cardiomyocyte11_GAGTGG_L007_R1		0.999002982216237
4	ATM	108119829	108121427	chr11|ATM:108119829|ATM:108121427|reg|+		reg	SAME	14	s_001_Day141_definitive_cardiomyocyte11_GAGTGG_L007_R1		0.993608267960297
11	ATM	108121799	108122563	chr11|ATM:108121799|ATM:108122563|reg|+		reg	SAME	14	s_001_Day141_definitive_cardiomyocyte11_GAGTGG_L007_R1		0.999999994240159
1	ATM	108122758	108123543	chr11|ATM:108122758|ATM:108123543|reg|+		reg	SAME	14	s_001_Day141_definitive_cardiomyocyte11_GAGTGG_L007_R1		0.905512892709557
2	ATM	108123639	108124540	chr11|ATM:108123639|ATM:108124540|reg|+		reg	SAME	14	s_001_Day141_definitive_cardiomyocyte11_GAGTGG_L007_R1		0.959153537743218
3	ATM	108124766	108126941	chr11|ATM:108124766|ATM:108126941|reg|+		reg	SAME	14	s_001_Day141_definitive_cardiomyocyte11_GAGTGG_L007_R1		0.956515539777843
2	ATM	108127067	108128207	chr11|ATM:108127067|ATM:108128207|reg|+		reg	SAME	14	s_001_Day141_definitive_cardiomyocyte11_GAGTGG_L007_R1		0.938345602333684
3	ATM	108128333	108129712	chr11|ATM:108128333|ATM:108129712|reg|+		reg	SAME	14	s_001_Day141_definitive_cardiomyocyte11_GAGTGG_L007_R1		0.931108477085152
3	ATM	108138069	108139136	chr11|ATM:108138069|ATM:108139136|reg|+		reg	SAME	14	s_001_Day141_definitive_cardiomyocyte11_GAGTGG_L007_R1		0.99255690675573
3	ATM	108139336	108141790	chr11|ATM:108139336|ATM:108141790|reg|+		reg	SAME	14	s_001_Day141_definitive_cardiomyocyte11_GAGTGG_L007_R1		0.984999318355469
5	ATM	108141873	108141977	chr11|ATM:108141873|ATM:108141977|reg|+		reg	SAME	14	s_001_Day141_definitive_cardiomyocyte11_GAGTGG_L007_R1		0.99967371008757
3	ATM	108142133	108143258	chr11|ATM:108142133|ATM:108143258|reg|+		reg	SAME	14	s_001_Day141_definitive_cardiomyocyte11_GAGTGG_L007_R1		0.992143389078252
2	ATM	108143334	108143448	chr11|ATM:108143334|ATM:108143448|reg|+		reg	SAME	14	s_001_Day141_definitive_cardiomyocyte11_GAGTGG_L007_R1		0.983924903032107
5	ATM	108150335	108151721	chr11|ATM:108150335|ATM:108151721|reg|+		reg	SAME	14	s_001_Day141_definitive_cardiomyocyte11_GAGTGG_L007_R1		0.998412970882449
7	ATM	108155200	108158326	chr11|ATM:108155200|ATM:108158326|reg|+		reg	SAME	14	s_001_Day141_definitive_cardiomyocyte11_GAGTGG_L007_R1		0.999974939262897
4	ATM	108158442	108159703	chr11|ATM:108158442|ATM:108159703|reg|+		reg	SAME	14	s_001_Day141_definitive_cardiomyocyte11_GAGTGG_L007_R1		0.984163122752524
5	ATM	108159830	108160328	chr11|ATM:108159830|ATM:108160328|reg|+		reg	SAME	14	s_001_Day141_definitive_cardiomyocyte11_GAGTGG_L007_R1		0.976760962488726
3	ATM	108165786	108168013	chr11|ATM:108165786|ATM:108168013|reg|+		reg	SAME	14	s_001_Day141_definitive_cardiomyocyte11_GAGTGG_L007_R1		0.986658560525066
1	ATM	108168109	108170440	chr11|ATM:108168109|ATM:108170440|reg|+		reg	SAME	14	s_001_Day141_definitive_cardiomyocyte11_GAGTGG_L007_R1		0.906609439272604
7	ATM	108170612	108172374	chr11|ATM:108170612|ATM:108172374|reg|+		reg	SAME	14	s_001_Day141_definitive_cardiomyocyte11_GAGTGG_L007_R1		0.999799559645202
4	ATM	108172516	108173579	chr11|ATM:108172516|ATM:108173579|reg|+		reg	SAME	14	s_001_Day141_definitive_cardiomyocyte11_GAGTGG_L007_R1		0.995105723858869
6	ATM	108175579	108178623	chr11|ATM:108175579|ATM:108178623|reg|+		reg	SAME	14	s_001_Day141_definitive_cardiomyocyte11_GAGTGG_L007_R1		0.999912013376093
7	ATM	108186638	108186737	chr11|ATM:108186638|ATM:108186737|reg|+		reg	SAME	14	s_001_Day141_definitive_cardiomyocyte11_GAGTGG_L007_R1		0.999668467436155
2	ATM	108186840	108188099	chr11|ATM:108186840|ATM:108188099|reg|+		reg	SAME	14	s_001_Day141_definitive_cardiomyocyte11_GAGTGG_L007_R1		0.920924794618273
2	ATM	108190785	108192027	chr11|ATM:108190785|ATM:108192027|reg|+		reg	SAME	14	s_001_Day141_definitive_cardiomyocyte11_GAGTGG_L007_R1		0.928578284727806
2	ATM	108196271	108196784	chr11|ATM:108196271|ATM:108196784|reg|+		reg	SAME	14	s_001_Day141_definitive_cardiomyocyte11_GAGTGG_L007_R1		0.982651295342632
9	ATM	108199965	108200940	chr11|ATM:108199965|ATM:108200940|reg|+		reg	SAME	14	s_001_Day141_definitive_cardiomyocyte11_GAGTGG_L007_R1		0.999459088112246
10	ATM	108202284	108202605	chr11|ATM:108202284|ATM:108202605|reg|+		reg	SAME	14	s_001_Day141_definitive_cardiomyocyte11_GAGTGG_L007_R1		0.998714086080301
5	ATM	108203627	108204612	chr11|ATM:108203627|ATM:108204612|reg|+		reg	SAME	14	s_001_Day141_definitive_cardiomyocyte11_GAGTGG_L007_R1		0.999932738042092
6	ATM	108204695	108205695	chr11|ATM:108204695|ATM:108205695|reg|+		reg	SAME	14	s_001_Day141_definitive_cardiomyocyte11_GAGTGG_L007_R1		0.999958967207571
2	ATM	108205836	108206571	chr11|ATM:108205836|ATM:108206571|reg|+		reg	SAME	14	s_001_Day141_definitive_cardiomyocyte11_GAGTGG_L007_R1		0.967853312374643
3	ATM	108206688	108213948	chr11|ATM:108206688|ATM:108213948|reg|+		reg	SAME	14	s_001_Day141_definitive_cardiomyocyte11_GAGTGG_L007_R1		0.932367995480444
4	ATM	108216635	108218005	chr11|ATM:108216635|ATM:108218005|reg|+		reg	SAME	14	s_001_Day141_definitive_cardiomyocyte11_GAGTGG_L007_R1		0.999697574364499
4	ATM	108218092	108224492	chr11|ATM:108218092|ATM:108224492|reg|+		reg	SAME	14	s_001_Day141_definitive_cardiomyocyte11_GAGTGG_L007_R1		0.927085743776011
3	ATM	108225601	108235808	chr11|ATM:108225601|ATM:108235808|reg|+		reg	SAME	14	s_001_Day141_definitive_cardiomyocyte11_GAGTGG_L007_R1		0.995612520876311
6	ATM	108235945	108236051	chr11|ATM:108235945|ATM:108236051|reg|+		reg	SAME	14	s_001_Day141_definitive_cardiomyocyte11_GAGTGG_L007_R1		0.999118420852435
6	ATP5L	118272432	118277651	chr11|ATP5L:118272432|ATP5L:118277651|reg|+		reg	SAME	14	s_001_Day141_definitive_cardiomyocyte11_GAGTGG_L007_R1		0.999984706784588
44	ATP5L	118277812	118279714	chr11|ATP5L:118277812|ATP5L:118279714|reg|+		reg	SAME	14	s_001_Day141_definitive_cardiomyocyte11_GAGTGG_L007_R1		1
2	B4GALNT4	373116	373190	chr11|B4GALNT4:373116|B4GALNT4:373190|reg|+		reg	SAME	14	s_001_Day141_definitive_cardiomyocyte11_GAGTGG_L007_R1		0.91880262493892
2	B4GALNT4	375956	376073	chr11|B4GALNT4:375956|B4GALNT4:376073|reg|+		reg	SAME	14	s_001_Day141_definitive_cardiomyocyte11_GAGTGG_L007_R1		0.93032342496374
5	B4GALNT4	376174	376250	chr11|B4GALNT4:376174|B4GALNT4:376250|reg|+		reg	SAME	14	s_001_Day141_definitive_cardiomyocyte11_GAGTGG_L007_R1		0.999716981076649
2	BACE1	117163769	117162529	chr11|BACE1:117163769|BACE1:117162529|reg|-		reg	SAME	14	s_001_Day141_definitive_cardiomyocyte11_GAGTGG_L007_R1		0.923061209396876
4	BCO2	112070550	112071335	chr11|BCO2:112070550|BCO2:112071335|reg|+		reg	SAME	14	s_001_Day141_definitive_cardiomyocyte11_GAGTGG_L007_R1		0.986212528895413
7	BCO2	112071496	112072745	chr11|BCO2:112071496|BCO2:112072745|reg|+		reg	SAME	14	s_001_Day141_definitive_cardiomyocyte11_GAGTGG_L007_R1		0.996501323097742
2	BCO2	112072913	112084446	chr11|BCO2:112072913|BCO2:112084446|reg|+		reg	SAME	14	s_001_Day141_definitive_cardiomyocyte11_GAGTGG_L007_R1		0.97990253372286
1	BIRC2	102234447	102239036	chr11|BIRC2:102234447|BIRC2:102239036|reg|+		reg	SAME	14	s_001_Day141_definitive_cardiomyocyte11_GAGTGG_L007_R1		0.905512892709557
2	BSCL2	62469939	62462183	chr11|BSCL2:62469939|BSCL2:62462183|reg|-		reg	SAME	14	s_001_Day141_definitive_cardiomyocyte11_GAGTGG_L007_R1		0.984343908328754
2	BSCL2	62472772	62470021	chr11|BSCL2:62472772|BSCL2:62470021|reg|-		reg	SAME	14	s_001_Day141_definitive_cardiomyocyte11_GAGTGG_L007_R1		0.98623839454487
5	BTBD10	13427205	13424825	chr11|BTBD10:13427205|BTBD10:13424825|reg|-		reg	SAME	14	s_001_Day141_definitive_cardiomyocyte11_GAGTGG_L007_R1		0.994288190372152
5	BTBD10	13466570	13443385	chr11|BTBD10:13466570|BTBD10:13443385|reg|-		reg	SAME	14	s_001_Day141_definitive_cardiomyocyte11_GAGTGG_L007_R1		0.999745193969695
3	BTBD10	13484638	13443385	chr11|BTBD10:13484638|BTBD10:13443385|reg|-		reg	SAME	14	s_001_Day141_definitive_cardiomyocyte11_GAGTGG_L007_R1		0.984692759260171
2	BUD13	116628481	116627943	chr11|BUD13:116628481|BUD13:116627943|reg|-		reg	SAME	14	s_001_Day141_definitive_cardiomyocyte11_GAGTGG_L007_R1		0.964808395834953
6	BUD13	116628984	116628666	chr11|BUD13:116628984|BUD13:116628666|reg|-		reg	SAME	14	s_001_Day141_definitive_cardiomyocyte11_GAGTGG_L007_R1		0.999968763581502
2	BUD13	116631450	116629895	chr11|BUD13:116631450|BUD13:116629895|reg|-		reg	SAME	14	s_001_Day141_definitive_cardiomyocyte11_GAGTGG_L007_R1		0.916673573038913
1	BUD13	116636077	116633982	chr11|BUD13:116636077|BUD13:116633982|reg|-		reg	SAME	14	s_001_Day141_definitive_cardiomyocyte11_GAGTGG_L007_R1		0.908834575503707
5	C11orf1	111753322	111753859	chr11|C11orf1:111753322|C11orf1:111753859|reg|+		reg	SAME	14	s_001_Day141_definitive_cardiomyocyte11_GAGTGG_L007_R1		0.998366535864695
5	C11orf1	111753926	111754494	chr11|C11orf1:111753926|C11orf1:111754494|reg|+		reg	SAME	14	s_001_Day141_definitive_cardiomyocyte11_GAGTGG_L007_R1		0.999532147109786
2	C11orf30	76163001	76164357	chr11|C11orf30:76163001|C11orf30:76164357|reg|+		reg	SAME	14	s_001_Day141_definitive_cardiomyocyte11_GAGTGG_L007_R1		0.981041990466546
3	C11orf30	76175124	76183607	chr11|C11orf30:76175124|C11orf30:76183607|reg|+		reg	SAME	14	s_001_Day141_definitive_cardiomyocyte11_GAGTGG_L007_R1		0.998682948208554
2	C11orf30	76207513	76224429	chr11|C11orf30:76207513|C11orf30:76224429|reg|+		reg	SAME	14	s_001_Day141_definitive_cardiomyocyte11_GAGTGG_L007_R1		0.985052622983026
2	C11orf30	76227356	76234198	chr11|C11orf30:76227356|C11orf30:76234198|reg|+		reg	SAME	14	s_001_Day141_definitive_cardiomyocyte11_GAGTGG_L007_R1		0.957873266146771
2	C11orf30	76234335	76237505	chr11|C11orf30:76234335|C11orf30:76237505|reg|+		reg	SAME	14	s_001_Day141_definitive_cardiomyocyte11_GAGTGG_L007_R1		0.970832918216653
4	C11orf30	76237679	76239311	chr11|C11orf30:76237679|C11orf30:76239311|reg|+		reg	SAME	14	s_001_Day141_definitive_cardiomyocyte11_GAGTGG_L007_R1		0.998669444507531
3	C11orf31	57509719	57510334	chr11|C11orf31:57509719|C11orf31:57510334|reg|+		reg	SAME	14	s_001_Day141_definitive_cardiomyocyte11_GAGTGG_L007_R1		0.967328846776683
5	C11orf48	62430707	62430631	chr11|C11orf48:62430707|C11orf48:62430631|reg|-		reg	SAME	14	s_001_Day141_definitive_cardiomyocyte11_GAGTGG_L007_R1		0.999831803325342
4	C11orf49	46958402	47008758	chr11|C11orf49:46958402|C11orf49:47008758|reg|+		reg	SAME	14	s_001_Day141_definitive_cardiomyocyte11_GAGTGG_L007_R1		0.986463781223366
3	C11orf49	47008861	47073938	chr11|C11orf49:47008861|C11orf49:47073938|reg|+		reg	SAME	14	s_001_Day141_definitive_cardiomyocyte11_GAGTGG_L007_R1		0.977906217505579
3	C11orf49	47074069	47159195	chr11|C11orf49:47074069|C11orf49:47159195|reg|+		reg	SAME	14	s_001_Day141_definitive_cardiomyocyte11_GAGTGG_L007_R1		0.920175196782428
3	C11orf54	93486921	93487101	chr11|C11orf54:93486921|C11orf54:93487101|reg|+		reg	SAME	14	s_001_Day141_definitive_cardiomyocyte11_GAGTGG_L007_R1		0.968882884174915
5	C11orf57	111946367	111948938	chr11|C11orf57:111946367|C11orf57:111948938|reg|+		reg	SAME	14	s_001_Day141_definitive_cardiomyocyte11_GAGTGG_L007_R1		0.997255514520905
21	C11orf58	16769704	16774331	chr11|C11orf58:16769704|C11orf58:16774331|reg|+		reg	SAME	14	s_001_Day141_definitive_cardiomyocyte11_GAGTGG_L007_R1		0.99999970292243
2	C11orf63	122775152	122795604	chr11|C11orf63:122775152|C11orf63:122795604|reg|+		reg	SAME	14	s_001_Day141_definitive_cardiomyocyte11_GAGTGG_L007_R1		0.986783064792014
1	C11orf65	108263934	108256702	chr11|C11orf65:108263934|C11orf65:108256702|reg|-		reg	SAME	14	s_001_Day141_definitive_cardiomyocyte11_GAGTGG_L007_R1		0.906609439272604
11	C11orf73	86048572	86055644	chr11|C11orf73:86048572|C11orf73:86055644|reg|+		reg	SAME	14	s_001_Day141_definitive_cardiomyocyte11_GAGTGG_L007_R1		0.999981106127017
5	C11orf74	36657667	36669565	chr11|C11orf74:36657667|C11orf74:36669565|reg|+		reg	SAME	14	s_001_Day141_definitive_cardiomyocyte11_GAGTGG_L007_R1		0.99762849139449
2	C11orf74	36669705	36680568	chr11|C11orf74:36669705|C11orf74:36680568|reg|+		reg	SAME	14	s_001_Day141_definitive_cardiomyocyte11_GAGTGG_L007_R1		0.961905759429482
2	C11orf80	66583670	66589113	chr11|C11orf80:66583670|C11orf80:66589113|reg|+		reg	SAME	14	s_001_Day141_definitive_cardiomyocyte11_GAGTGG_L007_R1		0.989772430532046
3	C2CD3	73829272	73825638	chr11|C2CD3:73829272|C2CD3:73825638|reg|-		reg	SAME	14	s_001_Day141_definitive_cardiomyocyte11_GAGTGG_L007_R1		0.996866230341431
2	C2CD3	73843888	73834180	chr11|C2CD3:73843888|C2CD3:73834180|reg|-		reg	SAME	14	s_001_Day141_definitive_cardiomyocyte11_GAGTGG_L007_R1		0.944249402452681
2	C2CD3	73879388	73850873	chr11|C2CD3:73879388|C2CD3:73850873|reg|-		reg	SAME	14	s_001_Day141_definitive_cardiomyocyte11_GAGTGG_L007_R1		0.911710733131811
1	CADM1	115049363	115047312	chr11|CADM1:115049363|CADM1:115047312|reg|-		reg	SAME	14	s_001_Day141_definitive_cardiomyocyte11_GAGTGG_L007_R1		0.90116909398628
12	CADM1	115085327	115080377	chr11|CADM1:115085327|CADM1:115080377|reg|-		reg	SAME	14	s_001_Day141_definitive_cardiomyocyte11_GAGTGG_L007_R1		0.999999713665493
3	CADM1	115099832	115088711	chr11|CADM1:115099832|CADM1:115088711|reg|-		reg	SAME	14	s_001_Day141_definitive_cardiomyocyte11_GAGTGG_L007_R1		0.964078679288976
5	CADM1	115102072	115099991	chr11|CADM1:115102072|CADM1:115099991|reg|-		reg	SAME	14	s_001_Day141_definitive_cardiomyocyte11_GAGTGG_L007_R1		0.999979289207654
11	CADM1	115109219	115102210	chr11|CADM1:115109219|CADM1:115102210|reg|-		reg	SAME	14	s_001_Day141_definitive_cardiomyocyte11_GAGTGG_L007_R1		0.999999968031344
5	CADM1	115110993	115109372	chr11|CADM1:115110993|CADM1:115109372|reg|-		reg	SAME	14	s_001_Day141_definitive_cardiomyocyte11_GAGTGG_L007_R1		0.944833038524519
2	CADM1	115374988	115111140	chr11|CADM1:115374988|CADM1:115111140|reg|-		reg	SAME	14	s_001_Day141_definitive_cardiomyocyte11_GAGTGG_L007_R1		0.937637331450287
2	CAPN1	64950439	64950598	chr11|CAPN1:64950439|CAPN1:64950598|reg|+		reg	SAME	14	s_001_Day141_definitive_cardiomyocyte11_GAGTGG_L007_R1		0.97937683564308
3	CAPN1	64953809	64954685	chr11|CAPN1:64953809|CAPN1:64954685|reg|+		reg	SAME	14	s_001_Day141_definitive_cardiomyocyte11_GAGTGG_L007_R1		0.997337509371554
8	CAPRIN1	34074183	34093272	chr11|CAPRIN1:34074183|CAPRIN1:34093272|reg|+		reg	SAME	14	s_001_Day141_definitive_cardiomyocyte11_GAGTGG_L007_R1		0.999989701673396
7	CAPRIN1	34093335	34093447	chr11|CAPRIN1:34093335|CAPRIN1:34093447|reg|+		reg	SAME	14	s_001_Day141_definitive_cardiomyocyte11_GAGTGG_L007_R1		0.999115067327071
9	CAPRIN1	34093534	34097782	chr11|CAPRIN1:34093534|CAPRIN1:34097782|reg|+		reg	SAME	14	s_001_Day141_definitive_cardiomyocyte11_GAGTGG_L007_R1		0.994769327751965
13	CAPRIN1	34098189	34101174	chr11|CAPRIN1:34098189|CAPRIN1:34101174|reg|+		reg	SAME	14	s_001_Day141_definitive_cardiomyocyte11_GAGTGG_L007_R1		0.999993678813981
18	CAPRIN1	34104424	34104501	chr11|CAPRIN1:34104424|CAPRIN1:34104501|reg|+		reg	SAME	14	s_001_Day141_definitive_cardiomyocyte11_GAGTGG_L007_R1		0.999958241886716
10	CAPRIN1	34104588	34107610	chr11|CAPRIN1:34104588|CAPRIN1:34107610|reg|+		reg	SAME	14	s_001_Day141_definitive_cardiomyocyte11_GAGTGG_L007_R1		0.997710889846009
22	CAPRIN1	34107766	34107851	chr11|CAPRIN1:34107766|CAPRIN1:34107851|reg|+		reg	SAME	14	s_001_Day141_definitive_cardiomyocyte11_GAGTGG_L007_R1		0.999999999999803
18	CAPRIN1	34107960	34110941	chr11|CAPRIN1:34107960|CAPRIN1:34110941|reg|+		reg	SAME	14	s_001_Day141_definitive_cardiomyocyte11_GAGTGG_L007_R1		0.990111576800185
14	CAPRIN1	34111003	34111725	chr11|CAPRIN1:34111003|CAPRIN1:34111725|reg|+		reg	SAME	14	s_001_Day141_definitive_cardiomyocyte11_GAGTGG_L007_R1		0.999981454446475
26	CAPRIN1	34111836	34112075	chr11|CAPRIN1:34111836|CAPRIN1:34112075|reg|+		reg	SAME	14	s_001_Day141_definitive_cardiomyocyte11_GAGTGG_L007_R1		0.999999992115321
39	CAPRIN1	34112225	34113452	chr11|CAPRIN1:34112225|CAPRIN1:34113452|reg|+		reg	SAME	14	s_001_Day141_definitive_cardiomyocyte11_GAGTGG_L007_R1		1
19	CAPRIN1	34113603	34118025	chr11|CAPRIN1:34113603|CAPRIN1:34118025|reg|+		reg	SAME	14	s_001_Day141_definitive_cardiomyocyte11_GAGTGG_L007_R1		0.999999999606033
3	CARS	3050225	3048027	chr11|CARS:3050225|CARS:3048027|reg|-		reg	SAME	14	s_001_Day141_definitive_cardiomyocyte11_GAGTGG_L007_R1		0.994670052025935
2	CAT	34489942	34492504	chr11|CAT:34489942|CAT:34492504|reg|+		reg	SAME	14	s_001_Day141_definitive_cardiomyocyte11_GAGTGG_L007_R1		0.968545456303691
4	CBL	119103405	119142444	chr11|CBL:119103405|CBL:119142444|reg|+		reg	SAME	14	s_001_Day141_definitive_cardiomyocyte11_GAGTGG_L007_R1		0.999260482111496
4	CBL	119156276	119158561	chr11|CBL:119156276|CBL:119158561|reg|+		reg	SAME	14	s_001_Day141_definitive_cardiomyocyte11_GAGTGG_L007_R1		0.996432462239441
2	CBL	119158656	119167627	chr11|CBL:119158656|CBL:119167627|reg|+		reg	SAME	14	s_001_Day141_definitive_cardiomyocyte11_GAGTGG_L007_R1		0.91828214050902
2	CCDC34	27362242	27360582	chr11|CCDC34:27362242|CCDC34:27360582|reg|-		reg	SAME	14	s_001_Day141_definitive_cardiomyocyte11_GAGTGG_L007_R1		0.951950191061573
2	CCDC34	27371878	27363097	chr11|CCDC34:27371878|CCDC34:27363097|reg|-		reg	SAME	14	s_001_Day141_definitive_cardiomyocyte11_GAGTGG_L007_R1		0.955480803976161
4	CCDC82	96116432	96106631	chr11|CCDC82:96116432|CCDC82:96106631|reg|-		reg	SAME	14	s_001_Day141_definitive_cardiomyocyte11_GAGTGG_L007_R1		0.996546871504703
2	CCDC84	118885793	118886016	chr11|CCDC84:118885793|CCDC84:118886016|reg|+		reg	SAME	14	s_001_Day141_definitive_cardiomyocyte11_GAGTGG_L007_R1		0.978573351347578
4	CCDC90B	82985681	82985035	chr11|CCDC90B:82985681|CCDC90B:82985035|reg|-		reg	SAME	14	s_001_Day141_definitive_cardiomyocyte11_GAGTGG_L007_R1		0.967097868022368
5	CD44	35236461	35240862	chr11|CD44:35236461|CD44:35240862|reg|+		reg	SAME	14	s_001_Day141_definitive_cardiomyocyte11_GAGTGG_L007_R1		0.999498641911648
2	CD81	2417200	2417857	chr11|CD81:2417200|CD81:2417857|reg|+		reg	SAME	14	s_001_Day141_definitive_cardiomyocyte11_GAGTGG_L007_R1		0.966887638818022
4	CD81	2417944	2418033	chr11|CD81:2417944|CD81:2418033|reg|+		reg	SAME	14	s_001_Day141_definitive_cardiomyocyte11_GAGTGG_L007_R1		0.983102375893302
1	CDON	125831618	125831000	chr11|CDON:125831618|CDON:125831000|reg|-		reg	SAME	14	s_001_Day141_definitive_cardiomyocyte11_GAGTGG_L007_R1		0.900517862650177
6	CELF1	47494639	47493909	chr11|CELF1:47494639|CELF1:47493909|reg|-		reg	SAME	14	s_001_Day141_definitive_cardiomyocyte11_GAGTGG_L007_R1		0.999565490887398
2	CELF1	47496887	47494783	chr11|CELF1:47496887|CELF1:47494783|reg|-		reg	SAME	14	s_001_Day141_definitive_cardiomyocyte11_GAGTGG_L007_R1		0.982855673217888
3	CELF1	47498397	47497073	chr11|CELF1:47498397|CELF1:47497073|reg|-		reg	SAME	14	s_001_Day141_definitive_cardiomyocyte11_GAGTGG_L007_R1		0.989097910828609
2	CELF1	47498848	47498508	chr11|CELF1:47498848|CELF1:47498508|reg|-		reg	SAME	14	s_001_Day141_definitive_cardiomyocyte11_GAGTGG_L007_R1		0.936826142426996
3	CELF1	47500428	47498977	chr11|CELF1:47500428|CELF1:47498977|reg|-		reg	SAME	14	s_001_Day141_definitive_cardiomyocyte11_GAGTGG_L007_R1		0.950139693720824
2	CELF1	47504246	47500504	chr11|CELF1:47504246|CELF1:47500504|reg|-		reg	SAME	14	s_001_Day141_definitive_cardiomyocyte11_GAGTGG_L007_R1		0.972508144306076
13	CELF1	47505004	47504408	chr11|CELF1:47505004|CELF1:47504408|reg|-		reg	SAME	14	s_001_Day141_definitive_cardiomyocyte11_GAGTGG_L007_R1		0.999999977533636
3	CELF1	47505940	47505084	chr11|CELF1:47505940|CELF1:47505084|reg|-		reg	SAME	14	s_001_Day141_definitive_cardiomyocyte11_GAGTGG_L007_R1		0.996393524995117
5	CELF1	47510388	47508793	chr11|CELF1:47510388|CELF1:47508793|reg|-		reg	SAME	14	s_001_Day141_definitive_cardiomyocyte11_GAGTGG_L007_R1		0.999268244004297
1	CEP164	117279720	117280333	chr11|CEP164:117279720|CEP164:117280333|reg|+		reg	SAME	14	s_001_Day141_definitive_cardiomyocyte11_GAGTGG_L007_R1		0.910374738228509
3	CEP57	95546275	95546631	chr11|CEP57:95546275|CEP57:95546631|reg|+		reg	SAME	14	s_001_Day141_definitive_cardiomyocyte11_GAGTGG_L007_R1		0.981151395610676
4	CEP57	95551067	95551990	chr11|CEP57:95551067|CEP57:95551990|reg|+		reg	SAME	14	s_001_Day141_definitive_cardiomyocyte11_GAGTGG_L007_R1		0.974569241192575
6	CEP57	95552068	95555034	chr11|CEP57:95552068|CEP57:95555034|reg|+		reg	SAME	14	s_001_Day141_definitive_cardiomyocyte11_GAGTGG_L007_R1		0.998472836360857
4	CEP57	95555142	95555662	chr11|CEP57:95555142|CEP57:95555662|reg|+		reg	SAME	14	s_001_Day141_definitive_cardiomyocyte11_GAGTGG_L007_R1		0.997763579997596
7	CEP57	95561191	95562350	chr11|CEP57:95561191|CEP57:95562350|reg|+		reg	SAME	14	s_001_Day141_definitive_cardiomyocyte11_GAGTGG_L007_R1		0.999996521788726
27	CFL1	65623124	65622919	chr11|CFL1:65623124|CFL1:65622919|reg|-		reg	SAME	14	s_001_Day141_definitive_cardiomyocyte11_GAGTGG_L007_R1		0.999999999999992
48	CFL1	65623405	65623201	chr11|CFL1:65623405|CFL1:65623201|reg|-		reg	SAME	14	s_001_Day141_definitive_cardiomyocyte11_GAGTGG_L007_R1		1
2	CHEK1	125499355	125503057	chr11|CHEK1:125499355|CHEK1:125503057|reg|+		reg	SAME	14	s_001_Day141_definitive_cardiomyocyte11_GAGTGG_L007_R1		0.924581036381912
3	CHKA	67836345	67833983	chr11|CHKA:67836345|CHKA:67833983|reg|-		reg	SAME	14	s_001_Day141_definitive_cardiomyocyte11_GAGTGG_L007_R1		0.919775620439902
3	CHORDC1	89935980	89935719	chr11|CHORDC1:89935980|CHORDC1:89935719|reg|-		reg	SAME	14	s_001_Day141_definitive_cardiomyocyte11_GAGTGG_L007_R1		0.99615038676456
5	CKAP5	46765975	46765815	chr11|CKAP5:46765975|CKAP5:46765815|reg|-		reg	SAME	14	s_001_Day141_definitive_cardiomyocyte11_GAGTGG_L007_R1		0.999716460156045
7	CKAP5	46771823	46766127	chr11|CKAP5:46771823|CKAP5:46766127|reg|-		reg	SAME	14	s_001_Day141_definitive_cardiomyocyte11_GAGTGG_L007_R1		0.999988119713298
2	CKAP5	46772077	46771983	chr11|CKAP5:46772077|CKAP5:46771983|reg|-		reg	SAME	14	s_001_Day141_definitive_cardiomyocyte11_GAGTGG_L007_R1		0.937306126040389
14	CKAP5	46772667	46772161	chr11|CKAP5:46772667|CKAP5:46772161|reg|-		reg	SAME	14	s_001_Day141_definitive_cardiomyocyte11_GAGTGG_L007_R1		0.999999923992724
5	CKAP5	46774184	46773084	chr11|CKAP5:46774184|CKAP5:46773084|reg|-		reg	SAME	14	s_001_Day141_definitive_cardiomyocyte11_GAGTGG_L007_R1		0.946324470006461
3	CKAP5	46776437	46775047	chr11|CKAP5:46776437|CKAP5:46775047|reg|-		reg	SAME	14	s_001_Day141_definitive_cardiomyocyte11_GAGTGG_L007_R1		0.989753642836914
4	CKAP5	46780472	46776617	chr11|CKAP5:46780472|CKAP5:46776617|reg|-		reg	SAME	14	s_001_Day141_definitive_cardiomyocyte11_GAGTGG_L007_R1		0.994284176674403
9	CKAP5	46780818	46780593	chr11|CKAP5:46780818|CKAP5:46780593|reg|-		reg	SAME	14	s_001_Day141_definitive_cardiomyocyte11_GAGTGG_L007_R1		0.99998058304811
7	CKAP5	46783549	46782334	chr11|CKAP5:46783549|CKAP5:46782334|reg|-		reg	SAME	14	s_001_Day141_definitive_cardiomyocyte11_GAGTGG_L007_R1		0.999593581938032
8	CKAP5	46784176	46783743	chr11|CKAP5:46784176|CKAP5:46783743|reg|-		reg	SAME	14	s_001_Day141_definitive_cardiomyocyte11_GAGTGG_L007_R1		0.996255797040228
2	CKAP5	46784525	46784312	chr11|CKAP5:46784525|CKAP5:46784312|reg|-		reg	SAME	14	s_001_Day141_definitive_cardiomyocyte11_GAGTGG_L007_R1		0.908882894471189
3	CKAP5	46785030	46784729	chr11|CKAP5:46785030|CKAP5:46784729|reg|-		reg	SAME	14	s_001_Day141_definitive_cardiomyocyte11_GAGTGG_L007_R1		0.99476206080664
3	CKAP5	46786680	46785180	chr11|CKAP5:46786680|CKAP5:46785180|reg|-		reg	SAME	14	s_001_Day141_definitive_cardiomyocyte11_GAGTGG_L007_R1		0.9747811453229
7	CKAP5	46791512	46789213	chr11|CKAP5:46791512|CKAP5:46789213|reg|-		reg	SAME	14	s_001_Day141_definitive_cardiomyocyte11_GAGTGG_L007_R1		0.999967561755217
5	CKAP5	46792337	46791648	chr11|CKAP5:46792337|CKAP5:46791648|reg|-		reg	SAME	14	s_001_Day141_definitive_cardiomyocyte11_GAGTGG_L007_R1		0.999651818941301
3	CKAP5	46797804	46792532	chr11|CKAP5:46797804|CKAP5:46792532|reg|-		reg	SAME	14	s_001_Day141_definitive_cardiomyocyte11_GAGTGG_L007_R1		0.985108049627401
15	CKAP5	46799688	46799102	chr11|CKAP5:46799688|CKAP5:46799102|reg|-		reg	SAME	14	s_001_Day141_definitive_cardiomyocyte11_GAGTGG_L007_R1		0.942917504223049
3	CKAP5	46800009	46799863	chr11|CKAP5:46800009|CKAP5:46799863|reg|-		reg	SAME	14	s_001_Day141_definitive_cardiomyocyte11_GAGTGG_L007_R1		0.925035181967062
4	CKAP5	46804823	46802035	chr11|CKAP5:46804823|CKAP5:46802035|reg|-		reg	SAME	14	s_001_Day141_definitive_cardiomyocyte11_GAGTGG_L007_R1		0.987586177423333
7	CKAP5	46817143	46812133	chr11|CKAP5:46817143|CKAP5:46812133|reg|-		reg	SAME	14	s_001_Day141_definitive_cardiomyocyte11_GAGTGG_L007_R1		0.999401072037727
4	CKAP5	46819354	46818490	chr11|CKAP5:46819354|CKAP5:46818490|reg|-		reg	SAME	14	s_001_Day141_definitive_cardiomyocyte11_GAGTGG_L007_R1		0.998734180220685
7	CKAP5	46819632	46819519	chr11|CKAP5:46819632|CKAP5:46819519|reg|-		reg	SAME	14	s_001_Day141_definitive_cardiomyocyte11_GAGTGG_L007_R1		0.979977802666403
5	CKAP5	46822749	46819722	chr11|CKAP5:46822749|CKAP5:46819722|reg|-		reg	SAME	14	s_001_Day141_definitive_cardiomyocyte11_GAGTGG_L007_R1		0.961395840574705
13	CKAP5	46830949	46829694	chr11|CKAP5:46830949|CKAP5:46829694|reg|-		reg	SAME	14	s_001_Day141_definitive_cardiomyocyte11_GAGTGG_L007_R1		0.999978461587438
7	CKAP5	46831291	46831050	chr11|CKAP5:46831291|CKAP5:46831050|reg|-		reg	SAME	14	s_001_Day141_definitive_cardiomyocyte11_GAGTGG_L007_R1		0.999314354415469
6	CKAP5	46837748	46832728	chr11|CKAP5:46837748|CKAP5:46832728|reg|-		reg	SAME	14	s_001_Day141_definitive_cardiomyocyte11_GAGTGG_L007_R1		0.999893163506879
7	CKAP5	46839860	46837955	chr11|CKAP5:46839860|CKAP5:46837955|reg|-		reg	SAME	14	s_001_Day141_definitive_cardiomyocyte11_GAGTGG_L007_R1		0.906258363638037
5	CKAP5	46842725	46840054	chr11|CKAP5:46842725|CKAP5:46840054|reg|-		reg	SAME	14	s_001_Day141_definitive_cardiomyocyte11_GAGTGG_L007_R1		0.999709672174343
2	CLNS1A	77330650	77327740	chr11|CLNS1A:77330650|CLNS1A:77327740|reg|-		reg	SAME	14	s_001_Day141_definitive_cardiomyocyte11_GAGTGG_L007_R1		0.985481197963027
13	CLNS1A	77333544	77330740	chr11|CLNS1A:77333544|CLNS1A:77330740|reg|-		reg	SAME	14	s_001_Day141_definitive_cardiomyocyte11_GAGTGG_L007_R1		0.999999508628088
12	CLNS1A	77336007	77333718	chr11|CLNS1A:77336007|CLNS1A:77333718|reg|-		reg	SAME	14	s_001_Day141_definitive_cardiomyocyte11_GAGTGG_L007_R1		0.999999864116845
12	CLNS1A	77336761	77336115	chr11|CLNS1A:77336761|CLNS1A:77336115|reg|-		reg	SAME	14	s_001_Day141_definitive_cardiomyocyte11_GAGTGG_L007_R1		0.933682138042302
3	CLNS1A	77340807	77336863	chr11|CLNS1A:77340807|CLNS1A:77336863|reg|-		reg	SAME	14	s_001_Day141_definitive_cardiomyocyte11_GAGTGG_L007_R1		0.983501534570751
5	CNTN5	100061985	100064219	chr11|CNTN5:100061985|CNTN5:100064219|reg|+		reg	SAME	14	s_001_Day141_definitive_cardiomyocyte11_GAGTGG_L007_R1		0.994794072528273
6	CNTN5	100064395	100095423	chr11|CNTN5:100064395|CNTN5:100095423|reg|+		reg	SAME	14	s_001_Day141_definitive_cardiomyocyte11_GAGTGG_L007_R1		0.999956345909842
8	CNTN5	100095544	100126491	chr11|CNTN5:100095544|CNTN5:100126491|reg|+		reg	SAME	14	s_001_Day141_definitive_cardiomyocyte11_GAGTGG_L007_R1		0.999980777486436
2	CNTN5	100126650	100141823	chr11|CNTN5:100126650|CNTN5:100141823|reg|+		reg	SAME	14	s_001_Day141_definitive_cardiomyocyte11_GAGTGG_L007_R1		0.968735851873829
16	CNTN5	100141973	100168356	chr11|CNTN5:100141973|CNTN5:100168356|reg|+		reg	SAME	14	s_001_Day141_definitive_cardiomyocyte11_GAGTGG_L007_R1		0.999999999966889
9	CNTN5	100168427	100169893	chr11|CNTN5:100168427|CNTN5:100169893|reg|+		reg	SAME	14	s_001_Day141_definitive_cardiomyocyte11_GAGTGG_L007_R1		0.988300628677981
2	CNTN5	100170128	100179090	chr11|CNTN5:100170128|CNTN5:100179090|reg|+		reg	SAME	14	s_001_Day141_definitive_cardiomyocyte11_GAGTGG_L007_R1		0.969569364518699
8	CNTN5	100179200	100211194	chr11|CNTN5:100179200|CNTN5:100211194|reg|+		reg	SAME	14	s_001_Day141_definitive_cardiomyocyte11_GAGTGG_L007_R1		0.994655260803689
3	CNTN5	100211381	100211824	chr11|CNTN5:100211381|CNTN5:100211824|reg|+		reg	SAME	14	s_001_Day141_definitive_cardiomyocyte11_GAGTGG_L007_R1		0.998757648393068
4	CNTN5	100211937	100221432	chr11|CNTN5:100211937|CNTN5:100221432|reg|+		reg	SAME	14	s_001_Day141_definitive_cardiomyocyte11_GAGTGG_L007_R1		0.994528092476661
10	CNTN5	100221601	100226847	chr11|CNTN5:100221601|CNTN5:100226847|reg|+		reg	SAME	14	s_001_Day141_definitive_cardiomyocyte11_GAGTGG_L007_R1		0.999999898714741
2	CNTN5	98892000	99196076	chr11|CNTN5:98892000|CNTN5:99196076|reg|+		reg	SAME	14	s_001_Day141_definitive_cardiomyocyte11_GAGTGG_L007_R1		0.987511647424184
4	CNTN5	99427000	99690274	chr11|CNTN5:99427000|CNTN5:99690274|reg|+		reg	SAME	14	s_001_Day141_definitive_cardiomyocyte11_GAGTGG_L007_R1		0.944135555568758
2	CNTN5	99427000	99715583	chr11|CNTN5:99427000|CNTN5:99715583|reg|+		reg	SAME	14	s_001_Day141_definitive_cardiomyocyte11_GAGTGG_L007_R1		0.928655003664424
8	CNTN5	99690496	99715583	chr11|CNTN5:99690496|CNTN5:99715583|reg|+		reg	SAME	14	s_001_Day141_definitive_cardiomyocyte11_GAGTGG_L007_R1		0.999756766516105
3	CNTN5	99715707	99715818	chr11|CNTN5:99715707|CNTN5:99715818|reg|+		reg	SAME	14	s_001_Day141_definitive_cardiomyocyte11_GAGTGG_L007_R1		0.994213202800927
9	CNTN5	99715994	99786785	chr11|CNTN5:99715994|CNTN5:99786785|reg|+		reg	SAME	14	s_001_Day141_definitive_cardiomyocyte11_GAGTGG_L007_R1		0.999644229730615
6	CNTN5	99786881	99827537	chr11|CNTN5:99786881|CNTN5:99827537|reg|+		reg	SAME	14	s_001_Day141_definitive_cardiomyocyte11_GAGTGG_L007_R1		0.999921991174125
2	CNTN5	99872868	99931943	chr11|CNTN5:99872868|CNTN5:99931943|reg|+		reg	SAME	14	s_001_Day141_definitive_cardiomyocyte11_GAGTGG_L007_R1		0.956403771929264
7	CNTN5	99932125	99941155	chr11|CNTN5:99932125|CNTN5:99941155|reg|+		reg	SAME	14	s_001_Day141_definitive_cardiomyocyte11_GAGTGG_L007_R1		0.930577881603333
2	CNTN5	99941292	99942436	chr11|CNTN5:99941292|CNTN5:99942436|reg|+		reg	SAME	14	s_001_Day141_definitive_cardiomyocyte11_GAGTGG_L007_R1		0.985479399798582
11	CNTN5	99942566	99944875	chr11|CNTN5:99942566|CNTN5:99944875|reg|+		reg	SAME	14	s_001_Day141_definitive_cardiomyocyte11_GAGTGG_L007_R1		0.999999975727884
4	CNTN5	99945026	100061857	chr11|CNTN5:99945026|CNTN5:100061857|reg|+		reg	SAME	14	s_001_Day141_definitive_cardiomyocyte11_GAGTGG_L007_R1		0.999710784741182
2	COMMD9	36300026	36298673	chr11|COMMD9:36300026|COMMD9:36298673|reg|-		reg	SAME	14	s_001_Day141_definitive_cardiomyocyte11_GAGTGG_L007_R1		0.973718384449644
16	COPB1	14480077	14479429	chr11|COPB1:14480077|COPB1:14479429|reg|-		reg	SAME	14	s_001_Day141_definitive_cardiomyocyte11_GAGTGG_L007_R1		0.99999999075487
5	COPB1	14481753	14480233	chr11|COPB1:14481753|COPB1:14480233|reg|-		reg	SAME	14	s_001_Day141_definitive_cardiomyocyte11_GAGTGG_L007_R1		0.999763561928626
11	COPB1	14482731	14481843	chr11|COPB1:14482731|COPB1:14481843|reg|-		reg	SAME	14	s_001_Day141_definitive_cardiomyocyte11_GAGTGG_L007_R1		0.999999930347433
7	COPB1	14487827	14486576	chr11|COPB1:14487827|COPB1:14486576|reg|-		reg	SAME	14	s_001_Day141_definitive_cardiomyocyte11_GAGTGG_L007_R1		0.999999358133324
19	COPB1	14490881	14490406	chr11|COPB1:14490881|COPB1:14490406|reg|-		reg	SAME	14	s_001_Day141_definitive_cardiomyocyte11_GAGTGG_L007_R1		0.999999999985509
14	COPB1	14496040	14491109	chr11|COPB1:14496040|COPB1:14491109|reg|-		reg	SAME	14	s_001_Day141_definitive_cardiomyocyte11_GAGTGG_L007_R1		0.950923529768557
12	COPB1	14498464	14497491	chr11|COPB1:14498464|COPB1:14497491|reg|-		reg	SAME	14	s_001_Day141_definitive_cardiomyocyte11_GAGTGG_L007_R1		0.999999928462734
5	COPB1	14501114	14498561	chr11|COPB1:14501114|COPB1:14498561|reg|-		reg	SAME	14	s_001_Day141_definitive_cardiomyocyte11_GAGTGG_L007_R1		0.932677545751461
7	COPB1	14502304	14501260	chr11|COPB1:14502304|COPB1:14501260|reg|-		reg	SAME	14	s_001_Day141_definitive_cardiomyocyte11_GAGTGG_L007_R1		0.999991539332623
16	COPB1	14502535	14502451	chr11|COPB1:14502535|COPB1:14502451|reg|-		reg	SAME	14	s_001_Day141_definitive_cardiomyocyte11_GAGTGG_L007_R1		0.999976466807957
13	COPB1	14504577	14502643	chr11|COPB1:14504577|COPB1:14502643|reg|-		reg	SAME	14	s_001_Day141_definitive_cardiomyocyte11_GAGTGG_L007_R1		0.999999895601241
5	COPB1	14507912	14504697	chr11|COPB1:14507912|COPB1:14504697|reg|-		reg	SAME	14	s_001_Day141_definitive_cardiomyocyte11_GAGTGG_L007_R1		0.999680232551074
8	COPB1	14510037	14508050	chr11|COPB1:14510037|COPB1:14508050|reg|-		reg	SAME	14	s_001_Day141_definitive_cardiomyocyte11_GAGTGG_L007_R1		0.999996467819445
12	COPB1	14512110	14510130	chr11|COPB1:14512110|COPB1:14510130|reg|-		reg	SAME	14	s_001_Day141_definitive_cardiomyocyte11_GAGTGG_L007_R1		0.999988619900278
7	COPB1	14515187	14512225	chr11|COPB1:14515187|COPB1:14512225|reg|-		reg	SAME	14	s_001_Day141_definitive_cardiomyocyte11_GAGTGG_L007_R1		0.998373272884449
2	COPB1	14515755	14515357	chr11|COPB1:14515755|COPB1:14515357|reg|-		reg	SAME	14	s_001_Day141_definitive_cardiomyocyte11_GAGTGG_L007_R1		0.986534810416939
1	COPB1	14520383	14515985	chr11|COPB1:14520383|COPB1:14515985|reg|-		reg	SAME	14	s_001_Day141_definitive_cardiomyocyte11_GAGTGG_L007_R1		0.908834575503707
2	COX8A	63742266	63743696	chr11|COX8A:63742266|COX8A:63743696|reg|+		reg	SAME	14	s_001_Day141_definitive_cardiomyocyte11_GAGTGG_L007_R1		0.984088145314504
2	CPSF7	61178409	61172176	chr11|CPSF7:61178409|CPSF7:61172176|reg|-		reg	SAME	14	s_001_Day141_definitive_cardiomyocyte11_GAGTGG_L007_R1		0.945683534120244
2	CPSF7	61183137	61179409	chr11|CPSF7:61183137|CPSF7:61179409|reg|-		reg	SAME	14	s_001_Day141_definitive_cardiomyocyte11_GAGTGG_L007_R1		0.912304080400249
3	CPSF7	61188861	61188045	chr11|CPSF7:61188861|CPSF7:61188045|reg|-		reg	SAME	14	s_001_Day141_definitive_cardiomyocyte11_GAGTGG_L007_R1		0.980079553606413
3	CPSF7	61196653	61189080	chr11|CPSF7:61196653|CPSF7:61189080|reg|-		reg	SAME	14	s_001_Day141_definitive_cardiomyocyte11_GAGTGG_L007_R1		0.995491592091372
2	CPT1A	68564323	68562379	chr11|CPT1A:68564323|CPT1A:68562379|reg|-		reg	SAME	14	s_001_Day141_definitive_cardiomyocyte11_GAGTGG_L007_R1		0.909154391238641
23	CSRP3	19206498	19204293	chr11|CSRP3:19206498|CSRP3:19204293|reg|-		reg	SAME	14	s_001_Day141_definitive_cardiomyocyte11_GAGTGG_L007_R1		0.999999999995628
12	CSRP3	19207762	19206592	chr11|CSRP3:19207762|CSRP3:19206592|reg|-		reg	SAME	14	s_001_Day141_definitive_cardiomyocyte11_GAGTGG_L007_R1		0.999999974654722
4	CSRP3	19213883	19209851	chr11|CSRP3:19213883|CSRP3:19209851|reg|-		reg	SAME	14	s_001_Day141_definitive_cardiomyocyte11_GAGTGG_L007_R1		0.99897890314361
1	CSRP3	19223500	19214023	chr11|CSRP3:19223500|CSRP3:19214023|reg|-		reg	SAME	14	s_001_Day141_definitive_cardiomyocyte11_GAGTGG_L007_R1		0.901171844199318
3	CSTF3	33107440	33107319	chr11|CSTF3:33107440|CSTF3:33107319|reg|-		reg	SAME	14	s_001_Day141_definitive_cardiomyocyte11_GAGTGG_L007_R1		0.98003595312959
4	CSTF3	33108533	33107535	chr11|CSTF3:33108533|CSTF3:33107535|reg|-		reg	SAME	14	s_001_Day141_definitive_cardiomyocyte11_GAGTGG_L007_R1		0.926577568540528
1	CSTF3	33112077	33108687	chr11|CSTF3:33112077|CSTF3:33108687|reg|-		reg	SAME	14	s_001_Day141_definitive_cardiomyocyte11_GAGTGG_L007_R1		0.910374738228509
4	CSTF3	33117851	33113886	chr11|CSTF3:33117851|CSTF3:33113886|reg|-		reg	SAME	14	s_001_Day141_definitive_cardiomyocyte11_GAGTGG_L007_R1		0.983305755210894
4	CSTF3	33121153	33120696	chr11|CSTF3:33121153|CSTF3:33120696|reg|-		reg	SAME	14	s_001_Day141_definitive_cardiomyocyte11_GAGTGG_L007_R1		0.992404374340684
8	CSTF3	33127112	33124730	chr11|CSTF3:33127112|CSTF3:33124730|reg|-		reg	SAME	14	s_001_Day141_definitive_cardiomyocyte11_GAGTGG_L007_R1		0.998873009977437
4	CSTF3	33129448	33127610	chr11|CSTF3:33129448|CSTF3:33127610|reg|-		reg	SAME	14	s_001_Day141_definitive_cardiomyocyte11_GAGTGG_L007_R1		0.999145771493366
9	CTNND1	57529518	57556508	chr11|CTNND1:57529518|CTNND1:57556508|reg|+		reg	SAME	14	s_001_Day141_definitive_cardiomyocyte11_GAGTGG_L007_R1		0.999999925971506
7	CTNND1	57556627	57558856	chr11|CTNND1:57556627|CTNND1:57558856|reg|+		reg	SAME	14	s_001_Day141_definitive_cardiomyocyte11_GAGTGG_L007_R1		0.999805374442611
1	CTNND1	57559145	57563048	chr11|CTNND1:57559145|CTNND1:57563048|reg|+		reg	SAME	14	s_001_Day141_definitive_cardiomyocyte11_GAGTGG_L007_R1		0.900954943963477
4	CTNND1	57561553	57563048	chr11|CTNND1:57561553|CTNND1:57563048|reg|+		reg	SAME	14	s_001_Day141_definitive_cardiomyocyte11_GAGTGG_L007_R1		0.996759578449909
9	CTNND1	57563201	57563928	chr11|CTNND1:57563201|CTNND1:57563928|reg|+		reg	SAME	14	s_001_Day141_definitive_cardiomyocyte11_GAGTGG_L007_R1		0.997555690702623
3	CTNND1	57569668	57571092	chr11|CTNND1:57569668|CTNND1:57571092|reg|+		reg	SAME	14	s_001_Day141_definitive_cardiomyocyte11_GAGTGG_L007_R1		0.907540449582478
4	CTNND1	57572252	57573353	chr11|CTNND1:57572252|CTNND1:57573353|reg|+		reg	SAME	14	s_001_Day141_definitive_cardiomyocyte11_GAGTGG_L007_R1		0.999439791493717
2	CTNND1	57573507	57573932	chr11|CTNND1:57573507|CTNND1:57573932|reg|+		reg	SAME	14	s_001_Day141_definitive_cardiomyocyte11_GAGTGG_L007_R1		0.989195191373933
5	CTNND1	57576012	57576745	chr11|CTNND1:57576012|CTNND1:57576745|reg|+		reg	SAME	14	s_001_Day141_definitive_cardiomyocyte11_GAGTGG_L007_R1		0.999881190774481
13	CTNND1	57577695	57578870	chr11|CTNND1:57577695|CTNND1:57578870|reg|+		reg	SAME	14	s_001_Day141_definitive_cardiomyocyte11_GAGTGG_L007_R1		0.999998897333867
19	CTNND1	57581845	57582865	chr11|CTNND1:57581845|CTNND1:57582865|reg|+		reg	SAME	14	s_001_Day141_definitive_cardiomyocyte11_GAGTGG_L007_R1		0.999999803744785
5	CTR9	10774317	10776504	chr11|CTR9:10774317|CTR9:10776504|reg|+		reg	SAME	14	s_001_Day141_definitive_cardiomyocyte11_GAGTGG_L007_R1		0.998598067785452
4	CTR9	10777342	10778295	chr11|CTR9:10777342|CTR9:10778295|reg|+		reg	SAME	14	s_001_Day141_definitive_cardiomyocyte11_GAGTGG_L007_R1		0.967748380964302
2	CTR9	10781868	10783493	chr11|CTR9:10781868|CTR9:10783493|reg|+		reg	SAME	14	s_001_Day141_definitive_cardiomyocyte11_GAGTGG_L007_R1		0.930972987146164
4	CTR9	10783601	10784977	chr11|CTR9:10783601|CTR9:10784977|reg|+		reg	SAME	14	s_001_Day141_definitive_cardiomyocyte11_GAGTGG_L007_R1		0.998480541982766
8	CTR9	10785085	10785189	chr11|CTR9:10785085|CTR9:10785189|reg|+		reg	SAME	14	s_001_Day141_definitive_cardiomyocyte11_GAGTGG_L007_R1		0.99226276469369
3	CTR9	10785426	10785658	chr11|CTR9:10785426|CTR9:10785658|reg|+		reg	SAME	14	s_001_Day141_definitive_cardiomyocyte11_GAGTGG_L007_R1		0.991452100503262
4	CTR9	10785748	10785854	chr11|CTR9:10785748|CTR9:10785854|reg|+		reg	SAME	14	s_001_Day141_definitive_cardiomyocyte11_GAGTGG_L007_R1		0.923613365435456
5	CTR9	10786278	10787948	chr11|CTR9:10786278|CTR9:10787948|reg|+		reg	SAME	14	s_001_Day141_definitive_cardiomyocyte11_GAGTGG_L007_R1		0.999857113475537
5	CTR9	10788037	10789352	chr11|CTR9:10788037|CTR9:10789352|reg|+		reg	SAME	14	s_001_Day141_definitive_cardiomyocyte11_GAGTGG_L007_R1		0.99987529932984
3	CTR9	10789538	10789620	chr11|CTR9:10789538|CTR9:10789620|reg|+		reg	SAME	14	s_001_Day141_definitive_cardiomyocyte11_GAGTGG_L007_R1		0.994783606320002
7	CTR9	10790038	10791756	chr11|CTR9:10790038|CTR9:10791756|reg|+		reg	SAME	14	s_001_Day141_definitive_cardiomyocyte11_GAGTGG_L007_R1		0.999945304798993
2	CTR9	10792179	10793091	chr11|CTR9:10792179|CTR9:10793091|reg|+		reg	SAME	14	s_001_Day141_definitive_cardiomyocyte11_GAGTGG_L007_R1		0.974088543573256
3	CTR9	10797180	10800225	chr11|CTR9:10797180|CTR9:10800225|reg|+		reg	SAME	14	s_001_Day141_definitive_cardiomyocyte11_GAGTGG_L007_R1		0.933032287683614
10	CTSC	88029300	88027676	chr11|CTSC:88029300|CTSC:88027676|reg|-		reg	SAME	14	s_001_Day141_definitive_cardiomyocyte11_GAGTGG_L007_R1		0.999699893262664
6	CTSC	88033697	88029432	chr11|CTSC:88033697|CTSC:88029432|reg|-		reg	SAME	14	s_001_Day141_definitive_cardiomyocyte11_GAGTGG_L007_R1		0.997936667193715
6	CTSC	88042330	88033813	chr11|CTSC:88042330|CTSC:88033813|reg|-		reg	SAME	14	s_001_Day141_definitive_cardiomyocyte11_GAGTGG_L007_R1		0.992690105222406
5	CTSC	88068104	88045722	chr11|CTSC:88068104|CTSC:88045722|reg|-		reg	SAME	14	s_001_Day141_definitive_cardiomyocyte11_GAGTGG_L007_R1		0.985517163689968
2	CTSD	1780745	1780317	chr11|CTSD:1780745|CTSD:1780317|reg|-		reg	SAME	14	s_001_Day141_definitive_cardiomyocyte11_GAGTGG_L007_R1		0.958898888678031
7	CTTN	70256066	70260647	chr11|CTTN:70256066|CTTN:70260647|reg|+		reg	SAME	14	s_001_Day141_definitive_cardiomyocyte11_GAGTGG_L007_R1		0.99986954891218
9	CTTN	70265962	70266505	chr11|CTTN:70265962|CTTN:70266505|reg|+		reg	SAME	14	s_001_Day141_definitive_cardiomyocyte11_GAGTGG_L007_R1		0.994622652718181
2	CUL5	107917096	107920616	chr11|CUL5:107917096|CUL5:107920616|reg|+		reg	SAME	14	s_001_Day141_definitive_cardiomyocyte11_GAGTGG_L007_R1		0.981019133259579
10	CUL5	107923528	107925373	chr11|CUL5:107923528|CUL5:107925373|reg|+		reg	SAME	14	s_001_Day141_definitive_cardiomyocyte11_GAGTGG_L007_R1		0.999999999751121
4	CUL5	107940916	107943058	chr11|CUL5:107940916|CUL5:107943058|reg|+		reg	SAME	14	s_001_Day141_definitive_cardiomyocyte11_GAGTGG_L007_R1		0.996602964991545
4	CUL5	107944224	107948902	chr11|CUL5:107944224|CUL5:107948902|reg|+		reg	SAME	14	s_001_Day141_definitive_cardiomyocyte11_GAGTGG_L007_R1		0.961428896681063
9	CUL5	107948967	107959253	chr11|CUL5:107948967|CUL5:107959253|reg|+		reg	SAME	14	s_001_Day141_definitive_cardiomyocyte11_GAGTGG_L007_R1		0.999893604257041
7	CUL5	107959386	107960218	chr11|CUL5:107959386|CUL5:107960218|reg|+		reg	SAME	14	s_001_Day141_definitive_cardiomyocyte11_GAGTGG_L007_R1		0.999968779430292
4	CUL5	107965241	107965538	chr11|CUL5:107965241|CUL5:107965538|reg|+		reg	SAME	14	s_001_Day141_definitive_cardiomyocyte11_GAGTGG_L007_R1		0.904328467959228
2	CUL5	107965714	107966256	chr11|CUL5:107965714|CUL5:107966256|reg|+		reg	SAME	14	s_001_Day141_definitive_cardiomyocyte11_GAGTGG_L007_R1		0.967704613753222
4	CUL5	107966418	107968362	chr11|CUL5:107966418|CUL5:107968362|reg|+		reg	SAME	14	s_001_Day141_definitive_cardiomyocyte11_GAGTGG_L007_R1		0.989890698924773
6	CUL5	107968481	107969132	chr11|CUL5:107968481|CUL5:107969132|reg|+		reg	SAME	14	s_001_Day141_definitive_cardiomyocyte11_GAGTGG_L007_R1		0.999206063164285
4	CWC15	94703152	94699577	chr11|CWC15:94703152|CWC15:94699577|reg|-		reg	SAME	14	s_001_Day141_definitive_cardiomyocyte11_GAGTGG_L007_R1		0.983939799632051
4	CWC15	94704140	94703260	chr11|CWC15:94704140|CWC15:94703260|reg|-		reg	SAME	14	s_001_Day141_definitive_cardiomyocyte11_GAGTGG_L007_R1		0.977894967206525
5	CWC15	94704538	94704229	chr11|CWC15:94704538|CWC15:94704229|reg|-		reg	SAME	14	s_001_Day141_definitive_cardiomyocyte11_GAGTGG_L007_R1		0.987442153770276
9	CWC15	94705218	94704651	chr11|CWC15:94705218|CWC15:94704651|reg|-		reg	SAME	14	s_001_Day141_definitive_cardiomyocyte11_GAGTGG_L007_R1		0.999991759419347
3	CWF19L2	107219662	107207439	chr11|CWF19L2:107219662|CWF19L2:107207439|reg|-		reg	SAME	14	s_001_Day141_definitive_cardiomyocyte11_GAGTGG_L007_R1		0.993144742747214
3	CWF19L2	107263504	107260937	chr11|CWF19L2:107263504|CWF19L2:107260937|reg|-		reg	SAME	14	s_001_Day141_definitive_cardiomyocyte11_GAGTGG_L007_R1		0.997318572856502
2	CWF19L2	107286934	107263621	chr11|CWF19L2:107286934|CWF19L2:107263621|reg|-		reg	SAME	14	s_001_Day141_definitive_cardiomyocyte11_GAGTGG_L007_R1		0.957409174550584
5	CWF19L2	107309815	107304475	chr11|CWF19L2:107309815|CWF19L2:107304475|reg|-		reg	SAME	14	s_001_Day141_definitive_cardiomyocyte11_GAGTGG_L007_R1		0.947672036448658
2	CYP2R1	14907321	14902314	chr11|CYP2R1:14907321|CYP2R1:14902314|reg|-		reg	SAME	14	s_001_Day141_definitive_cardiomyocyte11_GAGTGG_L007_R1		0.979192381249696
1	DCDC1	31349663	31329455	chr11|DCDC1:31349663|DCDC1:31329455|reg|-		reg	SAME	14	s_001_Day141_definitive_cardiomyocyte11_GAGTGG_L007_R1		0.901802343279907
3	DCHS1	6646827	6646712	chr11|DCHS1:6646827|DCHS1:6646712|reg|-		reg	SAME	14	s_001_Day141_definitive_cardiomyocyte11_GAGTGG_L007_R1		0.943728410203112
2	DCHS1	6650682	6650061	chr11|DCHS1:6650682|DCHS1:6650061|reg|-		reg	SAME	14	s_001_Day141_definitive_cardiomyocyte11_GAGTGG_L007_R1		0.905604332303129
1	DCPS	126201445	126208180	chr11|DCPS:126201445|DCPS:126208180|reg|+		reg	SAME	14	s_001_Day141_definitive_cardiomyocyte11_GAGTGG_L007_R1		0.904264146522685
5	DCUN1D5	102935003	102933143	chr11|DCUN1D5:102935003|DCUN1D5:102933143|reg|-		reg	SAME	14	s_001_Day141_definitive_cardiomyocyte11_GAGTGG_L007_R1		0.99773293468943
6	DCUN1D5	102937187	102937102	chr11|DCUN1D5:102937187|DCUN1D5:102937102|reg|-		reg	SAME	14	s_001_Day141_definitive_cardiomyocyte11_GAGTGG_L007_R1		0.999821330034847
12	DCUN1D5	102953984	102953568	chr11|DCUN1D5:102953984|DCUN1D5:102953568|reg|-		reg	SAME	14	s_001_Day141_definitive_cardiomyocyte11_GAGTGG_L007_R1		0.999984086685849
3	DCUN1D5	102962515	102960047	chr11|DCUN1D5:102962515|DCUN1D5:102960047|reg|-		reg	SAME	14	s_001_Day141_definitive_cardiomyocyte11_GAGTGG_L007_R1		0.984172230131835
19	DDB1	61068280	61067691	chr11|DDB1:61068280|DDB1:61067691|reg|-		reg	SAME	14	s_001_Day141_definitive_cardiomyocyte11_GAGTGG_L007_R1		0.999999999537789
9	DDB1	61069728	61068404	chr11|DDB1:61069728|DDB1:61068404|reg|-		reg	SAME	14	s_001_Day141_definitive_cardiomyocyte11_GAGTGG_L007_R1		0.999921998351564
26	DDB1	61076454	61071507	chr11|DDB1:61076454|DDB1:61071507|reg|-		reg	SAME	14	s_001_Day141_definitive_cardiomyocyte11_GAGTGG_L007_R1		0.999999999626323
35	DDB1	61077267	61076549	chr11|DDB1:61077267|DDB1:61076549|reg|-		reg	SAME	14	s_001_Day141_definitive_cardiomyocyte11_GAGTGG_L007_R1		1
27	DDB1	61077766	61077432	chr11|DDB1:61077766|DDB1:61077432|reg|-		reg	SAME	14	s_001_Day141_definitive_cardiomyocyte11_GAGTGG_L007_R1		1
9	DDB1	61079460	61079367	chr11|DDB1:61079460|DDB1:61079367|reg|-		reg	SAME	14	s_001_Day141_definitive_cardiomyocyte11_GAGTGG_L007_R1		0.999161529876333
24	DDB1	61080970	61079556	chr11|DDB1:61080970|DDB1:61079556|reg|-		reg	SAME	14	s_001_Day141_definitive_cardiomyocyte11_GAGTGG_L007_R1		0.999946952924282
12	DDB1	61081333	61081178	chr11|DDB1:61081333|DDB1:61081178|reg|-		reg	SAME	14	s_001_Day141_definitive_cardiomyocyte11_GAGTGG_L007_R1		0.999999709570649
9	DDB1	61081779	61081682	chr11|DDB1:61081779|DDB1:61081682|reg|-		reg	SAME	14	s_001_Day141_definitive_cardiomyocyte11_GAGTGG_L007_R1		0.988538851760347
13	DDB1	61083756	61081958	chr11|DDB1:61083756|DDB1:61081958|reg|-		reg	SAME	14	s_001_Day141_definitive_cardiomyocyte11_GAGTGG_L007_R1		0.999999998559219
26	DDB1	61083963	61083865	chr11|DDB1:61083963|DDB1:61083865|reg|-		reg	SAME	14	s_001_Day141_definitive_cardiomyocyte11_GAGTGG_L007_R1		0.999999999778455
3	DDB1	61089066	61084039	chr11|DDB1:61089066|DDB1:61084039|reg|-		reg	SAME	14	s_001_Day141_definitive_cardiomyocyte11_GAGTGG_L007_R1		0.990466756616944
2	DDB1	61089767	61089169	chr11|DDB1:61089767|DDB1:61089169|reg|-		reg	SAME	14	s_001_Day141_definitive_cardiomyocyte11_GAGTGG_L007_R1		0.98357933978443
7	DDB1	61090482	61089884	chr11|DDB1:61090482|DDB1:61089884|reg|-		reg	SAME	14	s_001_Day141_definitive_cardiomyocyte11_GAGTGG_L007_R1		0.999724709808235
6	DDB1	61091450	61090566	chr11|DDB1:61091450|DDB1:61090566|reg|-		reg	SAME	14	s_001_Day141_definitive_cardiomyocyte11_GAGTGG_L007_R1		0.999388487934355
6	DDB1	61093082	61091609	chr11|DDB1:61093082|DDB1:61091609|reg|-		reg	SAME	14	s_001_Day141_definitive_cardiomyocyte11_GAGTGG_L007_R1		0.999967514593123
5	DDB1	61094250	61093180	chr11|DDB1:61094250|DDB1:61093180|reg|-		reg	SAME	14	s_001_Day141_definitive_cardiomyocyte11_GAGTGG_L007_R1		0.99749520352852
8	DDB1	61096834	61094365	chr11|DDB1:61096834|DDB1:61094365|reg|-		reg	SAME	14	s_001_Day141_definitive_cardiomyocyte11_GAGTGG_L007_R1		0.999995139707676
2	DDB1	61097429	61097056	chr11|DDB1:61097429|DDB1:61097056|reg|-		reg	SAME	14	s_001_Day141_definitive_cardiomyocyte11_GAGTGG_L007_R1		0.972693711507113
9	DDB1	61099014	61097546	chr11|DDB1:61099014|DDB1:61097546|reg|-		reg	SAME	14	s_001_Day141_definitive_cardiomyocyte11_GAGTGG_L007_R1		0.985627117021634
2	DDB2	47238600	47254364	chr11|DDB2:47238600|DDB2:47254364|reg|+		reg	SAME	14	s_001_Day141_definitive_cardiomyocyte11_GAGTGG_L007_R1		0.941263706699826
2	DDX10	108549162	108550097	chr11|DDX10:108549162|DDX10:108550097|reg|+		reg	SAME	14	s_001_Day141_definitive_cardiomyocyte11_GAGTGG_L007_R1		0.986534810416939
2	DDX10	108594189	108709172	chr11|DDX10:108594189|DDX10:108709172|reg|+		reg	SAME	14	s_001_Day141_definitive_cardiomyocyte11_GAGTGG_L007_R1		0.928557333730306
3	DDX10	108788745	108810972	chr11|DDX10:108788745|DDX10:108810972|reg|+		reg	SAME	14	s_001_Day141_definitive_cardiomyocyte11_GAGTGG_L007_R1		0.965846534033747
10	DDX6	118626968	118626212	chr11|DDX6:118626968|DDX6:118626212|reg|-		reg	SAME	14	s_001_Day141_definitive_cardiomyocyte11_GAGTGG_L007_R1		0.984893457431928
10	DDX6	118627879	118627032	chr11|DDX6:118627879|DDX6:118627032|reg|-		reg	SAME	14	s_001_Day141_definitive_cardiomyocyte11_GAGTGG_L007_R1		0.987947070781734
9	DDX6	118633920	118630753	chr11|DDX6:118633920|DDX6:118630753|reg|-		reg	SAME	14	s_001_Day141_definitive_cardiomyocyte11_GAGTGG_L007_R1		0.999541058575981
5	DDX6	118635916	118634015	chr11|DDX6:118635916|DDX6:118634015|reg|-		reg	SAME	14	s_001_Day141_definitive_cardiomyocyte11_GAGTGG_L007_R1		0.997830750806285
11	DDX6	118638930	118636063	chr11|DDX6:118638930|DDX6:118636063|reg|-		reg	SAME	14	s_001_Day141_definitive_cardiomyocyte11_GAGTGG_L007_R1		0.999997270339584
13	DDX6	118651829	118650445	chr11|DDX6:118651829|DDX6:118650445|reg|-		reg	SAME	14	s_001_Day141_definitive_cardiomyocyte11_GAGTGG_L007_R1		0.982985193559154
4	DDX6	118656760	118651893	chr11|DDX6:118656760|DDX6:118651893|reg|-		reg	SAME	14	s_001_Day141_definitive_cardiomyocyte11_GAGTGG_L007_R1		0.996772152978317
1	DEAF1	686857	684963	chr11|DEAF1:686857|DEAF1:684963|reg|-		reg	SAME	14	s_001_Day141_definitive_cardiomyocyte11_GAGTGG_L007_R1		0.911832053964222
3	DENND5A	9165643	9165032	chr11|DENND5A:9165643|DENND5A:9165032|reg|-		reg	SAME	14	s_001_Day141_definitive_cardiomyocyte11_GAGTGG_L007_R1		0.985152807926353
8	DENND5A	9167216	9166660	chr11|DENND5A:9167216|DENND5A:9166660|reg|-		reg	SAME	14	s_001_Day141_definitive_cardiomyocyte11_GAGTGG_L007_R1		0.999990971960028
19	DENND5A	9168576	9167362	chr11|DENND5A:9168576|DENND5A:9167362|reg|-		reg	SAME	14	s_001_Day141_definitive_cardiomyocyte11_GAGTGG_L007_R1		0.999999931448725
13	DENND5A	9171627	9168698	chr11|DENND5A:9171627|DENND5A:9168698|reg|-		reg	SAME	14	s_001_Day141_definitive_cardiomyocyte11_GAGTGG_L007_R1		0.973022815351673
15	DENND5A	9182259	9173989	chr11|DENND5A:9182259|DENND5A:9173989|reg|-		reg	SAME	14	s_001_Day141_definitive_cardiomyocyte11_GAGTGG_L007_R1		0.999999772495406
5	DENND5A	9187382	9182412	chr11|DENND5A:9187382|DENND5A:9182412|reg|-		reg	SAME	14	s_001_Day141_definitive_cardiomyocyte11_GAGTGG_L007_R1		0.999291470046141
8	DENND5A	9191402	9187514	chr11|DENND5A:9191402|DENND5A:9187514|reg|-		reg	SAME	14	s_001_Day141_definitive_cardiomyocyte11_GAGTGG_L007_R1		0.998577085718877
4	DENND5A	9192173	9191496	chr11|DENND5A:9192173|DENND5A:9191496|reg|-		reg	SAME	14	s_001_Day141_definitive_cardiomyocyte11_GAGTGG_L007_R1		0.958041432856535
5	DENND5A	9199678	9192324	chr11|DENND5A:9199678|DENND5A:9192324|reg|-		reg	SAME	14	s_001_Day141_definitive_cardiomyocyte11_GAGTGG_L007_R1		0.999874750694166
33	DENND5A	9200404	9199913	chr11|DENND5A:9200404|DENND5A:9199913|reg|-		reg	SAME	14	s_001_Day141_definitive_cardiomyocyte11_GAGTGG_L007_R1		1
7	DENND5A	9202313	9200620	chr11|DENND5A:9202313|DENND5A:9200620|reg|-		reg	SAME	14	s_001_Day141_definitive_cardiomyocyte11_GAGTGG_L007_R1		0.999735035461244
7	DENND5A	9225206	9215228	chr11|DENND5A:9225206|DENND5A:9215228|reg|-		reg	SAME	14	s_001_Day141_definitive_cardiomyocyte11_GAGTGG_L007_R1		0.999996863765678
11	DENND5A	9228219	9225864	chr11|DENND5A:9228219|DENND5A:9225864|reg|-		reg	SAME	14	s_001_Day141_definitive_cardiomyocyte11_GAGTGG_L007_R1		0.997821515359004
2	DENND5A	9286507	9229179	chr11|DENND5A:9286507|DENND5A:9229179|reg|-		reg	SAME	14	s_001_Day141_definitive_cardiomyocyte11_GAGTGG_L007_R1		0.951587524437647
3	DGAT2	75501340	75501705	chr11|DGAT2:75501340|DGAT2:75501705|reg|+		reg	SAME	14	s_001_Day141_definitive_cardiomyocyte11_GAGTGG_L007_R1		0.972351919728132
4	DHCR7	71155038	71153399	chr11|DHCR7:71155038|DHCR7:71153399|reg|-		reg	SAME	14	s_001_Day141_definitive_cardiomyocyte11_GAGTGG_L007_R1		0.989384657176317
3	DIXDC1	111808283	111835272	chr11|DIXDC1:111808283|DIXDC1:111835272|reg|+		reg	SAME	14	s_001_Day141_definitive_cardiomyocyte11_GAGTGG_L007_R1		0.905058264872368
16	DIXDC1	111863243	111863674	chr11|DIXDC1:111863243|DIXDC1:111863674|reg|+		reg	SAME	14	s_001_Day141_definitive_cardiomyocyte11_GAGTGG_L007_R1		0.999999997519425
10	DIXDC1	111863728	111864219	chr11|DIXDC1:111863728|DIXDC1:111864219|reg|+		reg	SAME	14	s_001_Day141_definitive_cardiomyocyte11_GAGTGG_L007_R1		0.998636492081183
6	DIXDC1	111864312	111864392	chr11|DIXDC1:111864312|DIXDC1:111864392|reg|+		reg	SAME	14	s_001_Day141_definitive_cardiomyocyte11_GAGTGG_L007_R1		0.999469881726695
6	DIXDC1	111888609	111889679	chr11|DIXDC1:111888609|DIXDC1:111889679|reg|+		reg	SAME	14	s_001_Day141_definitive_cardiomyocyte11_GAGTGG_L007_R1		0.999723051805201
28	DKK3	12023846	12020326	chr11|DKK3:12023846|DKK3:12020326|reg|-		reg	SAME	14	s_001_Day141_definitive_cardiomyocyte11_GAGTGG_L007_R1		0.999999999994164
7	DKK3	12029916	12023984	chr11|DKK3:12029916|DKK3:12023984|reg|-		reg	SAME	14	s_001_Day141_definitive_cardiomyocyte11_GAGTGG_L007_R1		0.999973083778792
5	DLAT	111897023	111899238	chr11|DLAT:111897023|DLAT:111899238|reg|+		reg	SAME	14	s_001_Day141_definitive_cardiomyocyte11_GAGTGG_L007_R1		0.977981561361916
11	DLAT	111899363	111899515	chr11|DLAT:111899363|DLAT:111899515|reg|+		reg	SAME	14	s_001_Day141_definitive_cardiomyocyte11_GAGTGG_L007_R1		0.998056725477854
5	DLAT	111922073	111930626	chr11|DLAT:111922073|DLAT:111930626|reg|+		reg	SAME	14	s_001_Day141_definitive_cardiomyocyte11_GAGTGG_L007_R1		0.999853918665302
14	DLAT	111930789	111931761	chr11|DLAT:111930789|DLAT:111931761|reg|+		reg	SAME	14	s_001_Day141_definitive_cardiomyocyte11_GAGTGG_L007_R1		0.999997478979444
12	DLAT	111931898	111933129	chr11|DLAT:111931898|DLAT:111933129|reg|+		reg	SAME	14	s_001_Day141_definitive_cardiomyocyte11_GAGTGG_L007_R1		0.999999959855869
2	DLG2	83641370	83585531	chr11|DLG2:83641370|DLG2:83585531|reg|-		reg	SAME	14	s_001_Day141_definitive_cardiomyocyte11_GAGTGG_L007_R1		0.989066568331175
2	DLG2	83691548	83676511	chr11|DLG2:83691548|DLG2:83676511|reg|-		reg	SAME	14	s_001_Day141_definitive_cardiomyocyte11_GAGTGG_L007_R1		0.988986191022734
3	DLG2	84996263	84865695	chr11|DLG2:84996263|DLG2:84865695|reg|-		reg	SAME	14	s_001_Day141_definitive_cardiomyocyte11_GAGTGG_L007_R1		0.940555658735646
2	DNAJC24	31436496	31447833	chr11|DNAJC24:31436496|DNAJC24:31447833|reg|+		reg	SAME	14	s_001_Day141_definitive_cardiomyocyte11_GAGTGG_L007_R1		0.966198607447235
3	DPAGT1	118968564	118968261	chr11|DPAGT1:118968564|DPAGT1:118968261|reg|-		reg	SAME	14	s_001_Day141_definitive_cardiomyocyte11_GAGTGG_L007_R1		0.997058926287347
1	DPF2	65101389	65107855	chr11|DPF2:65101389|DPF2:65107855|reg|+		reg	SAME	14	s_001_Day141_definitive_cardiomyocyte11_GAGTGG_L007_R1		0.907902436772702
2	DRAP1	65687512	65687813	chr11|DRAP1:65687512|DRAP1:65687813|reg|+		reg	SAME	14	s_001_Day141_definitive_cardiomyocyte11_GAGTGG_L007_R1		0.929721105528641
3	DRAP1	65688133	65688354	chr11|DRAP1:65688133|DRAP1:65688354|reg|+		reg	SAME	14	s_001_Day141_definitive_cardiomyocyte11_GAGTGG_L007_R1		0.990160260026913
1	DYNC2H1	102984436	102984831	chr11|DYNC2H1:102984436|DYNC2H1:102984831|reg|+		reg	SAME	14	s_001_Day141_definitive_cardiomyocyte11_GAGTGG_L007_R1		0.908834575503707
2	DYNC2H1	102986024	102987298	chr11|DYNC2H1:102986024|DYNC2H1:102987298|reg|+		reg	SAME	14	s_001_Day141_definitive_cardiomyocyte11_GAGTGG_L007_R1		0.971358917245495
1	DYNC2H1	102988592	102991175	chr11|DYNC2H1:102988592|DYNC2H1:102991175|reg|+		reg	SAME	14	s_001_Day141_definitive_cardiomyocyte11_GAGTGG_L007_R1		0.908234865056088
1	DYNC2H1	102992225	102993553	chr11|DYNC2H1:102992225|DYNC2H1:102993553|reg|+		reg	SAME	14	s_001_Day141_definitive_cardiomyocyte11_GAGTGG_L007_R1		0.908834575503707
2	DYNC2H1	103006677	103013996	chr11|DYNC2H1:103006677|DYNC2H1:103013996|reg|+		reg	SAME	14	s_001_Day141_definitive_cardiomyocyte11_GAGTGG_L007_R1		0.978557229239553
2	DYNC2H1	103023014	103024031	chr11|DYNC2H1:103023014|DYNC2H1:103024031|reg|+		reg	SAME	14	s_001_Day141_definitive_cardiomyocyte11_GAGTGG_L007_R1		0.985886582156286
2	DYNC2H1	103039689	103040836	chr11|DYNC2H1:103039689|DYNC2H1:103040836|reg|+		reg	SAME	14	s_001_Day141_definitive_cardiomyocyte11_GAGTGG_L007_R1		0.981041990466546
2	DYNC2H1	103047163	103048284	chr11|DYNC2H1:103047163|DYNC2H1:103048284|reg|+		reg	SAME	14	s_001_Day141_definitive_cardiomyocyte11_GAGTGG_L007_R1		0.90340073080843
2	DYNC2H1	103062993	103068661	chr11|DYNC2H1:103062993|DYNC2H1:103068661|reg|+		reg	SAME	14	s_001_Day141_definitive_cardiomyocyte11_GAGTGG_L007_R1		0.981486169240901
3	DYNC2H1	103070205	103070774	chr11|DYNC2H1:103070205|DYNC2H1:103070774|reg|+		reg	SAME	14	s_001_Day141_definitive_cardiomyocyte11_GAGTGG_L007_R1		0.997509045485082
1	DYNC2H1	103074505	103075550	chr11|DYNC2H1:103074505|DYNC2H1:103075550|reg|+		reg	SAME	14	s_001_Day141_definitive_cardiomyocyte11_GAGTGG_L007_R1		0.903087850603997
2	DYNC2H1	103075693	103080604	chr11|DYNC2H1:103075693|DYNC2H1:103080604|reg|+		reg	SAME	14	s_001_Day141_definitive_cardiomyocyte11_GAGTGG_L007_R1		0.950977416037561
1	DYNC2H1	103082672	103086449	chr11|DYNC2H1:103082672|DYNC2H1:103086449|reg|+		reg	SAME	14	s_001_Day141_definitive_cardiomyocyte11_GAGTGG_L007_R1		0.910374738228509
2	DYNC2H1	103086587	103090643	chr11|DYNC2H1:103086587|DYNC2H1:103090643|reg|+		reg	SAME	14	s_001_Day141_definitive_cardiomyocyte11_GAGTGG_L007_R1		0.962489034469478
2	DYNC2H1	103114520	103115979	chr11|DYNC2H1:103114520|DYNC2H1:103115979|reg|+		reg	SAME	14	s_001_Day141_definitive_cardiomyocyte11_GAGTGG_L007_R1		0.969417052342387
2	DYNC2H1	103116103	103124013	chr11|DYNC2H1:103116103|DYNC2H1:103124013|reg|+		reg	SAME	14	s_001_Day141_definitive_cardiomyocyte11_GAGTGG_L007_R1		0.959146442882631
4	DYNC2H1	103124177	103126143	chr11|DYNC2H1:103124177|DYNC2H1:103126143|reg|+		reg	SAME	14	s_001_Day141_definitive_cardiomyocyte11_GAGTGG_L007_R1		0.977199016807854
6	DYNC2H1	103173982	103175323	chr11|DYNC2H1:103173982|DYNC2H1:103175323|reg|+		reg	SAME	14	s_001_Day141_definitive_cardiomyocyte11_GAGTGG_L007_R1		0.999177180485649
2	DYNC2H1	103175449	103178449	chr11|DYNC2H1:103175449|DYNC2H1:103178449|reg|+		reg	SAME	14	s_001_Day141_definitive_cardiomyocyte11_GAGTGG_L007_R1		0.945340154149817
5	DYNC2H1	103178560	103182606	chr11|DYNC2H1:103178560|DYNC2H1:103182606|reg|+		reg	SAME	14	s_001_Day141_definitive_cardiomyocyte11_GAGTGG_L007_R1		0.999840234341673
2	E2F8	19252177	19251875	chr11|E2F8:19252177|E2F8:19251875|reg|-		reg	SAME	14	s_001_Day141_definitive_cardiomyocyte11_GAGTGG_L007_R1		0.986737106323413
3	EED	85966329	85967428	chr11|EED:85966329|EED:85967428|reg|+		reg	SAME	14	s_001_Day141_definitive_cardiomyocyte11_GAGTGG_L007_R1		0.944242292383625
2	EED	85988180	85988959	chr11|EED:85988180|EED:85988959|reg|+		reg	SAME	14	s_001_Day141_definitive_cardiomyocyte11_GAGTGG_L007_R1		0.992389888891825
9	EI24	125446211	125447399	chr11|EI24:125446211|EI24:125447399|reg|+		reg	SAME	14	s_001_Day141_definitive_cardiomyocyte11_GAGTGG_L007_R1		0.999657110342373
2	EI24	125450100	125451106	chr11|EI24:125450100|EI24:125451106|reg|+		reg	SAME	14	s_001_Day141_definitive_cardiomyocyte11_GAGTGG_L007_R1		0.981763345273395
3	EIF3F	8014571	8015972	chr11|EIF3F:8014571|EIF3F:8015972|reg|+		reg	SAME	14	s_001_Day141_definitive_cardiomyocyte11_GAGTGG_L007_R1		0.958414087094593
4	EIF3M	32608690	32610139	chr11|EIF3M:32608690|EIF3M:32610139|reg|+		reg	SAME	14	s_001_Day141_definitive_cardiomyocyte11_GAGTGG_L007_R1		0.988824539790667
5	EIF3M	32610278	32610557	chr11|EIF3M:32610278|EIF3M:32610557|reg|+		reg	SAME	14	s_001_Day141_definitive_cardiomyocyte11_GAGTGG_L007_R1		0.999910465966528
31	EIF3M	32610681	32611092	chr11|EIF3M:32610681|EIF3M:32611092|reg|+		reg	SAME	14	s_001_Day141_definitive_cardiomyocyte11_GAGTGG_L007_R1		0.999999999999999
28	EIF3M	32611187	32615411	chr11|EIF3M:32611187|EIF3M:32615411|reg|+		reg	SAME	14	s_001_Day141_definitive_cardiomyocyte11_GAGTGG_L007_R1		0.997158257986782
11	EIF3M	32615495	32616459	chr11|EIF3M:32615495|EIF3M:32616459|reg|+		reg	SAME	14	s_001_Day141_definitive_cardiomyocyte11_GAGTGG_L007_R1		0.99877492528543
6	EIF3M	32616559	32617511	chr11|EIF3M:32616559|EIF3M:32617511|reg|+		reg	SAME	14	s_001_Day141_definitive_cardiomyocyte11_GAGTGG_L007_R1		0.941294151815411
24	EIF3M	32617593	32622234	chr11|EIF3M:32617593|EIF3M:32622234|reg|+		reg	SAME	14	s_001_Day141_definitive_cardiomyocyte11_GAGTGG_L007_R1		0.999999999999975
26	EIF3M	32622378	32623307	chr11|EIF3M:32622378|EIF3M:32623307|reg|+		reg	SAME	14	s_001_Day141_definitive_cardiomyocyte11_GAGTGG_L007_R1		0.987614001520847
19	EIF3M	32623368	32623824	chr11|EIF3M:32623368|EIF3M:32623824|reg|+		reg	SAME	14	s_001_Day141_definitive_cardiomyocyte11_GAGTGG_L007_R1		0.999986215136329
9	EIF4G2	10820538	10819428	chr11|EIF4G2:10820538|EIF4G2:10819428|reg|-		reg	SAME	14	s_001_Day141_definitive_cardiomyocyte11_GAGTGG_L007_R1		0.999999339268779
25	EIF4G2	10820759	10820660	chr11|EIF4G2:10820759|EIF4G2:10820660|reg|-		reg	SAME	14	s_001_Day141_definitive_cardiomyocyte11_GAGTGG_L007_R1		0.999999999706358
52	EIF4G2	10821098	10820971	chr11|EIF4G2:10821098|EIF4G2:10820971|reg|-		reg	SAME	14	s_001_Day141_definitive_cardiomyocyte11_GAGTGG_L007_R1		1
28	EIF4G2	10821636	10821303	chr11|EIF4G2:10821636|EIF4G2:10821303|reg|-		reg	SAME	14	s_001_Day141_definitive_cardiomyocyte11_GAGTGG_L007_R1		1
16	EIF4G2	10821978	10821895	chr11|EIF4G2:10821978|EIF4G2:10821895|reg|-		reg	SAME	14	s_001_Day141_definitive_cardiomyocyte11_GAGTGG_L007_R1		0.999999999993936
41	EIF4G2	10822277	10822194	chr11|EIF4G2:10822277|EIF4G2:10822194|reg|-		reg	SAME	14	s_001_Day141_definitive_cardiomyocyte11_GAGTGG_L007_R1		1
22	EIF4G2	10823207	10822634	chr11|EIF4G2:10823207|EIF4G2:10822634|reg|-		reg	SAME	14	s_001_Day141_definitive_cardiomyocyte11_GAGTGG_L007_R1		0.979292956489534
25	EIF4G2	10823840	10823756	chr11|EIF4G2:10823840|EIF4G2:10823756|reg|-		reg	SAME	14	s_001_Day141_definitive_cardiomyocyte11_GAGTGG_L007_R1		0.995804527541739
30	EIF4G2	10824576	10823982	chr11|EIF4G2:10824576|EIF4G2:10823982|reg|-		reg	SAME	14	s_001_Day141_definitive_cardiomyocyte11_GAGTGG_L007_R1		0.999902697792281
24	EIF4G2	10824757	10824675	chr11|EIF4G2:10824757|EIF4G2:10824675|reg|-		reg	SAME	14	s_001_Day141_definitive_cardiomyocyte11_GAGTGG_L007_R1		0.999975871072332
8	EIF4G2	10826459	10825965	chr11|EIF4G2:10826459|EIF4G2:10825965|reg|-		reg	SAME	14	s_001_Day141_definitive_cardiomyocyte11_GAGTGG_L007_R1		0.999947241501421
3	EIF4G2	10828366	10827594	chr11|EIF4G2:10828366|EIF4G2:10827594|reg|-		reg	SAME	14	s_001_Day141_definitive_cardiomyocyte11_GAGTGG_L007_R1		0.996073610906986
3	EIF4G2	10828801	10828432	chr11|EIF4G2:10828801|EIF4G2:10828432|reg|-		reg	SAME	14	s_001_Day141_definitive_cardiomyocyte11_GAGTGG_L007_R1		0.990092197434391
9	EIF4G2	10830251	10828928	chr11|EIF4G2:10830251|EIF4G2:10828928|reg|-		reg	SAME	14	s_001_Day141_definitive_cardiomyocyte11_GAGTGG_L007_R1		0.999464045670071
2	ELP4	31625454	31648656	chr11|ELP4:31625454|ELP4:31648656|reg|+		reg	SAME	14	s_001_Day141_definitive_cardiomyocyte11_GAGTGG_L007_R1		0.958815583330902
6	ELP4	31653952	31669288	chr11|ELP4:31653952|ELP4:31669288|reg|+		reg	SAME	14	s_001_Day141_definitive_cardiomyocyte11_GAGTGG_L007_R1		0.999987183022513
1	EML3	62375137	62374571	chr11|EML3:62375137|EML3:62374571|reg|-		reg	SAME	14	s_001_Day141_definitive_cardiomyocyte11_GAGTGG_L007_R1		0.90721693870456
3	ETS1	128355963	128354966	chr11|ETS1:128355963|ETS1:128354966|reg|-		reg	SAME	14	s_001_Day141_definitive_cardiomyocyte11_GAGTGG_L007_R1		0.963932833699109
2	EXPH5	108388961	108385602	chr11|EXPH5:108388961|EXPH5:108385602|reg|-		reg	SAME	14	s_001_Day141_definitive_cardiomyocyte11_GAGTGG_L007_R1		0.96489773765432
3	EXPH5	108412378	108409913	chr11|EXPH5:108412378|EXPH5:108409913|reg|-		reg	SAME	14	s_001_Day141_definitive_cardiomyocyte11_GAGTGG_L007_R1		0.985451885844754
2	EXT2	44129798	44130743	chr11|EXT2:44129798|EXT2:44130743|reg|+		reg	SAME	14	s_001_Day141_definitive_cardiomyocyte11_GAGTGG_L007_R1		0.927983847281448
2	EXT2	44148505	44151594	chr11|EXT2:44148505|EXT2:44151594|reg|+		reg	SAME	14	s_001_Day141_definitive_cardiomyocyte11_GAGTGG_L007_R1		0.959611460594359
2	EXT2	44151688	44193160	chr11|EXT2:44151688|EXT2:44193160|reg|+		reg	SAME	14	s_001_Day141_definitive_cardiomyocyte11_GAGTGG_L007_R1		0.965840004915443
3	EXT2	44255793	44257842	chr11|EXT2:44255793|EXT2:44257842|reg|+		reg	SAME	14	s_001_Day141_definitive_cardiomyocyte11_GAGTGG_L007_R1		0.985322433561422
7	FADS1	61570503	61570398	chr11|FADS1:61570503|FADS1:61570398|reg|-		reg	SAME	14	s_001_Day141_definitive_cardiomyocyte11_GAGTGG_L007_R1		0.999977304741484
5	FADS1	61570834	61570583	chr11|FADS1:61570834|FADS1:61570583|reg|-		reg	SAME	14	s_001_Day141_definitive_cardiomyocyte11_GAGTGG_L007_R1		0.999540184069125
9	FADS1	61571141	61570931	chr11|FADS1:61571141|FADS1:61570931|reg|-		reg	SAME	14	s_001_Day141_definitive_cardiomyocyte11_GAGTGG_L007_R1		0.999998612475352
11	FADS1	61572156	61571239	chr11|FADS1:61572156|FADS1:61571239|reg|-		reg	SAME	14	s_001_Day141_definitive_cardiomyocyte11_GAGTGG_L007_R1		0.999994244143135
14	FADS1	61578222	61574196	chr11|FADS1:61578222|FADS1:61574196|reg|-		reg	SAME	14	s_001_Day141_definitive_cardiomyocyte11_GAGTGG_L007_R1		0.999999999610186
4	FADS1	61580714	61580140	chr11|FADS1:61580714|FADS1:61580140|reg|-		reg	SAME	14	s_001_Day141_definitive_cardiomyocyte11_GAGTGG_L007_R1		0.998561631573191
2	FADS2	61608003	61608095	chr11|FADS2:61608003|FADS2:61608095|reg|+		reg	SAME	14	s_001_Day141_definitive_cardiomyocyte11_GAGTGG_L007_R1		0.976290134385604
7	FADS2	61615756	61624482	chr11|FADS2:61615756|FADS2:61624482|reg|+		reg	SAME	14	s_001_Day141_definitive_cardiomyocyte11_GAGTGG_L007_R1		0.999846851207646
13	FADS2	61625002	61630443	chr11|FADS2:61625002|FADS2:61630443|reg|+		reg	SAME	14	s_001_Day141_definitive_cardiomyocyte11_GAGTGG_L007_R1		0.999952611631794
6	FADS2	61630850	61631178	chr11|FADS2:61630850|FADS2:61631178|reg|+		reg	SAME	14	s_001_Day141_definitive_cardiomyocyte11_GAGTGG_L007_R1		0.999978958535533
6	FADS2	61631258	61632623	chr11|FADS2:61631258|FADS2:61632623|reg|+		reg	SAME	14	s_001_Day141_definitive_cardiomyocyte11_GAGTGG_L007_R1		0.927878769483761
6	FADS2	61632749	61633109	chr11|FADS2:61632749|FADS2:61633109|reg|+		reg	SAME	14	s_001_Day141_definitive_cardiomyocyte11_GAGTGG_L007_R1		0.999467287336132
3	FAM118B	126104982	126110686	chr11|FAM118B:126104982|FAM118B:126110686|reg|+		reg	SAME	14	s_001_Day141_definitive_cardiomyocyte11_GAGTGG_L007_R1		0.963531080632966
2	FAM118B	126126747	126131319	chr11|FAM118B:126126747|FAM118B:126131319|reg|+		reg	SAME	14	s_001_Day141_definitive_cardiomyocyte11_GAGTGG_L007_R1		0.988490139659851
3	FAM168A	73122438	73120706	chr11|FAM168A:73122438|FAM168A:73120706|reg|-		reg	SAME	14	s_001_Day141_definitive_cardiomyocyte11_GAGTGG_L007_R1		0.96929324688018
6	FAR1	13716501	13721863	chr11|FAR1:13716501|FAR1:13721863|reg|+		reg	SAME	14	s_001_Day141_definitive_cardiomyocyte11_GAGTGG_L007_R1		0.999968884792305
4	FAR1	13722039	13729446	chr11|FAR1:13722039|FAR1:13729446|reg|+		reg	SAME	14	s_001_Day141_definitive_cardiomyocyte11_GAGTGG_L007_R1		0.98090350982602
5	FAR1	13732417	13733310	chr11|FAR1:13732417|FAR1:13733310|reg|+		reg	SAME	14	s_001_Day141_definitive_cardiomyocyte11_GAGTGG_L007_R1		0.991351296872559
2	FAR1	13733355	13733474	chr11|FAR1:13733355|FAR1:13733474|reg|+		reg	SAME	14	s_001_Day141_definitive_cardiomyocyte11_GAGTGG_L007_R1		0.921863168232352
4	FAR1	13734580	13736055	chr11|FAR1:13734580|FAR1:13736055|reg|+		reg	SAME	14	s_001_Day141_definitive_cardiomyocyte11_GAGTGG_L007_R1		0.994303954831609
2	FAU	64888452	64888278	chr11|FAU:64888452|FAU:64888278|reg|-		reg	SAME	14	s_001_Day141_definitive_cardiomyocyte11_GAGTGG_L007_R1		0.980697561408556
3	FBXO3	33768675	33763630	chr11|FBXO3:33768675|FBXO3:33763630|reg|-		reg	SAME	14	s_001_Day141_definitive_cardiomyocyte11_GAGTGG_L007_R1		0.980948183115563
5	FBXO3	33773068	33772207	chr11|FBXO3:33773068|FBXO3:33772207|reg|-		reg	SAME	14	s_001_Day141_definitive_cardiomyocyte11_GAGTGG_L007_R1		0.994753179777907
2	FBXO3	33776000	33773153	chr11|FBXO3:33776000|FBXO3:33773153|reg|-		reg	SAME	14	s_001_Day141_definitive_cardiomyocyte11_GAGTGG_L007_R1		0.970412983897079
5	FBXO3	33777316	33776046	chr11|FBXO3:33777316|FBXO3:33776046|reg|-		reg	SAME	14	s_001_Day141_definitive_cardiomyocyte11_GAGTGG_L007_R1		0.936907721207143
2	FBXO3	33792286	33790560	chr11|FBXO3:33792286|FBXO3:33790560|reg|-		reg	SAME	14	s_001_Day141_definitive_cardiomyocyte11_GAGTGG_L007_R1		0.988447970757048
2	FCHSD2	72554493	72554373	chr11|FCHSD2:72554493|FCHSD2:72554373|reg|-		reg	SAME	14	s_001_Day141_definitive_cardiomyocyte11_GAGTGG_L007_R1		0.976644454434288
2	FCHSD2	72560799	72554577	chr11|FCHSD2:72560799|FCHSD2:72554577|reg|-		reg	SAME	14	s_001_Day141_definitive_cardiomyocyte11_GAGTGG_L007_R1		0.94781491458922
4	FCHSD2	72578909	72560934	chr11|FCHSD2:72578909|FCHSD2:72560934|reg|-		reg	SAME	14	s_001_Day141_definitive_cardiomyocyte11_GAGTGG_L007_R1		0.959514775355954
7	FDX1	110327771	110333077	chr11|FDX1:110327771|FDX1:110333077|reg|+		reg	SAME	14	s_001_Day141_definitive_cardiomyocyte11_GAGTGG_L007_R1		0.999998328027478
5	FIBP	65655070	65653893	chr11|FIBP:65655070|FIBP:65653893|reg|-		reg	SAME	14	s_001_Day141_definitive_cardiomyocyte11_GAGTGG_L007_R1		0.995359881652282
2	FNBP4	47746019	47745724	chr11|FNBP4:47746019|FNBP4:47745724|reg|-		reg	SAME	14	s_001_Day141_definitive_cardiomyocyte11_GAGTGG_L007_R1		0.942666418497593
5	FNBP4	47767607	47765715	chr11|FNBP4:47767607|FNBP4:47765715|reg|-		reg	SAME	14	s_001_Day141_definitive_cardiomyocyte11_GAGTGG_L007_R1		0.999822414185101
5	FNBP4	47774467	47772842	chr11|FNBP4:47774467|FNBP4:47772842|reg|-		reg	SAME	14	s_001_Day141_definitive_cardiomyocyte11_GAGTGG_L007_R1		0.996528608254168
3	FNBP4	47776079	47774654	chr11|FNBP4:47776079|FNBP4:47774654|reg|-		reg	SAME	14	s_001_Day141_definitive_cardiomyocyte11_GAGTGG_L007_R1		0.997982783304095
4	FNBP4	47786821	47776216	chr11|FNBP4:47786821|FNBP4:47776216|reg|-		reg	SAME	14	s_001_Day141_definitive_cardiomyocyte11_GAGTGG_L007_R1		0.995372654994823
6	FXYD6-FXYD2	117710495	117708992	chr11|FXYD6-FXYD2:117710495|FXYD6:117708992|reg|-		reg	SAME	14	s_001_Day141_definitive_cardiomyocyte11_GAGTGG_L007_R1		0.999785800490389
5	FXYD6-FXYD2	117712505	117711899	chr11|FXYD6-FXYD2:117712505|FXYD6-FXYD2:117711899|reg|-		reg	SAME	14	s_001_Day141_definitive_cardiomyocyte11_GAGTGG_L007_R1		0.998586307644717
2	FZD4	86665842	86663512	chr11|FZD4:86665842|FZD4:86663512|reg|-		reg	SAME	14	s_001_Day141_definitive_cardiomyocyte11_GAGTGG_L007_R1		0.92597485145811
4	GANAB	62393536	62393396	chr11|GANAB:62393536|GANAB:62393396|reg|-		reg	SAME	14	s_001_Day141_definitive_cardiomyocyte11_GAGTGG_L007_R1		0.992898932962682
8	GANAB	62393806	62393637	chr11|GANAB:62393806|GANAB:62393637|reg|-		reg	SAME	14	s_001_Day141_definitive_cardiomyocyte11_GAGTGG_L007_R1		0.999981837798895
3	GANAB	62394042	62393919	chr11|GANAB:62394042|GANAB:62393919|reg|-		reg	SAME	14	s_001_Day141_definitive_cardiomyocyte11_GAGTGG_L007_R1		0.995660807551718
3	GANAB	62394519	62394406	chr11|GANAB:62394519|GANAB:62394406|reg|-		reg	SAME	14	s_001_Day141_definitive_cardiomyocyte11_GAGTGG_L007_R1		0.916718086263545
5	GANAB	62396240	62394825	chr11|GANAB:62396240|GANAB:62394825|reg|-		reg	SAME	14	s_001_Day141_definitive_cardiomyocyte11_GAGTGG_L007_R1		0.999765082277929
3	GANAB	62397668	62397429	chr11|GANAB:62397668|GANAB:62397429|reg|-		reg	SAME	14	s_001_Day141_definitive_cardiomyocyte11_GAGTGG_L007_R1		0.991091024469686
2	GANAB	62398501	62398308	chr11|GANAB:62398501|GANAB:62398308|reg|-		reg	SAME	14	s_001_Day141_definitive_cardiomyocyte11_GAGTGG_L007_R1		0.988765314915149
3	GANAB	62400916	62400743	chr11|GANAB:62400916|GANAB:62400743|reg|-		reg	SAME	14	s_001_Day141_definitive_cardiomyocyte11_GAGTGG_L007_R1		0.989413153898461
3	GANAB	62406830	62406582	chr11|GANAB:62406830|GANAB:62406582|reg|-		reg	SAME	14	s_001_Day141_definitive_cardiomyocyte11_GAGTGG_L007_R1		0.983741424392637
3	GANAB	62407098	62406939	chr11|GANAB:62407098|GANAB:62406939|reg|-		reg	SAME	14	s_001_Day141_definitive_cardiomyocyte11_GAGTGG_L007_R1		0.96935056883567
2	GAS2	22696560	22707213	chr11|GAS2:22696560|GAS2:22707213|reg|+		reg	SAME	14	s_001_Day141_definitive_cardiomyocyte11_GAGTGG_L007_R1		0.944356470351567
3	GRIA4	105481812	105483002	chr11|GRIA4:105481812|GRIA4:105483002|reg|+		reg	SAME	14	s_001_Day141_definitive_cardiomyocyte11_GAGTGG_L007_R1		0.990851275675366
8	GSTP1	67353682	67353859	chr11|GSTP1:67353682|GSTP1:67353859|reg|+		reg	SAME	14	s_001_Day141_definitive_cardiomyocyte11_GAGTGG_L007_R1		0.986048037814482
7	GTF2H1	18361204	18362807	chr11|GTF2H1:18361204|GTF2H1:18362807|reg|+		reg	SAME	14	s_001_Day141_definitive_cardiomyocyte11_GAGTGG_L007_R1		0.99998991567839
4	GTF2H1	18373516	18373875	chr11|GTF2H1:18373516|GTF2H1:18373875|reg|+		reg	SAME	14	s_001_Day141_definitive_cardiomyocyte11_GAGTGG_L007_R1		0.952993661324112
4	GTF2H1	18380187	18382161	chr11|GTF2H1:18380187|GTF2H1:18382161|reg|+		reg	SAME	14	s_001_Day141_definitive_cardiomyocyte11_GAGTGG_L007_R1		0.992838606263681
11	H19	2017105	2017024	chr11|H19:2017105|H19:2017024|reg|-		reg	SAME	14	s_001_Day141_definitive_cardiomyocyte11_GAGTGG_L007_R1		0.979480992697624
3	H19	2017308	2017228	chr11|H19:2017308|H19:2017228|reg|-		reg	SAME	14	s_001_Day141_definitive_cardiomyocyte11_GAGTGG_L007_R1		0.963435229411013
11	HIPK3	33309057	33350055	chr11|HIPK3:33309057|HIPK3:33350055|reg|+		reg	SAME	14	s_001_Day141_definitive_cardiomyocyte11_GAGTGG_L007_R1		0.999999663428998
13	HIPK3	33350179	33358620	chr11|HIPK3:33350179|HIPK3:33358620|reg|+		reg	SAME	14	s_001_Day141_definitive_cardiomyocyte11_GAGTGG_L007_R1		0.999999983600424
23	HIPK3	33358740	33360302	chr11|HIPK3:33358740|HIPK3:33360302|reg|+		reg	SAME	14	s_001_Day141_definitive_cardiomyocyte11_GAGTGG_L007_R1		0.999998874256819
8	HIPK3	33360389	33360895	chr11|HIPK3:33360389|HIPK3:33360895|reg|+		reg	SAME	14	s_001_Day141_definitive_cardiomyocyte11_GAGTGG_L007_R1		0.999431973694334
15	HIPK3	33361080	33362513	chr11|HIPK3:33361080|HIPK3:33362513|reg|+		reg	SAME	14	s_001_Day141_definitive_cardiomyocyte11_GAGTGG_L007_R1		0.999999988818814
33	HIPK3	33363232	33368838	chr11|HIPK3:33363232|HIPK3:33368838|reg|+		reg	SAME	14	s_001_Day141_definitive_cardiomyocyte11_GAGTGG_L007_R1		1
3	HIPK3	33368960	33369174	chr11|HIPK3:33368960|HIPK3:33369174|reg|+		reg	SAME	14	s_001_Day141_definitive_cardiomyocyte11_GAGTGG_L007_R1		0.992123932200822
4	HIPK3	33369299	33369397	chr11|HIPK3:33369299|HIPK3:33369397|reg|+		reg	SAME	14	s_001_Day141_definitive_cardiomyocyte11_GAGTGG_L007_R1		0.985614492981136
3	HIPK3	33369559	33369711	chr11|HIPK3:33369559|HIPK3:33369711|reg|+		reg	SAME	14	s_001_Day141_definitive_cardiomyocyte11_GAGTGG_L007_R1		0.991525324986312
11	HIPK3	33369559	33370067	chr11|HIPK3:33369559|HIPK3:33370067|reg|+		reg	SAME	14	s_001_Day141_definitive_cardiomyocyte11_GAGTGG_L007_R1		0.983280206102136
10	HIPK3	33370364	33370692	chr11|HIPK3:33370364|HIPK3:33370692|reg|+		reg	SAME	14	s_001_Day141_definitive_cardiomyocyte11_GAGTGG_L007_R1		0.999998412218369
26	HIPK3	33370833	33373153	chr11|HIPK3:33370833|HIPK3:33373153|reg|+		reg	SAME	14	s_001_Day141_definitive_cardiomyocyte11_GAGTGG_L007_R1		1
9	HIPK3	33373389	33373683	chr11|HIPK3:33373389|HIPK3:33373683|reg|+		reg	SAME	14	s_001_Day141_definitive_cardiomyocyte11_GAGTGG_L007_R1		0.999969293321243
8	HNRNPUL2	62482971	62482851	chr11|HNRNPUL2:62482971|HNRNPUL2:62482851|reg|-		reg	SAME	14	s_001_Day141_definitive_cardiomyocyte11_GAGTGG_L007_R1		0.999930491534628
9	HNRNPUL2	62487494	62484661	chr11|HNRNPUL2:62487494|HNRNPUL2:62484661|reg|-		reg	SAME	14	s_001_Day141_definitive_cardiomyocyte11_GAGTGG_L007_R1		0.999999142367908
4	HNRNPUL2	62489588	62489414	chr11|HNRNPUL2:62489588|HNRNPUL2:62489414|reg|-		reg	SAME	14	s_001_Day141_definitive_cardiomyocyte11_GAGTGG_L007_R1		0.999255090669763
4	HNRNPUL2	62490072	62489852	chr11|HNRNPUL2:62490072|HNRNPUL2:62489852|reg|-		reg	SAME	14	s_001_Day141_definitive_cardiomyocyte11_GAGTGG_L007_R1		0.991801117896036
4	HNRNPUL2	62491385	62491198	chr11|HNRNPUL2:62491385|HNRNPUL2:62491198|reg|-		reg	SAME	14	s_001_Day141_definitive_cardiomyocyte11_GAGTGG_L007_R1		0.989201791051847
3	HPS5	18318344	18317669	chr11|HPS5:18318344|HPS5:18317669|reg|-		reg	SAME	14	s_001_Day141_definitive_cardiomyocyte11_GAGTGG_L007_R1		0.967017102689266
2	HPS5	18320338	18319264	chr11|HPS5:18320338|HPS5:18319264|reg|-		reg	SAME	14	s_001_Day141_definitive_cardiomyocyte11_GAGTGG_L007_R1		0.903960162921013
2	HPS5	18330492	18327894	chr11|HPS5:18330492|HPS5:18327894|reg|-		reg	SAME	14	s_001_Day141_definitive_cardiomyocyte11_GAGTGG_L007_R1		0.987271448047514
10	HSD17B12	43775671	43819869	chr11|HSD17B12:43775671|HSD17B12:43819869|reg|+		reg	SAME	14	s_001_Day141_definitive_cardiomyocyte11_GAGTGG_L007_R1		0.999999662918992
7	HSD17B12	43876414	43876693	chr11|HSD17B12:43876414|HSD17B12:43876693|reg|+		reg	SAME	14	s_001_Day141_definitive_cardiomyocyte11_GAGTGG_L007_R1		0.999998563872374
16	HSPA8	122929766	122929538	chr11|HSPA8:122929766|HSPA8:122929538|reg|-		reg	SAME	14	s_001_Day141_definitive_cardiomyocyte11_GAGTGG_L007_R1		0.999999999988001
3	HSPA8	122931827	122931506	chr11|HSPA8:122931827|HSPA8:122931506|reg|-		reg	SAME	14	s_001_Day141_definitive_cardiomyocyte11_GAGTGG_L007_R1		0.998956176038952
16	HYOU1	118916492	118916366	chr11|HYOU1:118916492|HYOU1:118916366|reg|-		reg	SAME	14	s_001_Day141_definitive_cardiomyocyte11_GAGTGG_L007_R1		0.995013558565416
2	HYOU1	118918658	118918530	chr11|HYOU1:118918658|HYOU1:118918530|reg|-		reg	SAME	14	s_001_Day141_definitive_cardiomyocyte11_GAGTGG_L007_R1		0.982217537755013
5	HYOU1	118920488	118920347	chr11|HYOU1:118920488|HYOU1:118920347|reg|-		reg	SAME	14	s_001_Day141_definitive_cardiomyocyte11_GAGTGG_L007_R1		0.96865171368545
10	HYOU1	118922149	118921885	chr11|HYOU1:118922149|HYOU1:118921885|reg|-		reg	SAME	14	s_001_Day141_definitive_cardiomyocyte11_GAGTGG_L007_R1		0.999999947727402
2	HYOU1	118925896	118925772	chr11|HYOU1:118925896|HYOU1:118925772|reg|-		reg	SAME	14	s_001_Day141_definitive_cardiomyocyte11_GAGTGG_L007_R1		0.935928479552549
8	HYOU1	118926461	118926283	chr11|HYOU1:118926461|HYOU1:118926283|reg|-		reg	SAME	14	s_001_Day141_definitive_cardiomyocyte11_GAGTGG_L007_R1		0.999997199859698
3	IFT46	118425173	118423050	chr11|IFT46:118425173|IFT46:118423050|reg|-		reg	SAME	14	s_001_Day141_definitive_cardiomyocyte11_GAGTGG_L007_R1		0.920745677234492
2	IFT46	118425962	118425798	chr11|IFT46:118425962|IFT46:118425798|reg|-		reg	SAME	14	s_001_Day141_definitive_cardiomyocyte11_GAGTGG_L007_R1		0.958866454723659
2	IFT46	118430499	118427760	chr11|IFT46:118430499|IFT46:118427760|reg|-		reg	SAME	14	s_001_Day141_definitive_cardiomyocyte11_GAGTGG_L007_R1		0.947598679591326
4	IGHMBP2	68676099	68678907	chr11|IGHMBP2:68676099|IGHMBP2:68678907|reg|+		reg	SAME	14	s_001_Day141_definitive_cardiomyocyte11_GAGTGG_L007_R1		0.998976562565789
1	IGHMBP2	68679071	68682290	chr11|IGHMBP2:68679071|IGHMBP2:68682290|reg|+		reg	SAME	14	s_001_Day141_definitive_cardiomyocyte11_GAGTGG_L007_R1		0.901802343279907
10	ILK	6629441	6629623	chr11|ILK:6629441|ILK:6629623|reg|+		reg	SAME	14	s_001_Day141_definitive_cardiomyocyte11_GAGTGG_L007_R1		0.999995289370984
5	ILK	6629719	6629923	chr11|ILK:6629719|ILK:6629923|reg|+		reg	SAME	14	s_001_Day141_definitive_cardiomyocyte11_GAGTGG_L007_R1		0.981882679192101
14	ILK	6630020	6630114	chr11|ILK:6630020|ILK:6630114|reg|+		reg	SAME	14	s_001_Day141_definitive_cardiomyocyte11_GAGTGG_L007_R1		0.978455351006127
8	ILK	6630198	6630301	chr11|ILK:6630198|ILK:6630301|reg|+		reg	SAME	14	s_001_Day141_definitive_cardiomyocyte11_GAGTGG_L007_R1		0.999804460183247
8	ILK	6630387	6630529	chr11|ILK:6630387|ILK:6630529|reg|+		reg	SAME	14	s_001_Day141_definitive_cardiomyocyte11_GAGTGG_L007_R1		0.999736748374291
3	ILK	6630639	6630742	chr11|ILK:6630639|ILK:6630742|reg|+		reg	SAME	14	s_001_Day141_definitive_cardiomyocyte11_GAGTGG_L007_R1		0.989335546302607
4	ILK	6631509	6631692	chr11|ILK:6631509|ILK:6631692|reg|+		reg	SAME	14	s_001_Day141_definitive_cardiomyocyte11_GAGTGG_L007_R1		0.993539813146474
2	INPPL1	71943808	71943918	chr11|INPPL1:71943808|INPPL1:71943918|reg|+		reg	SAME	14	s_001_Day141_definitive_cardiomyocyte11_GAGTGG_L007_R1		0.936925578493734
5	INPPL1	71944018	71944118	chr11|INPPL1:71944018|INPPL1:71944118|reg|+		reg	SAME	14	s_001_Day141_definitive_cardiomyocyte11_GAGTGG_L007_R1		0.927772029093175
8	INPPL1	71946247	71946339	chr11|INPPL1:71946247|INPPL1:71946339|reg|+		reg	SAME	14	s_001_Day141_definitive_cardiomyocyte11_GAGTGG_L007_R1		0.921160272322225
2	INTS4	77602726	77602508	chr11|INTS4:77602726|INTS4:77602508|reg|-		reg	SAME	14	s_001_Day141_definitive_cardiomyocyte11_GAGTGG_L007_R1		0.988949354979029
5	INTS4	77618762	77614666	chr11|INTS4:77618762|INTS4:77614666|reg|-		reg	SAME	14	s_001_Day141_definitive_cardiomyocyte11_GAGTGG_L007_R1		0.999584621483398
2	INTS4	77671998	77671437	chr11|INTS4:77671998|INTS4:77671437|reg|-		reg	SAME	14	s_001_Day141_definitive_cardiomyocyte11_GAGTGG_L007_R1		0.935546261172996
13	IPO7	9431633	9435801	chr11|IPO7:9431633|IPO7:9435801|reg|+		reg	SAME	14	s_001_Day141_definitive_cardiomyocyte11_GAGTGG_L007_R1		0.999999999992317
9	IPO7	9435958	9438605	chr11|IPO7:9435958|IPO7:9438605|reg|+		reg	SAME	14	s_001_Day141_definitive_cardiomyocyte11_GAGTGG_L007_R1		0.999999772743608
23	IPO7	9438695	9441957	chr11|IPO7:9438695|IPO7:9441957|reg|+		reg	SAME	14	s_001_Day141_definitive_cardiomyocyte11_GAGTGG_L007_R1		0.999999999999996
2	IPO7	9442052	9442160	chr11|IPO7:9442052|IPO7:9442160|reg|+		reg	SAME	14	s_001_Day141_definitive_cardiomyocyte11_GAGTGG_L007_R1		0.913032481735894
19	IPO7	9442245	9444552	chr11|IPO7:9442245|IPO7:9444552|reg|+		reg	SAME	14	s_001_Day141_definitive_cardiomyocyte11_GAGTGG_L007_R1		0.999999999157918
7	IPO7	9457913	9459300	chr11|IPO7:9457913|IPO7:9459300|reg|+		reg	SAME	14	s_001_Day141_definitive_cardiomyocyte11_GAGTGG_L007_R1		0.995939364401674
8	IPO7	9459521	9459626	chr11|IPO7:9459521|IPO7:9459626|reg|+		reg	SAME	14	s_001_Day141_definitive_cardiomyocyte11_GAGTGG_L007_R1		0.981244946540104
19	IPO7	9462208	9463627	chr11|IPO7:9462208|IPO7:9463627|reg|+		reg	SAME	14	s_001_Day141_definitive_cardiomyocyte11_GAGTGG_L007_R1		0.999999999999654
4	JAM3	134009811	134010551	chr11|JAM3:134009811|JAM3:134010551|reg|+		reg	SAME	14	s_001_Day141_definitive_cardiomyocyte11_GAGTGG_L007_R1		0.98725905708808
11	JAM3	134010665	134014135	chr11|JAM3:134010665|JAM3:134014135|reg|+		reg	SAME	14	s_001_Day141_definitive_cardiomyocyte11_GAGTGG_L007_R1		0.999997892144178
2	KAT5	65480305	65480392	chr11|KAT5:65480305|KAT5:65480392|reg|+		reg	SAME	14	s_001_Day141_definitive_cardiomyocyte11_GAGTGG_L007_R1		0.95883847605013
5	KAT5	65482381	65484137	chr11|KAT5:65482381|KAT5:65484137|reg|+		reg	SAME	14	s_001_Day141_definitive_cardiomyocyte11_GAGTGG_L007_R1		0.991287594518386
4	KDELC2	108348333	108345679	chr11|KDELC2:108348333|KDELC2:108345679|reg|-		reg	SAME	14	s_001_Day141_definitive_cardiomyocyte11_GAGTGG_L007_R1		0.997695717828532
1	KDM2A	66888829	66947549	chr11|KDM2A:66888829|KDM2A:66947549|reg|+		reg	SAME	14	s_001_Day141_definitive_cardiomyocyte11_GAGTGG_L007_R1		0.910374738228509
4	KDM2A	66949363	66974980	chr11|KDM2A:66949363|KDM2A:66974980|reg|+		reg	SAME	14	s_001_Day141_definitive_cardiomyocyte11_GAGTGG_L007_R1		0.992697490485543
2	KDM2A	66983420	66985201	chr11|KDM2A:66983420|KDM2A:66985201|reg|+		reg	SAME	14	s_001_Day141_definitive_cardiomyocyte11_GAGTGG_L007_R1		0.980078265478515
5	KDM2A	67010563	67012659	chr11|KDM2A:67010563|KDM2A:67012659|reg|+		reg	SAME	14	s_001_Day141_definitive_cardiomyocyte11_GAGTGG_L007_R1		0.998883611068602
2	KIAA1731	93400973	93401973	chr11|KIAA1731:93400973|KIAA1731:93401973|reg|+		reg	SAME	14	s_001_Day141_definitive_cardiomyocyte11_GAGTGG_L007_R1		0.94129293013635
3	KIAA1731	93412718	93416724	chr11|KIAA1731:93412718|KIAA1731:93416724|reg|+		reg	SAME	14	s_001_Day141_definitive_cardiomyocyte11_GAGTGG_L007_R1		0.997385717930242
1	KIAA1731	93417294	93420809	chr11|KIAA1731:93417294|KIAA1731:93420809|reg|+		reg	SAME	14	s_001_Day141_definitive_cardiomyocyte11_GAGTGG_L007_R1		0.908834575503707
2	KIAA1731	93433352	93435625	chr11|KIAA1731:93433352|KIAA1731:93435625|reg|+		reg	SAME	14	s_001_Day141_definitive_cardiomyocyte11_GAGTGG_L007_R1		0.986917719774457
2	KIAA1731	93462947	93463035	chr11|KIAA1731:93462947|KIAA1731:93463035|reg|+		reg	SAME	14	s_001_Day141_definitive_cardiomyocyte11_GAGTGG_L007_R1		0.975703029677157
3	KIAA1731	93463314	93463396	chr11|KIAA1731:93463314|KIAA1731:93463396|reg|+		reg	SAME	14	s_001_Day141_definitive_cardiomyocyte11_GAGTGG_L007_R1		0.986286207850487
39	LDHA	18416183	18418365	chr11|LDHA:18416183|LDHA:18418365|reg|+		reg	SAME	14	s_001_Day141_definitive_cardiomyocyte11_GAGTGG_L007_R1		1
47	LDHA	18421095	18422383	chr11|LDHA:18421095|LDHA:18422383|reg|+		reg	SAME	14	s_001_Day141_definitive_cardiomyocyte11_GAGTGG_L007_R1		1
99	LDHA	18424560	18425240	chr11|LDHA:18424560|LDHA:18425240|reg|+		reg	SAME	14	s_001_Day141_definitive_cardiomyocyte11_GAGTGG_L007_R1		1
20	LDHA	18427119	18428663	chr11|LDHA:18427119|LDHA:18428663|reg|+		reg	SAME	14	s_001_Day141_definitive_cardiomyocyte11_GAGTGG_L007_R1		0.95015506666993
6	LGR4	27393161	27390690	chr11|LGR4:27393161|LGR4:27390690|reg|-		reg	SAME	14	s_001_Day141_definitive_cardiomyocyte11_GAGTGG_L007_R1		0.99750482991721
13	LGR4	27393829	27393245	chr11|LGR4:27393829|LGR4:27393245|reg|-		reg	SAME	14	s_001_Day141_definitive_cardiomyocyte11_GAGTGG_L007_R1		0.999975272592457
6	LGR4	27395521	27395223	chr11|LGR4:27395521|LGR4:27395223|reg|-		reg	SAME	14	s_001_Day141_definitive_cardiomyocyte11_GAGTGG_L007_R1		0.999984866157392
5	LGR4	27400243	27398770	chr11|LGR4:27400243|LGR4:27398770|reg|-		reg	SAME	14	s_001_Day141_definitive_cardiomyocyte11_GAGTGG_L007_R1		0.999682889341099
11	LGR4	27402441	27402258	chr11|LGR4:27402441|LGR4:27402258|reg|-		reg	SAME	14	s_001_Day141_definitive_cardiomyocyte11_GAGTGG_L007_R1		0.99999245238048
17	LGR4	27403734	27402513	chr11|LGR4:27403734|LGR4:27402513|reg|-		reg	SAME	14	s_001_Day141_definitive_cardiomyocyte11_GAGTGG_L007_R1		0.999999999644512
22	LGR4	27406799	27405954	chr11|LGR4:27406799|LGR4:27405954|reg|-		reg	SAME	14	s_001_Day141_definitive_cardiomyocyte11_GAGTGG_L007_R1		0.999999999996706
3	LIN7C	27523041	27521115	chr11|LIN7C:27523041|LIN7C:27521115|reg|-		reg	SAME	14	s_001_Day141_definitive_cardiomyocyte11_GAGTGG_L007_R1		0.996711469911782
1	LOC100133315	71639410	71634521	chr11|LOC100133315:71639410|LOC100133315:71634521|reg|-		reg	SAME	14	s_001_Day141_definitive_cardiomyocyte11_GAGTGG_L007_R1		0.901802343279907
3	LOC650368	3404776	3405396	chr11|LOC650368:3404776|LOC650368:3405396|reg|+		reg	SAME	14	s_001_Day141_definitive_cardiomyocyte11_GAGTGG_L007_R1		0.994136806199868
4	LRP4	46885998	46884298	chr11|LRP4:46885998|LRP4:46884298|reg|-		reg	SAME	14	s_001_Day141_definitive_cardiomyocyte11_GAGTGG_L007_R1		0.995848972592618
3	LRP4	46896350	46895144	chr11|LRP4:46896350|LRP4:46895144|reg|-		reg	SAME	14	s_001_Day141_definitive_cardiomyocyte11_GAGTGG_L007_R1		0.964387174050499
3	MADD	47295527	47296113	chr11|MADD:47295527|MADD:47296113|reg|+		reg	SAME	14	s_001_Day141_definitive_cardiomyocyte11_GAGTGG_L007_R1		0.997703615050813
2	MADD	47297753	47298282	chr11|MADD:47297753|MADD:47298282|reg|+		reg	SAME	14	s_001_Day141_definitive_cardiomyocyte11_GAGTGG_L007_R1		0.95692949392525
1	MADD	47304167	47304363	chr11|MADD:47304167|MADD:47304363|reg|+		reg	SAME	14	s_001_Day141_definitive_cardiomyocyte11_GAGTGG_L007_R1		0.90721693870456
2	MADD	47311850	47312160	chr11|MADD:47311850|MADD:47312160|reg|+		reg	SAME	14	s_001_Day141_definitive_cardiomyocyte11_GAGTGG_L007_R1		0.990038091700556
6	MADD	47312367	47315433	chr11|MADD:47312367|MADD:47315433|reg|+		reg	SAME	14	s_001_Day141_definitive_cardiomyocyte11_GAGTGG_L007_R1		0.999982269310148
4	MADD	47330593	47330831	chr11|MADD:47330593|MADD:47330831|reg|+		reg	SAME	14	s_001_Day141_definitive_cardiomyocyte11_GAGTGG_L007_R1		0.996226489610314
2	MADD	47345386	47345815	chr11|MADD:47345386|MADD:47345815|reg|+		reg	SAME	14	s_001_Day141_definitive_cardiomyocyte11_GAGTGG_L007_R1		0.963786544479733
3	MADD	47350255	47350596	chr11|MADD:47350255|MADD:47350596|reg|+		reg	SAME	14	s_001_Day141_definitive_cardiomyocyte11_GAGTGG_L007_R1		0.998570913926784
2	MARK2	63667582	63668030	chr11|MARK2:63667582|MARK2:63668030|reg|+		reg	SAME	14	s_001_Day141_definitive_cardiomyocyte11_GAGTGG_L007_R1		0.982380621283105
3	MARK2	63668150	63668251	chr11|MARK2:63668150|MARK2:63668251|reg|+		reg	SAME	14	s_001_Day141_definitive_cardiomyocyte11_GAGTGG_L007_R1		0.988186063540025
3	MDK	46404298	46405018	chr11|MDK:46404298|MDK:46405018|reg|+		reg	SAME	14	s_001_Day141_definitive_cardiomyocyte11_GAGTGG_L007_R1		0.985267770683786
2	ME3	86160930	86159297	chr11|ME3:86160930|ME3:86159297|reg|-		reg	SAME	14	s_001_Day141_definitive_cardiomyocyte11_GAGTGG_L007_R1		0.94610404395823
4	MED17	93521333	93523739	chr11|MED17:93521333|MED17:93523739|reg|+		reg	SAME	14	s_001_Day141_definitive_cardiomyocyte11_GAGTGG_L007_R1		0.919830927072853
5	MED17	93527030	93527116	chr11|MED17:93527030|MED17:93527116|reg|+		reg	SAME	14	s_001_Day141_definitive_cardiomyocyte11_GAGTGG_L007_R1		0.999377469167427
6	MED17	93527201	93528073	chr11|MED17:93527201|MED17:93528073|reg|+		reg	SAME	14	s_001_Day141_definitive_cardiomyocyte11_GAGTGG_L007_R1		0.999963278386358
5	MED17	93528226	93529575	chr11|MED17:93528226|MED17:93529575|reg|+		reg	SAME	14	s_001_Day141_definitive_cardiomyocyte11_GAGTGG_L007_R1		0.995354105855339
6	MICAL2	12183966	12225796	chr11|MICAL2:12183966|MICAL2:12225796|reg|+		reg	SAME	14	s_001_Day141_definitive_cardiomyocyte11_GAGTGG_L007_R1		0.999955641557997
5	MICAL2	12231145	12234801	chr11|MICAL2:12231145|MICAL2:12234801|reg|+		reg	SAME	14	s_001_Day141_definitive_cardiomyocyte11_GAGTGG_L007_R1		0.990544610103829
9	MICAL2	12234957	12237765	chr11|MICAL2:12234957|MICAL2:12237765|reg|+		reg	SAME	14	s_001_Day141_definitive_cardiomyocyte11_GAGTGG_L007_R1		0.971969347756029
18	MICAL2	12248678	12257723	chr11|MICAL2:12248678|MICAL2:12257723|reg|+		reg	SAME	14	s_001_Day141_definitive_cardiomyocyte11_GAGTGG_L007_R1		0.999999963999048
2	MICAL2	12261132	12262586	chr11|MICAL2:12261132|MICAL2:12262586|reg|+		reg	SAME	14	s_001_Day141_definitive_cardiomyocyte11_GAGTGG_L007_R1		0.983134573519714
3	MICAL2	12265659	12270730	chr11|MICAL2:12265659|MICAL2:12270730|reg|+		reg	SAME	14	s_001_Day141_definitive_cardiomyocyte11_GAGTGG_L007_R1		0.99663142349678
4	MICAL2	12280103	12281341	chr11|MICAL2:12280103|MICAL2:12281341|reg|+		reg	SAME	14	s_001_Day141_definitive_cardiomyocyte11_GAGTGG_L007_R1		0.913893741760832
2	MICAL2	12281444	12284026	chr11|MICAL2:12281444|MICAL2:12284026|reg|+		reg	SAME	14	s_001_Day141_definitive_cardiomyocyte11_GAGTGG_L007_R1		0.946815742484107
3	MICAL2	12284084	12285106	chr11|MICAL2:12284084|MICAL2:12285106|reg|+		reg	SAME	14	s_001_Day141_definitive_cardiomyocyte11_GAGTGG_L007_R1		0.979364560026503
2	MLL	118352807	118353136	chr11|MLL:118352807|MLL:118353136|reg|+		reg	SAME	14	s_001_Day141_definitive_cardiomyocyte11_GAGTGG_L007_R1		0.924272448375018
3	MLL	118359475	118360506	chr11|MLL:118359475|MLL:118360506|reg|+		reg	SAME	14	s_001_Day141_definitive_cardiomyocyte11_GAGTGG_L007_R1		0.99276596541024
2	MLL	118360964	118361910	chr11|MLL:118360964|MLL:118361910|reg|+		reg	SAME	14	s_001_Day141_definitive_cardiomyocyte11_GAGTGG_L007_R1		0.914552828828717
2	MLL	118365113	118365408	chr11|MLL:118365113|MLL:118365408|reg|+		reg	SAME	14	s_001_Day141_definitive_cardiomyocyte11_GAGTGG_L007_R1		0.956056237626462
1	MPPED2	30516842	30439180	chr11|MPPED2:30516842|MPPED2:30439180|reg|-		reg	SAME	14	s_001_Day141_definitive_cardiomyocyte11_GAGTGG_L007_R1		0.905512892709557
[truncated: 622,961 more rows]
