# Supplementary material for: Statistically based splicing detection reveals neural enrichment and tissue-specific induction of circular RNA during human fetal development
Source: Genome Biol. 2015 Jun 16;16(1):126. doi: 10.1186/s13059-015-0690-5 (PMC4506483; doi:10.1186/s13059-015-0690-5)
Supplement: Additional file 23: — ENCODE circular junctions detected at canonical U12 splice sites. Note that due to numerical precision, posterior probabilities > 0.999999999 are reported as 1. [file 13059_2015_690_MOESM23_ESM.xls]

## Sheet: Sheet1
Reads	Gene	Start	End	junction	tissue	age	posterior_probability
57	VASH2	213139687	213139063	chr1|VASH2:213139687|VASH2:213139063|rev|+	parietallobe	24	1
37	BROX	222898897	222897433	chr1|BROX:222898897|BROX:222897433|rev|+	spinalcord	24	1
36	WDR41	76758919	76760634	chr5|WDR41:76758919|WDR41:76760634|rev|-	frontalcortex	22	1
34	VASH2	213139687	213139063	chr1|VASH2:213139687|VASH2:213139063|rev|+	camera-typeeye	20	0.999985
29	RABGGTA	24735635	24737825	chr14|RABGGTA:24735635|RABGGTA:24737825|rev|-	camera-typeeye	20	1
28	VASH2	213139687	213139063	chr1|VASH2:213139687|VASH2:213139063|rev|+	skeletalmuscletissue	19	1
27	VASH2	213139687	213139063	chr1|VASH2:213139687|VASH2:213139063|rev|+	diencephalon	22	0.999993
26	VASH2	213139687	213139063	chr1|VASH2:213139687|VASH2:213139063|rev|+	cerebellum	37	0.999738
25	WDR41	76758919	76760634	chr5|WDR41:76758919|WDR41:76760634|rev|-	temporallobe	24	0.954663
25	RABGGTA	24735635	24737825	chr14|RABGGTA:24735635|RABGGTA:24737825|rev|-	liver	adult0	1
20	CACNA1F	49079176	49087769	chrX|CACNA1F:49079176|CACNA1F:49087769|rev|-	camera-typeeye	20	1
17	RABGGTA	24735635	24737825	chr14|RABGGTA:24735635|RABGGTA:24737825|rev|-	frontalcortex	22	1
17	HADH	108948916	108930914	chr4|HADH:108948916|HADH:108930914|rev|+	tongue	24	1
15	WDR41	76758919	76760634	chr5|WDR41:76758919|WDR41:76760634|rev|-	parietallobe	24	1
15	BROX	222898897	222897433	chr1|BROX:222898897|BROX:222897433|rev|+	skinofbody	22	0.999987
15	BROX	222898897	222897433	chr1|BROX:222898897|BROX:222897433|rev|+	skeletalmuscletissue	19	0.999977
15	BROX	222898897	222897433	chr1|BROX:222898897|BROX:222897433|rev|+	mononuclearcell	adult0	1
14	WDR41	76758919	76760634	chr5|WDR41:76758919|WDR41:76760634|rev|-	cerebellum	37	0.966643
14	RABGGTA	24735635	24737825	chr14|RABGGTA:24735635|RABGGTA:24737825|rev|-	occipitallobe	22	1
14	RABGGTA	24735635	24737825	chr14|RABGGTA:24735635|RABGGTA:24737825|rev|-	frontalcortex	20	1
14	BROX	222898897	222897433	chr1|BROX:222898897|BROX:222897433|rev|+	skinofbody	24	0.999999
14	BROX	222898897	222897433	chr1|BROX:222898897|BROX:222897433|rev|+	skeletalmuscletissue	22	1
14	BROX	222898897	222897433	chr1|BROX:222898897|BROX:222897433|rev|+	metanephros	24	1
13	RANBP17	170632616	170610170	chr5|RANBP17:170632616|RANBP17:170610170|rev|+	tongue	20	0.999902
13	MTBP	121473495	121466086	chr8|MTBP:121473495|MTBP:121466086|rev|+	skeletalmuscletissue	22	0.977955
12	WDR41	76758919	76760634	chr5|WDR41:76758919|WDR41:76760634|rev|-	diencephalon	22	0.98368
12	RABGGTA	24735635	24737825	chr14|RABGGTA:24735635|RABGGTA:24737825|rev|-	liver	child0	1
12	BROX	222898897	222897433	chr1|BROX:222898897|BROX:222897433|rev|+	diencephalon	22	0.999995
11	WDR41	76758919	76760634	chr5|WDR41:76758919|WDR41:76760634|rev|-	parietallobe	22	0.997172
11	WDR41	76758919	76760634	chr5|WDR41:76758919|WDR41:76760634|rev|-	occipitallobe	22	0.99943
11	WDR41	76758919	76760634	chr5|WDR41:76758919|WDR41:76760634|rev|-	occipitallobe	20	0.998969
11	VASH1	77239554	77237532	chr14|VASH1:77239554|VASH1:77237532|rev|+	tongue	20	0.999865
11	RABGGTA	24735635	24737825	chr14|RABGGTA:24735635|RABGGTA:24737825|rev|-	occipitallobe	20	0.999656
11	NOL11	65734471	65733623	chr17|NOL11:65734471|NOL11:65733623|rev|+	mononuclearcell	adult0	1
11	GNL3	52724720	52721517	chr3|GNL3:52724720|GNL3:52721517|rev|+	mononuclearcell	adult0	0.999999
11	ERCC5	103524748	103504467	chr13|ERCC5:103524748|ERCC5:103504467|rev|+	frontalcortex	20	0.999999
10	WDR41	76758919	76760634	chr5|WDR41:76758919|WDR41:76760634|rev|-	skeletalmuscletissue	19	1
10	WDR41	76758919	76760634	chr5|WDR41:76758919|WDR41:76760634|rev|-	cerebellum	19	0.999994
10	OCRL	128722240	128674720	chrX|OCRL:128722240|OCRL:128674720|rev|+	frontalcortex	20	0.999969
10	MORC3	37717005	37711071	chr21|MORC3:37717005|MORC3:37711071|rev|+	mononuclearcell	adult0	0.999857
9	RANBP17	170632616	170610170	chr5|RANBP17:170632616|RANBP17:170610170|rev|+	temporallobe	24	0.997444
9	MTBP	121473495	121466086	chr8|MTBP:121473495|MTBP:121466086|rev|+	camera-typeeye	20	0.999973
9	GNL3	52724720	52721517	chr3|GNL3:52724720|GNL3:52721517|rev|+	tongue	20	0.999948
8	WDR41	76758919	76760634	chr5|WDR41:76758919|WDR41:76760634|rev|-	skinofbody	24	0.971111
8	WDR41	76758919	76760634	chr5|WDR41:76758919|WDR41:76760634|rev|-	frontalcortex	20	0.998972
8	VASH1	77239554	77237532	chr14|VASH1:77239554|VASH1:77237532|rev|+	frontalcortex	20	0.951009
8	UBL5	9939550	9939267	chr19|UBL5:9939550|UBL5:9939267|rev|+	uterus	28	0.995564
8	SLC9A6	135115652	135104744	chrX|SLC9A6:135115652|SLC9A6:135104744|rev|+	occipitallobe	22	0.999956
8	RNPC3	104093695	104070316	chr1|RNPC3:104093695|RNPC3:104070316|rev|+	temporallobe	24	0.999864
8	RABGGTA	24735635	24737825	chr14|RABGGTA:24735635|RABGGTA:24737825|rev|-	mononuclearcell	adult0	0.906531
8	PEX5L	179527258	179529659	chr3|PEX5L:179527258|PEX5L:179529659|rev|-	frontalcortex	20	0.99995
8	ERCC5	103524748	103504467	chr13|ERCC5:103524748|ERCC5:103504467|rev|+	camera-typeeye	20	0.999888
8	BROX	222898897	222897433	chr1|BROX:222898897|BROX:222897433|rev|+	heart	28	0.99984
7	WDR41	76758919	76760634	chr5|WDR41:76758919|WDR41:76760634|rev|-	thyroidgland	40	0.985882
7	WDR41	76758919	76760634	chr5|WDR41:76758919|WDR41:76760634|rev|-	temporallobe	20	0.965677
7	WDR41	76758919	76760634	chr5|WDR41:76758919|WDR41:76760634|rev|-	skinofbody	22	0.999608
7	VASH1	77239554	77237532	chr14|VASH1:77239554|VASH1:77237532|rev|+	tongue	24	0.999989
7	THOC2	122745290	122771974	chrX|THOC2:122745290|THOC2:122771974|rev|-	mononuclearcell	adult0	0.946369
7	SLC9A7	46480411	46508232	chrX|SLC9A7:46480411|SLC9A7:46508232|rev|-	frontalcortex	20	0.999694
7	RABGGTA	24735635	24737825	chr14|RABGGTA:24735635|RABGGTA:24737825|rev|-	heart	adult0	0.999941
7	HADH	108948916	108930914	chr4|HADH:108948916|HADH:108930914|rev|+	frontalcortex	20	0.999836
7	GNL3	52724720	52721517	chr3|GNL3:52724720|GNL3:52721517|rev|+	skeletalmuscletissue	22	0.999319
7	BROX	222898897	222889025	chr1|BROX:222898897|BROX:222889025|rev|+	mononuclearcell	adult0	0.999423
6	WDR41	76758919	76760634	chr5|WDR41:76758919|WDR41:76760634|rev|-	urinarybladder	24	0.999857
6	WDR41	76758919	76760634	chr5|WDR41:76758919|WDR41:76760634|rev|-	heart	28	0.999837
6	VASH2	213139687	213139063	chr1|VASH2:213139687|VASH2:213139063|rev|+	skinofbody	22	0.998978
6	RNF121	71706597	71706495	chr11|RNF121:71706597|RNF121:71706495|dup|+	skeletalmuscletissue	22	0.996962
6	RANBP17	170632616	170610170	chr5|RANBP17:170632616|RANBP17:170610170|rev|+	urinarybladder	24	0.999941
6	RABGGTA	24735635	24737825	chr14|RABGGTA:24735635|RABGGTA:24737825|rev|-	diencephalon	22	0.999709
6	RABGGTA	24735635	24737825	chr14|RABGGTA:24735635|RABGGTA:24737825|rev|-	diencephalon	20	0.999718
6	RABGGTA	24735635	24737825	chr14|RABGGTA:24735635|RABGGTA:24737825|rev|-	cerebellum	37	0.991278
6	OCRL	128722240	128710293	chrX|OCRL:128722240|OCRL:128710293|rev|+	occipitallobe	22	0.995566
6	OCRL	128722240	128710293	chrX|OCRL:128722240|OCRL:128710293|rev|+	frontalcortex	20	0.997912
6	OCRL	128722240	128674720	chrX|OCRL:128722240|OCRL:128674720|rev|+	frontalcortex	22	0.998534
6	NEDD4	56144621	56148394	chr15|NEDD4:56144621|NEDD4:56148394|rev|-	camera-typeeye	20	0.994911
6	MAP4K4	102476326	102472438	chr2|MAP4K4:102476326|MAP4K4:102472438|rev|+	tongue	24	1
6	FLJ13197	38616245	38637679	chr4|FLJ13197:38616245|FLJ13197:38637679|rev|-	occipitallobe	22	0.999803
6	FLJ13197	38616245	38632202	chr4|FLJ13197:38616245|FLJ13197:38632202|rev|-	camera-typeeye	20	0.968365
6	CHAF1B	37781763	37775055	chr21|CHAF1B:37781763|CHAF1B:37775055|rev|+	camera-typeeye	20	0.993933
6	BROX	222898897	222897433	chr1|BROX:222898897|BROX:222897433|rev|+	heart	19	0.999709
5	WDR41	76758919	76760634	chr5|WDR41:76758919|WDR41:76760634|rev|-	uterus	28	0.993132
5	VASH1	77239554	77237532	chr14|VASH1:77239554|VASH1:77237532|rev|+	skeletalmuscletissue	19	0.999764
5	RNF121	71706597	71706495	chr11|RNF121:71706597|RNF121:71706495|dup|+	parietallobe	24	0.998662
5	RANBP17	170632616	170610170	chr5|RANBP17:170632616|RANBP17:170610170|rev|+	spinalcord	22	0.996713
5	RANBP17	170632616	170610170	chr5|RANBP17:170632616|RANBP17:170610170|rev|+	skinofbody	22	0.996035
5	RABGGTA	24735635	24737825	chr14|RABGGTA:24735635|RABGGTA:24737825|rev|-	umbilicalcord	31	0.997403
5	OCRL	128722240	128674720	chrX|OCRL:128722240|OCRL:128674720|rev|+	uterus	28	0.99575
5	OCRL	128722240	128674720	chrX|OCRL:128722240|OCRL:128674720|rev|+	parietallobe	24	0.979156
5	OCRL	128722240	128674720	chrX|OCRL:128722240|OCRL:128674720|rev|+	liver	22	0.999802
5	MYSM1	59158532	59160879	chr1|MYSM1:59158532|MYSM1:59160879|rev|-	occipitallobe	22	0.985951
5	HADH	108948916	108930914	chr4|HADH:108948916|HADH:108930914|rev|+	frontalcortex	22	0.998901
5	GOSR1	28847039	28811231	chr17|GOSR1:28847039|GOSR1:28811231|rev|+	spinalcord	24	0.999907
5	CSMD1	3019680	3081389	chr8|CSMD1:3019680|CSMD1:3081389|rev|-	occipitallobe	22	0.998781
5	CSMD1	3019680	3038736	chr8|CSMD1:3019680|CSMD1:3038736|rev|-	occipitallobe	22	0.999077
5	BROX	222898897	222897433	chr1|BROX:222898897|BROX:222897433|rev|+	urinarybladder	20	0.993945
5	APPBP2	58533656	58538148	chr17|APPBP2:58533656|APPBP2:58538148|rev|-	occipitallobe	20	0.998354
5	APPBP2	58533656	58538148	chr17|APPBP2:58533656|APPBP2:58538148|rev|-	frontalcortex	22	0.993709
4	SLC12A6	34527381	34542556	chr15|SLC12A6:34527381|SLC12A6:34542556|rev|-	frontalcortex	20	0.997499
4	RNF121	71706597	71706495	chr11|RNF121:71706597|RNF121:71706495|dup|+	tongue	20	0.938297
4	RANBP17	170632616	170610170	chr5|RANBP17:170632616|RANBP17:170610170|rev|+	occipitallobe	20	0.946861
4	RANBP17	170632616	170610170	chr5|RANBP17:170632616|RANBP17:170610170|rev|+	heart	28	0.999963
4	RABGGTA	24735635	24737825	chr14|RABGGTA:24735635|RABGGTA:24737825|rev|-	metanephros	24	0.999724
4	RABGGTA	24735635	24737825	chr14|RABGGTA:24735635|RABGGTA:24737825|rev|-	heart	28	0.983203
4	PPP2R2C	6374249	6382821	chr4|PPP2R2C:6374249|PPP2R2C:6382821|rev|-	cerebellum	37	0.994631
4	PEX5L	179527258	179529659	chr3|PEX5L:179527258|PEX5L:179529659|rev|-	occipitallobe	22	0.994272
4	OCRL	128722240	128674720	chrX|OCRL:128722240|OCRL:128674720|rev|+	occipitallobe	22	0.994638
4	OCRL	128722240	128674720	chrX|OCRL:128722240|OCRL:128674720|rev|+	liver	child0	0.999999
4	MTBP	121473495	121466086	chr8|MTBP:121473495|MTBP:121466086|rev|+	mononuclearcell	adult0	0.995992
4	HADH	108948916	108930914	chr4|HADH:108948916|HADH:108930914|rev|+	uterus	28	0.991157
4	HADH	108948916	108930914	chr4|HADH:108948916|HADH:108930914|rev|+	liver	child0	1
4	GOSR1	28847039	28811231	chr17|GOSR1:28847039|GOSR1:28811231|rev|+	spinalcord	22	0.998405
4	GNL3	52724720	52720784	chr3|GNL3:52724720|GNL3:52720784|rev|+	skeletalmuscletissue	19	0.995216
4	CRNKL1	20018992	20022269	chr20|CRNKL1:20018992|CRNKL1:20022269|rev|-	temporallobe	24	0.985042
4	BROX	222898897	222897433	chr1|BROX:222898897|BROX:222897433|rev|+	diencephalon	20	0.996641
4	BROX	222898897	222889025	chr1|BROX:222898897|BROX:222889025|rev|+	temporallobe	20	0.98736
3	WDR41	76758919	76785397	chr5|WDR41:76758919|WDR41:76785397|rev|-	occipitallobe	22	0.977559
3	WDR41	76758919	76785397	chr5|WDR41:76758919|WDR41:76785397|rev|-	occipitallobe	20	0.978985
3	VASH2	213139687	213139063	chr1|VASH2:213139687|VASH2:213139063|rev|+	stomach	40	0.969916
3	UBL5	9939550	9939267	chr19|UBL5:9939550|UBL5:9939267|rev|+	frontalcortex	20	0.93134
3	SLC25A30	45971392	45976505	chr13|SLC25A30:45971392|SLC25A30:45976505|rev|-	temporallobe	24	0.95233
3	RNPC3	104093695	104070316	chr1|RNPC3:104093695|RNPC3:104070316|rev|+	heart	28	0.996355
3	RNPC3	104093695	104070316	chr1|RNPC3:104093695|RNPC3:104070316|rev|+	diencephalon	22	0.956624
3	RNPC3	104093695	104070316	chr1|RNPC3:104093695|RNPC3:104070316|rev|+	diencephalon	20	0.984501
3	RNF121	71706597	71706495	chr11|RNF121:71706597|RNF121:71706495|dup|+	frontalcortex	20	0.975064
3	RANBP17	170632616	170610170	chr5|RANBP17:170632616|RANBP17:170610170|rev|+	skeletalmuscletissue	19	0.96772
3	RABGGTA	24735635	24737825	chr14|RABGGTA:24735635|RABGGTA:24737825|rev|-	uterus	24	0.991165
3	RABGGTA	24735635	24737825	chr14|RABGGTA:24735635|RABGGTA:24737825|rev|-	thyroidgland	40	0.966465
3	RABGGTA	24735635	24737825	chr14|RABGGTA:24735635|RABGGTA:24737825|rev|-	parietallobe	22	0.987918
3	PPP2R2C	6374249	6537104	chr4|PPP2R2C:6374249|PPP2R2C:6537104|rev|-	frontalcortex	22	0.97908
3	PPP2R2C	6374249	6537104	chr4|PPP2R2C:6374249|PPP2R2C:6537104|rev|-	frontalcortex	20	0.954852
3	OCRL	128722240	128674720	chrX|OCRL:128722240|OCRL:128674720|rev|+	temporallobe	20	0.917086
3	OCRL	128722240	128674720	chrX|OCRL:128722240|OCRL:128674720|rev|+	mononuclearcell	adult0	0.974427
3	OCRL	128722240	128674720	chrX|OCRL:128722240|OCRL:128674720|rev|+	liver	adult0	1
3	NUP205	135329766	135312720	chr7|NUP205:135329766|NUP205:135312720|rev|+	cerebellum	37	0.989157
3	NOL11	65734471	65733623	chr17|NOL11:65734471|NOL11:65733623|rev|+	occipitallobe	22	0.964882
3	MTBP	121473495	121466086	chr8|MTBP:121473495|MTBP:121466086|rev|+	uterus	28	0.972886
3	MTBP	121473495	121466086	chr8|MTBP:121473495|MTBP:121466086|rev|+	skeletalmuscletissue	19	0.927828
3	MTBP	121473495	121466086	chr8|MTBP:121473495|MTBP:121466086|rev|+	liver	child0	1
3	MORC3	37717005	37711071	chr21|MORC3:37717005|MORC3:37711071|rev|+	temporallobe	24	0.978418
3	MKLN1	131149167	131147975	chr7|MKLN1:131149167|MKLN1:131147975|rev|+	occipitallobe	22	0.992053
3	MCF2	138689849	138697211	chrX|MCF2:138689849|MCF2:138697211|rev|-	parietallobe	24	0.99088
3	KIAA1324L	86536985	86556232	chr7|KIAA1324L:86536985|KIAA1324L:86556232|rev|-	occipitallobe	22	0.987201
3	HADH	108948916	108930914	chr4|HADH:108948916|HADH:108930914|rev|+	heart	adult0	0.999822
3	GOSR1	28847039	28811231	chr17|GOSR1:28847039|GOSR1:28811231|rev|+	skinofbody	24	0.974273
3	GNL3	52724720	52721517	chr3|GNL3:52724720|GNL3:52721517|rev|+	spinalcord	22	0.988494
3	GNL3	52724720	52721517	chr3|GNL3:52724720|GNL3:52721517|rev|+	liver	22	0.999353
3	GNL3	52724720	52721517	chr3|GNL3:52724720|GNL3:52721517|rev|+	frontalcortex	20	0.968824
3	FLJ13197	38616245	38632202	chr4|FLJ13197:38616245|FLJ13197:38632202|rev|-	mononuclearcell	adult0	0.984744
3	ERCC5	103524748	103504467	chr13|ERCC5:103524748|ERCC5:103504467|rev|+	spinalcord	22	0.99232
3	ERCC5	103524748	103504467	chr13|ERCC5:103524748|ERCC5:103504467|rev|+	occipitallobe	22	0.990283
3	ERCC5	103524748	103504467	chr13|ERCC5:103524748|ERCC5:103504467|rev|+	cerebellum	37	0.968943
3	DIAPH3	60413457	60565408	chr13|DIAPH3:60413457|DIAPH3:60565408|rev|-	metanephros	24	0.997392
3	DIAPH2	96502838	96194264	chrX|DIAPH2:96502838|DIAPH2:96194264|rev|+	urinarybladder	24	0.986969
3	CSNK1G1	64499707	64508912	chr15|CSNK1G1:64499707|CSNK1G1:64508912|rev|-	frontalcortex	22	0.989328
3	CHD1L	146766199	146765291	chr1|CHD1L:146766199|CHD1L:146765291|rev|+	spinalcord	22	0.992076
3	BROX	222898897	222897433	chr1|BROX:222898897|BROX:222897433|rev|+	metanephros	20	0.991843
3	BROX	222898897	222897433	chr1|BROX:222898897|BROX:222897433|rev|+	heart	adult0	0.999655
3	BROX	222898897	222897433	chr1|BROX:222898897|BROX:222897433|rev|+	cerebellum	37	0.968141
3	APPBP2	58533656	58538148	chr17|APPBP2:58533656|APPBP2:58538148|rev|-	skeletalmuscletissue	19	0.990933
3	APPBP2	58533656	58538148	chr17|APPBP2:58533656|APPBP2:58538148|rev|-	parietallobe	24	0.988142
3	APPBP2	58533656	58538148	chr17|APPBP2:58533656|APPBP2:58538148|rev|-	heart	19	0.999498
2	XPO4	21362624	21401318	chr13|XPO4:21362624|XPO4:21401318|rev|-	temporallobe	24	0.933354
2	WDR41	76758919	76785397	chr5|WDR41:76758919|WDR41:76785397|rev|-	parietallobe	24	0.958602
2	WDR41	76758919	76785397	chr5|WDR41:76758919|WDR41:76785397|rev|-	cerebellum	37	0.931935
2	WDR41	76758919	76760634	chr5|WDR41:76758919|WDR41:76760634|rev|-	thyroidgland	37	0.963689
2	WDR41	76758919	76760634	chr5|WDR41:76758919|WDR41:76760634|rev|-	stomach	40	0.939847
2	WDR41	76758919	76760634	chr5|WDR41:76758919|WDR41:76760634|rev|-	mononuclearcell	adult0	0.912226
2	WDR41	76758919	76760634	chr5|WDR41:76758919|WDR41:76760634|rev|-	liver	adult0	0.999992
2	WDR41	76758919	76760634	chr5|WDR41:76758919|WDR41:76760634|rev|-	liver	20	0.999392
2	UBL5	9939550	9939267	chr19|UBL5:9939550|UBL5:9939267|rev|+	occipitallobe	22	0.939329
2	UBL5	9939550	9939267	chr19|UBL5:9939550|UBL5:9939267|rev|+	frontalcortex	22	0.955335
2	THOC2	122772784	122830004	chrX|THOC2:122772784|THOC2:122830004|rev|-	frontalcortex	22	0.917907
2	SLC9A7	46480411	46508232	chrX|SLC9A7:46480411|SLC9A7:46508232|rev|-	occipitallobe	20	0.943771
2	SLC12A6	34527381	34542556	chr15|SLC12A6:34527381|SLC12A6:34542556|rev|-	camera-typeeye	24	0.959783
2	RNF121	71706597	71706495	chr11|RNF121:71706597|RNF121:71706495|dup|+	stomach	40	0.941709
2	RNF121	71706597	71706495	chr11|RNF121:71706597|RNF121:71706495|dup|+	skinofbody	24	0.98077
2	RNF121	71706597	71706495	chr11|RNF121:71706597|RNF121:71706495|dup|+	occipitallobe	22	0.921043
2	RANBP17	170632616	170610170	chr5|RANBP17:170632616|RANBP17:170610170|rev|+	urinarybladder	20	0.934887
2	RANBP17	170632616	170610170	chr5|RANBP17:170632616|RANBP17:170610170|rev|+	mononuclearcell	adult0	0.923384
2	RANBP17	170632616	170610170	chr5|RANBP17:170632616|RANBP17:170610170|rev|+	liver	20	0.995795
2	RANBP17	170632616	170610170	chr5|RANBP17:170632616|RANBP17:170610170|rev|+	diencephalon	20	0.942527
2	RANBP17	170632616	170610170	chr5|RANBP17:170632616|RANBP17:170610170|rev|+	camera-typeeye	24	0.958816
2	RABGGTA	24735635	24737825	chr14|RABGGTA:24735635|RABGGTA:24737825|rev|-	thyroidgland	37	0.960802
2	RABGGTA	24735635	24737825	chr14|RABGGTA:24735635|RABGGTA:24737825|rev|-	spinalcord	24	0.946381
2	RABGGTA	24735635	24737825	chr14|RABGGTA:24735635|RABGGTA:24737825|rev|-	skinofbody	24	0.979168
2	RABGGTA	24735635	24737825	chr14|RABGGTA:24735635|RABGGTA:24737825|rev|-	cerebellum	19	0.935616
2	PPP2R2C	6374249	6537104	chr4|PPP2R2C:6374249|PPP2R2C:6537104|rev|-	spinalcord	24	0.980606
2	PPP2R2C	6374249	6537104	chr4|PPP2R2C:6374249|PPP2R2C:6537104|rev|-	occipitallobe	22	0.908814
2	PPP2R2C	6374249	6382821	chr4|PPP2R2C:6374249|PPP2R2C:6382821|rev|-	parietallobe	24	0.962239
2	PEX5L	179527258	179529659	chr3|PEX5L:179527258|PEX5L:179529659|rev|-	parietallobe	24	0.962657
2	OCRL	128722240	128710293	chrX|OCRL:128722240|OCRL:128710293|rev|+	thyroidgland	40	0.929257
2	OCRL	128722240	128674720	chrX|OCRL:128722240|OCRL:128674720|rev|+	uterus	24	0.959298
2	OCRL	128722240	128674720	chrX|OCRL:128722240|OCRL:128674720|rev|+	thyroidgland	37	0.970538
2	MYEF2	48450965	48458223	chr15|MYEF2:48450965|MYEF2:48458223|rev|-	cerebellum	37	0.937729
2	MTBP	121473495	121466086	chr8|MTBP:121473495|MTBP:121466086|rev|+	cerebellum	37	0.923048
2	MORC3	37717005	37711071	chr21|MORC3:37717005|MORC3:37711071|rev|+	spinalcord	24	0.951285
2	MAP4K4	102476326	102472438	chr2|MAP4K4:102476326|MAP4K4:102472438|rev|+	temporallobe	24	0.922688
2	MAP4K4	102476326	102472438	chr2|MAP4K4:102476326|MAP4K4:102472438|rev|+	spinalcord	22	0.952209
2	MAP4K4	102476326	102448182	chr2|MAP4K4:102476326|MAP4K4:102448182|rev|+	cerebellum	37	0.918172
2	KIAA1324L	86536985	86574362	chr7|KIAA1324L:86536985|KIAA1324L:86574362|rev|-	diencephalon	22	0.928167
2	HADH	108948916	108935586	chr4|HADH:108948916|HADH:108935586|rev|+	diencephalon	22	0.960591
2	HADH	108948916	108930914	chr4|HADH:108948916|HADH:108930914|rev|+	occipitallobe	20	0.953804
2	GOSR1	28847039	28811231	chr17|GOSR1:28847039|GOSR1:28811231|rev|+	heart	28	0.971801
2	GOSR1	28847039	28811231	chr17|GOSR1:28847039|GOSR1:28811231|rev|+	frontalcortex	20	0.909982
2	GOSR1	28847039	28811231	chr17|GOSR1:28847039|GOSR1:28811231|rev|+	diencephalon	22	0.915707
2	GOSR1	28847039	28811231	chr17|GOSR1:28847039|GOSR1:28811231|rev|+	camera-typeeye	24	0.909392
2	GNL3	52724720	52721517	chr3|GNL3:52724720|GNL3:52721517|rev|+	skinofbody	22	0.959902
2	GNL3	52724720	52721517	chr3|GNL3:52724720|GNL3:52721517|rev|+	occipitallobe	20	0.921228
2	GNL3	52724720	52721517	chr3|GNL3:52724720|GNL3:52721517|rev|+	lung	24	0.943931
2	FLJ13197	38616245	38637679	chr4|FLJ13197:38616245|FLJ13197:38637679|rev|-	metanephros	24	0.984933
2	FKBP3	45587230	45600003	chr14|FKBP3:45587230|FKBP3:45600003|rev|-	camera-typeeye	24	0.968718
2	ERCC5	103524748	103504467	chr13|ERCC5:103524748|ERCC5:103504467|rev|+	urinarybladder	20	0.928347
2	ERCC5	103524748	103504467	chr13|ERCC5:103524748|ERCC5:103504467|rev|+	temporallobe	20	0.922093
2	ERCC5	103524748	103504467	chr13|ERCC5:103524748|ERCC5:103504467|rev|+	spinalcord	24	0.965191
2	ERCC5	103524748	103504467	chr13|ERCC5:103524748|ERCC5:103504467|rev|+	occipitallobe	20	0.969439
2	ERCC5	103524748	103504467	chr13|ERCC5:103524748|ERCC5:103504467|rev|+	diencephalon	20	0.903527
2	EPAS1	46583947	46583289	chr2|EPAS1:46583947|EPAS1:46583289|rev|+	liver	adult0	0.997303
2	EDC4	67915748	67911411	chr16|EDC4:67915748|EDC4:67911411|rev|+	skeletalmuscletissue	22	0.94697
2	CRNKL1	20018992	20026130	chr20|CRNKL1:20018992|CRNKL1:20026130|rev|-	frontalcortex	22	0.960735
2	CHAF1B	37781763	37775055	chr21|CHAF1B:37781763|CHAF1B:37775055|rev|+	frontalcortex	22	0.93329
2	BROX	222898897	222897433	chr1|BROX:222898897|BROX:222897433|rev|+	urinarybladder	24	0.94583
2	BROX	222898897	222897433	chr1|BROX:222898897|BROX:222897433|rev|+	liver	child0	0.999811
2	BROX	222898897	222892266	chr1|BROX:222898897|BROX:222892266|rev|+	metanephros	20	0.985918
2	BROX	222898897	222889025	chr1|BROX:222898897|BROX:222889025|rev|+	skinofbody	24	0.982271
