# Supplementary material for: Statistically based splicing detection reveals neural enrichment and tissue-specific induction of circular RNA during human fetal development
Source: Genome Biol. 2015 Jun 16;16(1):126. doi: 10.1186/s13059-015-0690-5 (PMC4506483; doi:10.1186/s13059-015-0690-5)
Supplement: Additional file 24: — ENCODE linear junctions detected at canonical U12 splice sites. Note that due to numerical precision, posterior probabilities > 0.999999999 are reported as 1. [file 13059_2015_690_MOESM24_ESM.xls]

## Sheet: Sheet1
Reads	Gene	Start	End	junction	tissue	age	posterior_probability
3867	EIF3K	39114837	39116667	chr19|EIF3K:39114837|EIF3K:39116667|reg|+	heart	adult0	1
3838	SSR2	155988060	155984860	chr1|SSR2:155988060|SSR2:155984860|reg|-	liver	adult0	1
2915	SSR2	155988060	155984860	chr1|SSR2:155988060|SSR2:155984860|reg|-	liver	child0	1
2618	MYH11	15872636	15870033	chr16|MYH11:15872636|MYH11:15870033|reg|-	urinarybladder	24	1
2505	HSBP1	83842351	83842909	chr16|HSBP1:83842351|HSBP1:83842909|reg|+	diencephalon	20	1
2237	SSR2	155988060	155984860	chr1|SSR2:155988060|SSR2:155984860|reg|-	mononuclearcell	adult0	1
2059	MYH11	15872636	15870033	chr16|MYH11:15872636|MYH11:15870033|reg|-	stomach	36	1
2022	MYH11	15872636	15870033	chr16|MYH11:15872636|MYH11:15870033|reg|-	urinarybladder	20	1
1920	HSBP1	83842351	83842909	chr16|HSBP1:83842351|HSBP1:83842909|reg|+	frontalcortex	20	1
1919	ATP6V1A	113500025	113503070	chr3|ATP6V1A:113500025|ATP6V1A:113503070|reg|+	camera-typeeye	20	1
1727	HSBP1	83842351	83842909	chr16|HSBP1:83842351|HSBP1:83842909|reg|+	frontalcortex	22	1
1664	HSBP1	83842351	83842909	chr16|HSBP1:83842351|HSBP1:83842909|reg|+	diencephalon	22	1
1578	HSBP1	83842351	83842909	chr16|HSBP1:83842351|HSBP1:83842909|reg|+	liver	22	1
1553	HSBP1	83842351	83842909	chr16|HSBP1:83842351|HSBP1:83842909|reg|+	metanephros	20	1
1507	FLNC	128486517	128486798	chr7|FLNC:128486517|FLNC:128486798|reg|+	heart	adult0	1
1448	HSBP1	83842351	83842909	chr16|HSBP1:83842351|HSBP1:83842909|reg|+	temporallobe	24	1
1438	HSBP1	83842351	83842909	chr16|HSBP1:83842351|HSBP1:83842909|reg|+	parietallobe	24	1
1429	HSBP1	83842351	83842909	chr16|HSBP1:83842351|HSBP1:83842909|reg|+	occipitallobe	22	1
1416	HSBP1	83842351	83842909	chr16|HSBP1:83842351|HSBP1:83842909|reg|+	spinalcord	24	1
1358	ETFDH	159616795	159618710	chr4|ETFDH:159616795|ETFDH:159618710|reg|+	heart	adult0	1
1355	ARPC5	183604651	183602289	chr1|ARPC5:183604651|ARPC5:183602289|reg|-	temporallobe	24	1
1287	HSBP1	83842351	83842909	chr16|HSBP1:83842351|HSBP1:83842909|reg|+	spinalcord	22	1
1252	HSBP1	83842351	83842909	chr16|HSBP1:83842351|HSBP1:83842909|reg|+	metanephros	24	1
1245	EIF3K	39114837	39116667	chr19|EIF3K:39114837|EIF3K:39116667|reg|+	liver	adult0	1
1231	HSBP1	83842351	83842909	chr16|HSBP1:83842351|HSBP1:83842909|reg|+	occipitallobe	20	1
1231	EIF3K	39114837	39116667	chr19|EIF3K:39114837|EIF3K:39116667|reg|+	liver	child0	1
1200	HSBP1	83842351	83842909	chr16|HSBP1:83842351|HSBP1:83842909|reg|+	cerebellum	19	1
1127	MYH11	15872636	15870033	chr16|MYH11:15872636|MYH11:15870033|reg|-	umbilicalcord	31	1
1121	AOX1	201457926	201459994	chr2|AOX1:201457926|AOX1:201459994|reg|+	liver	adult0	1
1110	ARPC5	183604651	183602289	chr1|ARPC5:183604651|ARPC5:183602289|reg|-	frontalcortex	20	1
1106	MYH11	15872636	15870033	chr16|MYH11:15872636|MYH11:15870033|reg|-	stomach	40	1
1056	SSR2	155988060	155984860	chr1|SSR2:155988060|SSR2:155984860|reg|-	uterus	28	1
1029	EIF3K	39114837	39116667	chr19|EIF3K:39114837|EIF3K:39116667|reg|+	mononuclearcell	adult0	1
1011	ATP6V1A	113500025	113503070	chr3|ATP6V1A:113500025|ATP6V1A:113503070|reg|+	liver	adult0	1
999	SSR2	155988060	155984860	chr1|SSR2:155988060|SSR2:155984860|reg|-	camera-typeeye	20	1
992	LMBR1	156518457	156518219	chr7|LMBR1:156518457|LMBR1:156518219|reg|-	frontalcortex	20	1
940	ATP6V1A	113500025	113503070	chr3|ATP6V1A:113500025|ATP6V1A:113503070|reg|+	liver	child0	1
921	HADH	108948916	108954331	chr4|HADH:108948916|HADH:108954331|reg|+	heart	adult0	1
883	OXCT1	41805668	41803265	chr5|OXCT1:41805668|OXCT1:41803265|reg|-	heart	adult0	1
851	ARPC5	183604651	183602289	chr1|ARPC5:183604651|ARPC5:183602289|reg|-	thyroidgland	37	1
839	ETFDH	159616795	159618710	chr4|ETFDH:159616795|ETFDH:159618710|reg|+	liver	adult0	1
832	SSR2	155988060	155984860	chr1|SSR2:155988060|SSR2:155984860|reg|-	heart	adult0	1
829	AOX1	201457926	201459994	chr2|AOX1:201457926|AOX1:201459994|reg|+	liver	child0	1
828	CYBA	88714452	88713583	chr16|CYBA:88714452|CYBA:88713583|reg|-	liver	22	1
826	ATP6V1A	113500025	113503070	chr3|ATP6V1A:113500025|ATP6V1A:113503070|reg|+	temporallobe	24	1
817	SSR3	156262096	156261058	chr3|SSR3:156262096|SSR3:156261058|reg|-	heart	adult0	1
805	ARPC5	183604651	183602289	chr1|ARPC5:183604651|ARPC5:183602289|reg|-	frontalcortex	22	1
789	MYH9	36717802	36716941	chr22|MYH9:36717802|MYH9:36716941|reg|-	mononuclearcell	adult0	1
781	LMBR1	156518457	156518219	chr7|LMBR1:156518457|LMBR1:156518219|reg|-	occipitallobe	22	1
780	SCN3A	166026939	166025335	chr2|SCN3A:166026939|SCN3A:166025335|reg|-	frontalcortex	20	1
769	ATP6V1A	113500025	113503070	chr3|ATP6V1A:113500025|ATP6V1A:113503070|reg|+	uterus	28	1
760	ATP6V1A	113500025	113503070	chr3|ATP6V1A:113500025|ATP6V1A:113503070|reg|+	camera-typeeye	24	1
759	HSBP1	83842351	83842909	chr16|HSBP1:83842351|HSBP1:83842909|reg|+	lung	24	1
754	ARPC5	183604651	183602289	chr1|ARPC5:183604651|ARPC5:183602289|reg|-	liver	22	1
746	HSBP1	83842351	83842909	chr16|HSBP1:83842351|HSBP1:83842909|reg|+	skinofbody	24	1
740	XPO7	21851962	21853002	chr8|XPO7:21851962|XPO7:21853002|reg|+	liver	22	1
740	HSBP1	83842351	83842909	chr16|HSBP1:83842351|HSBP1:83842909|reg|+	cerebellum	37	1
719	TNPO1	72144325	72147070	chr5|TNPO1:72144325|TNPO1:72147070|reg|+	frontalcortex	22	1
709	ARPC5	183604651	183602289	chr1|ARPC5:183604651|ARPC5:183602289|reg|-	liver	adult0	1
708	SSR2	155988060	155984860	chr1|SSR2:155988060|SSR2:155984860|reg|-	uterus	24	1
706	SPCS3	177243394	177245331	chr4|SPCS3:177243394|SPCS3:177245331|reg|+	liver	adult0	1
706	MYH11	15872636	15870033	chr16|MYH11:15872636|MYH11:15870033|reg|-	uterus	28	1
705	HSBP1	83842351	83842909	chr16|HSBP1:83842351|HSBP1:83842909|reg|+	skinofbody	22	1
704	ARPC5	183604651	183602289	chr1|ARPC5:183604651|ARPC5:183602289|reg|-	urinarybladder	24	1
703	SLC25A30	45971392	45970150	chr13|SLC25A30:45971392|SLC25A30:45970150|reg|-	heart	adult0	1
700	MYH9	36717802	36716941	chr22|MYH9:36717802|MYH9:36716941|reg|-	uterus	28	1
696	PHB2	7076838	7076411	chr12|PHB2:7076838|PHB2:7076411|reg|-	liver	child0	1
685	SCN3A	166026939	166025335	chr2|SCN3A:166026939|SCN3A:166025335|reg|-	frontalcortex	22	1
673	SSR2	155988060	155984860	chr1|SSR2:155988060|SSR2:155984860|reg|-	metanephros	20	1
658	ETFDH	159616795	159618710	chr4|ETFDH:159616795|ETFDH:159618710|reg|+	liver	child0	1
652	TNPO1	72144325	72147070	chr5|TNPO1:72144325|TNPO1:72147070|reg|+	occipitallobe	22	1
652	MYH9	36717802	36716941	chr22|MYH9:36717802|MYH9:36716941|reg|-	liver	child0	1
639	RAB6A	73390698	73389007	chr11|RAB6A:73390698|RAB6A:73389007|reg|-	spinalcord	24	1
634	MATN2	99045887	99047884	chr8|MATN2:99045887|MATN2:99047884|reg|+	urinarybladder	24	1
634	FLNC	128486517	128486798	chr7|FLNC:128486517|FLNC:128486798|reg|+	tongue	24	1
630	SSR2	155988060	155984860	chr1|SSR2:155988060|SSR2:155984860|reg|-	metanephros	24	1
628	MYH9	36717802	36716941	chr22|MYH9:36717802|MYH9:36716941|reg|-	liver	22	1
622	C21orf33	45563243	45564702	chr21|C21orf33:45563243|C21orf33:45564702|reg|+	liver	adult0	1
620	HSBP1	83842351	83842909	chr16|HSBP1:83842351|HSBP1:83842909|reg|+	liver	20	1
618	HSBP1	83842351	83842909	chr16|HSBP1:83842351|HSBP1:83842909|reg|+	urinarybladder	20	1
618	HSBP1	83842351	83842909	chr16|HSBP1:83842351|HSBP1:83842909|reg|+	heart	28	1
615	SPCS3	177243394	177245331	chr4|SPCS3:177243394|SPCS3:177245331|reg|+	liver	child0	1
615	INSIG1	155093400	155093960	chr7|INSIG1:155093400|INSIG1:155093960|reg|+	liver	adult0	1
613	MYH9	36717802	36716941	chr22|MYH9:36717802|MYH9:36716941|reg|-	metanephros	20	1
612	ATP6V1A	113500025	113503070	chr3|ATP6V1A:113500025|ATP6V1A:113503070|reg|+	frontalcortex	20	1
609	SSR3	156262096	156261058	chr3|SSR3:156262096|SSR3:156261058|reg|-	liver	adult0	1
607	ARPC5	183604651	183602289	chr1|ARPC5:183604651|ARPC5:183602289|reg|-	lung	24	1
605	ARPC5	183604651	183602289	chr1|ARPC5:183604651|ARPC5:183602289|reg|-	skinofbody	24	1
597	SMYD2	214504413	214505360	chr1|SMYD2:214504413|SMYD2:214505360|reg|+	heart	adult0	1
589	HSBP1	83842351	83842909	chr16|HSBP1:83842351|HSBP1:83842909|reg|+	urinarybladder	24	1
589	ARPC5	183604651	183602289	chr1|ARPC5:183604651|ARPC5:183602289|reg|-	metanephros	20	1
587	LMBR1	156518457	156518219	chr7|LMBR1:156518457|LMBR1:156518219|reg|-	frontalcortex	22	1
583	ARPC5	183604651	183602289	chr1|ARPC5:183604651|ARPC5:183602289|reg|-	diencephalon	20	1
574	MYH9	36717802	36716941	chr22|MYH9:36717802|MYH9:36716941|reg|-	thyroidgland	37	1
571	MYH9	36717802	36716941	chr22|MYH9:36717802|MYH9:36716941|reg|-	urinarybladder	24	1
568	HSBP1	83842351	83842909	chr16|HSBP1:83842351|HSBP1:83842909|reg|+	parietallobe	22	1
567	ARPC5	183604651	183602289	chr1|ARPC5:183604651|ARPC5:183602289|reg|-	skinofbody	22	1
559	SCN3A	166026939	166025335	chr2|SCN3A:166026939|SCN3A:166025335|reg|-	occipitallobe	22	1
559	EIF3I	32689722	32690010	chr1|EIF3I:32689722|EIF3I:32690010|reg|+	liver	22	1
543	UBR3	170783915	170785236	chr2|UBR3:170783915|UBR3:170785236|reg|+	heart	adult0	1
542	EPAS1	46583947	46587776	chr2|EPAS1:46583947|EPAS1:46587776|reg|+	liver	child0	1
536	SLC9A6	135115652	135122234	chrX|SLC9A6:135115652|SLC9A6:135122234|reg|+	temporallobe	24	1
534	XRCC5	216981565	216982468	chr2|XRCC5:216981565|XRCC5:216982468|reg|+	liver	22	1
533	MAPK1	22161952	22160328	chr22|MAPK1:22161952|MAPK1:22160328|reg|-	spinalcord	24	1
530	TMEM33	41941400	41945763	chr4|TMEM33:41941400|TMEM33:41945763|reg|+	liver	adult0	1
530	PHB2	7076838	7076411	chr12|PHB2:7076838|PHB2:7076411|reg|-	heart	adult0	1
528	SCN2A	166153645	166164357	chr2|SCN2A:166153645|SCN2A:166164357|reg|+	frontalcortex	20	1
522	ATP6V1A	113500025	113503070	chr3|ATP6V1A:113500025|ATP6V1A:113503070|reg|+	uterus	24	1
521	SSR3	156262096	156261058	chr3|SSR3:156262096|SSR3:156261058|reg|-	liver	child0	1
516	SSR2	155988060	155984860	chr1|SSR2:155988060|SSR2:155984860|reg|-	camera-typeeye	24	1
514	SCN2A	166153645	166164357	chr2|SCN2A:166153645|SCN2A:166164357|reg|+	diencephalon	20	1
513	ARPC5	183604651	183602289	chr1|ARPC5:183604651|ARPC5:183602289|reg|-	umbilicalcord	31	1
512	TMEM258	61557964	61557393	chr11|TMEM258:61557964|TMEM258:61557393|reg|-	spinalcord	22	1
511	PCTP	53848546	53851084	chr17|PCTP:53848546|PCTP:53851084|reg|+	liver	adult0	1
510	CAPNS1	36634030	36636707	chr19|CAPNS1:36634030|CAPNS1:36636707|reg|+	metanephros	24	1
509	PHB2	7076838	7076411	chr12|PHB2:7076838|PHB2:7076411|reg|-	tongue	24	1
509	C21orf33	45563243	45564702	chr21|C21orf33:45563243|C21orf33:45564702|reg|+	heart	adult0	1
508	SSR2	155988060	155984860	chr1|SSR2:155988060|SSR2:155984860|reg|-	liver	22	1
506	HMBS	118960975	118962122	chr11|HMBS:118960975|HMBS:118962122|reg|+	liver	22	1
499	SCN3A	166026939	166025335	chr2|SCN3A:166026939|SCN3A:166025335|reg|-	temporallobe	24	1
499	ARPC5	183604651	183602289	chr1|ARPC5:183604651|ARPC5:183602289|reg|-	tongue	20	1
495	RAB6A	73390698	73389007	chr11|RAB6A:73390698|RAB6A:73389007|reg|-	spinalcord	22	1
495	PHB2	7076838	7076411	chr12|PHB2:7076838|PHB2:7076411|reg|-	liver	adult0	1
495	EIF3K	39114837	39116667	chr19|EIF3K:39114837|EIF3K:39116667|reg|+	metanephros	24	1
491	ATXN10	46202902	46238870	chr22|ATXN10:46202902|ATXN10:46238870|reg|+	spinalcord	24	1
490	CCNT2	135676582	135677379	chr2|CCNT2:135676582|CCNT2:135677379|reg|+	frontalcortex	22	1
484	ARPC5	183604651	183602289	chr1|ARPC5:183604651|ARPC5:183602289|reg|-	stomach	40	0.999464
481	SSR2	155988060	155984860	chr1|SSR2:155988060|SSR2:155984860|reg|-	urinarybladder	24	1
480	TNPO1	72144325	72147070	chr5|TNPO1:72144325|TNPO1:72147070|reg|+	occipitallobe	20	1
480	CYBA	88714452	88713583	chr16|CYBA:88714452|CYBA:88713583|reg|-	metanephros	20	1
479	MYH9	36717802	36716941	chr22|MYH9:36717802|MYH9:36716941|reg|-	liver	adult0	1
476	TMEM258	61557964	61557393	chr11|TMEM258:61557964|TMEM258:61557393|reg|-	skeletalmuscletissue	19	1
472	ARPC5	183604651	183602289	chr1|ARPC5:183604651|ARPC5:183602289|reg|-	uterus	28	1
468	MYH9	36717802	36716941	chr22|MYH9:36717802|MYH9:36716941|reg|-	metanephros	24	1
463	HSBP1	83842351	83842909	chr16|HSBP1:83842351|HSBP1:83842909|reg|+	thyroidgland	40	1
462	XDH	31625913	31624194	chr2|XDH:31625913|XDH:31624194|reg|-	liver	child0	1
457	XRCC5	216981565	216982468	chr2|XRCC5:216981565|XRCC5:216982468|reg|+	metanephros	24	1
454	MAPK1	22161952	22160328	chr22|MAPK1:22161952|MAPK1:22160328|reg|-	spinalcord	22	1
451	INSIG1	155093400	155093960	chr7|INSIG1:155093400|INSIG1:155093960|reg|+	liver	child0	1
450	MAPK1	22161952	22160328	chr22|MAPK1:22161952|MAPK1:22160328|reg|-	frontalcortex	20	1
449	SLC9A6	135115652	135122234	chrX|SLC9A6:135115652|SLC9A6:135122234|reg|+	frontalcortex	20	1
449	ARPC5	183604651	183602289	chr1|ARPC5:183604651|ARPC5:183602289|reg|-	occipitallobe	22	1
448	CAPNS1	36634030	36636707	chr19|CAPNS1:36634030|CAPNS1:36636707|reg|+	liver	22	1
442	TNPO1	72144325	72147070	chr5|TNPO1:72144325|TNPO1:72147070|reg|+	parietallobe	24	1
440	CYBA	88714452	88713583	chr16|CYBA:88714452|CYBA:88713583|reg|-	metanephros	24	1
439	TMEM30A	75968495	75966011	chr6|TMEM30A:75968495|TMEM30A:75966011|reg|-	spinalcord	24	1
435	SCN2A	166153645	166164357	chr2|SCN2A:166153645|SCN2A:166164357|reg|+	occipitallobe	22	1
434	MATN2	99045887	99047884	chr8|MATN2:99045887|MATN2:99047884|reg|+	umbilicalcord	31	1
432	GBP2	89585861	89583456	chr1|GBP2:89585861|GBP2:89583456|reg|-	mononuclearcell	adult0	1
429	SCN2A	166153645	166164357	chr2|SCN2A:166153645|SCN2A:166164357|reg|+	temporallobe	24	1
429	CCNT2	135676582	135677379	chr2|CCNT2:135676582|CCNT2:135677379|reg|+	metanephros	24	1
427	MAPK1	22161952	22160328	chr22|MAPK1:22161952|MAPK1:22160328|reg|-	frontalcortex	22	1
426	DYNC1LI2	66768120	66766377	chr16|DYNC1LI2:66768120|DYNC1LI2:66766377|reg|-	frontalcortex	20	1
425	SLC9A6	135115652	135122234	chrX|SLC9A6:135115652|SLC9A6:135122234|reg|+	spinalcord	24	1
425	ARPC5	183604651	183602289	chr1|ARPC5:183604651|ARPC5:183602289|reg|-	metanephros	24	1
423	TMEM258	61557964	61557393	chr11|TMEM258:61557964|TMEM258:61557393|reg|-	spinalcord	24	1
423	LMBR1	156518457	156518219	chr7|LMBR1:156518457|LMBR1:156518219|reg|-	spinalcord	22	1
420	ARPC5	183604651	183602289	chr1|ARPC5:183604651|ARPC5:183602289|reg|-	liver	child0	1
419	TMEM30A	75968495	75966011	chr6|TMEM30A:75968495|TMEM30A:75966011|reg|-	liver	adult0	1
419	OXCT1	41805668	41803265	chr5|OXCT1:41805668|OXCT1:41803265|reg|-	heart	28	1
418	SLC9A6	135115652	135122234	chrX|SLC9A6:135115652|SLC9A6:135122234|reg|+	diencephalon	20	1
417	TMEM258	61557964	61557393	chr11|TMEM258:61557964|TMEM258:61557393|reg|-	liver	20	1
417	SCN2A	166153645	166164357	chr2|SCN2A:166153645|SCN2A:166164357|reg|+	frontalcortex	22	1
417	PCYT2	79864635	79864422	chr17|PCYT2:79864635|PCYT2:79864422|reg|-	liver	child0	1
416	TMEM258	61557964	61557393	chr11|TMEM258:61557964|TMEM258:61557393|reg|-	liver	22	1
412	MYH9	36717802	36716941	chr22|MYH9:36717802|MYH9:36716941|reg|-	uterus	24	1
410	TMEM30A	75968495	75966011	chr6|TMEM30A:75968495|TMEM30A:75966011|reg|-	liver	child0	1
409	RNF123	49738142	49738923	chr3|RNF123:49738142|RNF123:49738923|reg|+	liver	22	1
408	TMEM258	61557964	61557393	chr11|TMEM258:61557964|TMEM258:61557393|reg|-	metanephros	24	1
408	SCN7A	167330735	167330398	chr2|SCN7A:167330735|SCN7A:167330398|reg|-	heart	28	1
405	ARPC5	183604651	183602289	chr1|ARPC5:183604651|ARPC5:183602289|reg|-	urinarybladder	20	1
404	ARPC5	183604651	183602289	chr1|ARPC5:183604651|ARPC5:183602289|reg|-	parietallobe	24	1
402	PFDN5	53690059	53691633	chr12|PFDN5:53690059|PFDN5:53691633|reg|+	liver	22	1
399	VPS25	40925896	40926663	chr17|VPS25:40925896|VPS25:40926663|reg|+	liver	22	1
397	ARPC5	183604651	183602289	chr1|ARPC5:183604651|ARPC5:183602289|reg|-	tongue	24	1
394	UBR3	170783915	170785236	chr2|UBR3:170783915|UBR3:170785236|reg|+	temporallobe	24	1
391	PPP2R2B	146030109	146017978	chr5|PPP2R2B:146030109|PPP2R2B:146017978|reg|-	frontalcortex	20	1
391	CYBA	88714452	88713583	chr16|CYBA:88714452|CYBA:88713583|reg|-	liver	20	1
389	DYNC1LI2	66768120	66766377	chr16|DYNC1LI2:66768120|DYNC1LI2:66766377|reg|-	temporallobe	24	1
388	EIF3K	39114837	39116667	chr19|EIF3K:39114837|EIF3K:39116667|reg|+	uterus	28	1
387	SPCS3	177243394	177245331	chr4|SPCS3:177243394|SPCS3:177245331|reg|+	uterus	28	1
386	SCN2A	166153645	166164357	chr2|SCN2A:166153645|SCN2A:166164357|reg|+	diencephalon	22	1
386	CCNT2	135676582	135677379	chr2|CCNT2:135676582|CCNT2:135677379|reg|+	spinalcord	22	1
384	IPO5	98664596	98666295	chr13|IPO5:98664596|IPO5:98666295|reg|+	temporallobe	24	1
381	XRCC5	216981565	216982468	chr2|XRCC5:216981565|XRCC5:216982468|reg|+	liver	adult0	1
379	POLR2K	101164144	101165521	chr8|POLR2K:101164144|POLR2K:101165521|reg|+	heart	adult0	1
376	HSBP1	83842351	83842909	chr16|HSBP1:83842351|HSBP1:83842909|reg|+	skeletalmuscletissue	19	1
375	PHB2	7076838	7076411	chr12|PHB2:7076838|PHB2:7076411|reg|-	temporallobe	24	1
374	TMEM258	61557964	61557393	chr11|TMEM258:61557964|TMEM258:61557393|reg|-	skinofbody	22	1
374	C21orf33	45563243	45564702	chr21|C21orf33:45563243|C21orf33:45564702|reg|+	liver	child0	1
373	GRHPR	37430643	37432004	chr9|GRHPR:37430643|GRHPR:37432004|reg|+	liver	child0	1
370	RAB6A	73390698	73389007	chr11|RAB6A:73390698|RAB6A:73389007|reg|-	frontalcortex	20	1
370	PPP2R2B	146030109	146017978	chr5|PPP2R2B:146030109|PPP2R2B:146017978|reg|-	frontalcortex	22	1
367	ARPC5	183604651	183602289	chr1|ARPC5:183604651|ARPC5:183602289|reg|-	diencephalon	22	1
364	CAPNS1	36634030	36636707	chr19|CAPNS1:36634030|CAPNS1:36636707|reg|+	metanephros	20	1
363	MYH9	36717802	36716941	chr22|MYH9:36717802|MYH9:36716941|reg|-	skinofbody	24	1
363	MAPK14	36044385	36063763	chr6|MAPK14:36044385|MAPK14:36063763|reg|+	liver	adult0	1
361	XPO7	21851962	21853002	chr8|XPO7:21851962|XPO7:21853002|reg|+	liver	20	1
360	SCN3A	166026939	166025335	chr2|SCN3A:166026939|SCN3A:166025335|reg|-	diencephalon	20	1
359	ARPC5	183604651	183602289	chr1|ARPC5:183604651|ARPC5:183602289|reg|-	temporallobe	20	1
359	ARPC5	183604651	183602289	chr1|ARPC5:183604651|ARPC5:183602289|reg|-	camera-typeeye	20	1
358	LMBR1	156518457	156518219	chr7|LMBR1:156518457|LMBR1:156518219|reg|-	occipitallobe	20	1
357	CCNT2	135676582	135677379	chr2|CCNT2:135676582|CCNT2:135677379|reg|+	parietallobe	24	1
356	HADH	108948916	108954331	chr4|HADH:108948916|HADH:108954331|reg|+	liver	adult0	1
355	CCNT2	135676582	135677379	chr2|CCNT2:135676582|CCNT2:135677379|reg|+	skeletalmuscletissue	19	1
352	CACNA1E	181691011	181693605	chr1|CACNA1E:181691011|CACNA1E:181693605|reg|+	temporallobe	24	1
350	PHB2	7076838	7076411	chr12|PHB2:7076838|PHB2:7076411|reg|-	frontalcortex	20	1
347	DRAP1	65687323	65687418	chr11|DRAP1:65687323|DRAP1:65687418|reg|+	liver	22	1
346	TMEM30A	75968495	75966011	chr6|TMEM30A:75968495|TMEM30A:75966011|reg|-	temporallobe	24	1
346	SSR2	155988060	155984860	chr1|SSR2:155988060|SSR2:155984860|reg|-	tongue	24	1
345	VPS13D	12343793	12348279	chr1|VPS13D:12343793|VPS13D:12348279|reg|+	liver	child0	1
345	TMEM258	61557964	61557393	chr11|TMEM258:61557964|TMEM258:61557393|reg|-	skinofbody	24	1
345	CUL2	35360126	35351990	chr10|CUL2:35360126|CUL2:35351990|reg|-	heart	adult0	1
343	TMEM30A	75968495	75966011	chr6|TMEM30A:75968495|TMEM30A:75966011|reg|-	frontalcortex	20	1
343	SSR3	156262096	156261058	chr3|SSR3:156262096|SSR3:156261058|reg|-	heart	28	1
341	ARPC5	183604651	183602289	chr1|ARPC5:183604651|ARPC5:183602289|reg|-	spinalcord	22	1
340	RAB6A	73390698	73389007	chr11|RAB6A:73390698|RAB6A:73389007|reg|-	heart	adult0	1
339	VPS16	2842350	2842450	chr20|VPS16:2842350|VPS16:2842450|reg|+	temporallobe	24	1
339	DYNC1LI2	66768120	66766377	chr16|DYNC1LI2:66768120|DYNC1LI2:66766377|reg|-	spinalcord	24	1
338	MATN2	99045887	99047884	chr8|MATN2:99045887|MATN2:99047884|reg|+	urinarybladder	20	1
338	DRAP1	65687323	65687418	chr11|DRAP1:65687323|DRAP1:65687418|reg|+	temporallobe	24	1
337	SCN3A	166026939	166025335	chr2|SCN3A:166026939|SCN3A:166025335|reg|-	diencephalon	22	1
337	MAPK1	22161952	22160328	chr22|MAPK1:22161952|MAPK1:22160328|reg|-	diencephalon	20	1
336	MAPK1	22161952	22160328	chr22|MAPK1:22161952|MAPK1:22160328|reg|-	occipitallobe	22	1
336	EIF3K	39114837	39116667	chr19|EIF3K:39114837|EIF3K:39116667|reg|+	uterus	24	1
336	ARPC5	183604651	183602289	chr1|ARPC5:183604651|ARPC5:183602289|reg|-	spinalcord	24	1
335	SCN3A	166026939	166025335	chr2|SCN3A:166026939|SCN3A:166025335|reg|-	occipitallobe	20	1
335	GBP6	89843771	89843975	chr1|GBP6:89843771|GBP6:89843975|reg|+	tongue	20	1
335	CCNT2	135676582	135677379	chr2|CCNT2:135676582|CCNT2:135677379|reg|+	spinalcord	24	1
334	FLNC	128486517	128486798	chr7|FLNC:128486517|FLNC:128486798|reg|+	skeletalmuscletissue	22	1
334	DYNC1LI2	66768120	66766377	chr16|DYNC1LI2:66768120|DYNC1LI2:66766377|reg|-	occipitallobe	22	1
332	OXCT1	41805668	41803265	chr5|OXCT1:41805668|OXCT1:41803265|reg|-	diencephalon	20	1
332	DYNC1LI2	66768120	66766377	chr16|DYNC1LI2:66768120|DYNC1LI2:66766377|reg|-	frontalcortex	22	1
331	EIF3K	39114837	39116667	chr19|EIF3K:39114837|EIF3K:39116667|reg|+	camera-typeeye	24	1
330	TNPO1	72144325	72147070	chr5|TNPO1:72144325|TNPO1:72147070|reg|+	metanephros	20	1
330	TNPO1	72144325	72147070	chr5|TNPO1:72144325|TNPO1:72147070|reg|+	cerebellum	37	1
330	SLC9A6	135115652	135122234	chrX|SLC9A6:135115652|SLC9A6:135122234|reg|+	frontalcortex	22	1
330	CYB5R1	202932193	202931827	chr1|CYB5R1:202932193|CYB5R1:202931827|reg|-	heart	adult0	1
329	PHB2	7076838	7076411	chr12|PHB2:7076838|PHB2:7076411|reg|-	tongue	20	1
328	TNPO1	72144325	72147070	chr5|TNPO1:72144325|TNPO1:72147070|reg|+	heart	adult0	1
327	LMBR1	156518457	156518219	chr7|LMBR1:156518457|LMBR1:156518219|reg|-	skeletalmuscletissue	22	1
326	XRCC5	216981565	216982468	chr2|XRCC5:216981565|XRCC5:216982468|reg|+	liver	child0	1
324	RAB6A	73390698	73389007	chr11|RAB6A:73390698|RAB6A:73389007|reg|-	liver	adult0	1
324	PHB2	7076838	7076411	chr12|PHB2:7076838|PHB2:7076411|reg|-	mononuclearcell	adult0	1
323	SSR2	155988060	155984860	chr1|SSR2:155988060|SSR2:155984860|reg|-	temporallobe	24	1
320	TMEM30A	75968495	75966011	chr6|TMEM30A:75968495|TMEM30A:75966011|reg|-	heart	adult0	1
319	TMEM30A	75968495	75966011	chr6|TMEM30A:75968495|TMEM30A:75966011|reg|-	occipitallobe	22	1
319	RAB6A	73390698	73389007	chr11|RAB6A:73390698|RAB6A:73389007|reg|-	frontalcortex	22	1
319	PHB2	7076838	7076411	chr12|PHB2:7076838|PHB2:7076411|reg|-	liver	22	1
319	CAPNS1	36634030	36636707	chr19|CAPNS1:36634030|CAPNS1:36636707|reg|+	spinalcord	24	1
319	CAPNS1	36634030	36636707	chr19|CAPNS1:36634030|CAPNS1:36636707|reg|+	heart	adult0	1
319	ATXN10	46202902	46238870	chr22|ATXN10:46202902|ATXN10:46238870|reg|+	temporallobe	24	1
316	UBR4	19431541	19431160	chr1|UBR4:19431541|UBR4:19431160|reg|-	liver	22	1
315	MYH9	36717802	36716941	chr22|MYH9:36717802|MYH9:36716941|reg|-	lung	24	1
314	SSR2	155988060	155984860	chr1|SSR2:155988060|SSR2:155984860|reg|-	liver	20	1
311	KRTCAP2	155145213	155145104	chr1|KRTCAP2:155145213|KRTCAP2:155145104|reg|-	spinalcord	24	1
311	CAPNS1	36634030	36636707	chr19|CAPNS1:36634030|CAPNS1:36636707|reg|+	mononuclearcell	adult0	1
307	TNPO1	72144325	72147070	chr5|TNPO1:72144325|TNPO1:72147070|reg|+	mononuclearcell	adult0	1
307	TMEM30A	75968495	75966011	chr6|TMEM30A:75968495|TMEM30A:75966011|reg|-	spinalcord	22	1
306	PPP2R2B	146030109	146017978	chr5|PPP2R2B:146030109|PPP2R2B:146017978|reg|-	temporallobe	24	1
306	MAPK1	22161952	22160328	chr22|MAPK1:22161952|MAPK1:22160328|reg|-	temporallobe	24	1
306	CCNT2	135676582	135677379	chr2|CCNT2:135676582|CCNT2:135677379|reg|+	frontalcortex	20	1
305	SLC9A6	135115652	135122234	chrX|SLC9A6:135115652|SLC9A6:135122234|reg|+	occipitallobe	22	1
305	RAB6A	73390698	73389007	chr11|RAB6A:73390698|RAB6A:73389007|reg|-	liver	child0	1
304	SPCS3	177243394	177245331	chr4|SPCS3:177243394|SPCS3:177245331|reg|+	mononuclearcell	adult0	1
304	ATP6V1A	113500025	113503070	chr3|ATP6V1A:113500025|ATP6V1A:113503070|reg|+	frontalcortex	22	1
303	UBL5	9939550	9940640	chr19|UBL5:9939550|UBL5:9940640|reg|+	liver	child0	1
302	SLC25A30	45971392	45970150	chr13|SLC25A30:45971392|SLC25A30:45970150|reg|-	liver	adult0	1
301	MAPK8	49632202	49633930	chr10|MAPK8:49632202|MAPK8:49633930|reg|+	temporallobe	24	1
300	MYH9	36717802	36716941	chr22|MYH9:36717802|MYH9:36716941|reg|-	liver	20	1
300	MAPK14	36044385	36063763	chr6|MAPK14:36044385|MAPK14:36063763|reg|+	liver	child0	1
300	IPO5	98664596	98666295	chr13|IPO5:98664596|IPO5:98666295|reg|+	heart	adult0	1
299	TNPO1	72144325	72147070	chr5|TNPO1:72144325|TNPO1:72147070|reg|+	spinalcord	24	1
299	CCNT2	135676582	135677379	chr2|CCNT2:135676582|CCNT2:135677379|reg|+	skinofbody	24	1
299	ARPC5	183604651	183602289	chr1|ARPC5:183604651|ARPC5:183602289|reg|-	liver	20	1
298	HSBP1	83842351	83842909	chr16|HSBP1:83842351|HSBP1:83842909|reg|+	heart	adult0	1
297	UBR3	170783915	170785236	chr2|UBR3:170783915|UBR3:170785236|reg|+	liver	child0	1
297	TNPO1	72144325	72147070	chr5|TNPO1:72144325|TNPO1:72147070|reg|+	cerebellum	19	1
296	RAB6A	73390698	73389007	chr11|RAB6A:73390698|RAB6A:73389007|reg|-	skinofbody	24	1
295	XDH	31625913	31624194	chr2|XDH:31625913|XDH:31624194|reg|-	liver	adult0	1
295	PCNX	71517477	71518599	chr14|PCNX:71517477|PCNX:71518599|reg|+	frontalcortex	20	1
295	MYH9	36717802	36716941	chr22|MYH9:36717802|MYH9:36716941|reg|-	thyroidgland	40	1
295	CYBA	88714452	88713583	chr16|CYBA:88714452|CYBA:88713583|reg|-	lung	24	1
294	PCNX	71517477	71518599	chr14|PCNX:71517477|PCNX:71518599|reg|+	heart	adult0	1
293	SSR2	155988060	155984860	chr1|SSR2:155988060|SSR2:155984860|reg|-	tongue	20	1
293	SPCS3	177243394	177245331	chr4|SPCS3:177243394|SPCS3:177245331|reg|+	heart	adult0	1
292	EIF3K	39114837	39116667	chr19|EIF3K:39114837|EIF3K:39116667|reg|+	liver	22	1
291	UBL5	9939550	9940640	chr19|UBL5:9939550|UBL5:9940640|reg|+	heart	adult0	1
290	SSR2	155988060	155984860	chr1|SSR2:155988060|SSR2:155984860|reg|-	urinarybladder	20	1
290	SSR2	155988060	155984860	chr1|SSR2:155988060|SSR2:155984860|reg|-	umbilicalcord	31	1
288	TMEM30A	75968495	75966011	chr6|TMEM30A:75968495|TMEM30A:75966011|reg|-	frontalcortex	22	1
288	POLR2K	101164144	101165521	chr8|POLR2K:101164144|POLR2K:101165521|reg|+	uterus	28	1
288	KRTCAP2	155145213	155145104	chr1|KRTCAP2:155145213|KRTCAP2:155145104|reg|-	frontalcortex	20	1
288	DDB1	61069728	61068404	chr11|DDB1:61069728|DDB1:61068404|reg|-	liver	22	1
288	ATXN10	46202902	46238870	chr22|ATXN10:46202902|ATXN10:46238870|reg|+	liver	22	1
288	ARPC5	183604651	183602289	chr1|ARPC5:183604651|ARPC5:183602289|reg|-	uterus	24	1
287	PCYT2	79864635	79864422	chr17|PCYT2:79864635|PCYT2:79864422|reg|-	liver	22	1
287	HSBP1	83842351	83842909	chr16|HSBP1:83842351|HSBP1:83842909|reg|+	thyroidgland	37	1
285	TNPO1	72144325	72147070	chr5|TNPO1:72144325|TNPO1:72147070|reg|+	thyroidgland	40	1
285	SLC44A5	75685484	75685029	chr1|SLC44A5:75685484|SLC44A5:75685029|reg|-	occipitallobe	22	1
284	SLC9A6	135092742	135095107	chrX|SLC9A6:135092742|SLC9A6:135095107|reg|+	frontalcortex	20	1
284	HADH	108948916	108954331	chr4|HADH:108948916|HADH:108954331|reg|+	liver	child0	1
283	UBA3	69117078	69113262	chr3|UBA3:69117078|UBA3:69113262|reg|-	temporallobe	24	1
283	SCN3A	166026939	166025335	chr2|SCN3A:166026939|SCN3A:166025335|reg|-	parietallobe	24	1
283	PHB2	7076838	7076411	chr12|PHB2:7076838|PHB2:7076411|reg|-	skinofbody	24	1
283	MAPK1	22161952	22160328	chr22|MAPK1:22161952|MAPK1:22160328|reg|-	diencephalon	22	1
283	HSBP1	83842351	83842909	chr16|HSBP1:83842351|HSBP1:83842909|reg|+	skeletalmuscletissue	22	1
283	ATP6V1A	113500025	113503070	chr3|ATP6V1A:113500025|ATP6V1A:113503070|reg|+	diencephalon	20	1
282	HSBP1	83842351	83842909	chr16|HSBP1:83842351|HSBP1:83842909|reg|+	heart	19	1
282	DYNC1LI2	66768120	66766377	chr16|DYNC1LI2:66768120|DYNC1LI2:66766377|reg|-	occipitallobe	20	1
282	DCP2	112321683	112327817	chr5|DCP2:112321683|DCP2:112327817|reg|+	frontalcortex	20	1
282	ARPC5	183604651	183602289	chr1|ARPC5:183604651|ARPC5:183602289|reg|-	thyroidgland	40	1
281	MAGT1	77109397	77096817	chrX|MAGT1:77109397|MAGT1:77096817|reg|-	liver	adult0	1
281	CHD9	53279391	53279506	chr16|CHD9:53279391|CHD9:53279506|reg|+	temporallobe	24	1
280	STK11	1218499	1219322	chr19|STK11:1218499|STK11:1219322|reg|+	liver	22	1
279	VPS13D	12343793	12348279	chr1|VPS13D:12343793|VPS13D:12348279|reg|+	liver	adult0	1
279	UBR3	170783915	170785236	chr2|UBR3:170783915|UBR3:170785236|reg|+	heart	28	1
279	TAPT1	16189842	16188501	chr4|TAPT1:16189842|TAPT1:16188501|reg|-	temporallobe	24	1
279	OXCT1	41805668	41803265	chr5|OXCT1:41805668|OXCT1:41803265|reg|-	spinalcord	24	1
279	DRAP1	65687323	65687418	chr11|DRAP1:65687323|DRAP1:65687418|reg|+	frontalcortex	20	1
279	DIAPH1	140957791	140957158	chr5|DIAPH1:140957791|DIAPH1:140957158|reg|-	liver	adult0	1
278	XRCC5	216981565	216982468	chr2|XRCC5:216981565|XRCC5:216982468|reg|+	liver	20	1
278	KIFAP3	170003512	170001125	chr1|KIFAP3:170003512|KIFAP3:170001125|reg|-	frontalcortex	20	1
277	MYH9	36717802	36716941	chr22|MYH9:36717802|MYH9:36716941|reg|-	skeletalmuscletissue	22	1
277	MAGT1	77109397	77096817	chrX|MAGT1:77109397|MAGT1:77096817|reg|-	liver	child0	1
277	CCNK	99959211	99959850	chr14|CCNK:99959211|CCNK:99959850|reg|+	mononuclearcell	adult0	1
276	TSPAN13	16816003	16816666	chr7|TSPAN13:16816003|TSPAN13:16816666|reg|+	frontalcortex	20	1
276	CCNT2	135676582	135677379	chr2|CCNT2:135676582|CCNT2:135677379|reg|+	cerebellum	19	1
276	ARPC5	183604651	183602289	chr1|ARPC5:183604651|ARPC5:183602289|reg|-	stomach	36	1
275	KIFAP3	170003512	170001125	chr1|KIFAP3:170003512|KIFAP3:170001125|reg|-	occipitallobe	22	1
274	DYNC1LI2	66768120	66766377	chr16|DYNC1LI2:66768120|DYNC1LI2:66766377|reg|-	diencephalon	22	1
274	DRAP1	65687323	65687418	chr11|DRAP1:65687323|DRAP1:65687418|reg|+	frontalcortex	22	1
273	TMEM30A	75968495	75966011	chr6|TMEM30A:75968495|TMEM30A:75966011|reg|-	liver	22	1
272	TMEM30A	75968495	75966011	chr6|TMEM30A:75968495|TMEM30A:75966011|reg|-	metanephros	24	1
271	TUSC3	15588238	15601046	chr8|TUSC3:15588238|TUSC3:15601046|reg|+	frontalcortex	20	1
271	TMEM41B	9316805	9310082	chr11|TMEM41B:9316805|TMEM41B:9310082|reg|-	spinalcord	24	1
271	PCTP	53848546	53851084	chr17|PCTP:53848546|PCTP:53851084|reg|+	liver	child0	1
271	PCNX	71517477	71518599	chr14|PCNX:71517477|PCNX:71518599|reg|+	occipitallobe	22	1
271	EPAS1	46583947	46587776	chr2|EPAS1:46583947|EPAS1:46587776|reg|+	heart	adult0	1
271	DCTN3	34614038	34613868	chr9|DCTN3:34614038|DCTN3:34613868|reg|-	frontalcortex	20	1
270	EIF3K	39114837	39116667	chr19|EIF3K:39114837|EIF3K:39116667|reg|+	skeletalmuscletissue	22	1
268	PPP2R2B	146030109	146017978	chr5|PPP2R2B:146030109|PPP2R2B:146017978|reg|-	spinalcord	24	1
267	TNPO1	72144325	72147070	chr5|TNPO1:72144325|TNPO1:72147070|reg|+	spinalcord	22	1
267	MAPK1	22161952	22160328	chr22|MAPK1:22161952|MAPK1:22160328|reg|-	skinofbody	24	1
267	MAPK1	22161952	22160328	chr22|MAPK1:22161952|MAPK1:22160328|reg|-	parietallobe	24	1
267	ATP6V1A	113500025	113503070	chr3|ATP6V1A:113500025|ATP6V1A:113503070|reg|+	heart	adult0	1
267	ARPC5	183604651	183602289	chr1|ARPC5:183604651|ARPC5:183602289|reg|-	heart	adult0	1
266	OXCT1	41805668	41803265	chr5|OXCT1:41805668|OXCT1:41803265|reg|-	spinalcord	22	1
265	UBR3	170783915	170785236	chr2|UBR3:170783915|UBR3:170785236|reg|+	tongue	24	1
265	CRNKL1	20028408	20026130	chr20|CRNKL1:20028408|CRNKL1:20026130|reg|-	temporallobe	24	1
265	CCNT2	135676582	135677379	chr2|CCNT2:135676582|CCNT2:135677379|reg|+	metanephros	20	1
264	CAPNS1	36634030	36636707	chr19|CAPNS1:36634030|CAPNS1:36636707|reg|+	skinofbody	24	1
263	TMEM30A	75968495	75966011	chr6|TMEM30A:75968495|TMEM30A:75966011|reg|-	urinarybladder	20	1
263	PHB2	7076838	7076411	chr12|PHB2:7076838|PHB2:7076411|reg|-	metanephros	24	1
263	MARCH6	10402251	10402495	chr5|MARCH6:10402251|MARCH6:10402495|reg|+	heart	adult0	1
263	MAPK1	22161952	22160328	chr22|MAPK1:22161952|MAPK1:22160328|reg|-	urinarybladder	24	1
262	VPS16	2842350	2842450	chr20|VPS16:2842350|VPS16:2842450|reg|+	frontalcortex	20	1
261	IPO5	98664596	98666295	chr13|IPO5:98664596|IPO5:98666295|reg|+	uterus	28	1
261	CCNT2	135676582	135677379	chr2|CCNT2:135676582|CCNT2:135677379|reg|+	skinofbody	22	1
261	ATXN10	46202902	46238870	chr22|ATXN10:46202902|ATXN10:46238870|reg|+	spinalcord	22	1
261	ATXN10	46202902	46238870	chr22|ATXN10:46202902|ATXN10:46238870|reg|+	parietallobe	24	1
260	SPAG16	214149343	214160787	chr2|SPAG16:214149343|SPAG16:214160787|reg|+	metanephros	24	1
260	RAB6A	73390698	73389007	chr11|RAB6A:73390698|RAB6A:73389007|reg|-	skinofbody	22	1
260	ATXN10	46202902	46238870	chr22|ATXN10:46202902|ATXN10:46238870|reg|+	diencephalon	20	1
259	TMEM41B	9316805	9310082	chr11|TMEM41B:9316805|TMEM41B:9310082|reg|-	occipitallobe	22	1
259	TMEM33	41941400	41945763	chr4|TMEM33:41941400|TMEM33:41945763|reg|+	liver	child0	1
259	SSR3	156262096	156261058	chr3|SSR3:156262096|SSR3:156261058|reg|-	temporallobe	24	1
258	TUSC3	15588238	15601046	chr8|TUSC3:15588238|TUSC3:15601046|reg|+	temporallobe	24	1
258	PCNX	71517477	71518599	chr14|PCNX:71517477|PCNX:71518599|reg|+	temporallobe	24	1
258	MYH11	15872636	15870033	chr16|MYH11:15872636|MYH11:15870033|reg|-	thyroidgland	37	1
257	TNPO1	72144325	72147070	chr5|TNPO1:72144325|TNPO1:72147070|reg|+	metanephros	24	1
257	SLC9A6	135092742	135095107	chrX|SLC9A6:135092742|SLC9A6:135095107|reg|+	diencephalon	20	1
257	RAB6A	73390698	73389007	chr11|RAB6A:73390698|RAB6A:73389007|reg|-	parietallobe	24	1
257	OXCT1	41805668	41803265	chr5|OXCT1:41805668|OXCT1:41803265|reg|-	frontalcortex	20	1
257	EIF3K	39114837	39116667	chr19|EIF3K:39114837|EIF3K:39116667|reg|+	metanephros	20	1
257	DYNC1LI2	66768120	66766377	chr16|DYNC1LI2:66768120|DYNC1LI2:66766377|reg|-	diencephalon	20	1
257	CACNA1S	201081315	201079397	chr1|CACNA1S:201081315|CACNA1S:201079397|reg|-	tongue	24	1
256	PHB2	7076838	7076411	chr12|PHB2:7076838|PHB2:7076411|reg|-	skinofbody	22	1
254	UBR3	170783915	170785236	chr2|UBR3:170783915|UBR3:170785236|reg|+	frontalcortex	20	1
254	SLC9A6	135098917	135104744	chrX|SLC9A6:135098917|SLC9A6:135104744|reg|+	frontalcortex	20	1
254	MYH9	36717802	36716941	chr22|MYH9:36717802|MYH9:36716941|reg|-	urinarybladder	20	1
254	MYH9	36717802	36716941	chr22|MYH9:36717802|MYH9:36716941|reg|-	stomach	40	1
254	MATN2	99045887	99047884	chr8|MATN2:99045887|MATN2:99047884|reg|+	spinalcord	22	1
253	KIAA1468	59954700	59958775	chr18|KIAA1468:59954700|KIAA1468:59958775|reg|+	frontalcortex	20	1
253	IPO5	98664596	98666295	chr13|IPO5:98664596|IPO5:98666295|reg|+	liver	adult0	1
253	CUL2	35360126	35351990	chr10|CUL2:35360126|CUL2:35351990|reg|-	liver	adult0	1
252	TNPO1	72144325	72147070	chr5|TNPO1:72144325|TNPO1:72147070|reg|+	urinarybladder	20	1
252	SLC25A30	45971392	45970150	chr13|SLC25A30:45971392|SLC25A30:45970150|reg|-	liver	child0	1
252	PPP2R2B	146030109	146017978	chr5|PPP2R2B:146030109|PPP2R2B:146017978|reg|-	parietallobe	24	1
251	CUL2	35360126	35351990	chr10|CUL2:35360126|CUL2:35351990|reg|-	mononuclearcell	adult0	1
251	ATP6V1A	113500025	113503070	chr3|ATP6V1A:113500025|ATP6V1A:113503070|reg|+	diencephalon	22	1
250	XRCC5	216981565	216982468	chr2|XRCC5:216981565|XRCC5:216982468|reg|+	skinofbody	24	1
250	ARPC5	183604651	183602289	chr1|ARPC5:183604651|ARPC5:183602289|reg|-	parietallobe	22	1
249	RAB6A	73390698	73389007	chr11|RAB6A:73390698|RAB6A:73389007|reg|-	temporallobe	24	1
249	MAPK1	22161952	22160328	chr22|MAPK1:22161952|MAPK1:22160328|reg|-	occipitallobe	20	1
249	DDB1	61069728	61068404	chr11|DDB1:61069728|DDB1:61068404|reg|-	camera-typeeye	20	1
247	TNPO1	72144325	72147070	chr5|TNPO1:72144325|TNPO1:72147070|reg|+	urinarybladder	24	1
247	EIF3K	39114837	39116667	chr19|EIF3K:39114837|EIF3K:39116667|reg|+	thyroidgland	37	1
247	CCNK	99959211	99959850	chr14|CCNK:99959211|CCNK:99959850|reg|+	liver	child0	1
246	UBL5	9939550	9940640	chr19|UBL5:9939550|UBL5:9940640|reg|+	liver	adult0	1
246	SLC9A6	135115652	135122234	chrX|SLC9A6:135115652|SLC9A6:135122234|reg|+	parietallobe	24	1
246	EIF3K	39114837	39116667	chr19|EIF3K:39114837|EIF3K:39116667|reg|+	heart	28	1
245	KIFAP3	170003512	170001125	chr1|KIFAP3:170003512|KIFAP3:170001125|reg|-	diencephalon	20	1
244	SRPK2	104807823	104801060	chr7|SRPK2:104807823|SRPK2:104801060|reg|-	temporallobe	24	1
243	TNPO1	72144325	72147070	chr5|TNPO1:72144325|TNPO1:72147070|reg|+	diencephalon	22	1
243	OXCT1	41805668	41803265	chr5|OXCT1:41805668|OXCT1:41803265|reg|-	temporallobe	24	1
243	MAPK1	22161952	22160328	chr22|MAPK1:22161952|MAPK1:22160328|reg|-	urinarybladder	20	1
242	RAB6A	73390698	73389007	chr11|RAB6A:73390698|RAB6A:73389007|reg|-	uterus	28	1
242	MAPK14	36044385	36063763	chr6|MAPK14:36044385|MAPK14:36063763|reg|+	liver	22	1
242	EML4	42508113	42509962	chr2|EML4:42508113|EML4:42509962|reg|+	mononuclearcell	adult0	1
242	CRNKL1	20028408	20026130	chr20|CRNKL1:20028408|CRNKL1:20026130|reg|-	frontalcortex	20	1
242	CAPNS1	36634030	36636707	chr19|CAPNS1:36634030|CAPNS1:36636707|reg|+	urinarybladder	24	1
241	PHB2	7076838	7076411	chr12|PHB2:7076838|PHB2:7076411|reg|-	thyroidgland	37	1
240	KRTCAP2	155145213	155145104	chr1|KRTCAP2:155145213|KRTCAP2:155145104|reg|-	spinalcord	22	1
240	KRTCAP2	155145213	155145104	chr1|KRTCAP2:155145213|KRTCAP2:155145104|reg|-	skeletalmuscletissue	22	1
240	DIAPH1	140957791	140957158	chr5|DIAPH1:140957791|DIAPH1:140957158|reg|-	liver	child0	1
239	EIF3K	39114837	39116667	chr19|EIF3K:39114837|EIF3K:39116667|reg|+	tongue	24	1
239	DRAP1	65687323	65687418	chr11|DRAP1:65687323|DRAP1:65687418|reg|+	metanephros	24	1
239	DCP2	112321683	112327817	chr5|DCP2:112321683|DCP2:112327817|reg|+	temporallobe	24	1
238	UBA3	69117078	69113262	chr3|UBA3:69117078|UBA3:69113262|reg|-	heart	28	1
237	PFDN5	53690059	53691633	chr12|PFDN5:53690059|PFDN5:53691633|reg|+	liver	adult0	1
237	ARPC5	183604651	183602289	chr1|ARPC5:183604651|ARPC5:183602289|reg|-	occipitallobe	20	1
236	UBE2H	129592342	129520811	chr7|UBE2H:129592342|UBE2H:129520811|reg|-	liver	22	1
236	TMEM30A	75968495	75966011	chr6|TMEM30A:75968495|TMEM30A:75966011|reg|-	metanephros	20	1
236	MATN2	99045887	99047884	chr8|MATN2:99045887|MATN2:99047884|reg|+	spinalcord	24	1
236	KRTCAP2	155145213	155145104	chr1|KRTCAP2:155145213|KRTCAP2:155145104|reg|-	liver	22	1
235	UBR3	170783915	170785236	chr2|UBR3:170783915|UBR3:170785236|reg|+	spinalcord	24	1
235	TUSC3	15588238	15601046	chr8|TUSC3:15588238|TUSC3:15601046|reg|+	diencephalon	22	1
235	SCN2A	166153645	166164357	chr2|SCN2A:166153645|SCN2A:166164357|reg|+	parietallobe	24	1
234	PSMA1	14535948	14535433	chr11|PSMA1:14535948|PSMA1:14535433|reg|-	heart	adult0	1
234	MARCH6	10402251	10402495	chr5|MARCH6:10402251|MARCH6:10402495|reg|+	occipitallobe	22	1
233	SCN5A	38671801	38663980	chr3|SCN5A:38671801|SCN5A:38663980|reg|-	heart	adult0	1
232	UBR3	170783915	170785236	chr2|UBR3:170783915|UBR3:170785236|reg|+	liver	adult0	1
232	LMBR1	156518457	156518219	chr7|LMBR1:156518457|LMBR1:156518219|reg|-	uterus	28	1
232	KRTCAP2	155145213	155145104	chr1|KRTCAP2:155145213|KRTCAP2:155145104|reg|-	skeletalmuscletissue	19	1
232	FLNC	128486517	128486798	chr7|FLNC:128486517|FLNC:128486798|reg|+	thyroidgland	40	1
232	ARPC5	183604651	183602289	chr1|ARPC5:183604651|ARPC5:183602289|reg|-	skeletalmuscletissue	22	1
231	SLC9A6	135115652	135122234	chrX|SLC9A6:135115652|SLC9A6:135122234|reg|+	diencephalon	22	1
231	PCNX	71517477	71518599	chr14|PCNX:71517477|PCNX:71518599|reg|+	frontalcortex	22	1
231	CRNKL1	20028408	20026130	chr20|CRNKL1:20028408|CRNKL1:20026130|reg|-	heart	adult0	1
230	TMEM30A	75968495	75966011	chr6|TMEM30A:75968495|TMEM30A:75966011|reg|-	uterus	28	1
230	TMEM30A	75968495	75966011	chr6|TMEM30A:75968495|TMEM30A:75966011|reg|-	diencephalon	22	1
230	PHB2	7076838	7076411	chr12|PHB2:7076838|PHB2:7076411|reg|-	spinalcord	24	1
230	GJA9-MYCBP	39333233	39332681	chr1|GJA9-MYCBP:39333233|GJA9-MYCBP:39332681|reg|-	liver	22	1
229	SLC44A5	75685484	75685029	chr1|SLC44A5:75685484|SLC44A5:75685029|reg|-	temporallobe	24	1
229	IPO5	98664596	98666295	chr13|IPO5:98664596|IPO5:98666295|reg|+	liver	child0	1
229	CAPN3	42702193	42702625	chr15|CAPN3:42702193|CAPN3:42702625|reg|+	skeletalmuscletissue	22	1
228	PSMA1	14535948	14535433	chr11|PSMA1:14535948|PSMA1:14535433|reg|-	liver	22	1
228	KRTCAP2	155145213	155145104	chr1|KRTCAP2:155145213|KRTCAP2:155145104|reg|-	thyroidgland	37	1
228	KRTCAP2	155145213	155145104	chr1|KRTCAP2:155145213|KRTCAP2:155145104|reg|-	skinofbody	24	1
228	FLNC	128486517	128486798	chr7|FLNC:128486517|FLNC:128486798|reg|+	tongue	20	1
227	MYH10	8457272	8455462	chr17|MYH10:8457272|MYH10:8455462|reg|-	metanephros	24	1
227	DCTN6	30034730	30036923	chr8|DCTN6:30034730|DCTN6:30036923|reg|+	heart	adult0	1
226	SCN3A	166026939	166025335	chr2|SCN3A:166026939|SCN3A:166025335|reg|-	parietallobe	22	1
226	MATN2	99045887	99047884	chr8|MATN2:99045887|MATN2:99047884|reg|+	umbilicalcord	20	1
226	MAPK1	22161952	22160328	chr22|MAPK1:22161952|MAPK1:22160328|reg|-	heart	28	1
225	SLC9A6	135098917	135104744	chrX|SLC9A6:135098917|SLC9A6:135104744|reg|+	frontalcortex	22	1
225	MAPK1	22161952	22160328	chr22|MAPK1:22161952|MAPK1:22160328|reg|-	liver	22	1
225	KIFAP3	170003512	170001125	chr1|KIFAP3:170003512|KIFAP3:170001125|reg|-	spinalcord	24	1
225	IPO5	98664596	98666295	chr13|IPO5:98664596|IPO5:98666295|reg|+	frontalcortex	20	1
225	HSBP1	83842351	83842909	chr16|HSBP1:83842351|HSBP1:83842909|reg|+	temporallobe	20	1
225	DYNC1LI2	66768120	66766377	chr16|DYNC1LI2:66768120|DYNC1LI2:66766377|reg|-	spinalcord	22	1
225	DDB1	61069728	61068404	chr11|DDB1:61069728|DDB1:61068404|reg|-	uterus	28	1
225	DCTN3	34614038	34613868	chr9|DCTN3:34614038|DCTN3:34613868|reg|-	parietallobe	24	1
225	DCP2	112321683	112327817	chr5|DCP2:112321683|DCP2:112327817|reg|+	liver	22	1
224	RAB6B	133553418	133547696	chr3|RAB6B:133553418|RAB6B:133547696|reg|-	diencephalon	20	1
224	PHB2	7076838	7076411	chr12|PHB2:7076838|PHB2:7076411|reg|-	skeletalmuscletissue	19	1
224	DRAP1	65687323	65687418	chr11|DRAP1:65687323|DRAP1:65687418|reg|+	metanephros	20	1
223	TMEM30A	75968495	75966011	chr6|TMEM30A:75968495|TMEM30A:75966011|reg|-	mononuclearcell	adult0	1
223	MAPK1	22161952	22160328	chr22|MAPK1:22161952|MAPK1:22160328|reg|-	skeletalmuscletissue	22	1
223	DIAPH1	140907139	140906028	chr5|DIAPH1:140907139|DIAPH1:140906028|reg|-	liver	child0	1
223	ATP6V1A	113500025	113503070	chr3|ATP6V1A:113500025|ATP6V1A:113503070|reg|+	spinalcord	22	1
222	CACNA2D1	81589035	81588673	chr7|CACNA2D1:81589035|CACNA2D1:81588673|reg|-	frontalcortex	20	1
222	C15orf41	36984376	36989523	chr15|C15orf41:36984376|C15orf41:36989523|reg|+	heart	adult0	1
221	TNPO1	72144325	72147070	chr5|TNPO1:72144325|TNPO1:72147070|reg|+	skinofbody	24	1
221	TMEM30A	75968495	75966011	chr6|TMEM30A:75968495|TMEM30A:75966011|reg|-	urinarybladder	24	1
221	MARCH6	10402251	10402495	chr5|MARCH6:10402251|MARCH6:10402495|reg|+	cerebellum	19	1
221	MAPK1	22161952	22160328	chr22|MAPK1:22161952|MAPK1:22160328|reg|-	tongue	24	1
221	CCNT2	135676582	135677379	chr2|CCNT2:135676582|CCNT2:135677379|reg|+	occipitallobe	20	1
221	ATP6V1A	113500025	113503070	chr3|ATP6V1A:113500025|ATP6V1A:113503070|reg|+	spinalcord	24	1
220	SLC9A6	135115652	135122234	chrX|SLC9A6:135115652|SLC9A6:135122234|reg|+	spinalcord	22	1
220	SCN3A	166026939	166025335	chr2|SCN3A:166026939|SCN3A:166025335|reg|-	spinalcord	24	1
220	POLR2K	101164144	101165521	chr8|POLR2K:101164144|POLR2K:101165521|reg|+	liver	adult0	1
220	OXCT1	41805668	41803265	chr5|OXCT1:41805668|OXCT1:41803265|reg|-	diencephalon	22	1
220	MAPK8	49632202	49633930	chr10|MAPK8:49632202|MAPK8:49633930|reg|+	frontalcortex	20	1
220	KIFAP3	170003512	170001125	chr1|KIFAP3:170003512|KIFAP3:170001125|reg|-	frontalcortex	22	1
220	EIF3I	32689722	32690010	chr1|EIF3I:32689722|EIF3I:32690010|reg|+	liver	adult0	0.999997
219	TSPAN31	58139695	58139958	chr12|TSPAN31:58139695|TSPAN31:58139958|reg|+	uterus	28	1
219	SLC9A6	135098917	135104744	chrX|SLC9A6:135098917|SLC9A6:135104744|reg|+	diencephalon	20	1
219	DCTN3	34614038	34613868	chr9|DCTN3:34614038|DCTN3:34613868|reg|-	liver	22	1
218	VEZT	95663964	95668517	chr12|VEZT:95663964|VEZT:95668517|reg|+	frontalcortex	20	1
218	TMEM41B	9316805	9310082	chr11|TMEM41B:9316805|TMEM41B:9310082|reg|-	frontalcortex	20	1
218	PHB2	7076838	7076411	chr12|PHB2:7076838|PHB2:7076411|reg|-	skeletalmuscletissue	22	1
218	PCYT2	79864635	79864422	chr17|PCYT2:79864635|PCYT2:79864422|reg|-	liver	adult0	1
217	TNPO1	72144325	72147070	chr5|TNPO1:72144325|TNPO1:72147070|reg|+	skeletalmuscletissue	19	1
217	OXCT1	41805668	41803265	chr5|OXCT1:41805668|OXCT1:41803265|reg|-	frontalcortex	22	1
217	MAPK1	22161952	22160328	chr22|MAPK1:22161952|MAPK1:22160328|reg|-	skinofbody	22	1
217	DDB1	61069728	61068404	chr11|DDB1:61069728|DDB1:61068404|reg|-	frontalcortex	20	1
216	SSR3	156262096	156261058	chr3|SSR3:156262096|SSR3:156261058|reg|-	stomach	40	1
216	LMBR1	156518457	156518219	chr7|LMBR1:156518457|LMBR1:156518219|reg|-	heart	28	1
216	CCNT2	135676582	135677379	chr2|CCNT2:135676582|CCNT2:135677379|reg|+	heart	28	1
216	ATP6V1A	113500025	113503070	chr3|ATP6V1A:113500025|ATP6V1A:113503070|reg|+	occipitallobe	22	1
214	UBA3	69117078	69113262	chr3|UBA3:69117078|UBA3:69113262|reg|-	heart	adult0	1
214	SLC9A6	135092742	135095107	chrX|SLC9A6:135092742|SLC9A6:135095107|reg|+	temporallobe	24	1
214	ATXN10	46202902	46238870	chr22|ATXN10:46202902|ATXN10:46238870|reg|+	liver	child0	1
214	ATXN10	46202902	46238870	chr22|ATXN10:46202902|ATXN10:46238870|reg|+	heart	adult0	1
213	MAPK1	22161952	22160328	chr22|MAPK1:22161952|MAPK1:22160328|reg|-	skeletalmuscletissue	19	1
212	WLS	68613818	68611695	chr1|WLS:68613818|WLS:68611695|reg|-	uterus	28	1
211	SLC9A6	135092742	135095107	chrX|SLC9A6:135092742|SLC9A6:135095107|reg|+	frontalcortex	22	1
211	DIAPH1	140907139	140906028	chr5|DIAPH1:140907139|DIAPH1:140906028|reg|-	liver	adult0	1
211	DDB1	61069728	61068404	chr11|DDB1:61069728|DDB1:61068404|reg|-	metanephros	24	1
211	DCTN3	34614038	34613868	chr9|DCTN3:34614038|DCTN3:34613868|reg|-	frontalcortex	22	1
211	CAPNS1	36634030	36636707	chr19|CAPNS1:36634030|CAPNS1:36636707|reg|+	liver	child0	1
211	ACTL6B	100247660	100246446	chr7|ACTL6B:100247660|ACTL6B:100246446|reg|-	temporallobe	24	1
210	ZDHHC17	77222270	77235761	chr12|ZDHHC17:77222270|ZDHHC17:77235761|reg|+	frontalcortex	22	1
210	VASH1	77239554	77242234	chr14|VASH1:77239554|VASH1:77242234|reg|+	temporallobe	24	1
210	TMEM30A	75968495	75966011	chr6|TMEM30A:75968495|TMEM30A:75966011|reg|-	diencephalon	20	1
210	MAPK8	49632202	49633930	chr10|MAPK8:49632202|MAPK8:49633930|reg|+	occipitallobe	22	1
210	MAPK1	22161952	22160328	chr22|MAPK1:22161952|MAPK1:22160328|reg|-	liver	adult0	1
210	CAPNS1	36634030	36636707	chr19|CAPNS1:36634030|CAPNS1:36636707|reg|+	liver	20	1
209	PPP2R2B	146030109	146017978	chr5|PPP2R2B:146030109|PPP2R2B:146017978|reg|-	diencephalon	20	1
209	PHB2	7076838	7076411	chr12|PHB2:7076838|PHB2:7076411|reg|-	spinalcord	22	1
209	MARCH6	10402251	10402495	chr5|MARCH6:10402251|MARCH6:10402495|reg|+	liver	22	1
209	IPO5	98664596	98666295	chr13|IPO5:98664596|IPO5:98666295|reg|+	liver	22	1
208	VBP1	154464648	154467052	chrX|VBP1:154464648|VBP1:154467052|reg|+	heart	adult0	1
208	SLC9A6	135098917	135104744	chrX|SLC9A6:135098917|SLC9A6:135104744|reg|+	spinalcord	24	1
208	PHB2	7076838	7076411	chr12|PHB2:7076838|PHB2:7076411|reg|-	uterus	28	1
208	NLK	26459701	26488185	chr17|NLK:26459701|NLK:26488185|reg|+	frontalcortex	20	1
208	MYH9	36717802	36716941	chr22|MYH9:36717802|MYH9:36716941|reg|-	tongue	24	1
208	LMBR1	156518457	156518219	chr7|LMBR1:156518457|LMBR1:156518219|reg|-	heart	19	1
208	KRTCAP2	155145213	155145104	chr1|KRTCAP2:155145213|KRTCAP2:155145104|reg|-	occipitallobe	20	1
208	ACTL6B	100247660	100246446	chr7|ACTL6B:100247660|ACTL6B:100246446|reg|-	frontalcortex	20	1
207	USO1	76720885	76721503	chr4|USO1:76720885|USO1:76721503|reg|+	liver	child0	1
207	TMEM181	159049522	159050761	chr6|TMEM181:159049522|TMEM181:159050761|reg|+	spinalcord	24	1
207	SLC9A6	135115652	135122234	chrX|SLC9A6:135115652|SLC9A6:135122234|reg|+	occipitallobe	20	1
207	SCN3A	166026939	166025335	chr2|SCN3A:166026939|SCN3A:166025335|reg|-	cerebellum	19	1
207	POLR2K	101164144	101165521	chr8|POLR2K:101164144|POLR2K:101165521|reg|+	camera-typeeye	20	1
207	MYH9	36717802	36716941	chr22|MYH9:36717802|MYH9:36716941|reg|-	stomach	36	1
207	FLNC	128486517	128486798	chr7|FLNC:128486517|FLNC:128486798|reg|+	skeletalmuscletissue	19	1
207	CCNT2	135676582	135677379	chr2|CCNT2:135676582|CCNT2:135677379|reg|+	cerebellum	37	1
206	PCNX	71517477	71518599	chr14|PCNX:71517477|PCNX:71518599|reg|+	liver	child0	1
206	MAPK1	22161952	22160328	chr22|MAPK1:22161952|MAPK1:22160328|reg|-	heart	adult0	1
206	DYNC1LI2	66768120	66766377	chr16|DYNC1LI2:66768120|DYNC1LI2:66766377|reg|-	parietallobe	24	1
206	DRAP1	65687323	65687418	chr11|DRAP1:65687323|DRAP1:65687418|reg|+	thyroidgland	37	1
206	DCP2	112321683	112327817	chr5|DCP2:112321683|DCP2:112327817|reg|+	occipitallobe	22	1
205	TNPO1	72144325	72147070	chr5|TNPO1:72144325|TNPO1:72147070|reg|+	lung	24	1
205	TMEM41B	9316805	9310082	chr11|TMEM41B:9316805|TMEM41B:9310082|reg|-	spinalcord	22	1
205	SLC9A6	135092742	135095107	chrX|SLC9A6:135092742|SLC9A6:135095107|reg|+	diencephalon	22	1
205	PHB2	7076838	7076411	chr12|PHB2:7076838|PHB2:7076411|reg|-	camera-typeeye	24	1
205	PCNX	71517477	71518599	chr14|PCNX:71517477|PCNX:71518599|reg|+	spinalcord	24	1
205	MYH9	36717802	36716941	chr22|MYH9:36717802|MYH9:36716941|reg|-	spinalcord	24	1
205	MYH10	8457272	8455462	chr17|MYH10:8457272|MYH10:8455462|reg|-	metanephros	20	1
205	INSIG1	155093400	155093960	chr7|INSIG1:155093400|INSIG1:155093960|reg|+	liver	22	1
205	APPBP2	58533656	58531853	chr17|APPBP2:58533656|APPBP2:58531853|reg|-	temporallobe	24	1
204	RAB6A	73390698	73389007	chr11|RAB6A:73390698|RAB6A:73389007|reg|-	occipitallobe	20	1
203	SLC9A6	135092742	135095107	chrX|SLC9A6:135092742|SLC9A6:135095107|reg|+	occipitallobe	22	1
203	MARCH6	10402251	10402495	chr5|MARCH6:10402251|MARCH6:10402495|reg|+	mononuclearcell	adult0	1
203	MAPK1	22161952	22160328	chr22|MAPK1:22161952|MAPK1:22160328|reg|-	mononuclearcell	adult0	1
203	ARPC5	183604651	183602289	chr1|ARPC5:183604651|ARPC5:183602289|reg|-	lung	20	1
202	TUSC3	15588238	15601046	chr8|TUSC3:15588238|TUSC3:15601046|reg|+	parietallobe	24	1
202	CYBA	88714452	88713583	chr16|CYBA:88714452|CYBA:88713583|reg|-	skinofbody	22	1
202	ARPC5	183604651	183602289	chr1|ARPC5:183604651|ARPC5:183602289|reg|-	skeletalmuscletissue	19	1
201	RHBDD2	75511554	75513015	chr7|RHBDD2:75511554|RHBDD2:75513015|reg|+	temporallobe	24	1
200	EPAS1	46583947	46587776	chr2|EPAS1:46583947|EPAS1:46587776|reg|+	liver	adult0	1
200	CCNT2	135676582	135677379	chr2|CCNT2:135676582|CCNT2:135677379|reg|+	occipitallobe	22	1
199	TMEM258	61557964	61557393	chr11|TMEM258:61557964|TMEM258:61557393|reg|-	metanephros	20	1
199	HAL	96388710	96388603	chr12|HAL:96388710|HAL:96388603|reg|-	liver	22	1
198	UBXN4	136511137	136511728	chr2|UBXN4:136511137|UBXN4:136511728|reg|+	liver	adult0	1
198	TMEM30A	75968495	75966011	chr6|TMEM30A:75968495|TMEM30A:75966011|reg|-	occipitallobe	20	1
198	MYH9	36717802	36716941	chr22|MYH9:36717802|MYH9:36716941|reg|-	umbilicalcord	31	1
198	KRTCAP2	155145213	155145104	chr1|KRTCAP2:155145213|KRTCAP2:155145104|reg|-	skinofbody	22	1
198	HSBP1	83842351	83842909	chr16|HSBP1:83842351|HSBP1:83842909|reg|+	lung	20	1
197	UBR3	170783915	170785236	chr2|UBR3:170783915|UBR3:170785236|reg|+	occipitallobe	22	1
197	RHBDD2	75511554	75513015	chr7|RHBDD2:75511554|RHBDD2:75513015|reg|+	mononuclearcell	adult0	1
197	PPP2R2B	146030109	146017978	chr5|PPP2R2B:146030109|PPP2R2B:146017978|reg|-	occipitallobe	22	1
197	LMBR1	156518457	156518219	chr7|LMBR1:156518457|LMBR1:156518219|reg|-	skinofbody	22	1
197	IPO5	98664596	98666295	chr13|IPO5:98664596|IPO5:98666295|reg|+	tongue	24	1
197	EIF3K	39114837	39116667	chr19|EIF3K:39114837|EIF3K:39116667|reg|+	temporallobe	24	1
196	UBL5	9939550	9940640	chr19|UBL5:9939550|UBL5:9940640|reg|+	uterus	28	1
196	UBA3	69117078	69113262	chr3|UBA3:69117078|UBA3:69113262|reg|-	frontalcortex	20	1
196	TMEM30A	75968495	75966011	chr6|TMEM30A:75968495|TMEM30A:75966011|reg|-	liver	20	1
196	KRTCAP2	155145213	155145104	chr1|KRTCAP2:155145213|KRTCAP2:155145104|reg|-	frontalcortex	22	1
195	TNPO1	72144325	72147070	chr5|TNPO1:72144325|TNPO1:72147070|reg|+	skinofbody	22	1
195	EIF3K	39114837	39116667	chr19|EIF3K:39114837|EIF3K:39116667|reg|+	camera-typeeye	20	0.999999
195	CCNK	99959211	99959850	chr14|CCNK:99959211|CCNK:99959850|reg|+	uterus	24	1
194	TNPO1	72144325	72147070	chr5|TNPO1:72144325|TNPO1:72147070|reg|+	liver	child0	1
194	MYH9	36717802	36716941	chr22|MYH9:36717802|MYH9:36716941|reg|-	skinofbody	22	1
194	MATN2	99045887	99047884	chr8|MATN2:99045887|MATN2:99047884|reg|+	tongue	24	1
194	DRAM2	111663137	111662581	chr1|DRAM2:111663137|DRAM2:111662581|reg|-	mononuclearcell	adult0	1
194	CAPNS1	36634030	36636707	chr19|CAPNS1:36634030|CAPNS1:36636707|reg|+	spinalcord	22	1
193	TUSC3	15588238	15601046	chr8|TUSC3:15588238|TUSC3:15601046|reg|+	frontalcortex	22	1
193	TUSC3	15588238	15601046	chr8|TUSC3:15588238|TUSC3:15601046|reg|+	diencephalon	20	1
193	DCP2	112321683	112327817	chr5|DCP2:112321683|DCP2:112327817|reg|+	metanephros	20	1
192	TMEM30A	75968495	75966011	chr6|TMEM30A:75968495|TMEM30A:75966011|reg|-	lung	24	1
192	SPC24	11258493	11257965	chr19|SPC24:11258493|SPC24:11257965|reg|-	liver	22	1
192	PPP2R2C	6374249	6349737	chr4|PPP2R2C:6374249|PPP2R2C:6349737|reg|-	temporallobe	24	1
192	MARCH6	10402251	10402495	chr5|MARCH6:10402251|MARCH6:10402495|reg|+	liver	child0	1
192	MARCH6	10402251	10402495	chr5|MARCH6:10402251|MARCH6:10402495|reg|+	diencephalon	22	1
192	MAPK1	22161952	22160328	chr22|MAPK1:22161952|MAPK1:22160328|reg|-	liver	20	1
192	DRAM2	111663137	111662581	chr1|DRAM2:111663137|DRAM2:111662581|reg|-	heart	adult0	1
192	CHD4	6687194	6687083	chr12|CHD4:6687194|CHD4:6687083|reg|-	liver	adult0	1
191	TNPO1	72144325	72147070	chr5|TNPO1:72144325|TNPO1:72147070|reg|+	tongue	24	1
191	PCNX	71517477	71518599	chr14|PCNX:71517477|PCNX:71518599|reg|+	mononuclearcell	adult0	1
191	MARCH6	10402251	10402495	chr5|MARCH6:10402251|MARCH6:10402495|reg|+	diencephalon	20	1
191	GBP2	89585861	89583456	chr1|GBP2:89585861|GBP2:89583456|reg|-	thyroidgland	37	1
190	TSPAN13	16816003	16816666	chr7|TSPAN13:16816003|TSPAN13:16816666|reg|+	frontalcortex	22	1
190	SPCS3	177243394	177245331	chr4|SPCS3:177243394|SPCS3:177245331|reg|+	uterus	24	1
190	PPP2R2B	146030109	146017978	chr5|PPP2R2B:146030109|PPP2R2B:146017978|reg|-	diencephalon	22	1
190	DCTN3	34614038	34613868	chr9|DCTN3:34614038|DCTN3:34613868|reg|-	occipitallobe	20	1
190	CCNT2	135676582	135677379	chr2|CCNT2:135676582|CCNT2:135677379|reg|+	urinarybladder	24	1
189	XRCC5	216981565	216982468	chr2|XRCC5:216981565|XRCC5:216982468|reg|+	skeletalmuscletissue	19	1
189	TMEM41B	9316805	9310082	chr11|TMEM41B:9316805|TMEM41B:9310082|reg|-	liver	child0	1
189	SLC9A6	135098917	135104744	chrX|SLC9A6:135098917|SLC9A6:135104744|reg|+	diencephalon	22	1
189	SCN2A	166153645	166164357	chr2|SCN2A:166153645|SCN2A:166164357|reg|+	spinalcord	24	1
189	MLXIPL	73009966	73008733	chr7|MLXIPL:73009966|MLXIPL:73008733|reg|-	liver	child0	1
189	LMBR1	156518457	156518219	chr7|LMBR1:156518457|LMBR1:156518219|reg|-	stomach	40	1
188	VPS25	40925896	40926663	chr17|VPS25:40925896|VPS25:40926663|reg|+	metanephros	20	1
188	TRAPPC10	45499585	45499895	chr21|TRAPPC10:45499585|TRAPPC10:45499895|reg|+	mononuclearcell	adult0	1
188	TMEM30A	75968495	75966011	chr6|TMEM30A:75968495|TMEM30A:75966011|reg|-	uterus	24	1
188	TMEM30A	75968495	75966011	chr6|TMEM30A:75968495|TMEM30A:75966011|reg|-	cerebellum	37	1
188	TMEM30A	75968495	75966011	chr6|TMEM30A:75968495|TMEM30A:75966011|reg|-	cerebellum	19	1
188	PLCB2	40587401	40587261	chr15|PLCB2:40587401|PLCB2:40587261|reg|-	mononuclearcell	adult0	1
188	NLK	26459701	26488185	chr17|NLK:26459701|NLK:26488185|reg|+	camera-typeeye	20	1
188	IPO5	98664596	98666295	chr13|IPO5:98664596|IPO5:98666295|reg|+	skinofbody	24	1
188	IPO5	98664596	98666295	chr13|IPO5:98664596|IPO5:98666295|reg|+	frontalcortex	22	1
188	EML4	42508113	42509962	chr2|EML4:42508113|EML4:42509962|reg|+	metanephros	20	1
187	TMEM181	159049522	159050761	chr6|TMEM181:159049522|TMEM181:159050761|reg|+	temporallobe	24	1
187	ATXN10	46202902	46238870	chr22|ATXN10:46202902|ATXN10:46238870|reg|+	metanephros	20	1
186	WDFY1	224765899	224763787	chr2|WDFY1:224765899|WDFY1:224763787|reg|-	uterus	28	1
186	PARP1	226549669	226549242	chr1|PARP1:226549669|PARP1:226549242|reg|-	heart	adult0	1
186	NUP107	69082833	69083312	chr12|NUP107:69082833|NUP107:69083312|reg|+	frontalcortex	20	1
186	MARCH6	10402251	10402495	chr5|MARCH6:10402251|MARCH6:10402495|reg|+	spinalcord	24	1
186	CCNT2	135676582	135677379	chr2|CCNT2:135676582|CCNT2:135677379|reg|+	urinarybladder	20	1
185	ZNF207	30677345	30678804	chr17|ZNF207:30677345|ZNF207:30678804|reg|+	metanephros	24	1
185	SLC44A5	75685484	75685029	chr1|SLC44A5:75685484|SLC44A5:75685029|reg|-	occipitallobe	20	1
185	MATN2	99045887	99047884	chr8|MATN2:99045887|MATN2:99047884|reg|+	uterus	28	1
185	CHD9	53279391	53279506	chr16|CHD9:53279391|CHD9:53279506|reg|+	urinarybladder	20	1
184	SLC9A6	135098917	135104744	chrX|SLC9A6:135098917|SLC9A6:135104744|reg|+	occipitallobe	22	1
184	EIF3K	39114837	39116667	chr19|EIF3K:39114837|EIF3K:39116667|reg|+	skinofbody	24	1
183	TMEM30A	75968495	75966011	chr6|TMEM30A:75968495|TMEM30A:75966011|reg|-	camera-typeeye	20	1
183	PAN3	28748530	28750629	chr13|PAN3:28748530|PAN3:28750629|reg|+	mononuclearcell	adult0	1
183	MAPK1	22161952	22160328	chr22|MAPK1:22161952|MAPK1:22160328|reg|-	cerebellum	37	1
183	EIF3I	32689722	32690010	chr1|EIF3I:32689722|EIF3I:32690010|reg|+	occipitallobe	22	1
183	CCNT2	135676582	135677379	chr2|CCNT2:135676582|CCNT2:135677379|reg|+	liver	20	1
182	DYNC1LI1	32578502	32576138	chr3|DYNC1LI1:32578502|DYNC1LI1:32576138|reg|-	frontalcortex	20	1
181	RAB6A	73390698	73389007	chr11|RAB6A:73390698|RAB6A:73389007|reg|-	heart	28	1
181	OXCT1	41805668	41803265	chr5|OXCT1:41805668|OXCT1:41803265|reg|-	occipitallobe	22	1
181	MARCH6	10402251	10402495	chr5|MARCH6:10402251|MARCH6:10402495|reg|+	uterus	28	1
181	MAPK1	22161952	22160328	chr22|MAPK1:22161952|MAPK1:22160328|reg|-	metanephros	24	1
181	KIAA1468	59954700	59958775	chr18|KIAA1468:59954700|KIAA1468:59958775|reg|+	temporallobe	24	1
181	IPO5	98664596	98666295	chr13|IPO5:98664596|IPO5:98666295|reg|+	skinofbody	22	1
181	CYBA	88714452	88713583	chr16|CYBA:88714452|CYBA:88713583|reg|-	skinofbody	24	1
181	CRNKL1	20028408	20026130	chr20|CRNKL1:20028408|CRNKL1:20026130|reg|-	metanephros	20	1
180	VPS16	2842350	2842450	chr20|VPS16:2842350|VPS16:2842450|reg|+	frontalcortex	22	1
180	TUSC3	15588238	15601046	chr8|TUSC3:15588238|TUSC3:15601046|reg|+	spinalcord	24	1
180	TSPAN13	16816003	16816666	chr7|TSPAN13:16816003|TSPAN13:16816666|reg|+	temporallobe	24	1
180	SSR2	155988060	155984860	chr1|SSR2:155988060|SSR2:155984860|reg|-	lung	24	1
180	RHBDD2	75511554	75513015	chr7|RHBDD2:75511554|RHBDD2:75513015|reg|+	spinalcord	24	1
180	RAB6A	73390698	73389007	chr11|RAB6A:73390698|RAB6A:73389007|reg|-	camera-typeeye	24	1
180	CUL2	35360126	35351990	chr10|CUL2:35360126|CUL2:35351990|reg|-	frontalcortex	20	1
180	CACNA1E	181691011	181693605	chr1|CACNA1E:181691011|CACNA1E:181693605|reg|+	parietallobe	22	1
179	WLS	68613818	68611695	chr1|WLS:68613818|WLS:68611695|reg|-	heart	adult0	1
179	SSR2	155988060	155984860	chr1|SSR2:155988060|SSR2:155984860|reg|-	skinofbody	24	1
179	PPP2R2D	133757649	133758798	chr10|PPP2R2D:133757649|PPP2R2D:133758798|reg|+	spinalcord	24	1
179	EIF3K	39114837	39116667	chr19|EIF3K:39114837|EIF3K:39116667|reg|+	liver	20	1
179	CUL1	148427354	148451067	chr7|CUL1:148427354|CUL1:148451067|reg|+	liver	22	1
179	ARPC5L	127631718	127635970	chr9|ARPC5L:127631718|ARPC5L:127635970|reg|+	heart	adult0	1
178	WLS	68613818	68611695	chr1|WLS:68613818|WLS:68611695|reg|-	spinalcord	24	1
178	UBR3	170783915	170785236	chr2|UBR3:170783915|UBR3:170785236|reg|+	liver	22	1
178	TMEM181	159049522	159050761	chr6|TMEM181:159049522|TMEM181:159050761|reg|+	occipitallobe	22	1
178	SSR2	155988060	155984860	chr1|SSR2:155988060|SSR2:155984860|reg|-	cerebellum	37	1
178	MAPK14	36044385	36063763	chr6|MAPK14:36044385|MAPK14:36063763|reg|+	uterus	28	1
178	LMBR1	156518457	156518219	chr7|LMBR1:156518457|LMBR1:156518219|reg|-	diencephalon	22	1
178	KIFAP3	169947225	169941739	chr1|KIFAP3:169947225|KIFAP3:169941739|reg|-	occipitallobe	22	1
178	KCMF1	85270788	85273226	chr2|KCMF1:85270788|KCMF1:85273226|reg|+	mononuclearcell	adult0	1
178	CACNA2D1	81589035	81588673	chr7|CACNA2D1:81589035|CACNA2D1:81588673|reg|-	temporallobe	24	1
178	BTAF1	93756327	93757359	chr10|BTAF1:93756327|BTAF1:93757359|reg|+	frontalcortex	20	1
178	ARPC5	183604651	183602289	chr1|ARPC5:183604651|ARPC5:183602289|reg|-	cerebellum	37	1
177	TMEM33	41941400	41945763	chr4|TMEM33:41941400|TMEM33:41945763|reg|+	liver	22	1
177	RAB6A	73390698	73389007	chr11|RAB6A:73390698|RAB6A:73389007|reg|-	diencephalon	20	1
177	MYH9	36717802	36716941	chr22|MYH9:36717802|MYH9:36716941|reg|-	skeletalmuscletissue	19	1
177	MYH10	8457272	8455462	chr17|MYH10:8457272|MYH10:8455462|reg|-	uterus	28	1
177	DCTN3	34614038	34613868	chr9|DCTN3:34614038|DCTN3:34613868|reg|-	spinalcord	24	1
177	CAPNS1	36634030	36636707	chr19|CAPNS1:36634030|CAPNS1:36636707|reg|+	skeletalmuscletissue	22	1
176	XRCC5	216981565	216982468	chr2|XRCC5:216981565|XRCC5:216982468|reg|+	heart	28	1
176	TMEM30A	75968495	75966011	chr6|TMEM30A:75968495|TMEM30A:75966011|reg|-	skinofbody	22	1
176	PPP2R2B	146030109	146017978	chr5|PPP2R2B:146030109|PPP2R2B:146017978|reg|-	spinalcord	22	1
176	MYH9	36717802	36716941	chr22|MYH9:36717802|MYH9:36716941|reg|-	heart	adult0	1
176	MAPK1	22161952	22160328	chr22|MAPK1:22161952|MAPK1:22160328|reg|-	uterus	28	1
176	DRAP1	65687323	65687418	chr11|DRAP1:65687323|DRAP1:65687418|reg|+	urinarybladder	24	1
176	DRAP1	65687323	65687418	chr11|DRAP1:65687323|DRAP1:65687418|reg|+	spinalcord	22	1
176	CHD4	6687194	6687083	chr12|CHD4:6687194|CHD4:6687083|reg|-	heart	adult0	1
176	CAPN3	42702193	42702625	chr15|CAPN3:42702193|CAPN3:42702625|reg|+	tongue	24	1
176	AP2A1	50306633	50308709	chr19|AP2A1:50306633|AP2A1:50308709|reg|+	liver	22	1
175	TUSC3	15588238	15601046	chr8|TUSC3:15588238|TUSC3:15601046|reg|+	occipitallobe	22	1
175	FLNC	128486517	128486798	chr7|FLNC:128486517|FLNC:128486798|reg|+	urinarybladder	24	1
175	DERL2	5386128	5384709	chr17|DERL2:5386128|DERL2:5384709|reg|-	liver	child0	1
175	DDB1	61069728	61068404	chr11|DDB1:61069728|DDB1:61068404|reg|-	metanephros	20	1
174	SPCS3	177243394	177245331	chr4|SPCS3:177243394|SPCS3:177245331|reg|+	camera-typeeye	20	1
174	SLC9A6	135098917	135104744	chrX|SLC9A6:135098917|SLC9A6:135104744|reg|+	spinalcord	22	1
174	GMFB	54948126	54947674	chr14|GMFB:54948126|GMFB:54947674|reg|-	camera-typeeye	20	1
174	EIF3I	32689722	32690010	chr1|EIF3I:32689722|EIF3I:32690010|reg|+	skinofbody	22	1
174	EIF3I	32689722	32690010	chr1|EIF3I:32689722|EIF3I:32690010|reg|+	skeletalmuscletissue	22	1
174	CCNK	99959211	99959850	chr14|CCNK:99959211|CCNK:99959850|reg|+	liver	adult0	1
173	SLC44A5	75685484	75685029	chr1|SLC44A5:75685484|SLC44A5:75685029|reg|-	frontalcortex	22	1
173	SCN7A	167330735	167330398	chr2|SCN7A:167330735|SCN7A:167330398|reg|-	heart	adult0	1
173	EIF3I	32689722	32690010	chr1|EIF3I:32689722|EIF3I:32690010|reg|+	frontalcortex	20	1
173	CUL2	35360126	35351990	chr10|CUL2:35360126|CUL2:35351990|reg|-	liver	child0	1
172	TUSC3	15588238	15601046	chr8|TUSC3:15588238|TUSC3:15601046|reg|+	metanephros	24	1
172	RAB6A	73390698	73389007	chr11|RAB6A:73390698|RAB6A:73389007|reg|-	camera-typeeye	20	1
172	HSBP1	83842351	83842909	chr16|HSBP1:83842351|HSBP1:83842909|reg|+	stomach	36	1
172	EIF3K	39114837	39116667	chr19|EIF3K:39114837|EIF3K:39116667|reg|+	skeletalmuscletissue	19	1
172	CUL4A	113873362	113882289	chr13|CUL4A:113873362|CUL4A:113882289|reg|+	liver	22	1
171	VPS13D	12343793	12348279	chr1|VPS13D:12343793|VPS13D:12348279|reg|+	heart	adult0	1
171	RAB6A	73390698	73389007	chr11|RAB6A:73390698|RAB6A:73389007|reg|-	uterus	24	1
171	MAPK1	22161952	22160328	chr22|MAPK1:22161952|MAPK1:22160328|reg|-	liver	child0	1
171	IPO5	98664596	98666295	chr13|IPO5:98664596|IPO5:98666295|reg|+	camera-typeeye	20	1
171	GBP2	89585861	89583456	chr1|GBP2:89585861|GBP2:89583456|reg|-	liver	adult0	1
171	CCNK	99959211	99959850	chr14|CCNK:99959211|CCNK:99959850|reg|+	heart	adult0	1
171	C21orf33	45563243	45564702	chr21|C21orf33:45563243|C21orf33:45564702|reg|+	tongue	24	1
170	VPS16	2842350	2842450	chr20|VPS16:2842350|VPS16:2842450|reg|+	spinalcord	24	1
170	TMEM30A	75968495	75966011	chr6|TMEM30A:75968495|TMEM30A:75966011|reg|-	parietallobe	24	1
170	TMEM258	61557964	61557393	chr11|TMEM258:61557964|TMEM258:61557393|reg|-	frontalcortex	22	1
170	SLC9A6	135092742	135095107	chrX|SLC9A6:135092742|SLC9A6:135095107|reg|+	spinalcord	24	1
170	SCN7A	167330735	167330398	chr2|SCN7A:167330735|SCN7A:167330398|reg|-	spinalcord	24	1
170	RNF123	49738142	49738923	chr3|RNF123:49738142|RNF123:49738923|reg|+	liver	child0	1
170	LMBR1	156518457	156518219	chr7|LMBR1:156518457|LMBR1:156518219|reg|-	skeletalmuscletissue	19	1
170	EIF3K	39114837	39116667	chr19|EIF3K:39114837|EIF3K:39116667|reg|+	thyroidgland	40	1
169	PSMA1	14535948	14535433	chr11|PSMA1:14535948|PSMA1:14535433|reg|-	mononuclearcell	adult0	1
169	PPP2R2C	6374249	6349737	chr4|PPP2R2C:6374249|PPP2R2C:6349737|reg|-	cerebellum	37	1
169	PCNX	71517477	71518599	chr14|PCNX:71517477|PCNX:71518599|reg|+	parietallobe	24	1
169	MYO1E	59564504	59553708	chr15|MYO1E:59564504|MYO1E:59553708|reg|-	thyroidgland	40	1
169	MYH9	36717802	36716941	chr22|MYH9:36717802|MYH9:36716941|reg|-	spinalcord	22	1
169	LMBR1	156518457	156518219	chr7|LMBR1:156518457|LMBR1:156518219|reg|-	temporallobe	20	1
169	DCP2	112321683	112327817	chr5|DCP2:112321683|DCP2:112327817|reg|+	frontalcortex	22	1
169	CAPNS1	36634030	36636707	chr19|CAPNS1:36634030|CAPNS1:36636707|reg|+	parietallobe	24	1
168	UBR3	170783915	170785236	chr2|UBR3:170783915|UBR3:170785236|reg|+	thyroidgland	40	1
168	KRTCAP2	155145213	155145104	chr1|KRTCAP2:155145213|KRTCAP2:155145104|reg|-	thyroidgland	40	1
168	KIFAP3	169947225	169941739	chr1|KIFAP3:169947225|KIFAP3:169941739|reg|-	diencephalon	20	1
168	CAPNS1	36634030	36636707	chr19|CAPNS1:36634030|CAPNS1:36636707|reg|+	skinofbody	22	1
167	VASH1	77239554	77242234	chr14|VASH1:77239554|VASH1:77242234|reg|+	frontalcortex	22	1
167	SLC44A5	75685484	75685029	chr1|SLC44A5:75685484|SLC44A5:75685029|reg|-	parietallobe	22	1
167	SCN8A	52078076	52080151	chr12|SCN8A:52078076|SCN8A:52080151|reg|+	spinalcord	24	1
167	RNF123	49738142	49738923	chr3|RNF123:49738142|RNF123:49738923|reg|+	liver	20	1
167	MYH11	15872636	15870033	chr16|MYH11:15872636|MYH11:15870033|reg|-	camera-typeeye	24	0.999959
167	DCP2	112321683	112327817	chr5|DCP2:112321683|DCP2:112327817|reg|+	occipitallobe	20	1
167	ATXN10	46202902	46238870	chr22|ATXN10:46202902|ATXN10:46238870|reg|+	tongue	24	1
166	TMEM30A	75968495	75966011	chr6|TMEM30A:75968495|TMEM30A:75966011|reg|-	thyroidgland	37	1
166	SSR3	156262096	156261058	chr3|SSR3:156262096|SSR3:156261058|reg|-	spinalcord	24	1
166	PPP2R2B	146030109	146017978	chr5|PPP2R2B:146030109|PPP2R2B:146017978|reg|-	occipitallobe	20	1
166	POLR2K	101164144	101165521	chr8|POLR2K:101164144|POLR2K:101165521|reg|+	mononuclearcell	adult0	1
166	DYNC1LI2	66768120	66766377	chr16|DYNC1LI2:66768120|DYNC1LI2:66766377|reg|-	urinarybladder	20	1
166	CUL1	148427354	148451067	chr7|CUL1:148427354|CUL1:148451067|reg|+	frontalcortex	20	1
165	WLS	68613818	68611695	chr1|WLS:68613818|WLS:68611695|reg|-	tongue	24	1
165	SCN3A	166026939	166025335	chr2|SCN3A:166026939|SCN3A:166025335|reg|-	spinalcord	22	1
165	PPP2R2D	133757649	133758798	chr10|PPP2R2D:133757649|PPP2R2D:133758798|reg|+	temporallobe	24	1
165	NUP107	69082833	69083312	chr12|NUP107:69082833|NUP107:69083312|reg|+	frontalcortex	22	1
165	CUL1	148427354	148451067	chr7|CUL1:148427354|CUL1:148451067|reg|+	occipitallobe	22	1
165	CHD9	53279391	53279506	chr16|CHD9:53279391|CHD9:53279506|reg|+	skinofbody	24	1
164	ZDHHC17	77222270	77235761	chr12|ZDHHC17:77222270|ZDHHC17:77235761|reg|+	spinalcord	24	1
164	UBR4	19431541	19431160	chr1|UBR4:19431541|UBR4:19431160|reg|-	metanephros	20	1
164	TMEM258	61557964	61557393	chr11|TMEM258:61557964|TMEM258:61557393|reg|-	skeletalmuscletissue	22	1
164	TMEM181	159049522	159050761	chr6|TMEM181:159049522|TMEM181:159050761|reg|+	frontalcortex	20	1
164	SSR3	156262096	156261058	chr3|SSR3:156262096|SSR3:156261058|reg|-	mononuclearcell	adult0	1
164	SSR2	155988060	155984860	chr1|SSR2:155988060|SSR2:155984860|reg|-	skinofbody	22	1
164	SPAG16	214149343	214160787	chr2|SPAG16:214149343|SPAG16:214160787|reg|+	metanephros	20	0.999852
164	PFDN5	53690059	53691633	chr12|PFDN5:53690059|PFDN5:53691633|reg|+	liver	child0	1
164	KRTCAP2	155145213	155145104	chr1|KRTCAP2:155145213|KRTCAP2:155145104|reg|-	occipitallobe	22	1
164	IPO5	98664596	98666295	chr13|IPO5:98664596|IPO5:98666295|reg|+	uterus	24	1
164	EIF3I	32689722	32690010	chr1|EIF3I:32689722|EIF3I:32690010|reg|+	thyroidgland	37	1
164	DRAP1	65687323	65687418	chr11|DRAP1:65687323|DRAP1:65687418|reg|+	parietallobe	24	1
164	CCNT1	49110297	49108307	chr12|CCNT1:49110297|CCNT1:49108307|reg|-	mononuclearcell	adult0	1
164	CACNA1C	2224711	2229490	chr12|CACNA1C:2224711|CACNA1C:2229490|reg|+	heart	adult0	1
164	ATXN10	46202902	46238870	chr22|ATXN10:46202902|ATXN10:46238870|reg|+	liver	adult0	1
163	TRAPPC8	29497540	29496409	chr18|TRAPPC8:29497540|TRAPPC8:29496409|reg|-	liver	adult0	1
163	PPP2R2C	6374249	6349737	chr4|PPP2R2C:6374249|PPP2R2C:6349737|reg|-	diencephalon	20	1
163	MYH9	36717802	36716941	chr22|MYH9:36717802|MYH9:36716941|reg|-	lung	20	1
163	MARCH6	10402251	10402495	chr5|MARCH6:10402251|MARCH6:10402495|reg|+	liver	adult0	1
163	DYNC1LI2	66768120	66766377	chr16|DYNC1LI2:66768120|DYNC1LI2:66766377|reg|-	cerebellum	19	1
163	DYNC1LI1	32578502	32576138	chr3|DYNC1LI1:32578502|DYNC1LI1:32576138|reg|-	occipitallobe	22	1
163	DDB1	61069728	61068404	chr11|DDB1:61069728|DDB1:61068404|reg|-	temporallobe	24	1
163	ATXN10	46202902	46238870	chr22|ATXN10:46202902|ATXN10:46238870|reg|+	urinarybladder	24	1
163	ARPC5	183604651	183602289	chr1|ARPC5:183604651|ARPC5:183602289|reg|-	cerebellum	19	1
162	SSR2	155988060	155984860	chr1|SSR2:155988060|SSR2:155984860|reg|-	thyroidgland	37	1
162	CRNKL1	20028408	20026130	chr20|CRNKL1:20028408|CRNKL1:20026130|reg|-	liver	adult0	1
162	CCNT1	49110297	49108307	chr12|CCNT1:49110297|CCNT1:49108307|reg|-	urinarybladder	24	1
162	ATXN10	46202902	46238870	chr22|ATXN10:46202902|ATXN10:46238870|reg|+	diencephalon	22	1
161	XPO7	21851962	21853002	chr8|XPO7:21851962|XPO7:21853002|reg|+	temporallobe	24	1
161	PHB2	7076838	7076411	chr12|PHB2:7076838|PHB2:7076411|reg|-	thyroidgland	40	1
161	PHB2	7076838	7076411	chr12|PHB2:7076838|PHB2:7076411|reg|-	frontalcortex	22	1
161	MAPK1	22161952	22160328	chr22|MAPK1:22161952|MAPK1:22160328|reg|-	cerebellum	19	1
160	SSR3	156262096	156261058	chr3|SSR3:156262096|SSR3:156261058|reg|-	spinalcord	22	1
160	SSR2	155988060	155984860	chr1|SSR2:155988060|SSR2:155984860|reg|-	lung	20	1
160	PPP2R2C	6374249	6349737	chr4|PPP2R2C:6374249|PPP2R2C:6349737|reg|-	cerebellum	19	1
160	NUP107	69082833	69083312	chr12|NUP107:69082833|NUP107:69083312|reg|+	liver	22	1
160	MARCH6	10402251	10402495	chr5|MARCH6:10402251|MARCH6:10402495|reg|+	metanephros	20	1
160	MAPK8	49632202	49633930	chr10|MAPK8:49632202|MAPK8:49633930|reg|+	frontalcortex	22	1
160	ARPC5	183604651	183602289	chr1|ARPC5:183604651|ARPC5:183602289|reg|-	heart	28	1
159	TMEM41B	9316805	9310082	chr11|TMEM41B:9316805|TMEM41B:9310082|reg|-	frontalcortex	22	1
159	TMEM258	61557964	61557393	chr11|TMEM258:61557964|TMEM258:61557393|reg|-	parietallobe	24	1
159	SLC9A7	46480411	46472829	chrX|SLC9A7:46480411|SLC9A7:46472829|reg|-	diencephalon	20	1
159	RAB6B	133553418	133547696	chr3|RAB6B:133553418|RAB6B:133547696|reg|-	spinalcord	24	1
159	PPP2R2C	6374249	6349737	chr4|PPP2R2C:6374249|PPP2R2C:6349737|reg|-	frontalcortex	20	1
159	KIFAP3	170003512	170001125	chr1|KIFAP3:170003512|KIFAP3:170001125|reg|-	parietallobe	24	1
159	GRHPR	37430643	37432004	chr9|GRHPR:37430643|GRHPR:37432004|reg|+	liver	22	1
159	CCNT2	135676582	135677379	chr2|CCNT2:135676582|CCNT2:135677379|reg|+	temporallobe	24	1
159	ATXN10	46202902	46238870	chr22|ATXN10:46202902|ATXN10:46238870|reg|+	metanephros	24	1
158	UBR3	170783915	170785236	chr2|UBR3:170783915|UBR3:170785236|reg|+	spinalcord	22	1
158	TSPAN13	16816003	16816666	chr7|TSPAN13:16816003|TSPAN13:16816666|reg|+	occipitallobe	22	1
158	TSPAN13	16816003	16816666	chr7|TSPAN13:16816003|TSPAN13:16816666|reg|+	diencephalon	22	1
158	SSR2	155988060	155984860	chr1|SSR2:155988060|SSR2:155984860|reg|-	spinalcord	22	1
158	SSR2	155988060	155984860	chr1|SSR2:155988060|SSR2:155984860|reg|-	frontalcortex	20	1
158	PHB2	7076838	7076411	chr12|PHB2:7076838|PHB2:7076411|reg|-	occipitallobe	20	1
158	HSBP1	83842351	83842909	chr16|HSBP1:83842351|HSBP1:83842909|reg|+	tongue	20	1
158	FIG4	110059656	110062646	chr6|FIG4:110059656|FIG4:110062646|reg|+	frontalcortex	20	1
158	ELOF1	11664825	11664625	chr19|ELOF1:11664825|ELOF1:11664625|reg|-	heart	adult0	1
158	EIF3I	32689722	32690010	chr1|EIF3I:32689722|EIF3I:32690010|reg|+	skinofbody	24	1
158	DRAP1	65687323	65687418	chr11|DRAP1:65687323|DRAP1:65687418|reg|+	spinalcord	24	1
158	ATP6V1A	113500025	113503070	chr3|ATP6V1A:113500025|ATP6V1A:113503070|reg|+	temporallobe	20	1
157	VPS16	2842350	2842450	chr20|VPS16:2842350|VPS16:2842450|reg|+	spinalcord	22	1
157	UBL5	9939550	9940640	chr19|UBL5:9939550|UBL5:9940640|reg|+	uterus	24	1
157	TMEM41B	9316805	9310082	chr11|TMEM41B:9316805|TMEM41B:9310082|reg|-	liver	adult0	1
157	TCP1	160206417	160205879	chr6|TCP1:160206417|TCP1:160205879|reg|-	frontalcortex	20	1
157	TAPT1	16189842	16188501	chr4|TAPT1:16189842|TAPT1:16188501|reg|-	liver	child0	1
157	SLC9A6	135092742	135095107	chrX|SLC9A6:135092742|SLC9A6:135095107|reg|+	spinalcord	22	1
157	MAGT1	77109397	77096817	chrX|MAGT1:77109397|MAGT1:77096817|reg|-	liver	22	1
157	IPO5	98664596	98666295	chr13|IPO5:98664596|IPO5:98666295|reg|+	parietallobe	24	1
157	IPO5	98664596	98666295	chr13|IPO5:98664596|IPO5:98666295|reg|+	occipitallobe	22	1
157	DDB1	61069728	61068404	chr11|DDB1:61069728|DDB1:61068404|reg|-	occipitallobe	22	1
157	ATG3	112253115	112251627	chr3|ATG3:112253115|ATG3:112251627|reg|-	liver	22	1
156	TMEM30A	75968495	75966011	chr6|TMEM30A:75968495|TMEM30A:75966011|reg|-	heart	28	1
156	TMEM30A	75968495	75966011	chr6|TMEM30A:75968495|TMEM30A:75966011|reg|-	camera-typeeye	24	1
156	SSR3	156262096	156261058	chr3|SSR3:156262096|SSR3:156261058|reg|-	liver	22	1
156	SRI	87840196	87839445	chr7|SRI:87840196|SRI:87839445|reg|-	uterus	28	1
156	MYO1E	59564504	59553708	chr15|MYO1E:59564504|MYO1E:59553708|reg|-	metanephros	20	1
156	CCNT1	49110297	49108307	chr12|CCNT1:49110297|CCNT1:49108307|reg|-	metanephros	20	1
156	ATP6V1A	113500025	113503070	chr3|ATP6V1A:113500025|ATP6V1A:113503070|reg|+	tongue	24	1
156	ACTL6B	100247660	100246446	chr7|ACTL6B:100247660|ACTL6B:100246446|reg|-	frontalcortex	22	1
155	VPS16	2842350	2842450	chr20|VPS16:2842350|VPS16:2842450|reg|+	occipitallobe	22	1
155	UBR3	170783915	170785236	chr2|UBR3:170783915|UBR3:170785236|reg|+	camera-typeeye	24	1
155	SYT16	62536533	62541852	chr14|SYT16:62536533|SYT16:62541852|reg|+	temporallobe	24	1
155	PHB2	7076838	7076411	chr12|PHB2:7076838|PHB2:7076411|reg|-	urinarybladder	24	1
155	NCBP2	196666121	196664519	chr3|NCBP2:196666121|NCBP2:196664519|reg|-	uterus	28	1
155	IPO5	98664596	98666295	chr13|IPO5:98664596|IPO5:98666295|reg|+	spinalcord	22	1
155	EML4	42508113	42509962	chr2|EML4:42508113|EML4:42509962|reg|+	liver	22	1
155	CYBA	88714452	88713583	chr16|CYBA:88714452|CYBA:88713583|reg|-	thyroidgland	37	1
155	CYBA	88714452	88713583	chr16|CYBA:88714452|CYBA:88713583|reg|-	spinalcord	22	1
155	CCNT1	49110297	49108307	chr12|CCNT1:49110297|CCNT1:49108307|reg|-	skinofbody	22	1
154	SCN2A	166153645	166164357	chr2|SCN2A:166153645|SCN2A:166164357|reg|+	occipitallobe	20	1
154	RAB6A	73390698	73389007	chr11|RAB6A:73390698|RAB6A:73389007|reg|-	occipitallobe	22	1
154	POLR2K	101164144	101165521	chr8|POLR2K:101164144|POLR2K:101165521|reg|+	temporallobe	24	1
154	HMBS	118960975	118962122	chr11|HMBS:118960975|HMBS:118962122|reg|+	liver	20	1
154	HIP1	75228501	75221832	chr7|HIP1:75228501|HIP1:75221832|reg|-	metanephros	20	1
154	CHD9	53279391	53279506	chr16|CHD9:53279391|CHD9:53279506|reg|+	camera-typeeye	24	1
154	CCNT2	135676582	135677379	chr2|CCNT2:135676582|CCNT2:135677379|reg|+	skeletalmuscletissue	22	1
153	VASH1	77239554	77242234	chr14|VASH1:77239554|VASH1:77242234|reg|+	parietallobe	24	1
153	UBR3	170783915	170785236	chr2|UBR3:170783915|UBR3:170785236|reg|+	frontalcortex	22	1
153	TMEM33	41941400	41945763	chr4|TMEM33:41941400|TMEM33:41945763|reg|+	metanephros	20	1
153	PPP2R2D	133757649	133758798	chr10|PPP2R2D:133757649|PPP2R2D:133758798|reg|+	heart	adult0	1
153	PHB2	7076838	7076411	chr12|PHB2:7076838|PHB2:7076411|reg|-	lung	24	1
153	KIFAP3	169947225	169941739	chr1|KIFAP3:169947225|KIFAP3:169941739|reg|-	spinalcord	24	1
153	HECTD2	93253265	93255970	chr10|HECTD2:93253265|HECTD2:93255970|reg|+	frontalcortex	20	1
153	DAP3	155695281	155695717	chr1|DAP3:155695281|DAP3:155695717|reg|+	heart	adult0	1
153	CUL1	148427354	148451067	chr7|CUL1:148427354|CUL1:148451067|reg|+	frontalcortex	22	1
153	ATXN10	46202902	46238870	chr22|ATXN10:46202902|ATXN10:46238870|reg|+	heart	28	1
152	TNPO1	72144325	72147070	chr5|TNPO1:72144325|TNPO1:72147070|reg|+	liver	22	1
152	KIFAP3	170003512	170001125	chr1|KIFAP3:170003512|KIFAP3:170001125|reg|-	spinalcord	22	1
152	HECTD2	93253265	93255970	chr10|HECTD2:93253265|HECTD2:93255970|reg|+	uterus	28	1
152	GRHPR	37430643	37432004	chr9|GRHPR:37430643|GRHPR:37432004|reg|+	metanephros	24	1
152	EIF3I	32689722	32690010	chr1|EIF3I:32689722|EIF3I:32690010|reg|+	heart	adult0	1
152	DCP2	112321683	112327817	chr5|DCP2:112321683|DCP2:112327817|reg|+	uterus	28	1
152	CRNKL1	20028408	20026130	chr20|CRNKL1:20028408|CRNKL1:20026130|reg|-	liver	22	1
152	CCNK	99959211	99959850	chr14|CCNK:99959211|CCNK:99959850|reg|+	uterus	28	1
151	USO1	76720885	76721503	chr4|USO1:76720885|USO1:76721503|reg|+	liver	adult0	1
151	SRPK2	104807823	104801060	chr7|SRPK2:104807823|SRPK2:104801060|reg|-	spinalcord	24	1
151	NLK	26459701	26488185	chr17|NLK:26459701|NLK:26488185|reg|+	camera-typeeye	24	1
151	LMBR1	156518457	156518219	chr7|LMBR1:156518457|LMBR1:156518219|reg|-	diencephalon	20	1
151	KIFAP3	169947225	169941739	chr1|KIFAP3:169947225|KIFAP3:169941739|reg|-	frontalcortex	22	1
151	KIAA1468	59954700	59958775	chr18|KIAA1468:59954700|KIAA1468:59958775|reg|+	spinalcord	24	1
151	GBP5	89733099	89732836	chr1|GBP5:89733099|GBP5:89732836|reg|-	mononuclearcell	adult0	1
151	FAM102B	109171206	109171298	chr1|FAM102B:109171206|FAM102B:109171298|reg|+	spinalcord	24	1
151	DDB1	61069728	61068404	chr11|DDB1:61069728|DDB1:61068404|reg|-	tongue	24	1
151	DDB1	61069728	61068404	chr11|DDB1:61069728|DDB1:61068404|reg|-	spinalcord	24	1
151	DCTN3	34614038	34613868	chr9|DCTN3:34614038|DCTN3:34613868|reg|-	temporallobe	24	1
151	ARPC5L	127631718	127635970	chr9|ARPC5L:127631718|ARPC5L:127635970|reg|+	mononuclearcell	adult0	1
150	UBR4	19431541	19431160	chr1|UBR4:19431541|UBR4:19431160|reg|-	metanephros	24	1
150	UBR3	170783915	170785236	chr2|UBR3:170783915|UBR3:170785236|reg|+	parietallobe	24	1
150	SLC9A6	135098917	135104744	chrX|SLC9A6:135098917|SLC9A6:135104744|reg|+	temporallobe	24	1
150	SCN7A	167330735	167330398	chr2|SCN7A:167330735|SCN7A:167330398|reg|-	tongue	24	1
150	SCN2A	166153645	166164357	chr2|SCN2A:166153645|SCN2A:166164357|reg|+	cerebellum	19	1
150	EIF3I	32689722	32690010	chr1|EIF3I:32689722|EIF3I:32690010|reg|+	liver	child0	1
150	DRAP1	65687323	65687418	chr11|DRAP1:65687323|DRAP1:65687418|reg|+	occipitallobe	22	1
150	DCTN3	34614038	34613868	chr9|DCTN3:34614038|DCTN3:34613868|reg|-	spinalcord	22	1
150	CUL1	148427354	148451067	chr7|CUL1:148427354|CUL1:148451067|reg|+	liver	adult0	1
150	CRNKL1	20028408	20026130	chr20|CRNKL1:20028408|CRNKL1:20026130|reg|-	metanephros	24	1
150	CACNA1C	2224711	2229490	chr12|CACNA1C:2224711|CACNA1C:2229490|reg|+	heart	28	1
149	TMEM33	41941400	41945763	chr4|TMEM33:41941400|TMEM33:41945763|reg|+	metanephros	24	1
149	TMEM30A	75968495	75966011	chr6|TMEM30A:75968495|TMEM30A:75966011|reg|-	skinofbody	24	1
149	TAPT1	16189842	16188501	chr4|TAPT1:16189842|TAPT1:16188501|reg|-	frontalcortex	22	1
149	PHB2	7076838	7076411	chr12|PHB2:7076838|PHB2:7076411|reg|-	parietallobe	24	1
149	PCNX	71517477	71518599	chr14|PCNX:71517477|PCNX:71518599|reg|+	heart	28	1
149	MARCH6	10402251	10402495	chr5|MARCH6:10402251|MARCH6:10402495|reg|+	cerebellum	37	1
149	MAN2A2	91455894	91456106	chr15|MAN2A2:91455894|MAN2A2:91456106|reg|+	liver	22	1
149	DYNC1LI2	66768120	66766377	chr16|DYNC1LI2:66768120|DYNC1LI2:66766377|reg|-	urinarybladder	24	1
149	DDB1	61069728	61068404	chr11|DDB1:61069728|DDB1:61068404|reg|-	skeletalmuscletissue	22	1
149	CACNA1E	181691011	181693605	chr1|CACNA1E:181691011|CACNA1E:181693605|reg|+	frontalcortex	20	1
149	BAZ1B	72936156	72925182	chr7|BAZ1B:72936156|BAZ1B:72925182|reg|-	metanephros	24	1
149	ATXN10	46202902	46238870	chr22|ATXN10:46202902|ATXN10:46238870|reg|+	cerebellum	19	1
148	TSPAN31	58139695	58139958	chr12|TSPAN31:58139695|TSPAN31:58139958|reg|+	liver	adult0	1
148	POLR2K	101164144	101165521	chr8|POLR2K:101164144|POLR2K:101165521|reg|+	camera-typeeye	24	1
148	KIFAP3	170003512	170001125	chr1|KIFAP3:170003512|KIFAP3:170001125|reg|-	occipitallobe	20	1
148	DERL2	5386128	5384709	chr17|DERL2:5386128|DERL2:5384709|reg|-	uterus	28	1
148	DERL2	5386128	5384709	chr17|DERL2:5386128|DERL2:5384709|reg|-	liver	adult0	1
148	DCTN3	34614038	34613868	chr9|DCTN3:34614038|DCTN3:34613868|reg|-	occipitallobe	22	1
148	DCP2	112321683	112327817	chr5|DCP2:112321683|DCP2:112327817|reg|+	spinalcord	22	1
148	CRNKL1	20028408	20026130	chr20|CRNKL1:20028408|CRNKL1:20026130|reg|-	mononuclearcell	adult0	1
148	CHD9	53279391	53279506	chr16|CHD9:53279391|CHD9:53279506|reg|+	heart	adult0	1
147	SSR2	155988060	155984860	chr1|SSR2:155988060|SSR2:155984860|reg|-	stomach	40	1
147	SLC9A7	46510544	46508232	chrX|SLC9A7:46510544|SLC9A7:46508232|reg|-	diencephalon	20	1
147	PCNX	71517477	71518599	chr14|PCNX:71517477|PCNX:71518599|reg|+	liver	adult0	1
147	MAPK14	36044385	36063763	chr6|MAPK14:36044385|MAPK14:36063763|reg|+	heart	28	1
147	IPO5	98664596	98666295	chr13|IPO5:98664596|IPO5:98666295|reg|+	metanephros	24	1
147	HSBP1	83842351	83842909	chr16|HSBP1:83842351|HSBP1:83842909|reg|+	stomach	40	1
147	ELOF1	11664825	11664625	chr19|ELOF1:11664825|ELOF1:11664625|reg|-	mononuclearcell	adult0	1
147	DRAP1	65687323	65687418	chr11|DRAP1:65687323|DRAP1:65687418|reg|+	diencephalon	22	1
147	DOCK1	129207442	129207576	chr10|DOCK1:129207442|DOCK1:129207576|reg|+	urinarybladder	24	1
147	DDB1	61069728	61068404	chr11|DDB1:61069728|DDB1:61068404|reg|-	spinalcord	22	1
147	CAPNS1	36634030	36636707	chr19|CAPNS1:36634030|CAPNS1:36636707|reg|+	frontalcortex	20	1
146	ZDHHC17	77222270	77235761	chr12|ZDHHC17:77222270|ZDHHC17:77235761|reg|+	occipitallobe	22	1
146	VEZT	95663964	95668517	chr12|VEZT:95663964|VEZT:95668517|reg|+	frontalcortex	22	1
146	RAB6A	73390698	73389007	chr11|RAB6A:73390698|RAB6A:73389007|reg|-	diencephalon	22	1
146	POLR2K	101164144	101165521	chr8|POLR2K:101164144|POLR2K:101165521|reg|+	uterus	24	1
146	MARCH6	10402251	10402495	chr5|MARCH6:10402251|MARCH6:10402495|reg|+	temporallobe	24	1
146	MAPK1	22161952	22160328	chr22|MAPK1:22161952|MAPK1:22160328|reg|-	heart	19	1
146	DRAP1	65687323	65687418	chr11|DRAP1:65687323|DRAP1:65687418|reg|+	skinofbody	24	1
146	DRAM2	111663137	111662581	chr1|DRAM2:111663137|DRAM2:111662581|reg|-	thyroidgland	37	1
146	DDB1	61069728	61068404	chr11|DDB1:61069728|DDB1:61068404|reg|-	frontalcortex	22	1
146	CHD4	6687194	6687083	chr12|CHD4:6687194|CHD4:6687083|reg|-	frontalcortex	20	1
145	TUSC3	15588238	15601046	chr8|TUSC3:15588238|TUSC3:15601046|reg|+	heart	adult0	1
145	SLC44A5	75685484	75685029	chr1|SLC44A5:75685484|SLC44A5:75685029|reg|-	parietallobe	24	1
145	RHBDD2	75511554	75513015	chr7|RHBDD2:75511554|RHBDD2:75513015|reg|+	frontalcortex	20	1
145	PHB2	7076838	7076411	chr12|PHB2:7076838|PHB2:7076411|reg|-	uterus	24	1
145	PCNX	71517477	71518599	chr14|PCNX:71517477|PCNX:71518599|reg|+	liver	22	1
145	PCNX	71517477	71518599	chr14|PCNX:71517477|PCNX:71518599|reg|+	diencephalon	20	1
145	MYO1E	59564504	59553708	chr15|MYO1E:59564504|MYO1E:59553708|reg|-	umbilicalcord	31	1
145	MYH9	36717802	36716941	chr22|MYH9:36717802|MYH9:36716941|reg|-	tongue	20	1
145	MARCH6	10402251	10402495	chr5|MARCH6:10402251|MARCH6:10402495|reg|+	parietallobe	24	1
145	LMBR1	156518457	156518219	chr7|LMBR1:156518457|LMBR1:156518219|reg|-	stomach	36	1
145	DYNC1LI2	66768120	66766377	chr16|DYNC1LI2:66768120|DYNC1LI2:66766377|reg|-	camera-typeeye	20	1
145	CHD9	53279391	53279506	chr16|CHD9:53279391|CHD9:53279506|reg|+	occipitallobe	22	1
145	CAPN3	42702193	42702625	chr15|CAPN3:42702193|CAPN3:42702625|reg|+	skeletalmuscletissue	19	1
145	CACNA1E	181453146	181479612	chr1|CACNA1E:181453146|CACNA1E:181479612|reg|+	frontalcortex	22	1
144	ZNF207	30677345	30678804	chr17|ZNF207:30677345|ZNF207:30678804|reg|+	metanephros	20	1
144	VBP1	154464648	154467052	chrX|VBP1:154464648|VBP1:154467052|reg|+	spinalcord	24	1
144	SLC9A9	143297426	143293035	chr3|SLC9A9:143297426|SLC9A9:143293035|reg|-	thyroidgland	37	1
144	PPP2R2D	133757649	133758798	chr10|PPP2R2D:133757649|PPP2R2D:133758798|reg|+	frontalcortex	22	1
144	PPP2R2B	146030109	146017978	chr5|PPP2R2B:146030109|PPP2R2B:146017978|reg|-	parietallobe	22	1
144	PCNX	71517477	71518599	chr14|PCNX:71517477|PCNX:71518599|reg|+	spinalcord	22	1
144	MAN2A2	91455894	91456106	chr15|MAN2A2:91455894|MAN2A2:91456106|reg|+	liver	adult0	1
144	EML4	42508113	42509962	chr2|EML4:42508113|EML4:42509962|reg|+	metanephros	24	1
144	EML4	42508113	42509962	chr2|EML4:42508113|EML4:42509962|reg|+	liver	child0	1
144	CACNA2D1	81589035	81588673	chr7|CACNA2D1:81589035|CACNA2D1:81588673|reg|-	frontalcortex	22	1
143	UBR3	170783915	170785236	chr2|UBR3:170783915|UBR3:170785236|reg|+	diencephalon	20	1
143	TUSC3	15588238	15601046	chr8|TUSC3:15588238|TUSC3:15601046|reg|+	spinalcord	22	1
143	MARCH6	10402251	10402495	chr5|MARCH6:10402251|MARCH6:10402495|reg|+	spinalcord	22	1
143	EIF3I	32689722	32690010	chr1|EIF3I:32689722|EIF3I:32690010|reg|+	spinalcord	24	1
143	EIF3I	32689722	32690010	chr1|EIF3I:32689722|EIF3I:32690010|reg|+	frontalcortex	22	1
143	DRAP1	65687323	65687418	chr11|DRAP1:65687323|DRAP1:65687418|reg|+	liver	20	1
143	DHX32	127530311	127529565	chr10|DHX32:127530311|DHX32:127529565|reg|-	liver	adult0	0.999672
143	DAP3	155695281	155695717	chr1|DAP3:155695281|DAP3:155695717|reg|+	mononuclearcell	adult0	1
143	CAPN2	223954133	223957542	chr1|CAPN2:223954133|CAPN2:223957542|reg|+	tongue	24	1
142	ZDHHC17	77222270	77235761	chr12|ZDHHC17:77222270|ZDHHC17:77235761|reg|+	uterus	28	1
142	UBA3	69117078	69113262	chr3|UBA3:69117078|UBA3:69113262|reg|-	frontalcortex	22	1
142	SCN9A	167163465	167163109	chr2|SCN9A:167163465|SCN9A:167163109|reg|-	diencephalon	22	1
142	PLCH2	2411416	2411621	chr1|PLCH2:2411416|PLCH2:2411621|reg|+	camera-typeeye	24	1
142	PHB2	7076838	7076411	chr12|PHB2:7076838|PHB2:7076411|reg|-	metanephros	20	1
142	MAPK10	87019676	86989108	chr4|MAPK10:87019676|MAPK10:86989108|reg|-	temporallobe	24	1
142	MAGT1	77109397	77096817	chrX|MAGT1:77109397|MAGT1:77096817|reg|-	heart	adult0	1
142	IPO5	98664596	98666295	chr13|IPO5:98664596|IPO5:98666295|reg|+	spinalcord	24	1
142	ERCC5	103498704	103504467	chr13|ERCC5:103498704|ERCC5:103504467|reg|+	mononuclearcell	adult0	1
142	DRAP1	65687323	65687418	chr11|DRAP1:65687323|DRAP1:65687418|reg|+	diencephalon	20	1
142	CHD9	53279391	53279506	chr16|CHD9:53279391|CHD9:53279506|reg|+	spinalcord	22	1
142	CCNT2	135676582	135677379	chr2|CCNT2:135676582|CCNT2:135677379|reg|+	diencephalon	22	1
142	CAPNS1	36634030	36636707	chr19|CAPNS1:36634030|CAPNS1:36636707|reg|+	lung	20	1
142	CACNA1S	201081315	201079397	chr1|CACNA1S:201081315|CACNA1S:201079397|reg|-	skeletalmuscletissue	22	1
141	TSPAN31	58139695	58139958	chr12|TSPAN31:58139695|TSPAN31:58139958|reg|+	heart	adult0	1
141	TMEM30A	75968495	75966011	chr6|TMEM30A:75968495|TMEM30A:75966011|reg|-	stomach	40	1
141	SLC9A9	143214176	143212606	chr3|SLC9A9:143214176|SLC9A9:143212606|reg|-	spinalcord	24	1
141	OXCT1	41805668	41803265	chr5|OXCT1:41805668|OXCT1:41803265|reg|-	heart	19	1
141	DRAP1	65687323	65687418	chr11|DRAP1:65687323|DRAP1:65687418|reg|+	skinofbody	22	1
141	ATXN10	46202902	46238870	chr22|ATXN10:46202902|ATXN10:46238870|reg|+	frontalcortex	20	1
140	TMEM181	159049522	159050761	chr6|TMEM181:159049522|TMEM181:159050761|reg|+	frontalcortex	22	1
140	SCN7A	167330735	167330398	chr2|SCN7A:167330735|SCN7A:167330398|reg|-	spinalcord	22	1
140	MATN2	99045887	99047884	chr8|MATN2:99045887|MATN2:99047884|reg|+	uterus	24	1
140	MAPK14	36044385	36063763	chr6|MAPK14:36044385|MAPK14:36063763|reg|+	heart	adult0	1
140	LMBR1	156518457	156518219	chr7|LMBR1:156518457|LMBR1:156518219|reg|-	parietallobe	22	1
140	FLNC	128486517	128486798	chr7|FLNC:128486517|FLNC:128486798|reg|+	metanephros	24	1
140	DDB1	61069728	61068404	chr11|DDB1:61069728|DDB1:61068404|reg|-	parietallobe	24	1
140	APPBP2	58533656	58531853	chr17|APPBP2:58533656|APPBP2:58531853|reg|-	spinalcord	22	1
139	UBR4	19431541	19431160	chr1|UBR4:19431541|UBR4:19431160|reg|-	liver	adult0	1
139	SRI	87840196	87839445	chr7|SRI:87840196|SRI:87839445|reg|-	heart	adult0	1
139	SMAP1	71464768	71483052	chr6|SMAP1:71464768|SMAP1:71483052|reg|+	frontalcortex	22	1
139	SCN9A	167163465	167163109	chr2|SCN9A:167163465|SCN9A:167163109|reg|-	diencephalon	20	1
139	LMBR1	156518457	156518219	chr7|LMBR1:156518457|LMBR1:156518219|reg|-	thyroidgland	40	1
139	KIFAP3	170003512	170001125	chr1|KIFAP3:170003512|KIFAP3:170001125|reg|-	diencephalon	22	1
139	KIAA1468	59954700	59958775	chr18|KIAA1468:59954700|KIAA1468:59958775|reg|+	frontalcortex	22	1
139	HECTD2	93253265	93255970	chr10|HECTD2:93253265|HECTD2:93255970|reg|+	camera-typeeye	20	1
139	ETFDH	159616795	159618710	chr4|ETFDH:159616795|ETFDH:159618710|reg|+	liver	22	1
139	EIF3I	32689722	32690010	chr1|EIF3I:32689722|EIF3I:32690010|reg|+	metanephros	20	1
139	DYNC1LI1	32578502	32576138	chr3|DYNC1LI1:32578502|DYNC1LI1:32576138|reg|-	frontalcortex	22	1
139	CHD3	7811828	7812014	chr17|CHD3:7811828|CHD3:7812014|reg|+	frontalcortex	22	1
139	ATXN10	46202902	46238870	chr22|ATXN10:46202902|ATXN10:46238870|reg|+	occipitallobe	22	1
139	APPBP2	58533656	58531853	chr17|APPBP2:58533656|APPBP2:58531853|reg|-	spinalcord	24	1
138	VBP1	154464648	154467052	chrX|VBP1:154464648|VBP1:154467052|reg|+	frontalcortex	20	1
138	VASH1	77239554	77242234	chr14|VASH1:77239554|VASH1:77242234|reg|+	occipitallobe	22	1
138	UBR3	170783915	170785236	chr2|UBR3:170783915|UBR3:170785236|reg|+	occipitallobe	20	1
138	TSPAN31	58139695	58139958	chr12|TSPAN31:58139695|TSPAN31:58139958|reg|+	liver	child0	1
138	TMEM258	61557964	61557393	chr11|TMEM258:61557964|TMEM258:61557393|reg|-	urinarybladder	24	1
138	SSR3	156262096	156261058	chr3|SSR3:156262096|SSR3:156261058|reg|-	liver	20	1
138	SSR3	156262096	156261058	chr3|SSR3:156262096|SSR3:156261058|reg|-	frontalcortex	22	1
138	SSR2	155988060	155984860	chr1|SSR2:155988060|SSR2:155984860|reg|-	parietallobe	24	1
138	MYO1E	59564504	59553708	chr15|MYO1E:59564504|MYO1E:59553708|reg|-	thyroidgland	37	1
138	MATN2	99045887	99047884	chr8|MATN2:99045887|MATN2:99047884|reg|+	skeletalmuscletissue	19	1
138	KIAA1468	59954700	59958775	chr18|KIAA1468:59954700|KIAA1468:59958775|reg|+	occipitallobe	22	1
138	CYBA	88714452	88713583	chr16|CYBA:88714452|CYBA:88713583|reg|-	skeletalmuscletissue	19	1
138	ATP6V1A	113500025	113503070	chr3|ATP6V1A:113500025|ATP6V1A:113503070|reg|+	liver	22	1
137	UBR3	170783915	170785236	chr2|UBR3:170783915|UBR3:170785236|reg|+	parietallobe	22	1
137	UBA3	69117078	69113262	chr3|UBA3:69117078|UBA3:69113262|reg|-	spinalcord	24	1
137	TUSC3	15588238	15601046	chr8|TUSC3:15588238|TUSC3:15601046|reg|+	uterus	28	1
137	TSPAN31	58139695	58139958	chr12|TSPAN31:58139695|TSPAN31:58139958|reg|+	uterus	24	1
137	PSMA1	14535948	14535433	chr11|PSMA1:14535948|PSMA1:14535433|reg|-	skinofbody	24	1
137	PHB2	7076838	7076411	chr12|PHB2:7076838|PHB2:7076411|reg|-	camera-typeeye	20	1
137	NLK	26459701	26488185	chr17|NLK:26459701|NLK:26488185|reg|+	occipitallobe	22	1
137	MAGT1	77109397	77096817	chrX|MAGT1:77109397|MAGT1:77096817|reg|-	mononuclearcell	adult0	1
137	IPO5	98664596	98666295	chr13|IPO5:98664596|IPO5:98666295|reg|+	camera-typeeye	24	1
137	EIF3I	32689722	32690010	chr1|EIF3I:32689722|EIF3I:32690010|reg|+	lung	24	1
137	DYNC1LI2	66768120	66766377	chr16|DYNC1LI2:66768120|DYNC1LI2:66766377|reg|-	skinofbody	22	1
137	DDB1	61069728	61068404	chr11|DDB1:61069728|DDB1:61068404|reg|-	liver	20	1
137	DCP2	112321683	112327817	chr5|DCP2:112321683|DCP2:112327817|reg|+	cerebellum	37	1
137	CRNKL1	20028408	20026130	chr20|CRNKL1:20028408|CRNKL1:20026130|reg|-	uterus	28	1
137	CCNT1	49110297	49108307	chr12|CCNT1:49110297|CCNT1:49108307|reg|-	skinofbody	24	1
137	CACNA1C	2224711	2229490	chr12|CACNA1C:2224711|CACNA1C:2229490|reg|+	heart	19	1
137	BTAF1	93756327	93757359	chr10|BTAF1:93756327|BTAF1:93757359|reg|+	camera-typeeye	20	1
137	ATXN10	46202902	46238870	chr22|ATXN10:46202902|ATXN10:46238870|reg|+	skinofbody	24	1
136	ZNF207	30677345	30678804	chr17|ZNF207:30677345|ZNF207:30678804|reg|+	liver	20	1
136	VEZT	95663964	95668517	chr12|VEZT:95663964|VEZT:95668517|reg|+	occipitallobe	22	1
136	PSMA1	14535948	14535433	chr11|PSMA1:14535948|PSMA1:14535433|reg|-	skinofbody	22	1
136	MAN2A2	91455894	91456106	chr15|MAN2A2:91455894|MAN2A2:91456106|reg|+	liver	child0	1
136	IPO5	98664596	98666295	chr13|IPO5:98664596|IPO5:98666295|reg|+	skeletalmuscletissue	22	1
136	E2F2	23847404	23845622	chr1|E2F2:23847404|E2F2:23845622|reg|-	liver	22	1
136	DYNC1LI1	32578502	32576138	chr3|DYNC1LI1:32578502|DYNC1LI1:32576138|reg|-	spinalcord	24	1
136	CACNA2D1	81589035	81588673	chr7|CACNA2D1:81589035|CACNA2D1:81588673|reg|-	tongue	24	1
135	TAPT1	16189842	16188501	chr4|TAPT1:16189842|TAPT1:16188501|reg|-	frontalcortex	20	1
135	SCN9A	167163465	167163109	chr2|SCN9A:167163465|SCN9A:167163109|reg|-	frontalcortex	22	1
135	MARCH6	10402251	10402495	chr5|MARCH6:10402251|MARCH6:10402495|reg|+	frontalcortex	22	1
135	DYNC1LI2	66768120	66766377	chr16|DYNC1LI2:66768120|DYNC1LI2:66766377|reg|-	metanephros	24	1
135	CHD3	7811828	7812014	chr17|CHD3:7811828|CHD3:7812014|reg|+	frontalcortex	20	1
135	ATP6V1A	113500025	113503070	chr3|ATP6V1A:113500025|ATP6V1A:113503070|reg|+	stomach	40	1
134	WLS	68613818	68611695	chr1|WLS:68613818|WLS:68611695|reg|-	skinofbody	24	1
134	VBP1	154464648	154467052	chrX|VBP1:154464648|VBP1:154467052|reg|+	heart	28	1
134	USP14	198132	199201	chr18|USP14:198132|USP14:199201|reg|+	temporallobe	24	1
134	TSPAN31	58139695	58139958	chr12|TSPAN31:58139695|TSPAN31:58139958|reg|+	liver	22	1
134	DYNC1LI2	66768120	66766377	chr16|DYNC1LI2:66768120|DYNC1LI2:66766377|reg|-	uterus	28	1
134	DCTN3	34614038	34613868	chr9|DCTN3:34614038|DCTN3:34613868|reg|-	diencephalon	20	1
134	CHD4	6687194	6687083	chr12|CHD4:6687194|CHD4:6687083|reg|-	metanephros	20	1
134	CAPNS1	36634030	36636707	chr19|CAPNS1:36634030|CAPNS1:36636707|reg|+	thyroidgland	37	1
134	C11orf80	66571661	66581335	chr11|C11orf80:66571661|C11orf80:66581335|reg|+	temporallobe	24	1
134	ATXN10	46202902	46238870	chr22|ATXN10:46202902|ATXN10:46238870|reg|+	urinarybladder	20	1
134	ATP6V1A	113500025	113503070	chr3|ATP6V1A:113500025|ATP6V1A:113503070|reg|+	tongue	20	1
134	ARPC5	183604651	183602289	chr1|ARPC5:183604651|ARPC5:183602289|reg|-	heart	19	1
133	XPO7	21851962	21853002	chr8|XPO7:21851962|XPO7:21853002|reg|+	heart	adult0	1
133	TUSC3	15588238	15601046	chr8|TUSC3:15588238|TUSC3:15601046|reg|+	occipitallobe	20	1
133	TUSC3	15588238	15601046	chr8|TUSC3:15588238|TUSC3:15601046|reg|+	cerebellum	19	1
133	TMEM181	159049522	159050761	chr6|TMEM181:159049522|TMEM181:159050761|reg|+	spinalcord	22	1
133	SPTSSA	34931301	34904510	chr14|SPTSSA:34931301|SPTSSA:34904510|reg|-	metanephros	24	1
133	SCN9A	167163465	167163109	chr2|SCN9A:167163465|SCN9A:167163109|reg|-	occipitallobe	22	1
133	NUP107	69082833	69083312	chr12|NUP107:69082833|NUP107:69083312|reg|+	skinofbody	22	1
133	MAPK1	22161952	22160328	chr22|MAPK1:22161952|MAPK1:22160328|reg|-	tongue	20	1
133	EIF3K	39114837	39116667	chr19|EIF3K:39114837|EIF3K:39116667|reg|+	urinarybladder	24	1
133	EIF3I	32689722	32690010	chr1|EIF3I:32689722|EIF3I:32690010|reg|+	skeletalmuscletissue	19	1
133	CUL2	35360126	35351990	chr10|CUL2:35360126|CUL2:35351990|reg|-	spinalcord	22	1
133	CUL2	35360126	35351990	chr10|CUL2:35360126|CUL2:35351990|reg|-	frontalcortex	22	1
133	CRNKL1	20028408	20026130	chr20|CRNKL1:20028408|CRNKL1:20026130|reg|-	tongue	20	1
133	CHD9	53279391	53279506	chr16|CHD9:53279391|CHD9:53279506|reg|+	cerebellum	19	1
133	CCNT2	135676582	135677379	chr2|CCNT2:135676582|CCNT2:135677379|reg|+	heart	19	1
133	BTAF1	93756327	93757359	chr10|BTAF1:93756327|BTAF1:93757359|reg|+	frontalcortex	22	1
132	UBR3	170783915	170785236	chr2|UBR3:170783915|UBR3:170785236|reg|+	metanephros	20	1
132	UBL5	9939550	9940640	chr19|UBL5:9939550|UBL5:9940640|reg|+	camera-typeeye	20	1
132	SSR3	156262096	156261058	chr3|SSR3:156262096|SSR3:156261058|reg|-	heart	19	1
132	NUP107	69082833	69083312	chr12|NUP107:69082833|NUP107:69083312|reg|+	skinofbody	24	1
132	MARCH6	10402251	10402495	chr5|MARCH6:10402251|MARCH6:10402495|reg|+	metanephros	24	1
132	HECTD2	93253265	93255970	chr10|HECTD2:93253265|HECTD2:93255970|reg|+	occipitallobe	22	1
132	EIF3K	39114837	39116667	chr19|EIF3K:39114837|EIF3K:39116667|reg|+	frontalcortex	20	1
132	DYNC1LI2	66768120	66766377	chr16|DYNC1LI2:66768120|DYNC1LI2:66766377|reg|-	cerebellum	37	1
132	DCP2	112321683	112327817	chr5|DCP2:112321683|DCP2:112327817|reg|+	parietallobe	24	1
132	CCNT2	135676582	135677379	chr2|CCNT2:135676582|CCNT2:135677379|reg|+	thyroidgland	40	1
132	CCNT1	49110297	49108307	chr12|CCNT1:49110297|CCNT1:49108307|reg|-	frontalcortex	22	1
132	ATXN10	46202902	46238870	chr22|ATXN10:46202902|ATXN10:46238870|reg|+	frontalcortex	22	1
131	VEZT	95663964	95668517	chr12|VEZT:95663964|VEZT:95668517|reg|+	temporallobe	24	1
131	UBR4	19431541	19431160	chr1|UBR4:19431541|UBR4:19431160|reg|-	liver	child0	1
131	SBNO2	1122137	1120022	chr19|SBNO2:1122137|SBNO2:1120022|reg|-	mononuclearcell	adult0	1
131	PHB2	7076838	7076411	chr12|PHB2:7076838|PHB2:7076411|reg|-	urinarybladder	20	1
131	MYO1E	59564504	59553708	chr15|MYO1E:59564504|MYO1E:59553708|reg|-	liver	adult0	1
131	MORC3	37710244	37711071	chr21|MORC3:37710244|MORC3:37711071|reg|+	mononuclearcell	adult0	1
131	EXOSC1	99197456	99197032	chr10|EXOSC1:99197456|EXOSC1:99197032|reg|-	camera-typeeye	20	1
131	DYNC1LI1	32578502	32576138	chr3|DYNC1LI1:32578502|DYNC1LI1:32576138|reg|-	heart	adult0	1
131	CUL1	148427354	148451067	chr7|CUL1:148427354|CUL1:148451067|reg|+	heart	adult0	1
131	CHD4	6687194	6687083	chr12|CHD4:6687194|CHD4:6687083|reg|-	spinalcord	24	1
131	CAPN2	223954133	223957542	chr1|CAPN2:223954133|CAPN2:223957542|reg|+	liver	adult0	1
131	CACNA2D1	81589035	81588673	chr7|CACNA2D1:81589035|CACNA2D1:81588673|reg|-	occipitallobe	22	1
131	BTAF1	93756327	93757359	chr10|BTAF1:93756327|BTAF1:93757359|reg|+	occipitallobe	22	1
131	ATP6V1A	113500025	113503070	chr3|ATP6V1A:113500025|ATP6V1A:113503070|reg|+	parietallobe	24	1
130	USP14	198132	199201	chr18|USP14:198132|USP14:199201|reg|+	mononuclearcell	adult0	1
130	UBR3	170783915	170785236	chr2|UBR3:170783915|UBR3:170785236|reg|+	urinarybladder	20	1
130	UBR3	170783915	170785236	chr2|UBR3:170783915|UBR3:170785236|reg|+	cerebellum	19	1
130	TUSC3	15588238	15601046	chr8|TUSC3:15588238|TUSC3:15601046|reg|+	metanephros	20	1
130	TMEM41B	9316805	9310082	chr11|TMEM41B:9316805|TMEM41B:9310082|reg|-	temporallobe	24	1
130	TMEM41B	9316805	9310082	chr11|TMEM41B:9316805|TMEM41B:9310082|reg|-	occipitallobe	20	1
130	SCN2A	166153645	166164357	chr2|SCN2A:166153645|SCN2A:166164357|reg|+	spinalcord	22	1
130	MED23	131915238	131914311	chr6|MED23:131915238|MED23:131914311|reg|-	temporallobe	24	1
130	DYNC1LI1	32578502	32576138	chr3|DYNC1LI1:32578502|DYNC1LI1:32576138|reg|-	diencephalon	22	1
130	DDB1	61069728	61068404	chr11|DDB1:61069728|DDB1:61068404|reg|-	liver	child0	1
130	CUL1	148427354	148451067	chr7|CUL1:148427354|CUL1:148451067|reg|+	liver	child0	1
130	CHD9	53279391	53279506	chr16|CHD9:53279391|CHD9:53279506|reg|+	urinarybladder	24	1
129	TUSC3	15588238	15601046	chr8|TUSC3:15588238|TUSC3:15601046|reg|+	heart	28	1
129	TSPAN31	58139695	58139958	chr12|TSPAN31:58139695|TSPAN31:58139958|reg|+	camera-typeeye	20	1
129	PSMA1	14535948	14535433	chr11|PSMA1:14535948|PSMA1:14535433|reg|-	spinalcord	22	1
129	MAPK9	179674438	179669755	chr5|MAPK9:179674438|MAPK9:179669755|reg|-	heart	adult0	1
129	EIF3I	32689722	32690010	chr1|EIF3I:32689722|EIF3I:32690010|reg|+	spinalcord	22	1
129	CUL4B	119680990	119680471	chrX|CUL4B:119680990|CUL4B:119680471|reg|-	metanephros	24	1
128	ZDHHC17	77222270	77235761	chr12|ZDHHC17:77222270|ZDHHC17:77235761|reg|+	temporallobe	24	1
128	TRAPPC10	45499585	45499895	chr21|TRAPPC10:45499585|TRAPPC10:45499895|reg|+	liver	child0	1
128	TNPO1	72144325	72147070	chr5|TNPO1:72144325|TNPO1:72147070|reg|+	heart	28	1
128	SRPK2	104807823	104801060	chr7|SRPK2:104807823|SRPK2:104801060|reg|-	frontalcortex	20	1
128	SLC9A9	143214176	143212606	chr3|SLC9A9:143214176|SLC9A9:143212606|reg|-	thyroidgland	37	1
128	SLC9A6	135115652	135122234	chrX|SLC9A6:135115652|SLC9A6:135122234|reg|+	parietallobe	22	1
128	SLC44A5	75685484	75685029	chr1|SLC44A5:75685484|SLC44A5:75685029|reg|-	frontalcortex	20	1
128	RAB6A	73390698	73389007	chr11|RAB6A:73390698|RAB6A:73389007|reg|-	liver	22	1
128	PHB2	7076838	7076411	chr12|PHB2:7076838|PHB2:7076411|reg|-	heart	28	1
128	ELP3	28017973	28019513	chr8|ELP3:28017973|ELP3:28019513|reg|+	occipitallobe	22	1
128	DDB1	61069728	61068404	chr11|DDB1:61069728|DDB1:61068404|reg|-	liver	adult0	1
128	CUL2	35360126	35351990	chr10|CUL2:35360126|CUL2:35351990|reg|-	spinalcord	24	1
128	CHD4	6687194	6687083	chr12|CHD4:6687194|CHD4:6687083|reg|-	mononuclearcell	adult0	1
128	CAPNS1	36634030	36636707	chr19|CAPNS1:36634030|CAPNS1:36636707|reg|+	liver	adult0	1
128	CAPNS1	36634030	36636707	chr19|CAPNS1:36634030|CAPNS1:36636707|reg|+	heart	28	1
128	CACNA2D1	81589035	81588673	chr7|CACNA2D1:81589035|CACNA2D1:81588673|reg|-	heart	adult0	1
127	VBP1	154464648	154467052	chrX|VBP1:154464648|VBP1:154467052|reg|+	spinalcord	22	1
127	VASH1	77239554	77242234	chr14|VASH1:77239554|VASH1:77242234|reg|+	frontalcortex	20	1
127	STK11	1218499	1219322	chr19|STK11:1218499|STK11:1219322|reg|+	liver	child0	1
127	SSR3	156262096	156261058	chr3|SSR3:156262096|SSR3:156261058|reg|-	frontalcortex	20	1
127	MYH9	36717802	36716941	chr22|MYH9:36717802|MYH9:36716941|reg|-	camera-typeeye	24	1
127	LLGL1	18133352	18135808	chr17|LLGL1:18133352|LLGL1:18135808|reg|+	spinalcord	24	1
127	KCMF1	85270788	85273226	chr2|KCMF1:85270788|KCMF1:85273226|reg|+	heart	adult0	1
127	IPO5	98664596	98666295	chr13|IPO5:98664596|IPO5:98666295|reg|+	occipitallobe	20	1
127	HECTD2	93253265	93255970	chr10|HECTD2:93253265|HECTD2:93255970|reg|+	frontalcortex	22	1
127	DOCK2	169477401	169482308	chr5|DOCK2:169477401|DOCK2:169482308|reg|+	mononuclearcell	adult0	1
127	DDB1	61069728	61068404	chr11|DDB1:61069728|DDB1:61068404|reg|-	skinofbody	24	1
127	C11orf80	66571661	66581335	chr11|C11orf80:66571661|C11orf80:66581335|reg|+	frontalcortex	20	1
126	VBP1	154464648	154467052	chrX|VBP1:154464648|VBP1:154467052|reg|+	frontalcortex	22	1
126	TMEM258	61557964	61557393	chr11|TMEM258:61557964|TMEM258:61557393|reg|-	occipitallobe	20	1
126	PPP2R2D	133757649	133758798	chr10|PPP2R2D:133757649|PPP2R2D:133758798|reg|+	frontalcortex	20	1
126	MYEF2	48450965	48450421	chr15|MYEF2:48450965|MYEF2:48450421|reg|-	temporallobe	24	1
126	LLGL1	18133352	18135808	chr17|LLGL1:18133352|LLGL1:18135808|reg|+	metanephros	20	1
126	HIP1R	123332641	123333012	chr12|HIP1R:123332641|HIP1R:123333012|reg|+	metanephros	20	1
126	CRNKL1	20028408	20026130	chr20|CRNKL1:20028408|CRNKL1:20026130|reg|-	occipitallobe	22	1
126	CHD4	6687194	6687083	chr12|CHD4:6687194|CHD4:6687083|reg|-	spinalcord	22	1
126	CCNT1	49110297	49108307	chr12|CCNT1:49110297|CCNT1:49108307|reg|-	liver	22	1
126	CACNA1E	181453146	181479612	chr1|CACNA1E:181453146|CACNA1E:181479612|reg|+	parietallobe	22	1
126	ATP6V1A	113500025	113503070	chr3|ATP6V1A:113500025|ATP6V1A:113503070|reg|+	metanephros	24	1
125	WLS	68613818	68611695	chr1|WLS:68613818|WLS:68611695|reg|-	uterus	24	1
125	VPS52	33235458	33235098	chr6|VPS52:33235458|VPS52:33235098|reg|-	liver	adult0	1
125	VPS16	2842350	2842450	chr20|VPS16:2842350|VPS16:2842450|reg|+	skinofbody	24	1
125	USP2	119228466	119228300	chr11|USP2:119228466|USP2:119228300|reg|-	heart	adult0	1
125	TNPO1	72144325	72147070	chr5|TNPO1:72144325|TNPO1:72147070|reg|+	skeletalmuscletissue	22	1
125	TMEM258	61557964	61557393	chr11|TMEM258:61557964|TMEM258:61557393|reg|-	urinarybladder	20	1
125	SSR2	155988060	155984860	chr1|SSR2:155988060|SSR2:155984860|reg|-	skeletalmuscletissue	19	1
125	SRPK2	104807823	104801060	chr7|SRPK2:104807823|SRPK2:104801060|reg|-	occipitallobe	22	1
125	SRP72	57356811	57357596	chr4|SRP72:57356811|SRP72:57357596|reg|+	mononuclearcell	adult0	1
125	PSMA1	14535948	14535433	chr11|PSMA1:14535948|PSMA1:14535433|reg|-	liver	child0	1
125	PHB2	7076838	7076411	chr12|PHB2:7076838|PHB2:7076411|reg|-	lung	20	1
125	NUP107	69082833	69083312	chr12|NUP107:69082833|NUP107:69083312|reg|+	occipitallobe	22	1
125	MARCH6	10402251	10402495	chr5|MARCH6:10402251|MARCH6:10402495|reg|+	frontalcortex	20	1
125	KCMF1	85270788	85273226	chr2|KCMF1:85270788|KCMF1:85273226|reg|+	liver	child0	1
125	IPO5	98664596	98666295	chr13|IPO5:98664596|IPO5:98666295|reg|+	liver	20	1
125	CHD9	53279391	53279506	chr16|CHD9:53279391|CHD9:53279506|reg|+	liver	adult0	1
125	CAPN1	64976858	64977319	chr11|CAPN1:64976858|CAPN1:64977319|reg|+	liver	child0	1
124	WLS	68613818	68611695	chr1|WLS:68613818|WLS:68611695|reg|-	diencephalon	20	1
124	VPS16	2842350	2842450	chr20|VPS16:2842350|VPS16:2842450|reg|+	parietallobe	24	1
124	UBR3	170783915	170785236	chr2|UBR3:170783915|UBR3:170785236|reg|+	urinarybladder	24	1
124	TMEM41B	9316805	9310082	chr11|TMEM41B:9316805|TMEM41B:9310082|reg|-	heart	28	1
124	SRI	87840196	87839445	chr7|SRI:87840196|SRI:87839445|reg|-	liver	22	1
124	SPCS3	177243394	177245331	chr4|SPCS3:177243394|SPCS3:177245331|reg|+	spinalcord	22	1
124	NOL11	65734471	65735047	chr17|NOL11:65734471|NOL11:65735047|reg|+	temporallobe	24	1
124	MAPK1	22161952	22160328	chr22|MAPK1:22161952|MAPK1:22160328|reg|-	stomach	40	1
124	DDB1	61069728	61068404	chr11|DDB1:61069728|DDB1:61068404|reg|-	heart	adult0	1
124	DCP2	112321683	112327817	chr5|DCP2:112321683|DCP2:112327817|reg|+	uterus	24	1
124	CRNKL1	20028408	20026130	chr20|CRNKL1:20028408|CRNKL1:20026130|reg|-	frontalcortex	22	1
124	CAPNS1	36634030	36636707	chr19|CAPNS1:36634030|CAPNS1:36636707|reg|+	skeletalmuscletissue	19	1
124	CACNA1E	181453146	181479612	chr1|CACNA1E:181453146|CACNA1E:181479612|reg|+	parietallobe	24	1
124	APPBP2	58533656	58531853	chr17|APPBP2:58533656|APPBP2:58531853|reg|-	urinarybladder	20	1
123	ZDHHC17	77222270	77235761	chr12|ZDHHC17:77222270|ZDHHC17:77235761|reg|+	frontalcortex	20	1
123	UBR4	19431541	19431160	chr1|UBR4:19431541|UBR4:19431160|reg|-	liver	20	1
123	TRAPPC8	29497540	29496409	chr18|TRAPPC8:29497540|TRAPPC8:29496409|reg|-	liver	child0	1
123	SPCS3	177243394	177245331	chr4|SPCS3:177243394|SPCS3:177245331|reg|+	liver	22	1
123	PCNX	71517477	71518599	chr14|PCNX:71517477|PCNX:71518599|reg|+	uterus	28	1
123	PCNX	71517477	71518599	chr14|PCNX:71517477|PCNX:71518599|reg|+	occipitallobe	20	1
123	MYH11	15872636	15870033	chr16|MYH11:15872636|MYH11:15870033|reg|-	lung	24	1
123	IPO5	98664596	98666295	chr13|IPO5:98664596|IPO5:98666295|reg|+	heart	28	1
123	INSIG1	155093400	155093960	chr7|INSIG1:155093400|INSIG1:155093960|reg|+	spinalcord	24	1
123	ERCC5	103498704	103504467	chr13|ERCC5:103498704|ERCC5:103504467|reg|+	liver	child0	1
123	DRAP1	65687323	65687418	chr11|DRAP1:65687323|DRAP1:65687418|reg|+	lung	24	1
123	CCNT2	135676582	135677379	chr2|CCNT2:135676582|CCNT2:135677379|reg|+	thyroidgland	37	1
122	VPS52	33235458	33235098	chr6|VPS52:33235458|VPS52:33235098|reg|-	skinofbody	24	1
122	UBR3	170783915	170785236	chr2|UBR3:170783915|UBR3:170785236|reg|+	stomach	40	1
122	UBE2H	129592342	129520811	chr7|UBE2H:129592342|UBE2H:129520811|reg|-	liver	20	1
122	TMEM41B	9316805	9310082	chr11|TMEM41B:9316805|TMEM41B:9310082|reg|-	skinofbody	22	1
122	SYT16	62536533	62541852	chr14|SYT16:62536533|SYT16:62541852|reg|+	occipitallobe	22	1
122	POLR2E	1090085	1089961	chr19|POLR2E:1090085|POLR2E:1089961|reg|-	liver	child0	1
122	PCYT2	79864635	79864422	chr17|PCYT2:79864635|PCYT2:79864422|reg|-	heart	adult0	1
122	MAPK1	22161952	22160328	chr22|MAPK1:22161952|MAPK1:22160328|reg|-	camera-typeeye	20	1
122	LSM5	32528860	32528264	chr7|LSM5:32528860|LSM5:32528264|reg|-	liver	22	1
122	GMFB	54948126	54947674	chr14|GMFB:54948126|GMFB:54947674|reg|-	spinalcord	24	1
122	ERCC5	103498704	103504467	chr13|ERCC5:103498704|ERCC5:103504467|reg|+	liver	adult0	1
122	EPAS1	46583947	46587776	chr2|EPAS1:46583947|EPAS1:46587776|reg|+	thyroidgland	37	1
122	EIF3K	39114837	39116667	chr19|EIF3K:39114837|EIF3K:39116667|reg|+	parietallobe	24	1
122	DYNC1LI2	66768120	66766377	chr16|DYNC1LI2:66768120|DYNC1LI2:66766377|reg|-	thyroidgland	37	1
122	DCP2	112321683	112327817	chr5|DCP2:112321683|DCP2:112327817|reg|+	urinarybladder	20	1
122	CGRRF1	54996944	54997620	chr14|CGRRF1:54996944|CGRRF1:54997620|reg|+	spinalcord	24	1
122	CCNT1	49110297	49108307	chr12|CCNT1:49110297|CCNT1:49108307|reg|-	frontalcortex	20	1
122	CAPN1	64976858	64977319	chr11|CAPN1:64976858|CAPN1:64977319|reg|+	liver	22	1
121	ZDHHC17	77222270	77235761	chr12|ZDHHC17:77222270|ZDHHC17:77235761|reg|+	spinalcord	22	1
121	XPO5	43498425	43496663	chr6|XPO5:43498425|XPO5:43496663|reg|-	occipitallobe	22	1
121	USO1	76720885	76721503	chr4|USO1:76720885|USO1:76721503|reg|+	camera-typeeye	20	1
121	PHB2	7076838	7076411	chr12|PHB2:7076838|PHB2:7076411|reg|-	liver	20	1
121	OXCT1	41805668	41803265	chr5|OXCT1:41805668|OXCT1:41803265|reg|-	skinofbody	24	1
121	HADH	108948916	108954331	chr4|HADH:108948916|HADH:108954331|reg|+	tongue	24	1
121	EPAS1	46583947	46587776	chr2|EPAS1:46583947|EPAS1:46587776|reg|+	liver	22	1
121	EIF3I	32689722	32690010	chr1|EIF3I:32689722|EIF3I:32690010|reg|+	occipitallobe	20	1
121	DDB1	61069728	61068404	chr11|DDB1:61069728|DDB1:61068404|reg|-	occipitallobe	20	1
121	DCTN3	34614038	34613868	chr9|DCTN3:34614038|DCTN3:34613868|reg|-	diencephalon	22	1
121	CHD9	53279391	53279506	chr16|CHD9:53279391|CHD9:53279506|reg|+	spinalcord	24	1
121	CCNT1	49110297	49108307	chr12|CCNT1:49110297|CCNT1:49108307|reg|-	thyroidgland	37	1
121	APPBP2	58533656	58531853	chr17|APPBP2:58533656|APPBP2:58531853|reg|-	occipitallobe	22	1
120	UBR4	19431541	19431160	chr1|UBR4:19431541|UBR4:19431160|reg|-	parietallobe	24	1
120	UBA3	69117078	69113262	chr3|UBA3:69117078|UBA3:69113262|reg|-	heart	19	1
120	SSR3	156262096	156261058	chr3|SSR3:156262096|SSR3:156261058|reg|-	skinofbody	22	1
120	SPC24	11259769	11258793	chr19|SPC24:11259769|SPC24:11258793|reg|-	liver	22	1
120	PSMA1	14535948	14535433	chr11|PSMA1:14535948|PSMA1:14535433|reg|-	skeletalmuscletissue	19	1
120	POLR2K	101164144	101165521	chr8|POLR2K:101164144|POLR2K:101165521|reg|+	liver	child0	1
120	PCNX	71517477	71518599	chr14|PCNX:71517477|PCNX:71518599|reg|+	camera-typeeye	20	1
120	NOL11	65734471	65735047	chr17|NOL11:65734471|NOL11:65735047|reg|+	heart	adult0	1
120	GMFB	54948126	54947674	chr14|GMFB:54948126|GMFB:54947674|reg|-	uterus	24	1
120	CUL1	148427354	148451067	chr7|CUL1:148427354|CUL1:148451067|reg|+	temporallobe	24	1
120	APPBP2	58533656	58531853	chr17|APPBP2:58533656|APPBP2:58531853|reg|-	frontalcortex	22	1
119	XPO7	21846594	21847854	chr8|XPO7:21846594|XPO7:21847854|reg|+	liver	child0	1
119	WLS	68613818	68611695	chr1|WLS:68613818|WLS:68611695|reg|-	spinalcord	22	1
119	WLS	68613818	68611695	chr1|WLS:68613818|WLS:68611695|reg|-	skinofbody	22	1
119	UBR4	19431541	19431160	chr1|UBR4:19431541|UBR4:19431160|reg|-	spinalcord	24	1
119	UBE2H	129592342	129520811	chr7|UBE2H:129592342|UBE2H:129520811|reg|-	metanephros	24	1
119	SSR3	156262096	156261058	chr3|SSR3:156262096|SSR3:156261058|reg|-	skinofbody	24	1
119	SLC9A7	46510544	46508232	chrX|SLC9A7:46510544|SLC9A7:46508232|reg|-	spinalcord	24	1
119	SELM	31501643	31501272	chr22|SELM:31501643|SELM:31501272|reg|-	umbilicalcord	31	1
119	PPP2R2D	133757649	133758798	chr10|PPP2R2D:133757649|PPP2R2D:133758798|reg|+	occipitallobe	22	1
119	PCTP	53848546	53851084	chr17|PCTP:53848546|PCTP:53851084|reg|+	liver	22	1
119	PCNX	71517477	71518599	chr14|PCNX:71517477|PCNX:71518599|reg|+	camera-typeeye	24	1
119	HADH	108948916	108954331	chr4|HADH:108948916|HADH:108954331|reg|+	thyroidgland	37	1
119	COA1	43680171	43679280	chr7|COA1:43680171|COA1:43679280|reg|-	liver	22	1
119	CGRRF1	54996944	54997620	chr14|CGRRF1:54996944|CGRRF1:54997620|reg|+	spinalcord	22	1
119	CAPN3	42702193	42702625	chr15|CAPN3:42702193|CAPN3:42702625|reg|+	metanephros	24	1
118	ZNF207	30677345	30678804	chr17|ZNF207:30677345|ZNF207:30678804|reg|+	skeletalmuscletissue	19	1
118	VPS25	40925896	40926663	chr17|VPS25:40925896|VPS25:40926663|reg|+	lung	24	1
118	TSPAN13	16816003	16816666	chr7|TSPAN13:16816003|TSPAN13:16816666|reg|+	diencephalon	20	1
118	SSR3	156262096	156261058	chr3|SSR3:156262096|SSR3:156261058|reg|-	skeletalmuscletissue	19	1
118	SSR2	155988060	155984860	chr1|SSR2:155988060|SSR2:155984860|reg|-	spinalcord	24	1
118	SSR2	155988060	155984860	chr1|SSR2:155988060|SSR2:155984860|reg|-	cerebellum	19	1
118	SRI	87840196	87839445	chr7|SRI:87840196|SRI:87839445|reg|-	camera-typeeye	20	1
118	SPCS3	177243394	177245331	chr4|SPCS3:177243394|SPCS3:177245331|reg|+	spinalcord	24	1
118	SLC30A5	68409054	68410246	chr5|SLC30A5:68409054|SLC30A5:68410246|reg|+	liver	child0	1
118	PPP2R2D	133757649	133758798	chr10|PPP2R2D:133757649|PPP2R2D:133758798|reg|+	spinalcord	22	1
118	POLR2K	101164144	101165521	chr8|POLR2K:101164144|POLR2K:101165521|reg|+	tongue	24	1
118	NEDD4	56144621	56142940	chr15|NEDD4:56144621|NEDD4:56142940|reg|-	liver	adult0	1
118	KIFAP3	169947225	169941739	chr1|KIFAP3:169947225|KIFAP3:169941739|reg|-	parietallobe	24	1
118	EML4	42508113	42509962	chr2|EML4:42508113|EML4:42509962|reg|+	liver	adult0	1
118	DDB1	61069728	61068404	chr11|DDB1:61069728|DDB1:61068404|reg|-	tongue	20	1
118	CCNT1	49110297	49108307	chr12|CCNT1:49110297|CCNT1:49108307|reg|-	urinarybladder	20	1
118	CCNT1	49110297	49108307	chr12|CCNT1:49110297|CCNT1:49108307|reg|-	temporallobe	24	1
118	CAPNS1	36634030	36636707	chr19|CAPNS1:36634030|CAPNS1:36636707|reg|+	frontalcortex	22	0.999999
117	TCP1	160206417	160205879	chr6|TCP1:160206417|TCP1:160205879|reg|-	frontalcortex	22	1
117	PCNX	71517477	71518599	chr14|PCNX:71517477|PCNX:71518599|reg|+	diencephalon	22	1
117	PARP12	139737514	139734131	chr7|PARP12:139737514|PARP12:139734131|reg|-	liver	child0	1
117	NEDD4	56144621	56142940	chr15|NEDD4:56144621|NEDD4:56142940|reg|-	thyroidgland	40	1
117	EIF3K	39114837	39116667	chr19|EIF3K:39114837|EIF3K:39116667|reg|+	skinofbody	22	1
117	CUL2	35360126	35351990	chr10|CUL2:35360126|CUL2:35351990|reg|-	occipitallobe	20	1
117	CCNT1	49110297	49108307	chr12|CCNT1:49110297|CCNT1:49108307|reg|-	spinalcord	24	1
117	CAPNS1	36634030	36636707	chr19|CAPNS1:36634030|CAPNS1:36636707|reg|+	diencephalon	20	0.999434
116	UBR3	170783915	170785236	chr2|UBR3:170783915|UBR3:170785236|reg|+	uterus	28	1
116	SSR3	156262096	156261058	chr3|SSR3:156262096|SSR3:156261058|reg|-	uterus	28	1
116	SLC9A6	135092742	135095107	chrX|SLC9A6:135092742|SLC9A6:135095107|reg|+	occipitallobe	20	1
116	SCN7A	167330735	167330398	chr2|SCN7A:167330735|SCN7A:167330398|reg|-	urinarybladder	20	1
116	RHBDD2	75511554	75513015	chr7|RHBDD2:75511554|RHBDD2:75513015|reg|+	spinalcord	22	1
116	PPP2R2C	6374249	6349737	chr4|PPP2R2C:6374249|PPP2R2C:6349737|reg|-	parietallobe	24	1
116	PPP2R2C	6374249	6349737	chr4|PPP2R2C:6374249|PPP2R2C:6349737|reg|-	diencephalon	22	1
116	PPP2R2B	146030109	146017978	chr5|PPP2R2B:146030109|PPP2R2B:146017978|reg|-	cerebellum	19	1
116	MYH11	15872636	15870033	chr16|MYH11:15872636|MYH11:15870033|reg|-	thyroidgland	40	1
116	MYH11	15872636	15870033	chr16|MYH11:15872636|MYH11:15870033|reg|-	liver	child0	1
116	MYH10	8457272	8455462	chr17|MYH10:8457272|MYH10:8455462|reg|-	urinarybladder	24	1
116	MAPK8	49632202	49633930	chr10|MAPK8:49632202|MAPK8:49633930|reg|+	parietallobe	22	1
116	IPO5	98664596	98666295	chr13|IPO5:98664596|IPO5:98666295|reg|+	skeletalmuscletissue	19	1
116	DYNC1LI1	32578502	32576138	chr3|DYNC1LI1:32578502|DYNC1LI1:32576138|reg|-	diencephalon	20	1
116	DCTN3	34614038	34613868	chr9|DCTN3:34614038|DCTN3:34613868|reg|-	skinofbody	24	1
116	CRNKL1	20028408	20026130	chr20|CRNKL1:20028408|CRNKL1:20026130|reg|-	parietallobe	24	1
116	CCNT1	49110297	49108307	chr12|CCNT1:49110297|CCNT1:49108307|reg|-	spinalcord	22	1
115	UBA3	69117078	69113262	chr3|UBA3:69117078|UBA3:69113262|reg|-	spinalcord	22	1
115	TSPAN13	16816003	16816666	chr7|TSPAN13:16816003|TSPAN13:16816666|reg|+	lung	24	1
115	SSR3	156262096	156261058	chr3|SSR3:156262096|SSR3:156261058|reg|-	diencephalon	20	1
115	SRI	87840196	87839445	chr7|SRI:87840196|SRI:87839445|reg|-	spinalcord	24	1
115	SPCS3	177243394	177245331	chr4|SPCS3:177243394|SPCS3:177245331|reg|+	camera-typeeye	24	1
115	SLC9A7	46510544	46508232	chrX|SLC9A7:46510544|SLC9A7:46508232|reg|-	diencephalon	22	1
115	SLC9A6	135092742	135095107	chrX|SLC9A6:135092742|SLC9A6:135095107|reg|+	parietallobe	24	1
115	SCN8A	52078076	52080151	chr12|SCN8A:52078076|SCN8A:52080151|reg|+	frontalcortex	20	1
115	RAPGEF5	22206687	22202159	chr7|RAPGEF5:22206687|RAPGEF5:22202159|reg|-	liver	adult0	1
115	PARP12	139737514	139734131	chr7|PARP12:139737514|PARP12:139734131|reg|-	liver	adult0	1
115	OXCT1	41805668	41803265	chr5|OXCT1:41805668|OXCT1:41803265|reg|-	camera-typeeye	24	1
115	NCBP2	196666121	196664519	chr3|NCBP2:196666121|NCBP2:196664519|reg|-	uterus	24	1
115	MARCH6	10402251	10402495	chr5|MARCH6:10402251|MARCH6:10402495|reg|+	urinarybladder	20	1
115	MAPK14	36044385	36063763	chr6|MAPK14:36044385|MAPK14:36063763|reg|+	thyroidgland	37	1
115	MAPK1	22161952	22160328	chr22|MAPK1:22161952|MAPK1:22160328|reg|-	parietallobe	22	1
115	KRTCAP2	155145213	155145104	chr1|KRTCAP2:155145213|KRTCAP2:155145104|reg|-	urinarybladder	24	1
115	KIFAP3	169947225	169941739	chr1|KIFAP3:169947225|KIFAP3:169941739|reg|-	spinalcord	22	1
115	IPO5	98664596	98666295	chr13|IPO5:98664596|IPO5:98666295|reg|+	urinarybladder	20	1
115	GRHPR	37430643	37432004	chr9|GRHPR:37430643|GRHPR:37432004|reg|+	liver	adult0	1
115	EXOSC1	99197456	99197032	chr10|EXOSC1:99197456|EXOSC1:99197032|reg|-	parietallobe	24	1
115	DCP2	112321683	112327817	chr5|DCP2:112321683|DCP2:112327817|reg|+	skinofbody	24	1
115	CYB5R1	202932193	202931827	chr1|CYB5R1:202932193|CYB5R1:202931827|reg|-	metanephros	24	1
115	CRNKL1	20028408	20026130	chr20|CRNKL1:20028408|CRNKL1:20026130|reg|-	camera-typeeye	20	1
115	CAPNS1	36634030	36636707	chr19|CAPNS1:36634030|CAPNS1:36636707|reg|+	urinarybladder	20	1
115	CAPNS1	36634030	36636707	chr19|CAPNS1:36634030|CAPNS1:36636707|reg|+	temporallobe	24	1
115	ATXN10	46202902	46238870	chr22|ATXN10:46202902|ATXN10:46238870|reg|+	uterus	28	1
115	ATP6V1A	113500025	113503070	chr3|ATP6V1A:113500025|ATP6V1A:113503070|reg|+	skinofbody	24	1
115	APPBP2	58533656	58531853	chr17|APPBP2:58533656|APPBP2:58531853|reg|-	frontalcortex	20	1
114	VPS16	2842350	2842450	chr20|VPS16:2842350|VPS16:2842450|reg|+	occipitallobe	20	1
114	VPS13D	12343793	12348279	chr1|VPS13D:12343793|VPS13D:12348279|reg|+	metanephros	24	1
114	UBR3	170783915	170785236	chr2|UBR3:170783915|UBR3:170785236|reg|+	metanephros	24	1
114	TMEM30A	75968495	75966011	chr6|TMEM30A:75968495|TMEM30A:75966011|reg|-	thyroidgland	40	1
114	TAPT1	16189842	16188501	chr4|TAPT1:16189842|TAPT1:16188501|reg|-	liver	adult0	1
114	SSR3	156262096	156261058	chr3|SSR3:156262096|SSR3:156261058|reg|-	metanephros	20	1
114	SSR2	155988060	155984860	chr1|SSR2:155988060|SSR2:155984860|reg|-	skeletalmuscletissue	22	1
114	MYEF2	48450965	48450421	chr15|MYEF2:48450965|MYEF2:48450421|reg|-	frontalcortex	20	1
114	MARCH6	10402251	10402495	chr5|MARCH6:10402251|MARCH6:10402495|reg|+	uterus	24	1
114	DCTN3	34614038	34613868	chr9|DCTN3:34614038|DCTN3:34613868|reg|-	heart	28	1
114	CUL1	148427354	148451067	chr7|CUL1:148427354|CUL1:148451067|reg|+	metanephros	24	1
114	C16orf62	19619596	19620295	chr16|C16orf62:19619596|C16orf62:19620295|reg|+	spinalcord	24	1
113	WDFY1	224765899	224763787	chr2|WDFY1:224765899|WDFY1:224763787|reg|-	metanephros	24	1
113	USP14	198132	199201	chr18|USP14:198132|USP14:199201|reg|+	uterus	28	1
113	TUSC3	15588238	15601046	chr8|TUSC3:15588238|TUSC3:15601046|reg|+	urinarybladder	20	1
113	TMEM30A	75968495	75966011	chr6|TMEM30A:75968495|TMEM30A:75966011|reg|-	tongue	24	1
113	TMEM181	159049522	159050761	chr6|TMEM181:159049522|TMEM181:159050761|reg|+	occipitallobe	20	1
113	THOC2	122772784	122771974	chrX|THOC2:122772784|THOC2:122771974|reg|-	camera-typeeye	20	1
113	SCN2A	166153645	166164357	chr2|SCN2A:166153645|SCN2A:166164357|reg|+	parietallobe	22	1
113	PPP2R2D	133757649	133758798	chr10|PPP2R2D:133757649|PPP2R2D:133758798|reg|+	parietallobe	24	1
113	PPP2R2C	6374249	6349737	chr4|PPP2R2C:6374249|PPP2R2C:6349737|reg|-	occipitallobe	22	1
113	PCNX	71517477	71518599	chr14|PCNX:71517477|PCNX:71518599|reg|+	tongue	24	1
113	OXCT1	41805668	41803265	chr5|OXCT1:41805668|OXCT1:41803265|reg|-	parietallobe	24	1
113	MTG1	135209281	135209666	chr10|MTG1:135209281|MTG1:135209666|reg|+	metanephros	20	1
113	MORC3	37710244	37711071	chr21|MORC3:37710244|MORC3:37711071|reg|+	tongue	24	1
113	MKLN1	131149167	131151034	chr7|MKLN1:131149167|MKLN1:131151034|reg|+	heart	adult0	1
113	MAPK14	36044385	36063763	chr6|MAPK14:36044385|MAPK14:36063763|reg|+	uterus	24	1
113	MAPK14	36044385	36063763	chr6|MAPK14:36044385|MAPK14:36063763|reg|+	liver	20	1
113	LMBR1	156518457	156518219	chr7|LMBR1:156518457|LMBR1:156518219|reg|-	liver	adult0	1
113	LMBR1	156518457	156518219	chr7|LMBR1:156518457|LMBR1:156518219|reg|-	cerebellum	19	1
113	FIG4	110059656	110062646	chr6|FIG4:110059656|FIG4:110062646|reg|+	temporallobe	24	1
113	EML2	46141762	46137729	chr19|EML2:46141762|EML2:46137729|reg|-	spinalcord	24	1
113	DRAP1	65687323	65687418	chr11|DRAP1:65687323|DRAP1:65687418|reg|+	occipitallobe	20	1
113	CACNA1E	181691011	181693605	chr1|CACNA1E:181691011|CACNA1E:181693605|reg|+	parietallobe	24	1
112	TNPO2	12831692	12830150	chr19|TNPO2:12831692|TNPO2:12830150|reg|-	metanephros	24	1
112	TMEM150C	83411213	83406872	chr4|TMEM150C:83411213|TMEM150C:83406872|reg|-	diencephalon	20	1
112	SLC9A7	46510544	46508232	chrX|SLC9A7:46510544|SLC9A7:46508232|reg|-	liver	adult0	1
112	PCNX	71517477	71518599	chr14|PCNX:71517477|PCNX:71518599|reg|+	uterus	24	1
112	NUP107	69082833	69083312	chr12|NUP107:69082833|NUP107:69083312|reg|+	urinarybladder	24	1
112	MKLN1	131149167	131151034	chr7|MKLN1:131149167|MKLN1:131151034|reg|+	uterus	28	1
112	IPO5	98664596	98666295	chr13|IPO5:98664596|IPO5:98666295|reg|+	diencephalon	20	1
112	HSBP1	83842351	83842909	chr16|HSBP1:83842351|HSBP1:83842909|reg|+	tongue	24	1
112	DERL2	5386128	5384709	chr17|DERL2:5386128|DERL2:5384709|reg|-	camera-typeeye	20	1
112	CHD4	6687194	6687083	chr12|CHD4:6687194|CHD4:6687083|reg|-	liver	child0	1
112	CCNT1	49110297	49108307	chr12|CCNT1:49110297|CCNT1:49108307|reg|-	parietallobe	24	1
112	CACNA1E	181691011	181693605	chr1|CACNA1E:181691011|CACNA1E:181693605|reg|+	frontalcortex	22	1
112	ATXN10	46202902	46238870	chr22|ATXN10:46202902|ATXN10:46238870|reg|+	liver	20	1
112	ASCC2	30202204	30200819	chr22|ASCC2:30202204|ASCC2:30200819|reg|-	liver	22	1
111	VPS52	33235458	33235098	chr6|VPS52:33235458|VPS52:33235098|reg|-	liver	child0	1
111	VPS13D	12343793	12348279	chr1|VPS13D:12343793|VPS13D:12348279|reg|+	mononuclearcell	adult0	1
111	VEZT	95663964	95668517	chr12|VEZT:95663964|VEZT:95668517|reg|+	occipitallobe	20	1
111	USP14	198132	199201	chr18|USP14:198132|USP14:199201|reg|+	liver	adult0	1
111	UBR3	170783915	170785236	chr2|UBR3:170783915|UBR3:170785236|reg|+	heart	19	1
111	TMEM33	41941400	41945763	chr4|TMEM33:41941400|TMEM33:41945763|reg|+	heart	adult0	1
111	TAF2	120801831	120801144	chr8|TAF2:120801831|TAF2:120801144|reg|-	uterus	28	1
111	SSR2	155988060	155984860	chr1|SSR2:155988060|SSR2:155984860|reg|-	thyroidgland	40	1
111	SPC24	11259769	11258793	chr19|SPC24:11259769|SPC24:11258793|reg|-	uterus	28	1
111	SCN9A	167163465	167163109	chr2|SCN9A:167163465|SCN9A:167163109|reg|-	spinalcord	24	1
111	SCN8A	52078076	52080151	chr12|SCN8A:52078076|SCN8A:52080151|reg|+	temporallobe	24	1
111	PFDN5	53690059	53691633	chr12|PFDN5:53690059|PFDN5:53691633|reg|+	liver	20	1
111	MYO1E	59564504	59553708	chr15|MYO1E:59564504|MYO1E:59553708|reg|-	liver	child0	1
111	MYH9	36717802	36716941	chr22|MYH9:36717802|MYH9:36716941|reg|-	heart	28	1
111	MAPK8	49632202	49633930	chr10|MAPK8:49632202|MAPK8:49633930|reg|+	occipitallobe	20	1
111	LMBR1	156518457	156518219	chr7|LMBR1:156518457|LMBR1:156518219|reg|-	camera-typeeye	20	1
111	IPO5	98664596	98666295	chr13|IPO5:98664596|IPO5:98666295|reg|+	metanephros	20	1
111	ETFDH	159616795	159618710	chr4|ETFDH:159616795|ETFDH:159618710|reg|+	heart	28	1
111	EML1	100361095	100363481	chr14|EML1:100361095|EML1:100363481|reg|+	camera-typeeye	24	1
111	DIAPH1	140957791	140957158	chr5|DIAPH1:140957791|DIAPH1:140957158|reg|-	mononuclearcell	adult0	1
111	DDB1	61069728	61068404	chr11|DDB1:61069728|DDB1:61068404|reg|-	urinarybladder	24	1
111	DDB1	61069728	61068404	chr11|DDB1:61069728|DDB1:61068404|reg|-	skinofbody	22	1
111	DCP2	112321683	112327817	chr5|DCP2:112321683|DCP2:112327817|reg|+	cerebellum	19	1
111	CUL1	148427354	148451067	chr7|CUL1:148427354|CUL1:148451067|reg|+	spinalcord	24	1
111	CCNT2	135676582	135677379	chr2|CCNT2:135676582|CCNT2:135677379|reg|+	diencephalon	20	1
110	XPO5	43498425	43496663	chr6|XPO5:43498425|XPO5:43496663|reg|-	frontalcortex	20	1
110	WDFY1	224765899	224763787	chr2|WDFY1:224765899|WDFY1:224763787|reg|-	mononuclearcell	adult0	1
110	UBL5	9939550	9940640	chr19|UBL5:9939550|UBL5:9940640|reg|+	camera-typeeye	24	1
110	TMEM30A	75968495	75966011	chr6|TMEM30A:75968495|TMEM30A:75966011|reg|-	heart	19	1
110	TMEM161B	87516379	87502997	chr5|TMEM161B:87516379|TMEM161B:87502997|reg|-	temporallobe	24	1
110	SSR3	156262096	156261058	chr3|SSR3:156262096|SSR3:156261058|reg|-	urinarybladder	20	1
110	SSR2	155988060	155984860	chr1|SSR2:155988060|SSR2:155984860|reg|-	umbilicalcord	20	1
110	SRPK2	104807823	104801060	chr7|SRPK2:104807823|SRPK2:104801060|reg|-	frontalcortex	22	1
110	SCN9A	167163465	167163109	chr2|SCN9A:167163465|SCN9A:167163109|reg|-	temporallobe	24	1
110	MAPK10	87019676	86989108	chr4|MAPK10:87019676|MAPK10:86989108|reg|-	diencephalon	20	1
110	LLGL1	18133352	18135808	chr17|LLGL1:18133352|LLGL1:18135808|reg|+	liver	22	1
110	KRTCAP2	155145213	155145104	chr1|KRTCAP2:155145213|KRTCAP2:155145104|reg|-	heart	28	1
110	INPP5B	38411923	38411522	chr1|INPP5B:38411923|INPP5B:38411522|reg|-	metanephros	24	1
110	FLNC	128486517	128486798	chr7|FLNC:128486517|FLNC:128486798|reg|+	heart	28	1
110	ELP3	28017973	28019513	chr8|ELP3:28017973|ELP3:28019513|reg|+	temporallobe	24	1
110	EIF3I	32689722	32690010	chr1|EIF3I:32689722|EIF3I:32690010|reg|+	tongue	24	1
110	DYNC1LI2	66768120	66766377	chr16|DYNC1LI2:66768120|DYNC1LI2:66766377|reg|-	skinofbody	24	1
110	DYNC1LI2	66768120	66766377	chr16|DYNC1LI2:66768120|DYNC1LI2:66766377|reg|-	heart	adult0	1
110	DIAPH2	96192350	96194264	chrX|DIAPH2:96192350|DIAPH2:96194264|reg|+	mononuclearcell	adult0	1
110	DIAPH1	140907139	140906028	chr5|DIAPH1:140907139|DIAPH1:140906028|reg|-	heart	adult0	1
110	CYBA	88714452	88713583	chr16|CYBA:88714452|CYBA:88713583|reg|-	urinarybladder	24	1
110	CUL2	35360126	35351990	chr10|CUL2:35360126|CUL2:35351990|reg|-	occipitallobe	22	1
110	CGRRF1	54996944	54997620	chr14|CGRRF1:54996944|CGRRF1:54997620|reg|+	heart	28	1
110	ATP6V1A	113500025	113503070	chr3|ATP6V1A:113500025|ATP6V1A:113503070|reg|+	metanephros	20	1
109	ZNF207	30677345	30678804	chr17|ZNF207:30677345|ZNF207:30678804|reg|+	liver	22	1
109	WDR41	76758919	76754949	chr5|WDR41:76758919|WDR41:76754949|reg|-	spinalcord	24	1
109	VEZT	95663964	95668517	chr12|VEZT:95663964|VEZT:95668517|reg|+	heart	adult0	1
109	UBR3	170783915	170785236	chr2|UBR3:170783915|UBR3:170785236|reg|+	thyroidgland	37	1
109	TRAPPC8	29497540	29496409	chr18|TRAPPC8:29497540|TRAPPC8:29496409|reg|-	heart	adult0	1
109	TMEM150C	83411213	83406872	chr4|TMEM150C:83411213|TMEM150C:83406872|reg|-	temporallobe	24	1
109	SPCS3	177243394	177245331	chr4|SPCS3:177243394|SPCS3:177245331|reg|+	metanephros	20	1
109	SPCS3	177243394	177245331	chr4|SPCS3:177243394|SPCS3:177245331|reg|+	frontalcortex	22	1
109	SLC30A5	68409054	68410246	chr5|SLC30A5:68409054|SLC30A5:68410246|reg|+	liver	adult0	1
109	MYH10	8457272	8455462	chr17|MYH10:8457272|MYH10:8455462|reg|-	urinarybladder	20	1
109	MARCH6	10402251	10402495	chr5|MARCH6:10402251|MARCH6:10402495|reg|+	occipitallobe	20	1
109	MAGT1	77109397	77096817	chrX|MAGT1:77109397|MAGT1:77096817|reg|-	uterus	28	1
109	EFTUD1	82520531	82519913	chr15|EFTUD1:82520531|EFTUD1:82519913|reg|-	temporallobe	24	1
109	CAPNS1	36634030	36636707	chr19|CAPNS1:36634030|CAPNS1:36636707|reg|+	thyroidgland	40	1
109	CACNA1E	181691011	181693605	chr1|CACNA1E:181691011|CACNA1E:181693605|reg|+	occipitallobe	22	1
109	ATXN10	46202902	46238870	chr22|ATXN10:46202902|ATXN10:46238870|reg|+	uterus	24	1
108	WDFY1	224765899	224763787	chr2|WDFY1:224765899|WDFY1:224763787|reg|-	camera-typeeye	20	1
108	VPS25	40925896	40926663	chr17|VPS25:40925896|VPS25:40926663|reg|+	metanephros	24	1
108	TMEM258	61557964	61557393	chr11|TMEM258:61557964|TMEM258:61557393|reg|-	cerebellum	37	1
108	THOC2	122772784	122771974	chrX|THOC2:122772784|THOC2:122771974|reg|-	liver	adult0	1
108	STXBP5	147527204	147556385	chr6|STXBP5:147527204|STXBP5:147556385|reg|+	occipitallobe	22	1
108	STXBP5	147527204	147556385	chr6|STXBP5:147527204|STXBP5:147556385|reg|+	frontalcortex	20	1
108	SPCS3	177243394	177245331	chr4|SPCS3:177243394|SPCS3:177245331|reg|+	skeletalmuscletissue	19	1
108	SMAP1	71464768	71483052	chr6|SMAP1:71464768|SMAP1:71483052|reg|+	spinalcord	24	1
108	SLC9A9	143214176	143212606	chr3|SLC9A9:143214176|SLC9A9:143212606|reg|-	uterus	28	1
108	MYH9	36717802	36716941	chr22|MYH9:36717802|MYH9:36716941|reg|-	temporallobe	24	1
108	MORC3	37717005	37717209	chr21|MORC3:37717005|MORC3:37717209|reg|+	mononuclearcell	adult0	1
108	MCMBP	121616849	121612706	chr10|MCMBP:121616849|MCMBP:121612706|reg|-	liver	child0	1
108	MAPK14	36044385	36063763	chr6|MAPK14:36044385|MAPK14:36063763|reg|+	skinofbody	22	1
108	MAPK1	22161952	22160328	chr22|MAPK1:22161952|MAPK1:22160328|reg|-	lung	24	1
108	LMBR1	156518457	156518219	chr7|LMBR1:156518457|LMBR1:156518219|reg|-	thyroidgland	37	1
108	FKBP3	45587230	45585455	chr14|FKBP3:45587230|FKBP3:45585455|reg|-	heart	adult0	1
108	FAM102B	109171206	109171298	chr1|FAM102B:109171206|FAM102B:109171298|reg|+	frontalcortex	22	1
108	FAM102B	109171206	109171298	chr1|FAM102B:109171206|FAM102B:109171298|reg|+	diencephalon	22	1
108	EIF3I	32689722	32690010	chr1|EIF3I:32689722|EIF3I:32690010|reg|+	urinarybladder	20	1
108	EIF3I	32689722	32690010	chr1|EIF3I:32689722|EIF3I:32690010|reg|+	diencephalon	22	1
108	DCTN3	34614038	34613868	chr9|DCTN3:34614038|DCTN3:34613868|reg|-	metanephros	24	1
108	CRNKL1	20028408	20026130	chr20|CRNKL1:20028408|CRNKL1:20026130|reg|-	urinarybladder	24	1
108	CACNA1C	2692108	2693668	chr12|CACNA1C:2692108|CACNA1C:2693668|reg|+	heart	adult0	1
107	XDH	31628772	31626010	chr2|XDH:31628772|XDH:31626010|reg|-	liver	20	1
107	VPS13D	12343793	12348279	chr1|VPS13D:12343793|VPS13D:12348279|reg|+	temporallobe	24	1
107	UBR3	170783915	170785236	chr2|UBR3:170783915|UBR3:170785236|reg|+	skinofbody	24	1
107	TSPAN31	58139695	58139958	chr12|TSPAN31:58139695|TSPAN31:58139958|reg|+	spinalcord	24	1
107	SSR3	156262096	156261058	chr3|SSR3:156262096|SSR3:156261058|reg|-	urinarybladder	24	1
107	SRPK1	35854500	35842116	chr6|SRPK1:35854500|SRPK1:35842116|reg|-	frontalcortex	20	1
107	SCN9A	167163465	167163109	chr2|SCN9A:167163465|SCN9A:167163109|reg|-	frontalcortex	20	1
107	PCNX	71517477	71518599	chr14|PCNX:71517477|PCNX:71518599|reg|+	cerebellum	19	1
107	KIFAP3	169947225	169941739	chr1|KIFAP3:169947225|KIFAP3:169941739|reg|-	occipitallobe	20	1
107	GARS	30661116	30661932	chr7|GARS:30661116|GARS:30661932|reg|+	liver	child0	1
107	GARS	30661116	30661932	chr7|GARS:30661116|GARS:30661932|reg|+	liver	adult0	1
107	DYNC1LI1	32578502	32576138	chr3|DYNC1LI1:32578502|DYNC1LI1:32576138|reg|-	occipitallobe	20	1
107	DRAP1	65687323	65687418	chr11|DRAP1:65687323|DRAP1:65687418|reg|+	thyroidgland	40	1
107	DERL2	5384615	5383902	chr17|DERL2:5384615|DERL2:5383902|reg|-	liver	22	1
107	CYBA	88714452	88713583	chr16|CYBA:88714452|CYBA:88713583|reg|-	thyroidgland	40	1
107	CRNKL1	20028408	20026130	chr20|CRNKL1:20028408|CRNKL1:20026130|reg|-	liver	child0	1
107	CHD9	53279391	53279506	chr16|CHD9:53279391|CHD9:53279506|reg|+	frontalcortex	22	1
107	CHD4	6687194	6687083	chr12|CHD4:6687194|CHD4:6687083|reg|-	liver	22	1
107	CAPNS1	36634030	36636707	chr19|CAPNS1:36634030|CAPNS1:36636707|reg|+	lung	24	1
107	BTAF1	93756327	93757359	chr10|BTAF1:93756327|BTAF1:93757359|reg|+	temporallobe	24	1
107	BAZ1B	72936156	72925182	chr7|BAZ1B:72936156|BAZ1B:72925182|reg|-	liver	22	1
107	ARPC5L	127631718	127635970	chr9|ARPC5L:127631718|ARPC5L:127635970|reg|+	liver	22	1
106	VEZT	95663964	95668517	chr12|VEZT:95663964|VEZT:95668517|reg|+	parietallobe	24	1
106	TSTA3	144695693	144695465	chr8|TSTA3:144695693|TSTA3:144695465|reg|-	liver	22	1
106	TSPAN31	58139695	58139958	chr12|TSPAN31:58139695|TSPAN31:58139958|reg|+	skinofbody	24	1
106	SCN8A	52078076	52080151	chr12|SCN8A:52078076|SCN8A:52080151|reg|+	diencephalon	20	1
106	SCN7A	167330735	167330398	chr2|SCN7A:167330735|SCN7A:167330398|reg|-	thyroidgland	40	1
106	PAN3	28748530	28750629	chr13|PAN3:28748530|PAN3:28750629|reg|+	uterus	24	1
106	NLK	26459701	26488185	chr17|NLK:26459701|NLK:26488185|reg|+	spinalcord	24	1
106	NLK	26459701	26488185	chr17|NLK:26459701|NLK:26488185|reg|+	frontalcortex	22	1
106	MATN2	99045887	99047884	chr8|MATN2:99045887|MATN2:99047884|reg|+	skinofbody	24	1
106	MARCH6	10402251	10402495	chr5|MARCH6:10402251|MARCH6:10402495|reg|+	skinofbody	24	1
106	MARCH6	10402251	10402495	chr5|MARCH6:10402251|MARCH6:10402495|reg|+	camera-typeeye	24	1
106	MAPK1	22161952	22160328	chr22|MAPK1:22161952|MAPK1:22160328|reg|-	thyroidgland	37	1
106	GOLGA7B	99624026	99625346	chr10|GOLGA7B:99624026|GOLGA7B:99625346|reg|+	temporallobe	24	1
106	FIG4	110059656	110062646	chr6|FIG4:110059656|FIG4:110062646|reg|+	diencephalon	20	1
106	FAM102B	109171206	109171298	chr1|FAM102B:109171206|FAM102B:109171298|reg|+	diencephalon	20	1
106	DDB1	61069728	61068404	chr11|DDB1:61069728|DDB1:61068404|reg|-	uterus	24	1
106	CHD3	7811828	7812014	chr17|CHD3:7811828|CHD3:7812014|reg|+	mononuclearcell	adult0	1
106	APPBP2	58533656	58531853	chr17|APPBP2:58533656|APPBP2:58531853|reg|-	urinarybladder	24	1
106	APPBP2	58533656	58531853	chr17|APPBP2:58533656|APPBP2:58531853|reg|-	diencephalon	22	1
105	STK11	1218499	1219322	chr19|STK11:1218499|STK11:1219322|reg|+	heart	adult0	1
105	SPCS3	177243394	177245331	chr4|SPCS3:177243394|SPCS3:177245331|reg|+	heart	28	1
105	SLC30A5	68409054	68410246	chr5|SLC30A5:68409054|SLC30A5:68410246|reg|+	camera-typeeye	20	1
105	SCN8A	52078076	52080151	chr12|SCN8A:52078076|SCN8A:52080151|reg|+	frontalcortex	22	1
105	RHBDD2	75511554	75513015	chr7|RHBDD2:75511554|RHBDD2:75513015|reg|+	diencephalon	22	1
105	RAPGEF5	22206687	22202159	chr7|RAPGEF5:22206687|RAPGEF5:22202159|reg|-	frontalcortex	20	1
105	PHB2	7076838	7076411	chr12|PHB2:7076838|PHB2:7076411|reg|-	occipitallobe	22	1
105	NLK	26459701	26488185	chr17|NLK:26459701|NLK:26488185|reg|+	temporallobe	24	1
105	MAPK1	22161952	22160328	chr22|MAPK1:22161952|MAPK1:22160328|reg|-	thyroidgland	40	1
105	LLGL1	18133352	18135808	chr17|LLGL1:18133352|LLGL1:18135808|reg|+	spinalcord	22	1
105	KIFAP3	170003512	170001125	chr1|KIFAP3:170003512|KIFAP3:170001125|reg|-	heart	adult0	1
105	GBP7	89618350	89618147	chr1|GBP7:89618350|GBP7:89618147|reg|-	liver	child0	1
105	DOCK1	129207442	129207576	chr10|DOCK1:129207442|DOCK1:129207576|reg|+	metanephros	20	1
105	DIAPH1	140907139	140906028	chr5|DIAPH1:140907139|DIAPH1:140906028|reg|-	mononuclearcell	adult0	1
105	DCTN3	34614038	34613868	chr9|DCTN3:34614038|DCTN3:34613868|reg|-	thyroidgland	40	1
105	CHD9	53279391	53279506	chr16|CHD9:53279391|CHD9:53279506|reg|+	uterus	24	1
105	CHD4	6687194	6687083	chr12|CHD4:6687194|CHD4:6687083|reg|-	diencephalon	20	1
105	CCNT1	49110297	49108307	chr12|CCNT1:49110297|CCNT1:49108307|reg|-	tongue	20	1
105	BROX	222898897	222900509	chr1|BROX:222898897|BROX:222900509|reg|+	mononuclearcell	adult0	1
105	ARPC5L	127631718	127635970	chr9|ARPC5L:127631718|ARPC5L:127635970|reg|+	liver	child0	1
104	ZNF207	30677345	30678804	chr17|ZNF207:30677345|ZNF207:30678804|reg|+	skinofbody	24	1
104	XPO4	21417033	21401318	chr13|XPO4:21417033|XPO4:21401318|reg|-	mononuclearcell	adult0	1
104	VPS25	40925896	40926663	chr17|VPS25:40925896|VPS25:40926663|reg|+	spinalcord	24	1
104	UBA3	69117078	69113262	chr3|UBA3:69117078|UBA3:69113262|reg|-	urinarybladder	24	1
104	TUSC3	15588238	15601046	chr8|TUSC3:15588238|TUSC3:15601046|reg|+	parietallobe	22	1
104	TMEM41B	9316805	9310082	chr11|TMEM41B:9316805|TMEM41B:9310082|reg|-	camera-typeeye	20	1
104	TMEM258	61557964	61557393	chr11|TMEM258:61557964|TMEM258:61557393|reg|-	cerebellum	19	1
104	SYT16	62536533	62541852	chr14|SYT16:62536533|SYT16:62541852|reg|+	frontalcortex	22	1
104	SSR2	155988060	155984860	chr1|SSR2:155988060|SSR2:155984860|reg|-	diencephalon	20	1
104	SCN8A	52078076	52080151	chr12|SCN8A:52078076|SCN8A:52080151|reg|+	spinalcord	22	1
104	SCN7A	167330735	167330398	chr2|SCN7A:167330735|SCN7A:167330398|reg|-	heart	19	1
104	SCN3A	166026939	166025335	chr2|SCN3A:166026939|SCN3A:166025335|reg|-	cerebellum	37	1
104	RCL1	4834265	4841231	chr9|RCL1:4834265|RCL1:4841231|reg|+	liver	22	1
104	RAB6A	73390698	73389007	chr11|RAB6A:73390698|RAB6A:73389007|reg|-	tongue	24	1
104	RAB6A	73390698	73389007	chr11|RAB6A:73390698|RAB6A:73389007|reg|-	skeletalmuscletissue	19	1
104	POLR2K	101164144	101165521	chr8|POLR2K:101164144|POLR2K:101165521|reg|+	frontalcortex	20	1
104	PHB2	7076838	7076411	chr12|PHB2:7076838|PHB2:7076411|reg|-	diencephalon	20	1
104	NUP210	13421062	13420480	chr3|NUP210:13421062|NUP210:13420480|reg|-	mononuclearcell	adult0	1
104	MYH9	36717802	36716941	chr22|MYH9:36717802|MYH9:36716941|reg|-	camera-typeeye	20	1
104	MYH10	8457272	8455462	chr17|MYH10:8457272|MYH10:8455462|reg|-	diencephalon	22	1
104	MATN2	99045887	99047884	chr8|MATN2:99045887|MATN2:99047884|reg|+	thyroidgland	37	1
104	MAPK1	22161952	22160328	chr22|MAPK1:22161952|MAPK1:22160328|reg|-	camera-typeeye	24	1
104	KIAA1468	59954700	59958775	chr18|KIAA1468:59954700|KIAA1468:59958775|reg|+	occipitallobe	20	1
104	DHX32	127530311	127529565	chr10|DHX32:127530311|DHX32:127529565|reg|-	liver	child0	1
104	DCP2	112321683	112327817	chr5|DCP2:112321683|DCP2:112327817|reg|+	urinarybladder	24	1
104	CHD9	53279391	53279506	chr16|CHD9:53279391|CHD9:53279506|reg|+	cerebellum	37	1
104	CHD4	6687194	6687083	chr12|CHD4:6687194|CHD4:6687083|reg|-	camera-typeeye	24	1
104	CCNT2	135676582	135677379	chr2|CCNT2:135676582|CCNT2:135677379|reg|+	stomach	36	1
104	CCDC134	42204997	42205882	chr22|CCDC134:42204997|CCDC134:42205882|reg|+	liver	22	1
103	VBP1	154464648	154467052	chrX|VBP1:154464648|VBP1:154467052|reg|+	diencephalon	22	1
103	USP14	198132	199201	chr18|USP14:198132|USP14:199201|reg|+	heart	adult0	1
103	UBR3	170783915	170785236	chr2|UBR3:170783915|UBR3:170785236|reg|+	stomach	36	1
103	UBE2H	129592342	129520811	chr7|UBE2H:129592342|UBE2H:129520811|reg|-	metanephros	20	1
103	UBA3	69117078	69113262	chr3|UBA3:69117078|UBA3:69113262|reg|-	occipitallobe	22	1
103	TM9SF1	24659585	24659014	chr14|TM9SF1:24659585|TM9SF1:24659014|reg|-	liver	child0	1
103	THOC2	122772784	122771974	chrX|THOC2:122772784|THOC2:122771974|reg|-	uterus	28	1
103	SSR2	155988060	155984860	chr1|SSR2:155988060|SSR2:155984860|reg|-	frontalcortex	22	1
103	SRPK2	104807823	104801060	chr7|SRPK2:104807823|SRPK2:104801060|reg|-	spinalcord	22	1
103	SCN7A	167330735	167330398	chr2|SCN7A:167330735|SCN7A:167330398|reg|-	skeletalmuscletissue	19	1
103	RHBDD2	75511554	75513015	chr7|RHBDD2:75511554|RHBDD2:75513015|reg|+	liver	adult0	1
103	PHB2	7076838	7076411	chr12|PHB2:7076838|PHB2:7076411|reg|-	diencephalon	22	1
103	PCNX	71517477	71518599	chr14|PCNX:71517477|PCNX:71518599|reg|+	metanephros	24	1
103	PAN3	28748530	28750629	chr13|PAN3:28748530|PAN3:28750629|reg|+	camera-typeeye	24	1
103	MYO1E	59564504	59553708	chr15|MYO1E:59564504|MYO1E:59553708|reg|-	skinofbody	24	1
103	MTG1	135209281	135209666	chr10|MTG1:135209281|MTG1:135209666|reg|+	metanephros	24	1
103	MTG1	135209281	135209666	chr10|MTG1:135209281|MTG1:135209666|reg|+	liver	22	1
103	MCMBP	121616849	121612706	chr10|MCMBP:121616849|MCMBP:121612706|reg|-	uterus	28	1
103	GMFB	54948126	54947674	chr14|GMFB:54948126|GMFB:54947674|reg|-	spinalcord	22	1
103	DDB1	61069728	61068404	chr11|DDB1:61069728|DDB1:61068404|reg|-	camera-typeeye	24	1
103	DCP2	112321683	112327817	chr5|DCP2:112321683|DCP2:112327817|reg|+	spinalcord	24	1
103	CHD3	7811828	7812014	chr17|CHD3:7811828|CHD3:7812014|reg|+	occipitallobe	22	1
103	CACNA1B	140901336	140904461	chr9|CACNA1B:140901336|CACNA1B:140904461|reg|+	temporallobe	24	1
103	APPBP2	58533656	58531853	chr17|APPBP2:58533656|APPBP2:58531853|reg|-	parietallobe	24	1
103	ACTL6B	100247660	100246446	chr7|ACTL6B:100247660|ACTL6B:100246446|reg|-	diencephalon	20	1
102	XPO7	21851962	21853002	chr8|XPO7:21851962|XPO7:21853002|reg|+	metanephros	24	1
102	XPO4	21362624	21361737	chr13|XPO4:21362624|XPO4:21361737|reg|-	heart	adult0	1
102	VPS25	40925896	40926663	chr17|VPS25:40925896|VPS25:40926663|reg|+	thyroidgland	37	1
102	TNPO2	12831692	12830150	chr19|TNPO2:12831692|TNPO2:12830150|reg|-	diencephalon	20	1
102	SRPK2	104807823	104801060	chr7|SRPK2:104807823|SRPK2:104801060|reg|-	occipitallobe	20	1
102	SLC9A6	135098917	135104744	chrX|SLC9A6:135098917|SLC9A6:135104744|reg|+	parietallobe	24	1
102	PSMA1	14535948	14535433	chr11|PSMA1:14535948|PSMA1:14535433|reg|-	heart	28	1
102	PIGN	59755988	59752497	chr18|PIGN:59755988|PIGN:59752497|reg|-	skeletalmuscletissue	19	1
102	PARP1	226549669	226549242	chr1|PARP1:226549669|PARP1:226549242|reg|-	liver	22	1
102	NUP160	47827704	47826170	chr11|NUP160:47827704|NUP160:47826170|reg|-	liver	22	1
102	NUP107	69082833	69083312	chr12|NUP107:69082833|NUP107:69083312|reg|+	spinalcord	24	1
102	KCMF1	85270788	85273226	chr2|KCMF1:85270788|KCMF1:85273226|reg|+	frontalcortex	20	1
102	IP6K2	48728739	48727146	chr3|IP6K2:48728739|IP6K2:48727146|reg|-	mononuclearcell	adult0	1
102	FAM102B	109171206	109171298	chr1|FAM102B:109171206|FAM102B:109171298|reg|+	frontalcortex	20	1
102	ELP3	28017973	28019513	chr8|ELP3:28017973|ELP3:28019513|reg|+	frontalcortex	20	1
102	DOCK1	129207442	129207576	chr10|DOCK1:129207442|DOCK1:129207576|reg|+	urinarybladder	20	1
102	DIAPH1	140957791	140957158	chr5|DIAPH1:140957791|DIAPH1:140957158|reg|-	heart	adult0	1
102	DDB1	61069728	61068404	chr11|DDB1:61069728|DDB1:61068404|reg|-	thyroidgland	37	1
102	DCP2	112321683	112327817	chr5|DCP2:112321683|DCP2:112327817|reg|+	liver	20	1
102	CUL1	148427354	148451067	chr7|CUL1:148427354|CUL1:148451067|reg|+	metanephros	20	1
102	CRNKL1	20028408	20026130	chr20|CRNKL1:20028408|CRNKL1:20026130|reg|-	occipitallobe	20	1
102	CACNA1E	181453146	181479612	chr1|CACNA1E:181453146|CACNA1E:181479612|reg|+	frontalcortex	20	1
102	ATP6V1A	113500025	113503070	chr3|ATP6V1A:113500025|ATP6V1A:113503070|reg|+	stomach	36	1
101	XPO4	21417033	21401318	chr13|XPO4:21417033|XPO4:21401318|reg|-	liver	adult0	1
101	VPS52	33235458	33235098	chr6|VPS52:33235458|VPS52:33235098|reg|-	heart	adult0	1
101	SPCS3	177243394	177245331	chr4|SPCS3:177243394|SPCS3:177245331|reg|+	occipitallobe	22	1
101	RAF1	12629089	12627298	chr3|RAF1:12629089|RAF1:12627298|reg|-	heart	adult0	1
101	IPO5	98664596	98666295	chr13|IPO5:98664596|IPO5:98666295|reg|+	tongue	20	1
101	EIF3I	32689722	32690010	chr1|EIF3I:32689722|EIF3I:32690010|reg|+	urinarybladder	24	1
101	DCP2	112321683	112327817	chr5|DCP2:112321683|DCP2:112327817|reg|+	skeletalmuscletissue	19	1
101	DCP2	112321683	112327817	chr5|DCP2:112321683|DCP2:112327817|reg|+	metanephros	24	1
101	CUL1	148427354	148451067	chr7|CUL1:148427354|CUL1:148451067|reg|+	parietallobe	24	1
101	CCNT2	135676582	135677379	chr2|CCNT2:135676582|CCNT2:135677379|reg|+	parietallobe	22	1
101	CCNK	99959211	99959850	chr14|CCNK:99959211|CCNK:99959850|reg|+	liver	22	1
101	CACNA1S	201081315	201079397	chr1|CACNA1S:201081315|CACNA1S:201079397|reg|-	skeletalmuscletissue	19	1
100	WDR41	76758919	76754949	chr5|WDR41:76758919|WDR41:76754949|reg|-	diencephalon	20	1
100	WDR41	76758919	76754949	chr5|WDR41:76758919|WDR41:76754949|reg|-	camera-typeeye	20	1
100	UBA3	69117078	69113262	chr3|UBA3:69117078|UBA3:69113262|reg|-	diencephalon	20	1
100	TMEM150C	83411213	83406872	chr4|TMEM150C:83411213|TMEM150C:83406872|reg|-	frontalcortex	22	1
100	SCN9A	167163465	167163109	chr2|SCN9A:167163465|SCN9A:167163109|reg|-	cerebellum	19	1
100	PPP2R2D	133757649	133758798	chr10|PPP2R2D:133757649|PPP2R2D:133758798|reg|+	skeletalmuscletissue	19	1
100	PLCH2	2411416	2411621	chr1|PLCH2:2411416|PLCH2:2411621|reg|+	temporallobe	24	1
100	PCNX	71517477	71518599	chr14|PCNX:71517477|PCNX:71518599|reg|+	parietallobe	22	1
100	PCNX	71517477	71518599	chr14|PCNX:71517477|PCNX:71518599|reg|+	metanephros	20	1
100	NCBP2	196666121	196664519	chr3|NCBP2:196666121|NCBP2:196664519|reg|-	heart	adult0	1
100	MYO1E	59564504	59553708	chr15|MYO1E:59564504|MYO1E:59553708|reg|-	uterus	28	1
100	MYH10	8457272	8455462	chr17|MYH10:8457272|MYH10:8455462|reg|-	frontalcortex	22	1
100	MCMBP	121616849	121612706	chr10|MCMBP:121616849|MCMBP:121612706|reg|-	liver	adult0	1
100	MAPK14	36044385	36063763	chr6|MAPK14:36044385|MAPK14:36063763|reg|+	skinofbody	24	1
100	KIFAP3	169947225	169941739	chr1|KIFAP3:169947225|KIFAP3:169941739|reg|-	frontalcortex	20	1
100	IPO5	98664596	98666295	chr13|IPO5:98664596|IPO5:98666295|reg|+	urinarybladder	24	1
100	HNRNPM	8531272	8532418	chr19|HNRNPM:8531272|HNRNPM:8532418|reg|+	skinofbody	24	1
100	HIP1	75228501	75221832	chr7|HIP1:75228501|HIP1:75221832|reg|-	uterus	28	1
100	HIP1	75228501	75221832	chr7|HIP1:75228501|HIP1:75221832|reg|-	camera-typeeye	20	1
100	DYNC1LI2	66768120	66766377	chr16|DYNC1LI2:66768120|DYNC1LI2:66766377|reg|-	parietallobe	22	1
100	DERL2	5386128	5384709	chr17|DERL2:5386128|DERL2:5384709|reg|-	mononuclearcell	adult0	1
100	CHD9	53279391	53279506	chr16|CHD9:53279391|CHD9:53279506|reg|+	occipitallobe	20	1
100	CHD4	6687194	6687083	chr12|CHD4:6687194|CHD4:6687083|reg|-	skinofbody	24	1
100	CAPNS1	36634030	36636707	chr19|CAPNS1:36634030|CAPNS1:36636707|reg|+	tongue	24	1
100	CACNA2D1	81589035	81588673	chr7|CACNA2D1:81589035|CACNA2D1:81588673|reg|-	parietallobe	24	1
100	APPBP2	58533656	58531853	chr17|APPBP2:58533656|APPBP2:58531853|reg|-	metanephros	24	1
99	UBR3	170783915	170785236	chr2|UBR3:170783915|UBR3:170785236|reg|+	uterus	24	1
99	TMEM41B	9316805	9310082	chr11|TMEM41B:9316805|TMEM41B:9310082|reg|-	skinofbody	24	1
99	TMEM181	159049522	159050761	chr6|TMEM181:159049522|TMEM181:159050761|reg|+	parietallobe	24	1
99	STK11	1218499	1219322	chr19|STK11:1218499|STK11:1219322|reg|+	liver	adult0	1
99	PPP5C	46887135	46888060	chr19|PPP5C:46887135|PPP5C:46888060|reg|+	spinalcord	24	1
99	NCBP2	196666121	196664519	chr3|NCBP2:196666121|NCBP2:196664519|reg|-	frontalcortex	20	1
99	NAA16	41893046	41894802	chr13|NAA16:41893046|NAA16:41894802|reg|+	mononuclearcell	adult0	1
99	MYH10	8457272	8455462	chr17|MYH10:8457272|MYH10:8455462|reg|-	liver	22	1
99	MARCH6	10402251	10402495	chr5|MARCH6:10402251|MARCH6:10402495|reg|+	liver	20	1
99	MAPK1	22161952	22160328	chr22|MAPK1:22161952|MAPK1:22160328|reg|-	uterus	24	1
99	MAPK10	87019676	86989108	chr4|MAPK10:87019676|MAPK10:86989108|reg|-	frontalcortex	20	1
99	KRTCAP2	155145213	155145104	chr1|KRTCAP2:155145213|KRTCAP2:155145104|reg|-	diencephalon	22	1
99	IPO5	98664596	98666295	chr13|IPO5:98664596|IPO5:98666295|reg|+	diencephalon	22	1
99	HIP1	75228501	75221832	chr7|HIP1:75228501|HIP1:75221832|reg|-	thyroidgland	37	1
99	GBP7	89618350	89618147	chr1|GBP7:89618350|GBP7:89618147|reg|-	liver	adult0	1
99	ERCC5	103498704	103504467	chr13|ERCC5:103498704|ERCC5:103504467|reg|+	camera-typeeye	24	1
99	ELP3	28017973	28019513	chr8|ELP3:28017973|ELP3:28019513|reg|+	mononuclearcell	adult0	1
99	DRAP1	65687323	65687418	chr11|DRAP1:65687323|DRAP1:65687418|reg|+	lung	20	1
99	CYBA	88714452	88713583	chr16|CYBA:88714452|CYBA:88713583|reg|-	urinarybladder	20	1
99	CUL2	35360126	35351990	chr10|CUL2:35360126|CUL2:35351990|reg|-	liver	22	1
99	CUL1	148427354	148451067	chr7|CUL1:148427354|CUL1:148451067|reg|+	liver	20	1
99	COG6	40251716	40253674	chr13|COG6:40251716|COG6:40253674|reg|+	heart	adult0	1
99	CACNA1E	181453146	181479612	chr1|CACNA1E:181453146|CACNA1E:181479612|reg|+	occipitallobe	22	1
99	ATXN10	46202902	46238870	chr22|ATXN10:46202902|ATXN10:46238870|reg|+	skinofbody	22	1
99	APPBP2	58533656	58531853	chr17|APPBP2:58533656|APPBP2:58531853|reg|-	metanephros	20	1
98	ZNF207	30677345	30678804	chr17|ZNF207:30677345|ZNF207:30678804|reg|+	cerebellum	19	1
98	XPO7	21851962	21853002	chr8|XPO7:21851962|XPO7:21853002|reg|+	liver	adult0	1
98	WDR41	76758919	76754949	chr5|WDR41:76758919|WDR41:76754949|reg|-	frontalcortex	20	1
98	VPS52	33235458	33235098	chr6|VPS52:33235458|VPS52:33235098|reg|-	temporallobe	24	1
98	VPS52	33235458	33235098	chr6|VPS52:33235458|VPS52:33235098|reg|-	spinalcord	24	1
98	VPS25	40925896	40926663	chr17|VPS25:40925896|VPS25:40926663|reg|+	thyroidgland	40	1
98	VPS25	40925896	40926663	chr17|VPS25:40925896|VPS25:40926663|reg|+	spinalcord	22	1
98	VPS25	40925896	40926663	chr17|VPS25:40925896|VPS25:40926663|reg|+	skinofbody	22	1
98	VPS16	2842350	2842450	chr20|VPS16:2842350|VPS16:2842450|reg|+	skeletalmuscletissue	22	1
98	TRAPPC8	29497540	29496409	chr18|TRAPPC8:29497540|TRAPPC8:29496409|reg|-	uterus	24	0.991862
98	TMEM41B	9316805	9310082	chr11|TMEM41B:9316805|TMEM41B:9310082|reg|-	liver	22	1
98	TMEM33	41941400	41945763	chr4|TMEM33:41941400|TMEM33:41945763|reg|+	diencephalon	22	1
98	TMEM33	41941400	41945763	chr4|TMEM33:41941400|TMEM33:41945763|reg|+	diencephalon	20	1
98	TAF1C	84215807	84215664	chr16|TAF1C:84215807|TAF1C:84215664|reg|-	metanephros	24	1
98	SCN8A	52078076	52080151	chr12|SCN8A:52078076|SCN8A:52080151|reg|+	cerebellum	19	1
98	RHBDD2	75511554	75513015	chr7|RHBDD2:75511554|RHBDD2:75513015|reg|+	liver	child0	1
98	PPP2R2C	6374249	6349737	chr4|PPP2R2C:6374249|PPP2R2C:6349737|reg|-	spinalcord	24	1
98	MYO1E	59564504	59553708	chr15|MYO1E:59564504|MYO1E:59553708|reg|-	urinarybladder	24	1
98	MED23	131915238	131914311	chr6|MED23:131915238|MED23:131914311|reg|-	spinalcord	24	1
98	MAPK9	179674438	179669755	chr5|MAPK9:179674438|MAPK9:179669755|reg|-	tongue	24	1
98	MAPK1	22161952	22160328	chr22|MAPK1:22161952|MAPK1:22160328|reg|-	stomach	36	1
98	MAEA	1330782	1332209	chr4|MAEA:1330782|MAEA:1332209|reg|+	metanephros	20	1
98	LMBR1L	49495032	49494429	chr12|LMBR1L:49495032|LMBR1L:49494429|reg|-	frontalcortex	20	1
98	KIAA1468	59954700	59958775	chr18|KIAA1468:59954700|KIAA1468:59958775|reg|+	spinalcord	22	1
98	HIP1R	123332641	123333012	chr12|HIP1R:123332641|HIP1R:123333012|reg|+	frontalcortex	20	0.99992
98	HECTD2	93253265	93255970	chr10|HECTD2:93253265|HECTD2:93255970|reg|+	camera-typeeye	24	1
98	DRAP1	65687323	65687418	chr11|DRAP1:65687323|DRAP1:65687418|reg|+	heart	28	1
98	CUL1	148427354	148451067	chr7|CUL1:148427354|CUL1:148451067|reg|+	thyroidgland	37	1
98	CCNT1	49110297	49108307	chr12|CCNT1:49110297|CCNT1:49108307|reg|-	occipitallobe	22	1
98	BTAF1	93756327	93757359	chr10|BTAF1:93756327|BTAF1:93757359|reg|+	occipitallobe	20	1
97	WDR41	76758919	76754949	chr5|WDR41:76758919|WDR41:76754949|reg|-	temporallobe	24	1
97	WDFY2	52293484	52301813	chr13|WDFY2:52293484|WDFY2:52301813|reg|+	liver	adult0	1
97	VPS25	40925896	40926663	chr17|VPS25:40925896|VPS25:40926663|reg|+	temporallobe	24	1
97	VBP1	154464648	154467052	chrX|VBP1:154464648|VBP1:154467052|reg|+	diencephalon	20	1
97	VASH1	77239554	77242234	chr14|VASH1:77239554|VASH1:77242234|reg|+	occipitallobe	20	1
97	UBR3	170783915	170785236	chr2|UBR3:170783915|UBR3:170785236|reg|+	camera-typeeye	20	1
97	UBE2H	129592342	129520811	chr7|UBE2H:129592342|UBE2H:129520811|reg|-	frontalcortex	22	1
97	TSPAN13	16816003	16816666	chr7|TSPAN13:16816003|TSPAN13:16816666|reg|+	liver	adult0	1
97	TMEM30A	75968495	75966011	chr6|TMEM30A:75968495|TMEM30A:75966011|reg|-	stomach	36	1
97	TMEM30A	75968495	75966011	chr6|TMEM30A:75968495|TMEM30A:75966011|reg|-	skeletalmuscletissue	19	1
97	TMEM181	159049522	159050761	chr6|TMEM181:159049522|TMEM181:159050761|reg|+	stomach	36	1
97	STXBP5	147527204	147556385	chr6|STXBP5:147527204|STXBP5:147556385|reg|+	frontalcortex	22	1
97	SSR2	155988060	155984860	chr1|SSR2:155988060|SSR2:155984860|reg|-	occipitallobe	22	1
97	SRI	87840196	87839445	chr7|SRI:87840196|SRI:87839445|reg|-	uterus	24	1
97	SPCS3	177243394	177245331	chr4|SPCS3:177243394|SPCS3:177245331|reg|+	stomach	40	1
97	SLC9A7	46510544	46508232	chrX|SLC9A7:46510544|SLC9A7:46508232|reg|-	liver	child0	1
97	RAB6A	73390698	73389007	chr11|RAB6A:73390698|RAB6A:73389007|reg|-	lung	20	1
97	OXCT1	41805668	41803265	chr5|OXCT1:41805668|OXCT1:41803265|reg|-	camera-typeeye	20	1
97	NCBP2	196666121	196664519	chr3|NCBP2:196666121|NCBP2:196664519|reg|-	camera-typeeye	20	1
97	HNRNPM	8531272	8532418	chr19|HNRNPM:8531272|HNRNPM:8532418|reg|+	liver	adult0	1
97	ELP3	28017973	28019513	chr8|ELP3:28017973|ELP3:28019513|reg|+	liver	22	1
97	DOCK1	129207442	129207576	chr10|DOCK1:129207442|DOCK1:129207576|reg|+	skinofbody	24	1
97	DCTN3	34614038	34613868	chr9|DCTN3:34614038|DCTN3:34613868|reg|-	urinarybladder	24	1
97	CHD9	53279391	53279506	chr16|CHD9:53279391|CHD9:53279506|reg|+	uterus	28	1
97	CCNK	99959211	99959850	chr14|CCNK:99959211|CCNK:99959850|reg|+	camera-typeeye	24	1
97	CAPN1	64976858	64977319	chr11|CAPN1:64976858|CAPN1:64977319|reg|+	metanephros	24	1
97	CACNA1E	181691011	181693605	chr1|CACNA1E:181691011|CACNA1E:181693605|reg|+	occipitallobe	20	1
96	VEZT	95663964	95668517	chr12|VEZT:95663964|VEZT:95668517|reg|+	spinalcord	24	1
96	VASH1	77239554	77242234	chr14|VASH1:77239554|VASH1:77242234|reg|+	spinalcord	24	1
96	UBXN4	136511137	136511728	chr2|UBXN4:136511137|UBXN4:136511728|reg|+	liver	child0	1
96	PPP2R2D	133757649	133758798	chr10|PPP2R2D:133757649|PPP2R2D:133758798|reg|+	diencephalon	22	1
96	PPIL4	149838489	149833438	chr6|PPIL4:149838489|PPIL4:149833438|reg|-	frontalcortex	20	1
96	POLR3H	41928097	41926892	chr22|POLR3H:41928097|POLR3H:41926892|reg|-	liver	adult0	1
96	NLK	26459701	26488185	chr17|NLK:26459701|NLK:26488185|reg|+	heart	28	1
96	NAA15	140258106	140262065	chr4|NAA15:140258106|NAA15:140262065|reg|+	mononuclearcell	adult0	1
96	MATN2	99045887	99047884	chr8|MATN2:99045887|MATN2:99047884|reg|+	heart	28	1
96	MAPK14	36044385	36063763	chr6|MAPK14:36044385|MAPK14:36063763|reg|+	urinarybladder	24	1
96	KIFAP3	169947225	169941739	chr1|KIFAP3:169947225|KIFAP3:169941739|reg|-	diencephalon	22	1
96	IPO5	98664596	98666295	chr13|IPO5:98664596|IPO5:98666295|reg|+	stomach	36	1
96	IPO5	98664596	98666295	chr13|IPO5:98664596|IPO5:98666295|reg|+	mononuclearcell	adult0	1
96	HSBP1	83842351	83842909	chr16|HSBP1:83842351|HSBP1:83842909|reg|+	liver	adult0	1
96	HNRNPM	8531272	8532418	chr19|HNRNPM:8531272|HNRNPM:8532418|reg|+	liver	child0	1
96	HIP1	75228501	75221832	chr7|HIP1:75228501|HIP1:75221832|reg|-	camera-typeeye	24	1
96	GMFB	54948126	54947674	chr14|GMFB:54948126|GMFB:54947674|reg|-	uterus	28	1
96	GMFB	54948126	54947674	chr14|GMFB:54948126|GMFB:54947674|reg|-	temporallobe	24	1
96	EIF3K	39114837	39116667	chr19|EIF3K:39114837|EIF3K:39116667|reg|+	spinalcord	24	1
96	EIF3K	39114837	39116667	chr19|EIF3K:39114837|EIF3K:39116667|reg|+	lung	20	1
96	DYNC1LI2	66768120	66766377	chr16|DYNC1LI2:66768120|DYNC1LI2:66766377|reg|-	liver	22	1
96	CUL2	35360126	35351990	chr10|CUL2:35360126|CUL2:35351990|reg|-	skinofbody	24	1
96	CCNT1	49110297	49108307	chr12|CCNT1:49110297|CCNT1:49108307|reg|-	diencephalon	22	1
96	CACNA1E	181453146	181479612	chr1|CACNA1E:181453146|CACNA1E:181479612|reg|+	temporallobe	24	1
96	C11orf80	66571661	66581335	chr11|C11orf80:66571661|C11orf80:66581335|reg|+	occipitallobe	22	1
96	ATP6V1A	113500025	113503070	chr3|ATP6V1A:113500025|ATP6V1A:113503070|reg|+	skinofbody	22	1
96	ATP6V1A	113500025	113503070	chr3|ATP6V1A:113500025|ATP6V1A:113503070|reg|+	parietallobe	22	1
96	ATP6V1A	113500025	113503070	chr3|ATP6V1A:113500025|ATP6V1A:113503070|reg|+	occipitallobe	20	1
95	UBR3	170783915	170785236	chr2|UBR3:170783915|UBR3:170785236|reg|+	diencephalon	22	1
95	TSPAN13	16816003	16816666	chr7|TSPAN13:16816003|TSPAN13:16816666|reg|+	cerebellum	19	1
95	TMEM33	41941400	41945763	chr4|TMEM33:41941400|TMEM33:41945763|reg|+	spinalcord	24	1
95	STXBP5	147527204	147556385	chr6|STXBP5:147527204|STXBP5:147556385|reg|+	occipitallobe	20	1
95	STX6	180974429	180971836	chr1|STX6:180974429|STX6:180971836|reg|-	frontalcortex	22	1
95	SPC24	11258493	11257965	chr19|SPC24:11258493|SPC24:11257965|reg|-	liver	20	1
95	PSMA1	14535948	14535433	chr11|PSMA1:14535948|PSMA1:14535433|reg|-	metanephros	24	1
95	PAN3	28748530	28750629	chr13|PAN3:28748530|PAN3:28750629|reg|+	uterus	28	1
95	OXCT1	41805668	41803265	chr5|OXCT1:41805668|OXCT1:41803265|reg|-	cerebellum	19	1
95	NUP107	69082833	69083312	chr12|NUP107:69082833|NUP107:69083312|reg|+	urinarybladder	20	1
95	NAA16	41893046	41894802	chr13|NAA16:41893046|NAA16:41894802|reg|+	frontalcortex	20	1
95	MYH9	36717802	36716941	chr22|MYH9:36717802|MYH9:36716941|reg|-	heart	19	1
95	MAPK10	87019676	86989108	chr4|MAPK10:87019676|MAPK10:86989108|reg|-	frontalcortex	22	1
95	MAGT1	77109397	77096817	chrX|MAGT1:77109397|MAGT1:77096817|reg|-	liver	20	1
95	KRTCAP2	155145213	155145104	chr1|KRTCAP2:155145213|KRTCAP2:155145104|reg|-	urinarybladder	20	1
95	GBP2	89585861	89583456	chr1|GBP2:89585861|GBP2:89583456|reg|-	stomach	40	1
95	EML1	100361095	100363481	chr14|EML1:100361095|EML1:100363481|reg|+	camera-typeeye	20	1
95	EIF3K	39114837	39116667	chr19|EIF3K:39114837|EIF3K:39116667|reg|+	stomach	40	1
95	DRAP1	65687323	65687418	chr11|DRAP1:65687323|DRAP1:65687418|reg|+	skeletalmuscletissue	22	1
95	DRAM2	111663137	111662581	chr1|DRAM2:111663137|DRAM2:111662581|reg|-	liver	child0	1
95	CHD9	53279391	53279506	chr16|CHD9:53279391|CHD9:53279506|reg|+	skinofbody	22	1
95	CHD4	6687194	6687083	chr12|CHD4:6687194|CHD4:6687083|reg|-	metanephros	24	1
95	CCNT1	49110297	49108307	chr12|CCNT1:49110297|CCNT1:49108307|reg|-	diencephalon	20	1
95	CCNK	99959211	99959850	chr14|CCNK:99959211|CCNK:99959850|reg|+	skinofbody	24	1
95	CACNA1B	140772669	140773505	chr9|CACNA1B:140772669|CACNA1B:140773505|reg|+	frontalcortex	22	1
95	BAZ1B	72936156	72925182	chr7|BAZ1B:72936156|BAZ1B:72925182|reg|-	liver	20	1
94	WDFY1	224765899	224763787	chr2|WDFY1:224765899|WDFY1:224763787|reg|-	uterus	24	1
94	VPS25	40925896	40926663	chr17|VPS25:40925896|VPS25:40926663|reg|+	liver	20	1
94	VPS13D	12343793	12348279	chr1|VPS13D:12343793|VPS13D:12348279|reg|+	skinofbody	24	1
94	SRPK2	104807823	104801060	chr7|SRPK2:104807823|SRPK2:104801060|reg|-	camera-typeeye	24	1
94	RPF1	84956155	84961055	chr1|RPF1:84956155|RPF1:84961055|reg|+	mononuclearcell	adult0	1
94	RAB6A	73390698	73389007	chr11|RAB6A:73390698|RAB6A:73389007|reg|-	parietallobe	22	1
94	PSMA1	14535948	14535433	chr11|PSMA1:14535948|PSMA1:14535433|reg|-	stomach	40	1
94	NUP210	13421062	13420480	chr3|NUP210:13421062|NUP210:13420480|reg|-	liver	22	1
94	MAPK10	87019676	86989108	chr4|MAPK10:87019676|MAPK10:86989108|reg|-	diencephalon	22	1
94	LMBR1	156518457	156518219	chr7|LMBR1:156518457|LMBR1:156518219|reg|-	cerebellum	37	1
94	HSBP1	83842351	83842909	chr16|HSBP1:83842351|HSBP1:83842909|reg|+	mononuclearcell	adult0	1
94	HIP1	75228501	75221832	chr7|HIP1:75228501|HIP1:75221832|reg|-	temporallobe	24	1
94	HADH	108948916	108954331	chr4|HADH:108948916|HADH:108954331|reg|+	liver	22	1
94	GMFB	54948126	54947674	chr14|GMFB:54948126|GMFB:54947674|reg|-	frontalcortex	22	1
94	EDC4	67915748	67915856	chr16|EDC4:67915748|EDC4:67915856|reg|+	metanephros	24	1
94	DYNC1LI2	66768120	66766377	chr16|DYNC1LI2:66768120|DYNC1LI2:66766377|reg|-	stomach	36	1
94	DDB1	61069728	61068404	chr11|DDB1:61069728|DDB1:61068404|reg|-	thyroidgland	40	1
94	DDB1	61069728	61068404	chr11|DDB1:61069728|DDB1:61068404|reg|-	lung	24	1
94	CCNT1	49110297	49108307	chr12|CCNT1:49110297|CCNT1:49108307|reg|-	thyroidgland	40	1
94	CCNK	99959211	99959850	chr14|CCNK:99959211|CCNK:99959850|reg|+	metanephros	24	1
94	CAPNS1	36634030	36636707	chr19|CAPNS1:36634030|CAPNS1:36636707|reg|+	stomach	36	1
94	CACNA1B	140901336	140904461	chr9|CACNA1B:140901336|CACNA1B:140904461|reg|+	diencephalon	20	1
94	ATP6V1A	113500025	113503070	chr3|ATP6V1A:113500025|ATP6V1A:113503070|reg|+	thyroidgland	40	1
93	XPO7	21851962	21853002	chr8|XPO7:21851962|XPO7:21853002|reg|+	metanephros	20	1
93	WLS	68613818	68611695	chr1|WLS:68613818|WLS:68611695|reg|-	umbilicalcord	31	1
93	VPS25	40925896	40926663	chr17|VPS25:40925896|VPS25:40926663|reg|+	diencephalon	20	1
93	UBR3	170783915	170785236	chr2|UBR3:170783915|UBR3:170785236|reg|+	cerebellum	37	1
93	TNPO1	72144325	72147070	chr5|TNPO1:72144325|TNPO1:72147070|reg|+	liver	20	1
93	TMEM33	41941400	41945763	chr4|TMEM33:41941400|TMEM33:41945763|reg|+	cerebellum	37	1
93	TMEM33	41941400	41945763	chr4|TMEM33:41941400|TMEM33:41945763|reg|+	cerebellum	19	1
93	TMEM258	61557964	61557393	chr11|TMEM258:61557964|TMEM258:61557393|reg|-	frontalcortex	20	1
93	TMEM150C	83411213	83406872	chr4|TMEM150C:83411213|TMEM150C:83406872|reg|-	frontalcortex	20	1
93	TAPT1	16189842	16188501	chr4|TAPT1:16189842|TAPT1:16188501|reg|-	mononuclearcell	adult0	1
93	SLC9A7	46510544	46508232	chrX|SLC9A7:46510544|SLC9A7:46508232|reg|-	temporallobe	24	1
93	SLC9A7	46480411	46472829	chrX|SLC9A7:46480411|SLC9A7:46472829|reg|-	diencephalon	22	1
93	SCN9A	167163465	167163109	chr2|SCN9A:167163465|SCN9A:167163109|reg|-	parietallobe	24	1
93	PPME1	73914866	73915397	chr11|PPME1:73914866|PPME1:73915397|reg|+	liver	22	1
93	PIGN	59755988	59752497	chr18|PIGN:59755988|PIGN:59752497|reg|-	skeletalmuscletissue	22	1
93	NUP107	69082833	69083312	chr12|NUP107:69082833|NUP107:69083312|reg|+	parietallobe	24	1
93	MAPK14	36044385	36063763	chr6|MAPK14:36044385|MAPK14:36063763|reg|+	spinalcord	22	1
93	LMBR1	156518457	156518219	chr7|LMBR1:156518457|LMBR1:156518219|reg|-	umbilicalcord	31	1
93	KIFAP3	170003512	170001125	chr1|KIFAP3:170003512|KIFAP3:170001125|reg|-	cerebellum	37	1
93	HECTD2	93253265	93255970	chr10|HECTD2:93253265|HECTD2:93255970|reg|+	temporallobe	24	1
93	HADH	108948916	108954331	chr4|HADH:108948916|HADH:108954331|reg|+	metanephros	24	1
93	GBP2	89585861	89583456	chr1|GBP2:89585861|GBP2:89583456|reg|-	umbilicalcord	31	1
93	DYNC1LI2	66768120	66766377	chr16|DYNC1LI2:66768120|DYNC1LI2:66766377|reg|-	skeletalmuscletissue	19	1
93	DRAM2	111663137	111662581	chr1|DRAM2:111663137|DRAM2:111662581|reg|-	liver	adult0	1
93	DCP2	112321683	112327817	chr5|DCP2:112321683|DCP2:112327817|reg|+	lung	24	1
93	C21orf33	45563243	45564702	chr21|C21orf33:45563243|C21orf33:45564702|reg|+	uterus	28	1
93	ATP6V1A	113500025	113503070	chr3|ATP6V1A:113500025|ATP6V1A:113503070|reg|+	thyroidgland	37	1
92	ZDHHC13	19180587	19184849	chr11|ZDHHC13:19180587|ZDHHC13:19184849|reg|+	frontalcortex	20	1
92	WLS	68613818	68611695	chr1|WLS:68613818|WLS:68611695|reg|-	metanephros	24	1
92	WDR41	76758919	76754949	chr5|WDR41:76758919|WDR41:76754949|reg|-	uterus	28	1
92	VPS25	40925896	40926663	chr17|VPS25:40925896|VPS25:40926663|reg|+	occipitallobe	22	1
92	VPS16	2842350	2842450	chr20|VPS16:2842350|VPS16:2842450|reg|+	skinofbody	22	1
92	UBXN4	136511137	136511728	chr2|UBXN4:136511137|UBXN4:136511728|reg|+	heart	adult0	1
92	UBR4	19431541	19431160	chr1|UBR4:19431541|UBR4:19431160|reg|-	heart	adult0	1
92	TUSC3	15588238	15601046	chr8|TUSC3:15588238|TUSC3:15601046|reg|+	uterus	24	1
92	RAPGEF5	22206687	22202159	chr7|RAPGEF5:22206687|RAPGEF5:22202159|reg|-	uterus	28	0.981643
92	RAPGEF5	22206687	22202159	chr7|RAPGEF5:22206687|RAPGEF5:22202159|reg|-	occipitallobe	22	1
92	PSMA1	14535948	14535433	chr11|PSMA1:14535948|PSMA1:14535433|reg|-	skeletalmuscletissue	22	1
92	PPP2R2D	133757649	133758798	chr10|PPP2R2D:133757649|PPP2R2D:133758798|reg|+	occipitallobe	20	1
92	PPP2R2D	133757649	133758798	chr10|PPP2R2D:133757649|PPP2R2D:133758798|reg|+	diencephalon	20	1
92	POLR3H	41928097	41926892	chr22|POLR3H:41928097|POLR3H:41926892|reg|-	liver	child0	1
92	PCNX	71517477	71518599	chr14|PCNX:71517477|PCNX:71518599|reg|+	urinarybladder	24	1
92	OXCT1	41805668	41803265	chr5|OXCT1:41805668|OXCT1:41803265|reg|-	occipitallobe	20	1
92	NCBP2	196666121	196664519	chr3|NCBP2:196666121|NCBP2:196664519|reg|-	liver	adult0	1
92	MKLN1	131149167	131151034	chr7|MKLN1:131149167|MKLN1:131151034|reg|+	liver	child0	1
92	MAEA	1330782	1332209	chr4|MAEA:1330782|MAEA:1332209|reg|+	liver	22	1
92	LMBR1	156518457	156518219	chr7|LMBR1:156518457|LMBR1:156518219|reg|-	liver	child0	1
92	KIAA1468	59954700	59958775	chr18|KIAA1468:59954700|KIAA1468:59958775|reg|+	parietallobe	24	1
92	FAM102B	109171206	109171298	chr1|FAM102B:109171206|FAM102B:109171298|reg|+	urinarybladder	20	1
92	ELOF1	11664825	11664625	chr19|ELOF1:11664825|ELOF1:11664625|reg|-	liver	adult0	1
92	EIF3K	39114837	39116667	chr19|EIF3K:39114837|EIF3K:39116667|reg|+	frontalcortex	22	1
92	DOCK5	25246748	25247721	chr8|DOCK5:25246748|DOCK5:25247721|reg|+	liver	adult0	1
92	BTAF1	93756327	93757359	chr10|BTAF1:93756327|BTAF1:93757359|reg|+	mononuclearcell	adult0	1
92	BROX	222898897	222900509	chr1|BROX:222898897|BROX:222900509|reg|+	temporallobe	24	1
92	ATXN10	46202902	46238870	chr22|ATXN10:46202902|ATXN10:46238870|reg|+	skeletalmuscletissue	22	1
91	VASH1	77239554	77242234	chr14|VASH1:77239554|VASH1:77242234|reg|+	parietallobe	22	1
91	UBL5	9939550	9940640	chr19|UBL5:9939550|UBL5:9940640|reg|+	liver	22	1
91	TNPO2	12831692	12830150	chr19|TNPO2:12831692|TNPO2:12830150|reg|-	diencephalon	22	1
91	TMEM41B	9316805	9310082	chr11|TMEM41B:9316805|TMEM41B:9310082|reg|-	liver	20	1
91	TMEM33	41941400	41945763	chr4|TMEM33:41941400|TMEM33:41945763|reg|+	liver	20	1
91	THOC2	122772784	122771974	chrX|THOC2:122772784|THOC2:122771974|reg|-	temporallobe	24	1
91	SSR2	155988060	155984860	chr1|SSR2:155988060|SSR2:155984860|reg|-	stomach	36	1
91	SPC24	11259769	11258793	chr19|SPC24:11259769|SPC24:11258793|reg|-	uterus	24	1
91	SLC9A9	143214176	143212606	chr3|SLC9A9:143214176|SLC9A9:143212606|reg|-	urinarybladder	24	1
91	SLC9A6	135115652	135122234	chrX|SLC9A6:135115652|SLC9A6:135122234|reg|+	cerebellum	19	1
91	SLC9A6	135098917	135104744	chrX|SLC9A6:135098917|SLC9A6:135104744|reg|+	occipitallobe	20	1
91	SBNO2	1122137	1120022	chr19|SBNO2:1122137|SBNO2:1120022|reg|-	liver	child0	1
91	RNF123	49738142	49738923	chr3|RNF123:49738142|RNF123:49738923|reg|+	liver	adult0	1
91	PPP2R2D	133757649	133758798	chr10|PPP2R2D:133757649|PPP2R2D:133758798|reg|+	liver	22	1
91	POLR3H	41928097	41926892	chr22|POLR3H:41928097|POLR3H:41926892|reg|-	temporallobe	24	1
91	OXCT1	41805668	41803265	chr5|OXCT1:41805668|OXCT1:41803265|reg|-	tongue	20	1
91	OXCT1	41805668	41803265	chr5|OXCT1:41805668|OXCT1:41803265|reg|-	skinofbody	22	1
91	NCBP2	196666121	196664519	chr3|NCBP2:196666121|NCBP2:196664519|reg|-	temporallobe	24	1
91	MAPK10	87019676	86989108	chr4|MAPK10:87019676|MAPK10:86989108|reg|-	cerebellum	37	1
91	LMBR1L	49495032	49494429	chr12|LMBR1L:49495032|LMBR1L:49494429|reg|-	occipitallobe	22	1
91	LMBR1	156518457	156518219	chr7|LMBR1:156518457|LMBR1:156518219|reg|-	urinarybladder	20	1
91	HNRNPM	8531272	8532418	chr19|HNRNPM:8531272|HNRNPM:8532418|reg|+	temporallobe	24	0.998309
91	EXOSC1	99197456	99197032	chr10|EXOSC1:99197456|EXOSC1:99197032|reg|-	frontalcortex	20	1
91	ELP3	28017973	28019513	chr8|ELP3:28017973|ELP3:28019513|reg|+	frontalcortex	22	1
91	EIF3I	32689722	32690010	chr1|EIF3I:32689722|EIF3I:32690010|reg|+	parietallobe	24	1
91	CUL1	148427354	148451067	chr7|CUL1:148427354|CUL1:148451067|reg|+	occipitallobe	20	1
91	CLCN6	11879611	11882751	chr1|CLCN6:11879611|CLCN6:11882751|reg|+	temporallobe	24	1
91	CCNK	99959211	99959850	chr14|CCNK:99959211|CCNK:99959850|reg|+	thyroidgland	37	1
91	CACNA2D1	81589035	81588673	chr7|CACNA2D1:81589035|CACNA2D1:81588673|reg|-	occipitallobe	20	1
91	CACNA1S	201081315	201079397	chr1|CACNA1S:201081315|CACNA1S:201079397|reg|-	thyroidgland	40	1
91	BTAF1	93756327	93757359	chr10|BTAF1:93756327|BTAF1:93757359|reg|+	parietallobe	24	1
90	VPS13D	12343793	12348279	chr1|VPS13D:12343793|VPS13D:12348279|reg|+	metanephros	20	1
90	UBR4	19431541	19431160	chr1|UBR4:19431541|UBR4:19431160|reg|-	thyroidgland	37	1
90	UBA3	69117078	69113262	chr3|UBA3:69117078|UBA3:69113262|reg|-	liver	adult0	1
90	SPCS3	177243394	177245331	chr4|SPCS3:177243394|SPCS3:177245331|reg|+	skinofbody	24	1
90	SLC9A9	143214176	143212606	chr3|SLC9A9:143214176|SLC9A9:143212606|reg|-	skinofbody	22	1
90	PPP2R2D	133757649	133758798	chr10|PPP2R2D:133757649|PPP2R2D:133758798|reg|+	urinarybladder	24	1
90	PLCB3	64029137	64029423	chr11|PLCB3:64029137|PLCB3:64029423|reg|+	uterus	28	1
90	PHB2	7076838	7076411	chr12|PHB2:7076838|PHB2:7076411|reg|-	heart	19	1
90	NAA16	41893046	41894802	chr13|NAA16:41893046|NAA16:41894802|reg|+	temporallobe	24	1
90	MED23	131915238	131914311	chr6|MED23:131915238|MED23:131914311|reg|-	frontalcortex	20	1
90	MCMBP	121616849	121612706	chr10|MCMBP:121616849|MCMBP:121612706|reg|-	heart	adult0	1
90	KCMF1	85270788	85273226	chr2|KCMF1:85270788|KCMF1:85273226|reg|+	spinalcord	24	1
90	KCMF1	85270788	85273226	chr2|KCMF1:85270788|KCMF1:85273226|reg|+	occipitallobe	22	1
90	IP6K1	49770223	49765711	chr3|IP6K1:49770223|IP6K1:49765711|reg|-	uterus	28	1
90	INSIG1	155093400	155093960	chr7|INSIG1:155093400|INSIG1:155093960|reg|+	frontalcortex	22	1
90	GARS	30661116	30661932	chr7|GARS:30661116|GARS:30661932|reg|+	liver	22	1
90	FIG4	110059656	110062646	chr6|FIG4:110059656|FIG4:110062646|reg|+	uterus	28	1
90	FAM102B	109171206	109171298	chr1|FAM102B:109171206|FAM102B:109171298|reg|+	spinalcord	22	1
90	ERCC5	103498704	103504467	chr13|ERCC5:103498704|ERCC5:103504467|reg|+	camera-typeeye	20	1
90	EIF3K	39114837	39116667	chr19|EIF3K:39114837|EIF3K:39116667|reg|+	stomach	36	1
90	EIF3I	32689722	32690010	chr1|EIF3I:32689722|EIF3I:32690010|reg|+	thyroidgland	40	1
90	EIF3I	32689722	32690010	chr1|EIF3I:32689722|EIF3I:32690010|reg|+	cerebellum	19	1
90	DYNC1LI2	66768120	66766377	chr16|DYNC1LI2:66768120|DYNC1LI2:66766377|reg|-	heart	28	1
90	DDB1	61069728	61068404	chr11|DDB1:61069728|DDB1:61068404|reg|-	skeletalmuscletissue	19	1
90	DDB1	61069728	61068404	chr11|DDB1:61069728|DDB1:61068404|reg|-	diencephalon	22	1
90	DCTN3	34614038	34613868	chr9|DCTN3:34614038|DCTN3:34613868|reg|-	skinofbody	22	1
90	CYBA	88714452	88713583	chr16|CYBA:88714452|CYBA:88713583|reg|-	spinalcord	24	1
90	COG6	40251716	40253674	chr13|COG6:40251716|COG6:40253674|reg|+	urinarybladder	20	1
90	CHD9	53279391	53279506	chr16|CHD9:53279391|CHD9:53279506|reg|+	metanephros	20	1
90	CHD3	7811828	7812014	chr17|CHD3:7811828|CHD3:7812014|reg|+	parietallobe	24	1
90	CCNT2	135676582	135677379	chr2|CCNT2:135676582|CCNT2:135677379|reg|+	liver	22	1
89	ZNF207	30677345	30678804	chr17|ZNF207:30677345|ZNF207:30678804|reg|+	parietallobe	24	1
89	XPO5	43498425	43496663	chr6|XPO5:43498425|XPO5:43496663|reg|-	frontalcortex	22	1
89	VPS25	40925896	40926663	chr17|VPS25:40925896|VPS25:40926663|reg|+	skinofbody	24	1
89	VBP1	154464648	154467052	chrX|VBP1:154464648|VBP1:154467052|reg|+	urinarybladder	20	1
89	USP14	198132	199201	chr18|USP14:198132|USP14:199201|reg|+	liver	child0	1
89	TMEM41B	9316805	9310082	chr11|TMEM41B:9316805|TMEM41B:9310082|reg|-	metanephros	20	1
89	SSR3	156262096	156261058	chr3|SSR3:156262096|SSR3:156261058|reg|-	thyroidgland	40	1
89	SSR3	156262096	156261058	chr3|SSR3:156262096|SSR3:156261058|reg|-	diencephalon	22	1
89	SCN9A	167163465	167163109	chr2|SCN9A:167163465|SCN9A:167163109|reg|-	spinalcord	22	1
89	PPP2R2D	133757649	133758798	chr10|PPP2R2D:133757649|PPP2R2D:133758798|reg|+	heart	28	1
89	PHB2	7076838	7076411	chr12|PHB2:7076838|PHB2:7076411|reg|-	stomach	40	1
89	PCNX	71517477	71518599	chr14|PCNX:71517477|PCNX:71518599|reg|+	skinofbody	22	1
89	MORC3	37710244	37711071	chr21|MORC3:37710244|MORC3:37711071|reg|+	frontalcortex	20	1
89	LLGL1	18133352	18135808	chr17|LLGL1:18133352|LLGL1:18135808|reg|+	frontalcortex	22	1
89	KRTCAP2	155145213	155145104	chr1|KRTCAP2:155145213|KRTCAP2:155145104|reg|-	metanephros	20	1
89	IPO5	98664596	98666295	chr13|IPO5:98664596|IPO5:98666295|reg|+	cerebellum	19	1
89	IP6K2	48728739	48727146	chr3|IP6K2:48728739|IP6K2:48727146|reg|-	temporallobe	24	1
89	HNRNPM	8531272	8532418	chr19|HNRNPM:8531272|HNRNPM:8532418|reg|+	liver	22	1
89	ELP3	28017973	28019513	chr8|ELP3:28017973|ELP3:28019513|reg|+	metanephros	20	1
89	EIF3I	32689722	32690010	chr1|EIF3I:32689722|EIF3I:32690010|reg|+	diencephalon	20	1
89	E2F4	67227073	67227374	chr16|E2F4:67227073|E2F4:67227374|reg|+	liver	22	1
89	DCTN3	34614038	34613868	chr9|DCTN3:34614038|DCTN3:34613868|reg|-	metanephros	20	1
89	CHD9	53279391	53279506	chr16|CHD9:53279391|CHD9:53279506|reg|+	stomach	40	1
89	CHD9	53279391	53279506	chr16|CHD9:53279391|CHD9:53279506|reg|+	liver	child0	1
89	CHD4	6687194	6687083	chr12|CHD4:6687194|CHD4:6687083|reg|-	camera-typeeye	20	1
89	CHD3	7811828	7812014	chr17|CHD3:7811828|CHD3:7812014|reg|+	occipitallobe	20	1
89	CCNT1	49110297	49108307	chr12|CCNT1:49110297|CCNT1:49108307|reg|-	skeletalmuscletissue	19	1
89	CACNA2D1	81589035	81588673	chr7|CACNA2D1:81589035|CACNA2D1:81588673|reg|-	diencephalon	20	1
89	CACNA1B	140772669	140773505	chr9|CACNA1B:140772669|CACNA1B:140773505|reg|+	parietallobe	24	1
89	BRMS1	66107591	66106256	chr11|BRMS1:66107591|BRMS1:66106256|reg|-	mononuclearcell	adult0	1
89	BAZ1B	72936156	72925182	chr7|BAZ1B:72936156|BAZ1B:72925182|reg|-	metanephros	20	1
88	ZC3HC1	129688872	129680941	chr7|ZC3HC1:129688872|ZC3HC1:129680941|reg|-	heart	adult0	1
88	XPO7	21851962	21853002	chr8|XPO7:21851962|XPO7:21853002|reg|+	tongue	24	1
88	XPO7	21851962	21853002	chr8|XPO7:21851962|XPO7:21853002|reg|+	parietallobe	24	1
88	XPO5	43498425	43496663	chr6|XPO5:43498425|XPO5:43496663|reg|-	temporallobe	24	1
88	WDR41	76758919	76754949	chr5|WDR41:76758919|WDR41:76754949|reg|-	heart	28	1
88	VASH1	77239554	77242234	chr14|VASH1:77239554|VASH1:77242234|reg|+	urinarybladder	24	1
88	UBR3	170783915	170785236	chr2|UBR3:170783915|UBR3:170785236|reg|+	tongue	20	1
88	UBR3	170783915	170785236	chr2|UBR3:170783915|UBR3:170785236|reg|+	skeletalmuscletissue	22	1
88	UBA3	69117078	69113262	chr3|UBA3:69117078|UBA3:69113262|reg|-	urinarybladder	20	1
88	TSPAN31	58139695	58139958	chr12|TSPAN31:58139695|TSPAN31:58139958|reg|+	occipitallobe	22	1
88	TSPAN31	58139695	58139958	chr12|TSPAN31:58139695|TSPAN31:58139958|reg|+	heart	28	1
88	TNPO1	72144325	72147070	chr5|TNPO1:72144325|TNPO1:72147070|reg|+	heart	19	1
88	STK11	1218499	1219322	chr19|STK11:1218499|STK11:1219322|reg|+	camera-typeeye	20	1
88	SRI	87840196	87839445	chr7|SRI:87840196|SRI:87839445|reg|-	spinalcord	22	1
88	SPCS3	177243394	177245331	chr4|SPCS3:177243394|SPCS3:177245331|reg|+	urinarybladder	20	1
88	SLC9A9	143214176	143212606	chr3|SLC9A9:143214176|SLC9A9:143212606|reg|-	liver	22	1
88	RAB6B	133553418	133547696	chr3|RAB6B:133553418|RAB6B:133547696|reg|-	spinalcord	22	1
88	RAB6A	73390698	73389007	chr11|RAB6A:73390698|RAB6A:73389007|reg|-	thyroidgland	37	1
88	RAB6A	73390698	73389007	chr11|RAB6A:73390698|RAB6A:73389007|reg|-	mononuclearcell	adult0	1
88	PPP2R2D	133757649	133758798	chr10|PPP2R2D:133757649|PPP2R2D:133758798|reg|+	mononuclearcell	adult0	1
88	PLCB4	9389364	9389703	chr20|PLCB4:9389364|PLCB4:9389703|reg|+	spinalcord	24	1
88	NUP107	69082833	69083312	chr12|NUP107:69082833|NUP107:69083312|reg|+	skeletalmuscletissue	22	1
88	NCBP2	196666121	196664519	chr3|NCBP2:196666121|NCBP2:196664519|reg|-	liver	child0	1
88	MED23	131915238	131914311	chr6|MED23:131915238|MED23:131914311|reg|-	occipitallobe	22	1
88	MED14	40571437	40570553	chrX|MED14:40571437|MED14:40570553|reg|-	temporallobe	24	1
88	LAGE3	153707066	153706750	chrX|LAGE3:153707066|LAGE3:153706750|reg|-	liver	22	1
88	INTS10	19701749	19703214	chr8|INTS10:19701749|INTS10:19703214|reg|+	liver	adult0	1
88	ERCC5	103498704	103504467	chr13|ERCC5:103498704|ERCC5:103504467|reg|+	uterus	28	1
88	DYNC1LI2	66768120	66766377	chr16|DYNC1LI2:66768120|DYNC1LI2:66766377|reg|-	liver	child0	1
88	DYNC1LI2	66768120	66766377	chr16|DYNC1LI2:66768120|DYNC1LI2:66766377|reg|-	heart	19	1
88	DRAM2	111663137	111662581	chr1|DRAM2:111663137|DRAM2:111662581|reg|-	urinarybladder	20	1
88	DDB1	61069728	61068404	chr11|DDB1:61069728|DDB1:61068404|reg|-	cerebellum	37	1
88	COA1	43680171	43679280	chr7|COA1:43680171|COA1:43679280|reg|-	metanephros	20	1
88	CHD9	53279391	53279506	chr16|CHD9:53279391|CHD9:53279506|reg|+	metanephros	24	1
88	APPBP2	58533656	58531853	chr17|APPBP2:58533656|APPBP2:58531853|reg|-	occipitallobe	20	1
88	APPBP2	58533656	58531853	chr17|APPBP2:58533656|APPBP2:58531853|reg|-	cerebellum	37	1
88	ACTL6B	100247660	100246446	chr7|ACTL6B:100247660|ACTL6B:100246446|reg|-	parietallobe	24	1
87	ZDHHC17	77222270	77235761	chr12|ZDHHC17:77222270|ZDHHC17:77235761|reg|+	uterus	24	1
87	VPS25	40925896	40926663	chr17|VPS25:40925896|VPS25:40926663|reg|+	urinarybladder	24	1
87	VPS25	40925896	40926663	chr17|VPS25:40925896|VPS25:40926663|reg|+	frontalcortex	20	1
[truncated: 15,812 more rows]
